# Supplementary material for: Chromosome‐based survey sequencing reveals the genome organization of wild wheat progenitor Triticum dicoccoides
Source: Plant Biotechnol J. 2018 Jun 13;16(12):2077–87. doi: 10.1111/pbi.12940 (PMC6230948; doi:10.1111/pbi.12940)
Supplement: Supplementary file 8 — Table S1 T. dicoccoides contigs matching conserved grass genes and putatively wheat specific genes (excluding potential pseudogenes). [file PBI-16-2077-s003.xlsx]

## Sheet: Tdic1A
Supplementary Table S1. T. dicoccoides contigs matching conserved grass genes and putatively wheat specific genes (excluding potential pseudogenes).
Contig	Brachypodium Protein Hit	Rice Protein Hit	Sorghum Protein Hit	Barley Protein Hit	T dicoccoides Transcript Hit	T dicoccoides Protein Hit
Tdic1A_Cluster_9925	-	-	-	-	LoCoTd_WEWseq_PGSB_v3_chrUn_Loc108873.1	-
Tdic1A_Cluster_91100	-	Os01t0533000-00	-	-	-	-
Tdic1A_Cluster_8565	Bradi2g37150.1	Os05t0112800-01	Sb09g001430.1	AK356944	-	-
Tdic1A_Cluster_84199	Bradi2g35187.1	Os05t0154500-01	Sb09g004180.1	MLOC_53048.1	-	-
Tdic1A_Cluster_81542	-	-	-	-	sample12c57489_g1_i1	-
Tdic1A_Cluster_81506	-	Os12t0424300-00	Sb05g019526.1	-	-	-
Tdic1A_Cluster_80576	Bradi1g24780.1	-	-	-	-	-
Tdic1A_Cluster_76054	-	-	-	AK248406.1	-	-
Tdic1A_Cluster_7490	Bradi2g34500.1	Os01t0967800-02	-	MLOC_71941.1	-	-
Tdic1A_Cluster_69025	-	-	Sb03g001240.1	-	-	-
Tdic1A_Cluster_69	Bradi2g37795.1	-	Sb01g014270.1	-	-	-
Tdic1A_Cluster_66797	Bradi2g04197.1	Os01t0168400-01	Sb03g004656.1	-	Td_WEWseq_PGSB_v3_chr1A_Loc003958.11	-
Tdic1A_Cluster_64306	-	Os04t0492300-01	-	MLOC_78896.3	-	-
Tdic1A_Cluster_64271	-	Os04t0492300-01	Sb06g021120.1	MLOC_36681.1	-	-
Tdic1A_Cluster_63785	-	Os05t0549100-01	-	-	-	-
Tdic1A_Cluster_6344	-	Os10t0144000-00	-	-	-	-
Tdic1A_Cluster_56576	-	-	Sb06g016627.1	-	-	-
Tdic1A_Cluster_5292	Bradi2g01850.1	Os01t0126200-01	-	-	-	-
Tdic1A_Cluster_4906	Bradi5g00990.1	Os07t0645900-00	Sb08g021160.1	AK252561.1	-	-
Tdic1A_Cluster_4847	Bradi2g09220.1	-	Sb08g003160.1	-	-	-
Tdic1A_Cluster_45812	Bradi1g28820.1	Os07t0446100-01	Sb02g010610.1	AK363868	-	Td_WEWseq_PGSB_v3_chr1A_Loc003875.1
Tdic1A_Cluster_42959	-	-	-	-	LoCoTd_WEWseq_PGSB_v3_chr1A_Loc003856.1	LoCo_Td_WEWseq_PGSB_v3_chr1A_Loc003856.1
Tdic1A_Cluster_39907	Bradi1g21560.1	Os07t0614300-01	-	-	-	-
Tdic1A_Cluster_37216	Bradi3g59700.1	Os02t0740500-01	Sb04g028400.1	-	-	Td_WEWseq_PGSB_v3_chr1A_Loc003808.1
Tdic1A_Cluster_3673	-	-	-	MLOC_44678.1	-	-
Tdic1A_Cluster_362717	-	-	Sb02g039160.1	AK375910	Td_WEWseq_PGSB_v3_chr1A_Loc006524.1	Td_WEWseq_PGSB_v3_chr1A_Loc006524.1
Tdic1A_Cluster_362578	-	Os10t0405600-01	-	-	-	-
Tdic1A_Cluster_361713	-	-	Sb09g030650.1	MLOC_37459.1	-	-
Tdic1A_Cluster_359437	-	Os11t0211300-01	Sb05g009130.1	-	-	-
Tdic1A_Cluster_359233	Bradi4g23390.1	-	-	-	-	-
Tdic1A_Cluster_358891	Bradi3g29880.1	Os10t0495300-01	-	-	LoCoTd_WEWseq_PGSB_v3_chr1A_Loc004558.1	LoCo_Td_WEWseq_PGSB_v3_chr1A_Loc004558.1
Tdic1A_Cluster_358319	Bradi1g55440.2	Os07t0182100-01	-	-	LoCoTd_WEWseq_PGSB_v3_chr1A_Loc006393.1	LoCo_Td_WEWseq_PGSB_v3_chr1A_Loc006393.1
Tdic1A_Cluster_357043	-	-	-	-	LoCoTd_WEWseq_PGSB_v3_chrUn_Loc110333.1	-
Tdic1A_Cluster_357038	Bradi2g15500.1	Os01t0623200-01	Sb03g028360.1	-	-	-
Tdic1A_Cluster_356809	Bradi2g49067.1	-	-	AK373811	Td_WEWseq_PGSB_v3_chr1A_Loc006359.2	-
Tdic1A_Cluster_356076	-	-	-	-	Td_WEWseq_PGSB_v3_chr1A_Loc003091.1	Td_WEWseq_PGSB_v3_chr1A_Loc003091.1
Tdic1A_Cluster_355376	Bradi2g14940.1	-	-	-	Td_WEWseq_PGSB_v3_chr1A_Loc006320.1	Td_WEWseq_PGSB_v3_chr1A_Loc006320.1
Tdic1A_Cluster_354868	Bradi1g21810.1	Os01t0743200-01	Sb03g034250.1	-	-	-
Tdic1A_Cluster_3543	Bradi1g73877.1	Os03t0167600-01	Sb01g046030.1	-	-	-
Tdic1A_Cluster_353933	-	-	Sb04g012680.1	-	-	-
Tdic1A_Cluster_353436	-	-	-	-	sample12c45536_g1_i1	-
Tdic1A_Cluster_352641	Bradi2g16190.1	Os07t0285700-01	-	-	-	-
Tdic1A_Cluster_351189	Bradi5g23480.2	Os02t0270900-00	-	-	Td_WEWseq_PGSB_v3_chr1A_Loc006220.9	-
Tdic1A_Cluster_351131	-	-	-	MLOC_56261.2	-	-
Tdic1A_Cluster_350476	-	Os02t0708100-02	-	-	-	-
Tdic1A_Cluster_348140	-	-	Sb01g032900.1	MLOC_69298.1	-	-
Tdic1A_Cluster_347630	-	Os11t0600600-01	-	-	-	-
Tdic1A_Cluster_346660	Bradi3g26160.1	-	Sb01g023110.1	AK364432	-	-
Tdic1A_Cluster_346614	-	-	-	-	LoCoTd_WEWseq_PGSB_v3_chr1A_Loc006129.6	-
Tdic1A_Cluster_34634	-	-	-	-	Td_WEWseq_PGSB_v3_chr1A_Loc000551.3	-
Tdic1A_Cluster_345844	-	-	Sb09g028150.1	AK372412	-	-
Tdic1A_Cluster_343895	-	-	-	-	-	LoCo_Td_WEWseq_PGSB_v3_chr1A_Loc006054.1
Tdic1A_Cluster_342930	Bradi2g17360.1	Os05t0552200-01	Sb09g027700.1	MLOC_56537.1	-	-
Tdic1A_Cluster_342298	-	Os04t0117200-01	-	-	-	-
Tdic1A_Cluster_340805	-	Os05t0548600-00	Sb09g027340.1	-	Td_WEWseq_PGSB_v3_chr1A_Loc002695.2	-
Tdic1A_Cluster_337456	-	-	Sb01g004566.1	MLOC_6327.3	-	-
Tdic1A_Cluster_336088	Bradi3g60630.1	-	-	MLOC_30710.1	sample12c23875_g2_i1	-
Tdic1A_Cluster_333723	-	-	-	AK369934	-	-
Tdic1A_Cluster_333722	-	-	-	AK369934	-	-
Tdic1A_Cluster_333325	-	-	-	-	LoCoTd_WEWseq_PGSB_v3_chr1A_Loc002562.1	-
Tdic1A_Cluster_332858	-	-	-	-	LoCoTd_WEWseq_PGSB_v3_chr1A_Loc005785.2	LoCo_Td_WEWseq_PGSB_v3_chr1A_Loc005785.2
Tdic1A_Cluster_332443	-	-	Sb05g020460.1	-	Td_WEWseq_PGSB_v3_chr1A_Loc005776.1	Td_WEWseq_PGSB_v3_chr1A_Loc005776.1
Tdic1A_Cluster_332425	-	-	-	AK372381	-	-
Tdic1A_Cluster_3310	Bradi1g73877.1	Os03t0167600-01	Sb01g046030.1	-	-	-
Tdic1A_Cluster_330121	-	-	-	-	LoCoTd_WEWseq_PGSB_v3_chrUn_Loc108862.1	-
Tdic1A_Cluster_329165	Bradi2g19910.1	Os05t0515200-01	-	MLOC_51434.1	-	-
Tdic1A_Cluster_327666	-	-	-	-	-	LoCo_Td_WEWseq_PGSB_v3_chr1B_Loc009319.1
Tdic1A_Cluster_326661	-	-	-	MLOC_61927.1	-	-
Tdic1A_Cluster_326153	Bradi2g20250.1	Os05t0511700-01	Sb09g025160.1	MLOC_22624.2	-	-
Tdic1A_Cluster_323901	-	-	-	AK359461	-	-
Tdic1A_Cluster_321979	-	-	-	-	sample11c70404_g1_i1	-
Tdic1A_Cluster_321569	-	Os03t0713400-01	Sb01g010210.1	AK364772	-	-
Tdic1A_Cluster_3204	-	-	-	-	Td_WEWseq_PGSB_v3_chr1A_Loc000063.2	-
Tdic1A_Cluster_319918	Bradi1g12830.1	Os03t0669100-01	Sb01g012360.1	-	-	-
Tdic1A_Cluster_319633	-	Os02t0175200-00	Sb04g005030.1	MLOC_17860.1	-	-
Tdic1A_Cluster_319148	-	-	-	MLOC_11971.1	-	-
Tdic1A_Cluster_316327	-	-	-	-	sample12c38548_g1_i1	-
Tdic1A_Cluster_315903	Bradi2g02550.1	Os01t0138800-01	Sb03g006680.2	-	-	-
Tdic1A_Cluster_313198	Bradi2g22430.1	Os05t0474900-01	Sb09g023280.1	-	Td_WEWseq_PGSB_v3_chr1A_Loc005452.4	-
Tdic1A_Cluster_313086	Bradi3g10280.1	-	-	-	-	-
Tdic1A_Cluster_311054	Bradi2g22690.1	Os05t0468500-01	Sb09g023010.1	MLOC_62606.1	LoCoTd_WEWseq_PGSB_v3_chr1A_Loc002193.2	-
Tdic1A_Cluster_307447	-	-	Sb04g017846.1	-	-	-
Tdic1A_Cluster_30711	-	Os05t0129250-00	-	MLOC_54898.1	-	-
Tdic1A_Cluster_3056	-	-	-	MLOC_57152.1	sample7c21760_g1_i4	Td_WEWseq_PGSB_v3_chr1A_Loc000050.2
Tdic1A_Cluster_305425	-	-	Sb06g005665.1	-	LoCoTd_WEWseq_PGSB_v3_chr1A_Loc005350.1	LoCo_Td_WEWseq_PGSB_v3_chr1A_Loc005350.1
Tdic1A_Cluster_304813	Bradi2g23460.1	-	-	-	-	-
Tdic1A_Cluster_299399	Bradi2g23900.1	-	-	-	-	-
Tdic1A_Cluster_29937	Bradi4g27090.1	-	-	-	-	-
Tdic1A_Cluster_291448	-	Os01t0201700-01	-	-	-	-
Tdic1A_Cluster_285987	-	-	Sb01g003470.1	-	-	-
Tdic1A_Cluster_285139	Bradi2g25470.1	-	-	AK248631.1	LoCoTd_WEWseq_PGSB_v3_chr1A_Loc005150.9	-
Tdic1A_Cluster_28044	Bradi1g58410.1	Os02t0713500-00	Sb01g035710.1	-	-	-
Tdic1A_Cluster_279971	-	-	-	AK374703	-	-
Tdic1A_Cluster_276526	-	-	Sb04g034330.1	MLOC_38597.1	-	-
Tdic1A_Cluster_276349	-	-	-	MLOC_11947.2	Td_WEWseq_PGSB_v3_chr1A_Loc005071.1	-
Tdic1A_Cluster_274196	-	Os05t0390500-01	-	MLOC_12816.4	Td_WEWseq_PGSB_v3_chr1A_Loc001859.12	-
Tdic1A_Cluster_271658	-	-	-	-	-	Td_WEWseq_PGSB_v3_chr1A_Loc005044.1
Tdic1A_Cluster_26416	Bradi3g10937.1	Os02t0320300-01	Sb04g008910.1	-	-	-
Tdic1A_Cluster_26391	-	-	-	MLOC_74948.1	Td_WEWseq_PGSB_v3_chr1A_Loc003698.2	Td_WEWseq_PGSB_v3_chr1A_Loc003698.2
Tdic1A_Cluster_263557	-	Os03t0643433-00	-	-	-	-
Tdic1A_Cluster_262912	-	-	-	-	LoCoTd_WEWseq_PGSB_v3_chr6A_Loc079289.5	-
Tdic1A_Cluster_262037	Bradi1g03010.1	Os02t0814200-01	-	AK371998	-	-
Tdic1A_Cluster_258581	Bradi1g72390.1	Os10t0389500-01	-	MLOC_70279.3	-	-
Tdic1A_Cluster_257772	Bradi2g05420.1	Os01t0184800-01	Sb03g003460.1	-	-	-
Tdic1A_Cluster_254156	-	-	-	-	Td_WEWseq_PGSB_v3_chr1A_Loc004938.5	-
Tdic1A_Cluster_253446	-	-	Sb07g023690.1	-	-	-
Tdic1A_Cluster_24715	Bradi1g77970.1	-	-	AK355344	-	-
Tdic1A_Cluster_246105	-	-	-	-	LoCoTd_WEWseq_PGSB_v3_chr6A_Loc079210.1	LoCo_Td_WEWseq_PGSB_v3_chr6A_Loc079210.1
Tdic1A_Cluster_243967	Bradi3g33620.1	-	-	-	-	-
Tdic1A_Cluster_242186	Bradi3g06253.1	-	-	-	-	-
Tdic1A_Cluster_240547	-	Os10t0566800-01	-	MLOC_7680.1	LoCoTd_WEWseq_PGSB_v3_chr1A_Loc001636.1	-
Tdic1A_Cluster_240073	-	-	-	-	-	Td_WEWseq_PGSB_v3_chr1A_Loc004830.1
Tdic1A_Cluster_239180	Bradi5g21387.1	Os02t0570400-01	-	-	-	-
Tdic1A_Cluster_238743	Bradi2g13750.1	Os01t0512200-01	Sb08g017720.1	MLOC_71452.2	sample8c28198_g1_i1	Td_WEWseq_PGSB_v3_chr1A_Loc001619.1
Tdic1A_Cluster_238217	-	-	Sb01g029470.1	MLOC_34630.2	-	-
Tdic1A_Cluster_238053	-	Os10t0388600-00	-	-	-	-
Tdic1A_Cluster_229340	-	-	Sb08g014401.1	-	-	-
Tdic1A_Cluster_229075	-	-	-	-	sample11c40272_g1_i1	-
Tdic1A_Cluster_22696	-	Os03t0369100-01	-	-	-	-
Tdic1A_Cluster_22343	-	Os02t0187100-00	-	-	-	-
Tdic1A_Cluster_22272	Bradi2g38370.1	-	-	-	-	-
Tdic1A_Cluster_214063	-	Os10t0529400-01	Sb01g030880.1	-	-	-
Tdic1A_Cluster_210908	-	-	-	MLOC_71114.1	Td_WEWseq_PGSB_v3_chr1A_Loc004619.4	-
Tdic1A_Cluster_210904	-	-	-	AK358409	-	-
Tdic1A_Cluster_203074	Bradi3g30630.1	Os10t0511400-01	-	-	-	-
Tdic1A_Cluster_202726	-	-	Sb01g017290.1	MLOC_70132.2	-	-
Tdic1A_Cluster_194528	-	-	-	-	-	Td_WEWseq_PGSB_v3_chr1A_Loc004541.30
Tdic1A_Cluster_190696	Bradi3g16430.1	-	-	-	-	-
Tdic1A_Cluster_189086	-	-	Sb01g018690.1	-	-	-
Tdic1A_Cluster_189044	-	-	-	MLOC_19865.1	-	-
Tdic1A_Cluster_181005	-	Os10t0485100-01	Sb01g018920.1	AK248190.1	-	-
Tdic1A_Cluster_173571	-	-	-	-	-	LoCo_Td_WEWseq_PGSB_v3_chr1A_Loc004414.1
Tdic1A_Cluster_16481	Bradi2g37675.1	Os05t0118800-01	Sb09g002005.1	MLOC_72969.1	sample11c17124_g1_i1	-
Tdic1A_Cluster_164142	-	Os08t0191800-00	-	-	-	-
Tdic1A_Cluster_163758	Bradi1g22780.1	-	-	-	-	-
Tdic1A_Cluster_16205	-	-	Sb02g032570.1	-	-	-
Tdic1A_Cluster_160840	Bradi1g73010.1	Os03t0174200-01	-	AK373739	LoCoTd_WEWseq_PGSB_v3_chr1A_Loc001135.7	-
Tdic1A_Cluster_158940	-	Os03t0423850-01	-	-	-	-
Tdic1A_Cluster_158465	Bradi1g22780.1	Os09t0545250-00	-	-	LoCoTd_WEWseq_PGSB_v3_chr1A_Loc001122.1	LoCo_Td_WEWseq_PGSB_v3_chr1A_Loc001122.1
Tdic1A_Cluster_15667	-	-	-	-	LoCoTd_WEWseq_PGSB_v3_chr1A_Loc003582.1	-
Tdic1A_Cluster_153588	-	-	-	-	LoCoTd_WEWseq_PGSB_v3_chr1A_Loc004309.5	-
Tdic1A_Cluster_151998	Bradi3g27730.1	-	Sb06g033090.1	AK353664	-	-
Tdic1A_Cluster_150967	Bradi1g24525.1	Os03t0643433-00	-	-	-	-
Tdic1A_Cluster_14696	Bradi2g37620.1	Os02t0277700-01	-	-	-	-
Tdic1A_Cluster_146298	-	-	Sb04g004700.1	-	-	-
Tdic1A_Cluster_145757	-	-	Sb03g044915.1	-	-	-
Tdic1A_Cluster_140852	-	-	-	AK251719.1	-	-
Tdic1A_Cluster_138788	Bradi3g27260.1	-	Sb01g021190.1	AK251488.1	LoCoTd_WEWseq_PGSB_v3_chr1A_Loc004249.1	-
Tdic1A_Cluster_13662	-	-	-	-	-	LoCo_Td_WEWseq_PGSB_v3_chr2A_Loc016011.1
Tdic1A_Cluster_134875	Bradi1g12830.1	Os03t0669100-01	Sb01g012360.1	-	-	-
Tdic1A_Cluster_129551	-	-	Sb03g001520.1	MLOC_79077.1	LoCoTd_WEWseq_PGSB_v3_chr1A_Loc004226.1	-
Tdic1A_Cluster_129510	-	-	Sb05g020390.1	MLOC_2752.1	LoCoTd_WEWseq_PGSB_v3_chr6A_Loc081980.3	-
Tdic1A_Cluster_12777	-	-	Sb02g017700.1	MLOC_476.1	-	-
Tdic1A_Cluster_108782	-	-	-	-	LoCoTd_WEWseq_PGSB_v3_chr1A_Loc000952.12	-
Tdic1A_Cluster_108379	Bradi2g31520.1	Os05t0275600-02	Sb09g022000.1	AK377099	-	-
Tdic1A_Cluster_108183	Bradi1g01320.1	Os03t0852500-01	Sb01g000880.1	-	-	-
Tdic1A_Cluster_100736	-	Os01t0750500-01	-	-	-	-
Tdic1A_Cluster_100543	Bradi1g74420.1	Os03t0161200-01	Sb01g046410.1	-	-	-
Tdic1A-contig997380	Bradi1g70970.1	-	-	-	-	-
Tdic1A-contig9965	-	-	Sb04g005430.1	-	-	-
Tdic1A-contig986562	-	-	Sb02g015861.1	-	-	-
Tdic1A-contig974550	-	-	-	AK372651	-	-
Tdic1A-contig962749	Bradi3g25380.1	-	Sb0112s002010.1	AK368868	-	-
Tdic1A-contig957153	-	Os12t0539700-01	-	-	-	-
Tdic1A-contig942484	Bradi2g18370.1	-	-	-	-	-
Tdic1A-contig91906	Bradi1g04760.1	-	Sb01g004400.1	AK364675	-	-
Tdic1A-contig913086	-	-	-	MLOC_464.1	-	-
Tdic1A-contig909408	Bradi4g21363.1	-	Sb01g040560.1	-	-	-
Tdic1A-contig903450	-	-	-	MLOC_61444.2	-	-
Tdic1A-contig883881	-	Os02t0281200-01	-	MLOC_76360.1	-	-
Tdic1A-contig882834	-	-	Sb01g012360.1	-	-	-
Tdic1A-contig882399	Bradi3g33490.1	Os10t0562700-01	-	AK372586	-	-
Tdic1A-contig876130	Bradi2g18280.1	Os05t0540200-01	Sb09g026960.1	MLOC_67495.1	-	-
Tdic1A-contig858859	-	-	-	MLOC_9351.1	-	-
Tdic1A-contig84968	-	-	-	AK367914	-	-
Tdic1A-contig84812	-	-	Sb04g020125.1	-	-	-
Tdic1A-contig84762	-	-	-	-	LoCoTd_WEWseq_PGSB_v3_chr1A_Loc004694.1	-
Tdic1A-contig845798	Bradi4g17020.1	-	Sb05g020380.1	-	-	-
Tdic1A-contig842950	-	-	Sb06g029220.1	-	-	-
Tdic1A-contig841002	Bradi2g22960.1	-	Sb09g022800.1	MLOC_36880.3	-	-
Tdic1A-contig823061	-	-	-	-	sample7c42255_g1_i1	-
Tdic1A-contig816621	-	-	-	-	sample7c33161_g1_i1	-
Tdic1A-contig754357	-	-	-	MLOC_73696.1	-	-
Tdic1A-contig735046	-	Os02t0307075-00	Sb01g042130.1	-	-	-
Tdic1A-contig732803	-	Os05t0130100-00	Sb09g019450.1	MLOC_74060.1	-	-
Tdic1A-contig727502	-	-	-	-	Td_WEWseq_PGSB_v3_chr1A_Loc002856.4	-
Tdic1A-contig726975	Bradi2g18580.1	-	-	-	-	-
Tdic1A-contig714402	-	-	Sb09g027270.1	AK376023	-	-
Tdic1A-contig705372	-	-	-	-	LoCoTd_WEWseq_PGSB_v3_chr1A_Loc002122.1	-
Tdic1A-contig70457	-	-	-	AK356801	-	-
Tdic1A-contig688299	Bradi2g21420.1	-	Sb09g024060.1	-	-	-
Tdic1A-contig683657	Bradi3g33030.1	-	-	-	-	-
Tdic1A-contig671990	Bradi2g20490.1	-	-	-	-	-
Tdic1A-contig650572	-	-	Sb03g026330.1	-	-	-
Tdic1A-contig647959	Bradi3g57600.1	-	-	MLOC_36985.5	-	-
Tdic1A-contig6449706	-	-	-	MLOC_25218.1	-	-
Tdic1A-contig6449694	-	Os01t0191300-01	Sb03g003170.1	-	-	-
Tdic1A-contig6449643	-	-	-	-	LoCoTd_WEWseq_PGSB_v3_chr1A_Loc005865.1	LoCo_Td_WEWseq_PGSB_v3_chr1A_Loc005865.1
Tdic1A-contig6449627	Bradi3g17630.1	-	-	-	-	-
Tdic1A-contig6449626	-	-	-	-	Td_WEWseq_PGSB_v3_chr1A_Loc005975.3	Td_WEWseq_PGSB_v3_chr1A_Loc005975.3
Tdic1A-contig6449555	-	-	Sb01g019080.1	-	Td_WEWseq_PGSB_v3_chr1A_Loc004433.6	-
Tdic1A-contig6449496	-	-	-	-	sample11c70607_g1_i1	-
Tdic1A-contig6449462	-	Os08t0208400-02	-	-	-	-
Tdic1A-contig6449453	-	-	-	-	Td_WEWseq_PGSB_v3_chr1A_Loc002354.25	-
Tdic1A-contig6449450	-	-	Sb03g001780.1	-	-	-
Tdic1A-contig6449390	-	-	Sb03g017620.1	-	-	-
Tdic1A-contig6449354	-	Os07t0586100-01	-	-	-	LoCo_Td_WEWseq_PGSB_v3_chr1A_Loc001384.1
Tdic1A-contig6449336	Bradi1g21520.1	-	Sb02g006490.1	-	-	-
Tdic1A-contig6449277	-	Os10t0407000-01	Sb01g022290.1	MLOC_64460.1	-	-
Tdic1A-contig6449254	Bradi1g11630.1	-	-	-	Td_WEWseq_PGSB_v3_chr1A_Loc000486.3	Td_WEWseq_PGSB_v3_chr1A_Loc000486.3
Tdic1A-contig6449198	Bradi1g70970.1	-	-	-	-	-
Tdic1A-contig6449177	Bradi1g27480.1	-	-	-	-	-
Tdic1A-contig6449176	Bradi4g28390.1	-	-	-	-	-
Tdic1A-contig6449136	Bradi1g43500.1	-	-	-	-	-
Tdic1A-contig6449129	-	-	Sb01g012880.1	MLOC_50796.3	-	-
Tdic1A-contig6449096	-	-	Sb07g003390.1	-	-	-
Tdic1A-contig6449083	Bradi2g17187.1	-	-	-	-	LoCo_Td_WEWseq_PGSB_v3_chr1A_Loc005350.1
Tdic1A-contig6449071	Bradi1g17920.1	-	-	-	-	-
Tdic1A-contig6449009	-	-	-	-	sample8c41359_g1_i1	-
Tdic1A-contig6449006	-	-	-	-	-	Td_WEWseq_PGSB_v3_chr1A_Loc001335.1
Tdic1A-contig6448987	Bradi3g29320.1	-	-	-	-	-
Tdic1A-contig6448986	Bradi2g28414.1	-	Sb07g024295.1	-	-	-
Tdic1A-contig6448962	Bradi2g11590.1	-	-	-	-	-
Tdic1A-contig6448926	-	-	-	MLOC_72996.1	-	-
Tdic1A-contig6448861	-	-	Sb01g019110.1	-	Td_WEWseq_PGSB_v3_chr1A_Loc004428.2	-
Tdic1A-contig6448854	Bradi2g37795.1	-	-	-	-	LoCo_Td_WEWseq_PGSB_v3_chr2A_Loc021129.1
Tdic1A-contig6448846	Bradi3g25623.1	-	-	-	-	-
Tdic1A-contig6448808	-	-	-	MLOC_41071.1	sample7c64008_g1_i1	-
Tdic1A-contig6448792	-	-	Sb01g029470.1	MLOC_78260.1	-	-
Tdic1A-contig6448779	-	-	-	-	sample12c49575_g1_i1	-
Tdic1A-contig6448771	-	-	Sb08g005340.1	-	-	-
Tdic1A-contig6448749	-	-	-	-	Td_WEWseq_PGSB_v3_chr1A_Loc005544.1	-
Tdic1A-contig6448742	-	-	Sb01g020460.1	-	-	-
Tdic1A-contig6448702	-	-	-	MLOC_59618.1	Td_WEWseq_PGSB_v3_chr1A_Loc004110.5	-
Tdic1A-contig6448698	-	-	Sb01g019150.1	MLOC_54615.1	-	-
Tdic1A-contig6448675	Bradi4g09540.1	-	-	-	-	-
Tdic1A-contig6448659	Bradi4g10164.1	Os03t0643433-00	Sb08g016940.1	-	-	-
Tdic1A-contig6448626	-	-	-	-	LoCoTd_WEWseq_PGSB_v3_chr1A_Loc005812.8	-
Tdic1A-contig6448624	-	-	-	AK368396	Td_WEWseq_PGSB_v3_chr1A_Loc005633.1	-
Tdic1A-contig6448614	-	Os01t0186700-01	-	AK358240	-	-
Tdic1A-contig6448565	-	-	-	MLOC_67922.1	Td_WEWseq_PGSB_v3_chr1A_Loc001852.1	-
Tdic1A-contig6448564	Bradi3g00507.1	Os04t0492300-01	Sb06g021120.1	-	-	-
Tdic1A-contig6448558	-	Os05t0513900-01	-	AK372041	-	-
Tdic1A-contig6448556	Bradi5g06126.1	-	-	-	-	-
Tdic1A-contig6448541	-	-	-	-	LoCoTd_WEWseq_PGSB_v3_chr1A_Loc000607.1	LoCo_Td_WEWseq_PGSB_v3_chr1A_Loc000607.1
Tdic1A-contig6448528	Bradi2g19297.2	-	-	-	-	-
Tdic1A-contig6448510	-	-	Sb04g012680.1	-	-	-
Tdic1A-contig6448462	-	Os09t0375700-01	-	-	-	-
Tdic1A-contig6448364	Bradi2g16180.1	-	-	-	sample12c16611_g2_i1	-
Tdic1A-contig6448347	-	-	-	-	LoCoTd_WEWseq_PGSB_v3_chr1A_Loc003100.1	-
Tdic1A-contig6448337	-	-	-	-	Td_WEWseq_PGSB_v3_chr1A_Loc001675.2	-
Tdic1A-contig6448324	-	-	-	MLOC_51096.1	-	-
Tdic1A-contig6448313	-	Os10t0548800-01	Sb01g029790.1	MLOC_60997.1	Td_WEWseq_PGSB_v3_chr1A_Loc001591.2	Td_WEWseq_PGSB_v3_chr1A_Loc001591.1
Tdic1A-contig6448299	-	Os03t0643433-00	-	-	-	-
Tdic1A-contig6448296	Bradi5g20170.1	-	-	-	LoCoTd_WEWseq_PGSB_v3_chr1A_Loc002827.2	-
Tdic1A-contig6448277	-	-	-	MLOC_64126.1	-	-
Tdic1A-contig6448273	Bradi2g27150.1	-	-	MLOC_4926.1	-	-
Tdic1A-contig6448272	-	-	Sb01g021397.1	-	-	-
Tdic1A-contig6448259	-	Os06t0675200-01	-	MLOC_53858.1	-	-
Tdic1A-contig6448252	-	-	-	MLOC_57001.1	-	-
Tdic1A-contig6448246	-	-	-	-	sample8c65235_g1_i1	-
Tdic1A-contig6448245	-	Os05t0515900-01	-	-	-	LoCo_Td_WEWseq_PGSB_v3_chr1A_Loc002485.1
Tdic1A-contig6448242	Bradi1g28847.1	-	-	MLOC_44210.2	-	-
Tdic1A-contig6448231	Bradi3g28937.2	Os01t0540800-01	Sb01g019140.1	AK370794	Td_WEWseq_PGSB_v3_chr1A_Loc001211.1	-
Tdic1A-contig6448220	-	Os03t0174200-01	-	AK373739	-	-
Tdic1A-contig6448203	-	-	-	MLOC_46003.1	-	-
Tdic1A-contig6448199	Bradi1g46360.1	-	Sb10g006740.1	MLOC_78515.1	-	-
Tdic1A-contig6448193	-	-	Sb01g026275.1	-	-	-
Tdic1A-contig6448188	Bradi3g27300.1	-	-	-	-	-
Tdic1A-contig6448184	Bradi1g16250.1	-	-	-	-	-
Tdic1A-contig6448179	Bradi3g57940.1	Os02t0767100-01	Sb04g034220.1	MLOC_81766.1	-	-
Tdic1A-contig6448178	Bradi3g09260.1	-	-	-	-	-
Tdic1A-contig6448172	Bradi1g14190.1	-	Sb03g030795.1	MLOC_71447.1	Td_WEWseq_PGSB_v3_chr1A_Loc000474.1	Td_WEWseq_PGSB_v3_chr1A_Loc000474.1
Tdic1A-contig6448169	-	-	Sb01g019200.1	-	-	-
Tdic1A-contig6448165	-	-	-	-	LoCoTd_WEWseq_PGSB_v3_chr1A_Loc004049.1	-
Tdic1A-contig6448160	-	-	Sb01g015535.1	-	-	-
Tdic1A-contig6448154	-	-	Sb03g004900.1	-	sample7c11300_g1_i1	-
Tdic1A-contig6448146	Bradi4g12910.1	-	-	-	-	-
Tdic1A-contig6448145	-	Os01t0267300-00	-	-	-	-
Tdic1A-contig6448136	-	-	-	-	sample8c57225_g1_i1	-
Tdic1A-contig6448133	-	-	-	MLOC_51867.1	-	-
Tdic1A-contig6448130	Bradi2g27330.1	-	-	MLOC_37831.1	Td_WEWseq_PGSB_v3_chr1A_Loc005002.4	-
Tdic1A-contig6448127	Bradi2g17320.1	-	-	MLOC_67176.1	-	-
Tdic1A-contig6448111	-	-	-	-	sample7c13616_g1_i3	-
Tdic1A-contig6448105	-	-	-	-	Td_WEWseq_PGSB_v3_chr1A_Loc003271.2	-
Tdic1A-contig6448099	Bradi1g43500.1	-	Sb03g007345.1	-	LoCoTd_WEWseq_PGSB_v3_chr1A_Loc002201.1	-
Tdic1A-contig6448097	-	-	-	MLOC_13695.1	-	-
Tdic1A-contig6448096	Bradi3g10416.1	Os02t0284500-01	-	MLOC_58126.1	-	-
Tdic1A-contig6448082	-	-	Sb01g006060.1	AK366061	-	-
Tdic1A-contig6448068	Bradi2g28460.2	-	-	MLOC_4764.2	-	-
Tdic1A-contig6448066	Bradi2g14400.1	Os05t0593100-01	-	-	-	-
Tdic1A-contig6448063	-	-	-	MLOC_10776.1	-	-
Tdic1A-contig6448058	-	-	-	-	LoCoTd_WEWseq_PGSB_v3_chr1A_Loc000259.1	LoCo_Td_WEWseq_PGSB_v3_chr1A_Loc000259.1
Tdic1A-contig6448051	-	-	-	-	LoCoTd_WEWseq_PGSB_v3_chr1A_Loc006078.1	-
Tdic1A-contig6448048	-	-	Sb01g019210.1	-	LoCoTd_WEWseq_PGSB_v3_chr1A_Loc001273.4	-
Tdic1A-contig6448044	-	-	-	MLOC_69320.1	-	-
Tdic1A-contig6448043	-	-	-	MLOC_55015.1	Td_WEWseq_PGSB_v3_chr1A_Loc002553.1	-
Tdic1A-contig6448038	Bradi1g17527.1	-	-	MLOC_370.1	-	-
Tdic1A-contig6448034	-	Os10t0475100-00	Sb01g019470.1	MLOC_71471.1	LoCoTd_WEWseq_PGSB_v3_chr1A_Loc001178.1	-
Tdic1A-contig6448033	Bradi2g31870.1	Os05t0228400-01	-	AK374829	LoCoTd_WEWseq_PGSB_v3_chrUn_Loc110317.1	-
Tdic1A-contig6448031	-	-	-	-	LoCoTd_WEWseq_PGSB_v3_chr1A_Loc004679.1	LoCo_Td_WEWseq_PGSB_v3_chr1A_Loc004622.1
Tdic1A-contig6448030	-	-	-	MLOC_12883.1	-	-
Tdic1A-contig6448023	-	Os03t0151800-02	Sb01g020910.1	-	sample7c26292_g4_i1	-
Tdic1A-contig6448015	-	-	-	-	LoCoTd_WEWseq_PGSB_v3_chr1A_Loc002193.2	-
Tdic1A-contig6448013	Bradi1g11170.1	-	Sb01g048270.1	-	-	LoCo_Td_WEWseq_PGSB_v3_chr1A_Loc000639.1
Tdic1A-contig6448012	-	Os02t0719600-01	-	-	Td_WEWseq_PGSB_v3_chr1A_Loc006206.6	-
Tdic1A-contig6448010	-	-	Sb07g013795.1	-	-	-
Tdic1A-contig6448000	-	-	-	MLOC_13794.2	-	-
Tdic1A-contig6447996	-	Os06t0576600-00	Sb03g010135.1	-	-	-
Tdic1A-contig6447969	-	-	-	-	-	LoCo_Td_WEWseq_PGSB_v3_chr1A_Loc004533.1
Tdic1A-contig6447954	-	-	Sb03g041560.1	MLOC_57459.1	-	-
Tdic1A-contig6447943	-	-	-	MLOC_79387.1	sample11c63442_g1_i1	-
Tdic1A-contig6447919	-	-	-	MLOC_49351.1	-	-
Tdic1A-contig6447907	-	Os03t0643433-00	-	-	LoCoTd_WEWseq_PGSB_v3_chr1A_Loc001110.1	LoCo_Td_WEWseq_PGSB_v3_chr1A_Loc001110.1
Tdic1A-contig6447900	-	-	-	-	Td_WEWseq_PGSB_v3_chr1A_Loc005959.1	Td_WEWseq_PGSB_v3_chr1A_Loc005959.1
Tdic1A-contig6447898	Bradi2g23730.2	-	-	MLOC_4800.1	-	-
Tdic1A-contig6447883	-	-	Sb03g023776.1	-	-	-
Tdic1A-contig6447860	-	-	Sb04g034505.1	-	-	-
Tdic1A-contig6447842	-	Os05t0198100-01	-	-	Td_WEWseq_PGSB_v3_chr1A_Loc003890.1	-
Tdic1A-contig6447832	-	-	-	-	LoCoTd_WEWseq_PGSB_v3_chr1A_Loc005404.1	-
Tdic1A-contig6447819	-	-	Sb01g021020.1	AK363308	-	-
Tdic1A-contig6447809	-	-	-	MLOC_63528.1	-	-
Tdic1A-contig6447804	Bradi3g38310.1	-	Sb07g023230.1	MLOC_4917.1	-	-
Tdic1A-contig6447799	Bradi1g57240.1	-	-	-	-	-
Tdic1A-contig6447783	-	-	-	MLOC_58123.1	-	-
Tdic1A-contig6447769	-	-	-	-	LoCoTd_WEWseq_PGSB_v3_chr1A_Loc002579.1	-
Tdic1A-contig6447753	Bradi2g38877.1	-	-	-	-	-
Tdic1A-contig6447742	-	-	-	-	sample12c10323_g2_i1	-
Tdic1A-contig6447741	-	-	-	MLOC_18718.1	-	Td_WEWseq_PGSB_v3_chr1A_Loc000565.2
Tdic1A-contig6447734	-	Os03t0643433-00	Sb08g018960.1	-	LoCoTd_WEWseq_PGSB_v3_chr1A_Loc004598.9	LoCo_Td_WEWseq_PGSB_v3_chr1A_Loc001385.1
Tdic1A-contig6447730	-	-	Sb01g021625.1	-	-	-
Tdic1A-contig6447711	-	-	-	-	-	LoCo_Td_WEWseq_PGSB_v3_chr3B_Loc039063.1
Tdic1A-contig6447696	-	-	Sb01g019790.1	AK250671.1	-	-
Tdic1A-contig6447643	-	-	-	-	LoCoTd_WEWseq_PGSB_v3_chr1A_Loc004401.1	-
Tdic1A-contig6447622	Bradi1g29634.1	-	-	MLOC_20397.1	-	-
Tdic1A-contig6447573	-	-	-	AK363912	-	-
Tdic1A-contig6447506	-	-	Sb10g030250.1	-	LoCoTd_WEWseq_PGSB_v3_chr1A_Loc002318.1	-
Tdic1A-contig6447482	-	-	-	-	sample12c42574_g1_i1	-
Tdic1A-contig6447389	-	-	Sb09g024700.1	MLOC_73563.1	-	-
Tdic1A-contig6447370	-	-	-	-	LoCoTd_WEWseq_PGSB_v3_chr1A_Loc003995.1	LoCo_Td_WEWseq_PGSB_v3_chr1A_Loc003995.1
Tdic1A-contig6447346	-	-	-	-	Td_WEWseq_PGSB_v3_chr1A_Loc003800.2	-
Tdic1A-contig6447311	-	-	-	-	Td_WEWseq_PGSB_v3_chr1A_Loc004087.1	-
Tdic1A-contig6447269	-	-	-	-	LoCoTd_WEWseq_PGSB_v3_chr1A_Loc001865.1	LoCo_Td_WEWseq_PGSB_v3_chr1A_Loc001865.1
Tdic1A-contig6447268	-	-	Sb01g030050.1	AK356078	-	-
Tdic1A-contig6447266	Bradi2g40377.1	-	-	-	-	-
Tdic1A-contig6447237	Bradi1g05759.1	Os03t0659233-00	-	-	sample12c47156_g1_i1	-
Tdic1A-contig6447227	Bradi2g33960.1	-	Sb03g003810.1	MLOC_81111.1	-	-
Tdic1A-contig6447149	Bradi1g00607.1	-	-	-	-	-
Tdic1A-contig6447145	Bradi3g04180.1	-	Sb04g003800.1	-	-	-
Tdic1A-contig6447112	-	-	-	-	Td_WEWseq_PGSB_v3_chr1A_Loc003411.8	-
Tdic1A-contig6447110	-	-	Sb03g047010.1	MLOC_63684.1	-	-
Tdic1A-contig6447087	-	-	-	-	Td_WEWseq_PGSB_v3_chr1A_Loc000752.1	Td_WEWseq_PGSB_v3_chr1A_Loc000752.1
Tdic1A-contig6447081	-	-	Sb02g024427.1	-	-	-
Tdic1A-contig6447021	-	-	Sb03g026060.1	-	-	-
Tdic1A-contig6447016	-	-	Sb10g005320.1	-	-	-
Tdic1A-contig6447011	Bradi3g30870.1	-	Sb01g017040.1	-	-	-
Tdic1A-contig6446989	Bradi1g36640.1	-	-	-	LoCoTd_WEWseq_PGSB_v3_chr1A_Loc004276.1	-
Tdic1A-contig6446969	-	-	-	-	sample11c56660_g1_i1	-
Tdic1A-contig6446939	-	-	-	MLOC_66363.2	-	-
Tdic1A-contig6446911	Bradi3g27700.1	-	-	MLOC_34316.2	-	-
Tdic1A-contig6446885	Bradi2g37220.1	-	-	-	-	-
Tdic1A-contig6446858	-	Os05t0423200-01	Sb10g022740.1	MLOC_44017.2	-	-
Tdic1A-contig6446796	Bradi3g32360.1	-	Sb01g030250.1	-	Td_WEWseq_PGSB_v3_chr1A_Loc004769.2	Td_WEWseq_PGSB_v3_chr1A_Loc004769.1
Tdic1A-contig6446790	-	-	Sb01g021910.1	-	Td_WEWseq_PGSB_v3_chr1A_Loc002477.2	-
Tdic1A-contig6446652	-	-	Sb03g024493.1	-	-	-
Tdic1A-contig6446651	Bradi3g10960.1	-	-	MLOC_67790.1	Td_WEWseq_PGSB_v3_chr1A_Loc002180.1	Td_WEWseq_PGSB_v3_chr1A_Loc002180.1
Tdic1A-contig6446577	-	Os05t0519800-01	Sb07g014870.1	MLOC_65440.2	-	-
Tdic1A-contig6446571	-	-	Sb02g030865.1	-	-	-
Tdic1A-contig6446537	-	-	-	MLOC_61815.1	sample7c64894_g1_i1	-
Tdic1A-contig6446435	-	-	Sb01g031260.1	-	-	-
Tdic1A-contig6446427	-	-	-	-	Td_WEWseq_PGSB_v3_chr1A_Loc005158.1	-
Tdic1A-contig6446399	-	-	-	MLOC_16279.1	-	-
Tdic1A-contig6446389	Bradi2g54640.1	-	-	-	-	-
Tdic1A-contig6446380	Bradi2g31900.2	Os05t0223000-01	Sb09g007360.1	MLOC_58690.2	-	Td_WEWseq_PGSB_v3_chr1A_Loc004179.1
Tdic1A-contig6446337	-	-	-	MLOC_56258.2	-	-
Tdic1A-contig6446321	-	-	-	AK371716	Td_WEWseq_PGSB_v3_chr1A_Loc003823.1	Td_WEWseq_PGSB_v3_chr1A_Loc003823.1
Tdic1A-contig6446317	Bradi1g03270.2	-	-	MLOC_10449.1	Td_WEWseq_PGSB_v3_chr6A_Loc079205.1	-
Tdic1A-contig6446301	-	-	-	MLOC_41023.1	-	-
Tdic1A-contig6446274	-	-	-	-	LoCoTd_WEWseq_PGSB_v3_chr1A_Loc005367.4	-
Tdic1A-contig6446272	-	-	-	-	-	LoCo_Td_WEWseq_PGSB_v3_chr2A_Loc016845.1
Tdic1A-contig6446186	Bradi3g60630.1	-	-	MLOC_30512.1	-	-
Tdic1A-contig6446176	-	-	-	-	LoCoTd_WEWseq_PGSB_v3_chr1A_Loc005293.1	LoCo_Td_WEWseq_PGSB_v3_chr1A_Loc005293.1
Tdic1A-contig6446164	-	-	-	MLOC_53936.1	sample7c11990_g1_i1	-
Tdic1A-contig6446146	-	-	-	-	sample8c68559_g1_i1	-
Tdic1A-contig6446109	-	-	-	-	sample12c29868_g1_i1	-
Tdic1A-contig6446104	Bradi3g28550.1	Os05t0299300-01	-	MLOC_19034.8	Td_WEWseq_PGSB_v3_chr1A_Loc001172.33	-
Tdic1A-contig6446088	Bradi3g34220.1	-	-	MLOC_65740.3	Td_WEWseq_PGSB_v3_chr1A_Loc001506.2	-
Tdic1A-contig6446059	-	-	Sb01g005015.1	-	-	-
Tdic1A-contig6446035	-	-	-	AK252258.1	Td_WEWseq_PGSB_v3_chr1A_Loc004930.1	Td_WEWseq_PGSB_v3_chr1A_Loc004930.1
Tdic1A-contig6446013	-	-	-	-	sample11c3499_g1_i1	LoCo_Td_WEWseq_PGSB_v3_chr1A_Loc001673.1
Tdic1A-contig6445973	-	-	-	-	LoCoTd_WEWseq_PGSB_v3_chr1A_Loc004872.1	LoCo_Td_WEWseq_PGSB_v3_chr1A_Loc004872.1
Tdic1A-contig6445954	-	-	Sb02g009785.1	-	-	-
Tdic1A-contig6445924	-	-	-	AK373893	-	-
Tdic1A-contig6445899	Bradi3g00650.1	-	Sb01g013360.1	MLOC_57785.4	-	-
Tdic1A-contig6445855	Bradi2g06320.1	-	-	-	-	Td_WEWseq_PGSB_v3_chr1A_Loc005349.1
Tdic1A-contig6445845	-	-	-	-	sample11c19502_g1_i1	-
Tdic1A-contig6445806	-	Os11t0636050-00	-	-	-	-
Tdic1A-contig6445788	-	-	-	-	LoCoTd_WEWseq_PGSB_v3_chr1A_Loc000184.1	-
Tdic1A-contig6445742	-	Os05t0194600-01	Sb09g006020.1	AK371783	-	-
Tdic1A-contig6445726	-	-	-	MLOC_78080.1	-	-
Tdic1A-contig6445710	-	Os03t0170900-01	Sb01g022430.1	AK376264	LoCoTd_WEWseq_PGSB_v3_chr1A_Loc004177.1	-
Tdic1A-contig6445694	Bradi1g12830.1	Os03t0669100-01	Sb01g012360.1	-	-	-
Tdic1A-contig6445650	-	-	-	-	sample11c66927_g1_i1	-
Tdic1A-contig6445635	Bradi4g11120.1	-	-	-	-	-
Tdic1A-contig6445632	-	-	-	AK367954	LoCoTd_WEWseq_PGSB_v3_chr1A_Loc002058.1	-
Tdic1A-contig6445628	-	-	-	-	Td_WEWseq_PGSB_v3_chr1A_Loc005440.1	Td_WEWseq_PGSB_v3_chr1A_Loc005440.1
Tdic1A-contig6445616	-	-	-	MLOC_61156.1	Td_WEWseq_PGSB_v3_chr1A_Loc005172.3	-
Tdic1A-contig6445595	-	-	Sb01g020920.1	-	-	Td_WEWseq_PGSB_v3_chr1A_Loc000424.2
Tdic1A-contig6445588	-	-	-	-	sample11c12249_g1_i1	LoCo_Td_WEWseq_PGSB_v3_chr1A_Loc004274.1
Tdic1A-contig6445587	Bradi2g20190.1	Os05t0511300-01	-	AK355689	-	-
Tdic1A-contig6445572	-	-	-	-	-	LoCo_Td_WEWseq_PGSB_v3_chr1A_Loc001814.2
Tdic1A-contig6445571	Bradi1g52980.1	Os07t0274300-00	-	-	LoCoTd_WEWseq_PGSB_v3_chr1A_Loc000447.1	-
Tdic1A-contig6445545	Bradi1g58730.1	-	Sb05g006115.1	-	-	-
Tdic1A-contig6445536	Bradi3g21590.1	-	Sb01g027630.1	MLOC_64873.3	-	-
Tdic1A-contig6445533	Bradi2g23640.1	-	-	-	-	-
Tdic1A-contig6445517	-	-	-	-	LoCoTd_WEWseq_PGSB_v3_chr1A_Loc004159.1	-
Tdic1A-contig6445434	-	-	-	-	-	Td_WEWseq_PGSB_v3_chr1A_Loc000483.1
Tdic1A-contig6445402	Bradi1g02910.1	Os03t0832500-01	-	-	sample7c15300_g3_i1	LoCo_Td_WEWseq_PGSB_v3_chr3B_Loc041702.4
Tdic1A-contig6445365	-	Os03t0111100-01	-	-	-	-
Tdic1A-contig6445347	Bradi1g48264.1	Os06t0167000-02	Sb10g004680.1	MLOC_39065.1	-	-
Tdic1A-contig6445345	Bradi1g14190.1	-	Sb02g006000.1	-	Td_WEWseq_PGSB_v3_chr1A_Loc000473.3	-
Tdic1A-contig6445314	-	Os05t0370600-01	Sb10g024200.1	-	-	-
Tdic1A-contig6445289	-	-	Sb01g032900.1	-	-	-
Tdic1A-contig6445282	-	-	-	-	-	LoCo_Td_WEWseq_PGSB_v3_chr1A_Loc001992.1
Tdic1A-contig6445275	-	-	-	-	LoCoTd_WEWseq_PGSB_v3_chr1A_Loc001769.2	LoCo_Td_WEWseq_PGSB_v3_chr1A_Loc001769.1
Tdic1A-contig6445271	-	-	-	AK369167	-	-
Tdic1A-contig6445255	Bradi3g30150.1	Os10t0502000-01	Sb01g017890.1	MLOC_65546.2	Td_WEWseq_PGSB_v3_chr1A_Loc004541.42	-
Tdic1A-contig6445217	Bradi1g36960.1	Os05t0185700-02	-	-	Td_WEWseq_PGSB_v3_chr1A_Loc001253.15	-
Tdic1A-contig6445208	-	-	-	-	Td_WEWseq_PGSB_v3_chr1A_Loc002261.2	Td_WEWseq_PGSB_v3_chr1A_Loc002261.1
Tdic1A-contig6445184	-	-	Sb03g001780.1	-	-	-
Tdic1A-contig6445138	-	-	-	-	Td_WEWseq_PGSB_v3_chr1A_Loc004777.1	-
Tdic1A-contig6445107	Bradi2g11590.1	-	-	-	-	-
Tdic1A-contig6445067	-	-	Sb01g037670.1	-	-	-
Tdic1A-contig6445064	-	-	Sb01g021870.1	-	-	-
Tdic1A-contig6445052	-	Os01t0169800-01	-	-	-	-
Tdic1A-contig6445024	Bradi2g34820.1	Os05t0159000-01	Sb09g004530.1	AK248980.1	-	-
Tdic1A-contig6445003	-	-	-	MLOC_56286.2	Td_WEWseq_PGSB_v3_chr1A_Loc004140.2	-
Tdic1A-contig6444965	Bradi1g77310.1	-	-	-	LoCoTd_WEWseq_PGSB_v3_chr1A_Loc003854.6	LoCo_Td_WEWseq_PGSB_v3_chr1A_Loc003854.6
Tdic1A-contig6444941	Bradi3g58020.1	-	Sb04g034130.1	-	-	-
Tdic1A-contig6444929	-	Os11t0256400-01	Sb01g017470.1	-	-	-
Tdic1A-contig6444922	-	-	-	-	sample8c54434_g1_i1	-
Tdic1A-contig6444906	Bradi1g77210.1	-	-	MLOC_53267.2	-	-
Tdic1A-contig6444845	Bradi1g44090.1	Os06t0127900-01	Sb06g021460.1	MLOC_52332.1	-	-
Tdic1A-contig6444822	Bradi3g24755.1	-	-	-	-	-
Tdic1A-contig6444775	Bradi1g52400.1	-	-	-	-	-
Tdic1A-contig6444754	Bradi2g31967.1	Os05t0219800-01	Sb09g007185.1	-	-	-
Tdic1A-contig6444741	-	-	-	-	Td_WEWseq_PGSB_v3_chr1A_Loc000241.1	-
Tdic1A-contig6444714	-	-	-	MLOC_59473.1	-	-
Tdic1A-contig6444712	Bradi5g13130.1	-	-	-	-	-
Tdic1A-contig6444696	-	-	-	MLOC_24777.1	-	-
Tdic1A-contig6444653	-	-	Sb01g017540.1	-	-	-
Tdic1A-contig6444649	Bradi4g05870.1	-	Sb08g015400.1	-	-	-
Tdic1A-contig6444640	-	-	-	-	Td_WEWseq_PGSB_v3_chr1A_Loc000081.2	-
Tdic1A-contig6444621	Bradi1g23250.1	Os07t0585100-01	Sb02g037730.1	-	-	-
Tdic1A-contig6444597	Bradi1g49240.1	Os06t0152300-01	-	-	-	-
Tdic1A-contig6444596	-	-	-	-	LoCoTd_WEWseq_PGSB_v3_chr1A_Loc004679.1	LoCo_Td_WEWseq_PGSB_v3_chr1A_Loc004622.1
Tdic1A-contig6444590	-	-	-	-	LoCoTd_WEWseq_PGSB_v3_chr6B_Loc086260.1	LoCo_Td_WEWseq_PGSB_v3_chr1A_Loc001609.1
Tdic1A-contig6444541	Bradi2g25400.1	-	-	-	-	-
Tdic1A-contig6444519	Bradi3g33820.1	-	-	MLOC_57456.1	-	-
Tdic1A-contig6444515	-	-	Sb03g012435.1	-	-	-
Tdic1A-contig6444505	-	-	-	-	LoCoTd_WEWseq_PGSB_v3_chr1A_Loc003787.1	-
Tdic1A-contig6444502	Bradi1g69050.1	-	-	-	-	-
Tdic1A-contig6444469	Bradi3g43470.2	-	Sb04g018970.1	-	-	-
Tdic1A-contig6444467	Bradi2g20660.1	Os05t0502000-01	-	-	-	-
Tdic1A-contig6444449	Bradi3g21330.1	Os03t0163100-01	Sb01g046270.1	-	-	-
Tdic1A-contig6444433	-	-	-	-	LoCoTd_WEWseq_PGSB_v3_chr1A_Loc000965.1	LoCo_Td_WEWseq_PGSB_v3_chr1A_Loc000965.1
Tdic1A-contig6444431	Bradi1g65780.1	-	-	-	-	-
Tdic1A-contig6444414	-	-	-	-	LoCoTd_WEWseq_PGSB_v3_chr1A_Loc003871.1	-
Tdic1A-contig6444395	-	-	-	-	LoCoTd_WEWseq_PGSB_v3_chr1A_Loc000174.1	LoCo_Td_WEWseq_PGSB_v3_chr1A_Loc000174.1
Tdic1A-contig6444392	-	-	-	-	sample7c31443_g1_i1	-
Tdic1A-contig6444360	-	-	-	-	LoCoTd_WEWseq_PGSB_v3_chr1A_Loc002932.1	-
Tdic1A-contig6444314	-	Os01t0173900-01	-	MLOC_37050.1	-	-
Tdic1A-contig6444311	Bradi3g43450.1	Os02t0475400-01	-	AK356878	-	-
Tdic1A-contig6444305	-	-	-	-	Td_WEWseq_PGSB_v3_chr1A_Loc001771.2	Td_WEWseq_PGSB_v3_chr1A_Loc001771.1
Tdic1A-contig6444282	Bradi1g35960.1	Os05t0370600-01	-	-	-	-
Tdic1A-contig6444273	-	-	Sb01g019600.1	MLOC_74819.1	Td_WEWseq_PGSB_v3_chr1A_Loc001164.3	-
Tdic1A-contig6444246	-	-	-	-	LoCoTd_WEWseq_PGSB_v3_chr1A_Loc002122.1	-
Tdic1A-contig6444215	Bradi2g34250.1	Os05t0171900-02	-	-	-	-
Tdic1A-contig6444189	Bradi1g22780.1	Os10t0191000-00	-	-	-	-
Tdic1A-contig6444179	Bradi1g14537.1	-	-	-	-	-
Tdic1A-contig6444146	-	-	-	-	LoCoTd_WEWseq_PGSB_v3_chr1A_Loc003128.1	-
Tdic1A-contig6444114	Bradi2g35180.1	-	-	AK250443.1	-	-
Tdic1A-contig6444103	-	-	-	MLOC_56191.1	-	-
Tdic1A-contig6444091	Bradi4g20930.1	Os11t0247400-01	-	-	-	-
Tdic1A-contig6444050	Bradi2g27340.1	Os05t0372400-01	-	MLOC_78819.1	-	-
Tdic1A-contig6444047	-	Os04t0176400-00	Sb01g027540.1	-	-	-
Tdic1A-contig6444045	-	Os01t0180800-01	Sb09g005570.1	-	-	-
Tdic1A-contig6444040	-	-	-	MLOC_51183.1	-	-
Tdic1A-contig6444032	Bradi2g32220.1	-	Sb09g006930.1	MLOC_55952.1	Td_WEWseq_PGSB_v3_chr1A_Loc000967.7	-
Tdic1A-contig6444023	-	-	Sb05g010901.1	-	-	-
Tdic1A-contig6444018	-	-	Sb03g006300.1	-	-	-
Tdic1A-contig6444010	-	-	Sb07g022230.1	-	-	-
Tdic1A-contig6443958	-	-	-	-	LoCoTd_WEWseq_PGSB_v3_chr1A_Loc002733.1	-
Tdic1A-contig6443954	-	-	Sb01g044290.3	-	-	-
Tdic1A-contig6443952	Bradi3g45840.1	Os02t0556800-01	Sb04g022740.1	MLOC_72651.2	Td_WEWseq_PGSB_v3_chr1A_Loc002216.1	-
Tdic1A-contig6443926	Bradi4g19690.1	Os12t0506700-01	Sb03g041320.1	-	LoCoTd_WEWseq_PGSB_v3_chr1A_Loc000798.1	-
Tdic1A-contig6443923	Bradi1g22780.1	-	-	-	-	-
Tdic1A-contig6443866	-	Os01t0328400-01	-	-	-	-
Tdic1A-contig6443826	-	-	Sb09g006190.1	AK248738.1	-	-
Tdic1A-contig6443823	-	-	-	-	LoCoTd_WEWseq_PGSB_v3_chrUn_Loc107041.1	LoCo_Td_WEWseq_PGSB_v3_chrUn_Loc107041.1
Tdic1A-contig6443768	-	-	-	MLOC_58118.1	-	-
Tdic1A-contig6443751	-	-	Sb01g041555.1	MLOC_33543.1	-	-
Tdic1A-contig6443730	Bradi2g39800.1	Os05t0104900-01	-	AK366371	Td_WEWseq_PGSB_v3_chr1A_Loc003323.5	-
Tdic1A-contig6443714	-	Os01t0885500-01	-	-	-	-
Tdic1A-contig6443708	-	Os01t0349400-01	-	MLOC_80689.1	LoCoTd_WEWseq_PGSB_v3_chr1A_Loc000857.1	-
Tdic1A-contig6443697	-	-	Sb01g017120.1	-	LoCoTd_WEWseq_PGSB_v3_chr1A_Loc004579.1	-
Tdic1A-contig6443616	Bradi2g27840.1	Os05t0363600-01	Sb09g018090.1	AK369451	-	Td_WEWseq_PGSB_v3_chr1A_Loc001757.1
Tdic1A-contig6443604	Bradi2g28470.1	Os05t0349800-01	Sb02g009236.1	-	-	LoCo_Td_WEWseq_PGSB_v3_chr6A_Loc078531.1
Tdic1A-contig6443591	-	-	-	-	LoCoTd_WEWseq_PGSB_v3_chr1A_Loc000439.1	LoCo_Td_WEWseq_PGSB_v3_chr1A_Loc000439.1
Tdic1A-contig6443531	-	-	-	-	sample8c66882_g1_i1	-
Tdic1A-contig6443530	Bradi1g24525.1	-	Sb0011s012860.1	-	-	-
Tdic1A-contig6443453	-	Os02t0277700-01	-	-	LoCoTd_WEWseq_PGSB_v3_chr1A_Loc000328.1	LoCo_Td_WEWseq_PGSB_v3_chr1A_Loc000328.1
Tdic1A-contig6443407	Bradi2g14250.4	Os08t0374800-01	Sb01g035380.1	-	-	-
Tdic1A-contig6443399	-	-	Sb09g030650.1	-	-	-
Tdic1A-contig6443375	-	-	-	-	LoCoTd_WEWseq_PGSB_v3_chr1A_Loc000935.2	-
Tdic1A-contig6443370	-	-	-	-	-	LoCo_Td_WEWseq_PGSB_v3_chr4B_Loc056884.1
Tdic1A-contig6443365	-	-	Sb09g001660.1	AK370914	Td_WEWseq_PGSB_v3_chr1A_Loc003516.9	-
Tdic1A-contig6443363	Bradi1g52510.1	Os07t0420700-01	-	-	-	-
Tdic1A-contig6443355	-	-	-	MLOC_38478.1	Td_WEWseq_PGSB_v3_chr1A_Loc005734.1	Td_WEWseq_PGSB_v3_chr1A_Loc005734.1
Tdic1A-contig6443340	Bradi1g07730.1	-	Sb06g023923.1	AK363040	-	-
Tdic1A-contig6443314	Bradi2g31100.1	Os05t0292200-01	-	-	sample8c59121_g1_i1	-
Tdic1A-contig6443265	-	-	-	-	-	LoCo_Td_WEWseq_PGSB_v3_chr1A_Loc004967.1
Tdic1A-contig6443255	-	-	-	-	Td_WEWseq_PGSB_v3_chr1A_Loc000183.5	-
Tdic1A-contig6443198	-	-	-	AK354155	-	-
Tdic1A-contig6443180	Bradi1g22780.1	-	Sb02g035825.1	-	-	-
Tdic1A-contig6443175	Bradi5g06126.1	-	-	-	-	-
Tdic1A-contig6443174	-	Os01t0769700-01	-	-	-	-
Tdic1A-contig6443170	Bradi1g30672.1	Os05t0311600-01	Sb04g021690.1	-	-	-
Tdic1A-contig6443155	-	-	-	-	LoCoTd_WEWseq_PGSB_v3_chr1A_Loc001741.1	-
Tdic1A-contig6443141	-	-	-	MLOC_34965.2	LoCoTd_WEWseq_PGSB_v3_chr1A_Loc005386.1	-
Tdic1A-contig6443083	-	Os01t0656200-01	-	-	sample12c25464_g1_i1	-
Tdic1A-contig6443045	-	-	-	-	-	LoCo_Td_WEWseq_PGSB_v3_chr1A_Loc001803.1
Tdic1A-contig6443030	-	-	Sb01g012360.1	MLOC_63954.1	-	-
Tdic1A-contig6443007	Bradi1g35320.1	-	-	-	-	-
Tdic1A-contig6442980	-	-	Sb01g013830.1	-	-	-
Tdic1A-contig6442977	Bradi3g12860.1	-	-	-	-	-
Tdic1A-contig6442954	Bradi3g02380.1	-	-	-	-	-
Tdic1A-contig6442944	-	Os01t0191300-01	Sb03g003170.1	-	-	-
Tdic1A-contig6442917	-	-	-	-	-	LoCo_Td_WEWseq_PGSB_v3_chr1A_Loc006084.1
Tdic1A-contig6442908	-	Os01t0358700-01	-	-	-	-
Tdic1A-contig6442881	-	Os07t0592600-01	-	-	LoCoTd_WEWseq_PGSB_v3_chr4B_Loc056191.1	-
Tdic1A-contig6442871	Bradi2g23540.1	Os05t0454500-01	-	MLOC_5765.2	LoCoTd_WEWseq_PGSB_v3_chr1A_Loc002103.1	-
Tdic1A-contig6442870	-	-	-	MLOC_76503.1	-	-
Tdic1A-contig6442810	-	-	Sb01g049830.1	MLOC_79196.1	Td_WEWseq_PGSB_v3_chr1A_Loc004565.1	-
Tdic1A-contig6442800	Bradi3g28120.1	Os10t0463800-01	Sb01g019970.1	AK371021	-	-
Tdic1A-contig6442771	-	-	Sb08g021375.1	-	-	LoCo_Td_WEWseq_PGSB_v3_chr5A_Loc061863.1
Tdic1A-contig6442751	-	Os05t0499300-01	-	MLOC_71584.1	Td_WEWseq_PGSB_v3_chr1A_Loc005622.1	Td_WEWseq_PGSB_v3_chr1A_Loc005617.1
Tdic1A-contig6442738	-	Os04t0353600-01	-	-	-	-
Tdic1A-contig6442722	-	Os09t0268600-01	-	-	-	-
Tdic1A-contig6442711	Bradi2g25527.1	Os05t0406100-01	-	-	-	-
Tdic1A-contig6442686	-	Os09t0307800-01	Sb02g020844.1	-	-	-
Tdic1A-contig6442680	Bradi5g15111.1	-	-	-	-	-
Tdic1A-contig6442674	-	-	Sb08g004125.1	MLOC_57275.1	-	Td_WEWseq_PGSB_v3_chr3B_Loc043436.1
Tdic1A-contig6442669	-	-	-	AK252123.1	LoCoTd_WEWseq_PGSB_v3_chr1A_Loc004253.1	-
Tdic1A-contig6442649	Bradi2g07260.1	-	Sb03g001420.1	AK360072	Td_WEWseq_PGSB_v3_chr1A_Loc004158.1	-
Tdic1A-contig6442605	-	-	Sb01g009615.1	-	Td_WEWseq_PGSB_v3_chr1A_Loc003438.1	-
Tdic1A-contig6442601	-	-	Sb03g024493.1	-	-	-
Tdic1A-contig6442594	-	-	-	MLOC_34498.4	Td_WEWseq_PGSB_v3_chr1A_Loc003313.1	-
Tdic1A-contig6442591	-	-	-	MLOC_21736.1	Td_WEWseq_PGSB_v3_chr1A_Loc000553.1	-
Tdic1A-contig6442583	Bradi1g12267.1	-	-	-	-	-
Tdic1A-contig6442581	Bradi1g16720.1	Os07t0692500-01	Sb02g043870.1	MLOC_62226.2	-	-
Tdic1A-contig6442560	-	-	-	AK364441	-	-
Tdic1A-contig6442536	Bradi3g34387.1	Os10t0575700-00	Sb01g028140.1	-	-	-
Tdic1A-contig6442519	Bradi1g08500.1	-	-	-	-	-
Tdic1A-contig6442465	Bradi4g11635.1	-	-	-	-	-
Tdic1A-contig6442444	-	Os02t0261400-00	-	-	-	-
Tdic1A-contig6442409	Bradi5g19930.1	Os07t0101800-00	Sb02g000330.1	MLOC_76482.1	Td_WEWseq_PGSB_v3_chr1A_Loc005577.1	Td_WEWseq_PGSB_v3_chr1A_Loc005577.1
Tdic1A-contig6442407	-	-	-	-	LoCoTd_WEWseq_PGSB_v3_chr1A_Loc004322.1	LoCo_Td_WEWseq_PGSB_v3_chr1A_Loc004322.1
Tdic1A-contig6442376	-	-	-	-	-	LoCo_Td_WEWseq_PGSB_v3_chr3A_Loc035808.1
Tdic1A-contig6442319	-	Os10t0537400-00	-	MLOC_38814.1	-	-
Tdic1A-contig6442295	Bradi2g30540.1	Os05t0304100-01	Sb01g029530.1	MLOC_78863.1	-	-
Tdic1A-contig6442293	-	-	-	-	LoCoTd_WEWseq_PGSB_v3_chr1A_Loc000684.1	-
Tdic1A-contig6442277	-	-	Sb07g023966.1	-	-	-
Tdic1A-contig6442255	Bradi2g28087.1	Os05t0357700-01	Sb09g017520.1	MLOC_76080.2	Td_WEWseq_PGSB_v3_chr1A_Loc004926.6	LoCo_Td_WEWseq_PGSB_v3_chr1A_Loc001731.1
Tdic1A-contig6442231	Bradi2g23950.1	-	Sb09g021790.1	AK366302	-	-
Tdic1A-contig6442215	-	-	-	-	sample11c46453_g1_i1	-
Tdic1A-contig6442198	-	Os11t0656500-01	-	-	-	-
Tdic1A-contig6442196	-	-	-	-	sample8c62203_g1_i1	-
Tdic1A-contig6442184	-	Os02t0248100-00	-	MLOC_64623.1	Td_WEWseq_PGSB_v3_chr1A_Loc000921.1	-
Tdic1A-contig6442182	-	-	-	MLOC_74648.1	-	-
Tdic1A-contig6442150	Bradi3g17240.1	-	-	-	-	-
Tdic1A-contig6442116	-	-	-	-	LoCoTd_WEWseq_PGSB_v3_chr1A_Loc001422.9	-
Tdic1A-contig6442115	Bradi4g00710.1	-	Sb1475s002010.1	-	-	-
Tdic1A-contig6442090	Bradi3g25623.1	-	Sb01g025335.1	-	-	-
Tdic1A-contig6442084	-	Os05t0196800-00	Sb09g006110.1	AK361142	-	-
Tdic1A-contig6442025	Bradi2g16900.1	-	Sb03g031030.1	-	-	-
Tdic1A-contig6442024	Bradi1g29810.1	-	-	-	-	LoCo_Td_WEWseq_PGSB_v3_chr6B_Loc085872.1
Tdic1A-contig6441998	-	-	-	-	LoCoTd_WEWseq_PGSB_v3_chr5B_Loc070282.18	-
Tdic1A-contig6441978	-	-	Sb06g000577.1	-	-	-
Tdic1A-contig6441949	-	Os06t0623700-00	-	-	-	-
Tdic1A-contig6441925	Bradi2g18960.1	Os07t0660700-01	Sb09g020450.1	AK368853	-	-
Tdic1A-contig6441907	-	Os02t0284500-01	Sb01g005020.1	-	Td_WEWseq_PGSB_v3_chr1A_Loc005686.1	-
Tdic1A-contig6441900	-	-	Sb09g022700.1	-	sample12c14958_g1_i1	-
Tdic1A-contig6441876	Bradi3g28290.1	-	-	-	Td_WEWseq_PGSB_v3_chr1A_Loc001142.5	-
Tdic1A-contig6441846	-	-	Sb10g012100.1	-	-	-
Tdic1A-contig6441845	-	-	-	-	Td_WEWseq_PGSB_v3_chr1A_Loc004996.3	-
Tdic1A-contig6441825	Bradi2g19720.1	Os05t0517100-00	-	-	sample11c45586_g1_i1	-
Tdic1A-contig6441821	-	-	-	-	sample12c10152_g1_i3	-
Tdic1A-contig6441751	Bradi3g10280.1	-	-	-	LoCoTd_WEWseq_PGSB_v3_chr1A_Loc002875.1	-
Tdic1A-contig6441736	-	-	-	MLOC_74749.1	-	-
Tdic1A-contig6441703	Bradi3g17240.1	-	-	-	-	-
Tdic1A-contig6441671	-	-	-	MLOC_53283.1	Td_WEWseq_PGSB_v3_chr1A_Loc002289.1	-
Tdic1A-contig6441655	-	-	-	-	Td_WEWseq_PGSB_v3_chr1A_Loc003900.1	-
Tdic1A-contig6441639	Bradi1g14190.1	Os04t0350000-03	-	-	Td_WEWseq_PGSB_v3_chr1A_Loc000471.1	Td_WEWseq_PGSB_v3_chr1A_Loc000471.1
Tdic1A-contig6441622	Bradi2g24240.1	-	Sb09g021420.2	MLOC_66448.1	-	-
Tdic1A-contig6441600	Bradi2g54840.1	Os01t0846600-01	Sb03g039680.1	-	-	-
Tdic1A-contig6441586	-	Os02t0320300-01	Sb04g008910.1	MLOC_57430.5	-	-
Tdic1A-contig6441569	-	-	-	MLOC_80135.1	Td_WEWseq_PGSB_v3_chr1A_Loc002008.2	-
Tdic1A-contig6441535	-	Os01t0866400-01	-	AK249326.1	-	-
Tdic1A-contig6441518	-	-	-	-	LoCoTd_WEWseq_PGSB_v3_chr1A_Loc004093.1	LoCo_Td_WEWseq_PGSB_v3_chr1A_Loc004093.1
Tdic1A-contig6441500	Bradi1g22780.1	-	-	-	-	-
Tdic1A-contig6441481	-	Os08t0564800-01	-	-	-	-
Tdic1A-contig6441478	Bradi3g08410.1	-	Sb04g007950.1	-	-	-
Tdic1A-contig6441454	Bradi1g04440.1	-	Sb01g004150.1	-	-	-
Tdic1A-contig6441442	Bradi4g02390.1	Os12t0605500-01	Sb08g020800.1	-	-	-
Tdic1A-contig6441441	-	-	Sb10g015055.1	-	-	-
Tdic1A-contig6441411	Bradi3g53370.1	Os02t0716500-01	-	-	-	-
Tdic1A-contig6441405	-	-	-	-	sample11c68970_g1_i1	-
Tdic1A-contig6441391	Bradi3g38730.1	Os08t0485400-01	-	MLOC_7607.1	Td_WEWseq_PGSB_v3_chr1A_Loc004997.3	Td_WEWseq_PGSB_v3_chr1A_Loc004997.3
Tdic1A-contig6441360	-	-	-	-	LoCoTd_WEWseq_PGSB_v3_chr1A_Loc000701.2	-
Tdic1A-contig6441244	-	Os08t0523000-00	-	-	-	-
Tdic1A-contig6441235	-	-	-	-	LoCoTd_WEWseq_PGSB_v3_chr1A_Loc001886.1	-
Tdic1A-contig6441217	-	-	Sb02g017700.1	MLOC_476.1	-	-
Tdic1A-contig6441182	-	-	-	MLOC_54834.1	Td_WEWseq_PGSB_v3_chr1A_Loc002938.2	-
Tdic1A-contig6441161	-	-	-	-	LoCoTd_WEWseq_PGSB_v3_chr1A_Loc005399.1	LoCo_Td_WEWseq_PGSB_v3_chr1A_Loc005399.1
Tdic1A-contig6441159	-	Os10t0463100-00	Sb01g047380.1	-	-	-
Tdic1A-contig6441089	Bradi3g28367.1	Os10t0467900-01	-	-	Td_WEWseq_PGSB_v3_chr1A_Loc004366.2	-
Tdic1A-contig6441076	-	-	-	-	sample7c64216_g1_i1	-
Tdic1A-contig6440988	-	-	-	AK369485	-	-
Tdic1A-contig6440986	-	-	-	-	LoCoTd_WEWseq_PGSB_v3_chr1A_Loc006183.1	LoCo_Td_WEWseq_PGSB_v3_chr1A_Loc006183.1
Tdic1A-contig6440976	-	-	-	-	LoCoTd_WEWseq_PGSB_v3_chr1A_Loc004125.7	-
Tdic1A-contig6440968	-	-	-	-	LoCoTd_WEWseq_PGSB_v3_chr1A_Loc006063.1	-
Tdic1A-contig6440963	Bradi1g38220.1	-	-	-	-	-
Tdic1A-contig6440960	Bradi2g21407.2	-	Sb09g024090.1	AK355177	-	-
Tdic1A-contig6440959	-	-	-	-	LoCoTd_WEWseq_PGSB_v3_chr1A_Loc001201.3	-
Tdic1A-contig6440853	-	-	Sb01g020590.1	AK365054	-	-
Tdic1A-contig6440848	-	-	Sb08g021885.1	-	-	-
Tdic1A-contig6440815	-	Os10t0489301-00	-	-	-	-
Tdic1A-contig6440792	Bradi2g60310.1	Os01t0938600-01	-	-	-	-
Tdic1A-contig6440761	Bradi5g00440.1	Os03t0849500-00	-	-	Td_WEWseq_PGSB_v3_chr1A_Loc000046.1	Td_WEWseq_PGSB_v3_chr1A_Loc000046.1
Tdic1A-contig6440748	Bradi5g02350.1	Os04t0103100-01	-	-	-	-
Tdic1A-contig6440740	Bradi1g29140.1	-	-	-	-	-
Tdic1A-contig6440726	-	-	Sb01g010790.1	-	-	-
Tdic1A-contig6440721	-	-	-	-	Td_WEWseq_PGSB_v3_chr1A_Loc002624.1	-
Tdic1A-contig6440709	Bradi5g20075.1	-	-	-	-	-
Tdic1A-contig6440661	-	-	-	-	-	Td_WEWseq_PGSB_v3_chr1A_Loc002192.3
Tdic1A-contig6440643	Bradi1g22780.1	-	-	-	-	-
Tdic1A-contig6440601	Bradi2g14340.2	-	Sb09g030650.1	MLOC_37459.1	-	-
Tdic1A-contig6440582	-	-	-	MLOC_6076.4	Td_WEWseq_PGSB_v3_chr1A_Loc005599.2	-
Tdic1A-contig6440572	-	-	-	-	sample8c57409_g1_i1	-
Tdic1A-contig6440540	-	-	-	MLOC_43693.2	LoCoTd_WEWseq_PGSB_v3_chr1A_Loc005126.2	-
Tdic1A-contig6440535	-	-	Sb01g020910.1	-	Td_WEWseq_PGSB_v3_chr1A_Loc001753.1	-
Tdic1A-contig6440512	-	-	Sb10g003830.1	-	-	-
Tdic1A-contig6440509	-	-	Sb03g024493.1	-	-	-
Tdic1A-contig6440501	-	Os04t0509200-01	Sb06g022170.1	MLOC_76364.1	-	-
Tdic1A-contig6440500	-	-	-	MLOC_57041.2	-	-
Tdic1A-contig6440497	-	-	Sb01g016800.1	-	-	-
Tdic1A-contig6440473	Bradi2g31530.1	-	-	-	LoCoTd_WEWseq_PGSB_v3_chr1A_Loc006491.1	LoCo_Td_WEWseq_PGSB_v3_chr1A_Loc006491.1
Tdic1A-contig6440459	Bradi3g27960.2	-	Sb01g020150.1	-	LoCoTd_WEWseq_PGSB_v3_chr1A_Loc004324.1	-
Tdic1A-contig6440447	Bradi1g61540.1	Os03t0368900-01	-	-	Td_WEWseq_PGSB_v3_chr1A_Loc002520.1	-
Tdic1A-contig6440442	-	-	-	-	sample11c69435_g1_i1	-
Tdic1A-contig6440378	Bradi4g17190.1	-	-	-	Td_WEWseq_PGSB_v3_chr1A_Loc003953.1	-
Tdic1A-contig6440358	Bradi1g52400.1	Os03t0401200-01	-	-	-	-
Tdic1A-contig6440295	Bradi2g17170.1	-	-	AK369170	-	-
Tdic1A-contig6440276	-	-	-	MLOC_71584.1	-	-
Tdic1A-contig6440266	-	-	-	MLOC_34910.3	-	-
Tdic1A-contig6440253	Bradi1g48680.1	-	-	-	-	-
Tdic1A-contig6440250	-	-	-	-	Td_WEWseq_PGSB_v3_chr1A_Loc006253.1	Td_WEWseq_PGSB_v3_chr1A_Loc006253.1
Tdic1A-contig6440230	-	-	-	MLOC_36870.2	-	-
Tdic1A-contig6440226	-	-	-	-	LoCoTd_WEWseq_PGSB_v3_chr1A_Loc006283.2	-
Tdic1A-contig6440215	-	Os05t0592000-00	Sb09g030540.1	-	LoCoTd_WEWseq_PGSB_v3_chr1A_Loc006456.1	Td_WEWseq_PGSB_v3_chr1A_Loc003182.1
Tdic1A-contig6440203	-	-	-	MLOC_76327.1	sample12c58042_g1_i1	-
Tdic1A-contig6440184	-	-	-	MLOC_4418.3	LoCoTd_WEWseq_PGSB_v3_chr1A_Loc001030.4	-
Tdic1A-contig6440153	-	-	-	-	LoCoTd_WEWseq_PGSB_v3_chr1A_Loc002959.1	-
Tdic1A-contig6440149	Bradi2g35440.1	Os05t0153300-00	-	AK373483	-	-
Tdic1A-contig6440141	-	-	Sb09g003750.1	MLOC_19923.1	-	-
Tdic1A-contig6440128	Bradi2g22040.1	-	-	-	-	-
Tdic1A-contig6440093	-	-	-	-	Td_WEWseq_PGSB_v3_chr1A_Loc003939.2	-
Tdic1A-contig6439983	-	-	-	-	LoCoTd_WEWseq_PGSB_v3_chr1A_Loc002683.1	LoCo_Td_WEWseq_PGSB_v3_chr1A_Loc002683.1
Tdic1A-contig6439964	-	-	-	-	LoCoTd_WEWseq_PGSB_v3_chr1A_Loc000238.1	-
Tdic1A-contig6439904	Bradi1g05756.1	Os09t0485201-00	-	-	LoCoTd_WEWseq_PGSB_v3_chr5B_Loc077590.1	-
Tdic1A-contig6439887	Bradi1g22780.1	-	-	-	-	-
Tdic1A-contig6439880	Bradi1g07730.1	-	-	-	-	-
Tdic1A-contig6439874	-	Os05t0147133-00	-	-	Td_WEWseq_PGSB_v3_chr1A_Loc000762.8	-
Tdic1A-contig6439863	-	Os01t0616400-01	-	-	-	-
Tdic1A-contig6439851	-	-	-	-	Td_WEWseq_PGSB_v3_chr1A_Loc002136.1	-
Tdic1A-contig6439839	Bradi2g12320.1	Os04t0691800-01	Sb03g013300.1	AK362608	-	Td_WEWseq_PGSB_v3_chr1A_Loc000465.1
Tdic1A-contig6439784	-	-	Sb06g014590.1	-	-	-
Tdic1A-contig6439772	-	-	-	-	LoCoTd_WEWseq_PGSB_v3_chr1A_Loc001840.1	-
Tdic1A-contig6439766	-	-	-	MLOC_10586.3	-	-
Tdic1A-contig6439758	Bradi1g55770.1	-	-	-	-	-
Tdic1A-contig6439728	-	Os12t0422971-00	-	MLOC_76215.2	sample12c33015_g1_i1	-
Tdic1A-contig6439706	-	-	-	AK355136	-	-
Tdic1A-contig6439690	-	-	-	MLOC_43526.1	Td_WEWseq_PGSB_v3_chr1A_Loc003883.1	-
Tdic1A-contig6439686	Bradi2g21150.2	-	-	MLOC_53822.1	LoCoTd_WEWseq_PGSB_v3_chr1A_Loc005568.3	-
Tdic1A-contig6439657	-	-	-	MLOC_65057.18	-	-
Tdic1A-contig6439648	-	-	-	MLOC_26730.1	Td_WEWseq_PGSB_v3_chrUn_Loc109872.1	-
Tdic1A-contig6439641	Bradi1g27070.1	Os02t0181400-00	-	-	-	-
Tdic1A-contig6439609	-	-	-	-	Td_WEWseq_PGSB_v3_chr1A_Loc002608.1	Td_WEWseq_PGSB_v3_chr1A_Loc002608.1
Tdic1A-contig6439606	-	Os04t0473150-00	-	-	-	-
Tdic1A-contig6439590	-	-	-	MLOC_72346.1	-	-
Tdic1A-contig6439557	-	-	Sb03g013850.1	MLOC_40997.1	-	-
Tdic1A-contig6439551	-	-	-	MLOC_28643.1	-	-
Tdic1A-contig6439545	Bradi5g20587.1	Os09t0290900-01	-	-	-	-
Tdic1A-contig6439514	Bradi2g17220.1	-	Sb09g027860.1	MLOC_60911.1	-	-
Tdic1A-contig6439504	-	-	Sb01g021625.1	-	-	-
Tdic1A-contig6439494	Bradi2g08707.1	Os01t0248300-00	Sb03g009350.1	MLOC_74856.1	-	-
Tdic1A-contig6439483	-	-	-	-	LoCoTd_WEWseq_PGSB_v3_chr1A_Loc003012.1	LoCo_Td_WEWseq_PGSB_v3_chr1A_Loc003012.1
Tdic1A-contig6439479	-	Os05t0279600-01	Sb06g003360.1	AK250798.1	-	-
Tdic1A-contig6439468	-	-	Sb09g029450.1	-	-	-
Tdic1A-contig6439467	-	-	Sb01g020180.1	AK369044	-	-
Tdic1A-contig6439421	-	-	Sb05g027120.1	-	-	-
Tdic1A-contig6439389	Bradi5g03627.1	-	-	-	-	-
Tdic1A-contig6439388	-	-	Sb02g012050.1	-	Td_WEWseq_PGSB_v3_chrUn_Loc109912.1	-
Tdic1A-contig6439387	-	-	-	-	-	LoCo_Td_WEWseq_PGSB_v3_chr1A_Loc006462.1
Tdic1A-contig6439368	Bradi2g19060.1	-	-	MLOC_14890.2	Td_WEWseq_PGSB_v3_chr1A_Loc005810.2	-
Tdic1A-contig6439355	-	Os08t0202300-03	-	-	-	-
Tdic1A-contig6439278	-	-	Sb07g011860.1	-	-	Td_WEWseq_PGSB_v3_chr1A_Loc001725.1
Tdic1A-contig6439257	Bradi2g31750.1	Os01t0852650-00	Sb02g030865.1	-	Td_WEWseq_PGSB_v3_chr1A_Loc004164.1	Td_WEWseq_PGSB_v3_chr1A_Loc004164.1
Tdic1A-contig6439231	-	-	Sb01g050140.1	-	-	-
Tdic1A-contig6439189	-	-	-	MLOC_11064.1	LoCoTd_WEWseq_PGSB_v3_chr1A_Loc000387.1	-
Tdic1A-contig6439163	-	-	-	-	Td_WEWseq_PGSB_v3_chr1A_Loc002646.3	Td_WEWseq_PGSB_v3_chr1A_Loc002646.2
Tdic1A-contig6439154	Bradi2g14620.1	Os05t0588700-01	-	-	-	-
Tdic1A-contig6439153	-	-	Sb02g042360.1	-	-	-
Tdic1A-contig6439140	-	-	-	-	LoCoTd_WEWseq_PGSB_v3_chr1A_Loc004154.1	-
Tdic1A-contig6439116	-	-	-	MLOC_76503.1	-	-
Tdic1A-contig6439114	-	-	-	MLOC_6100.3	-	-
Tdic1A-contig6439083	Bradi1g00440.1	-	-	-	-	-
Tdic1A-contig6439062	-	Os01t0126600-01	-	-	Td_WEWseq_PGSB_v3_chr1A_Loc006235.1	-
Tdic1A-contig6439061	-	-	-	MLOC_21843.1	-	Td_WEWseq_PGSB_v3_chr1B_Loc006724.1
Tdic1A-contig6439023	-	-	Sb09g006190.1	AK248738.1	-	-
Tdic1A-contig6438972	Bradi2g47660.1	Os01t0704300-01	Sb03g032340.1	-	-	-
Tdic1A-contig6438962	Bradi1g22780.1	-	-	-	-	-
Tdic1A-contig6438932	-	-	Sb04g008960.1	-	-	-
Tdic1A-contig6438931	Bradi1g70980.1	-	-	MLOC_47578.1	-	-
Tdic1A-contig6438866	Bradi2g41860.1	-	-	MLOC_68424.6	LoCoTd_WEWseq_PGSB_v3_chr1A_Loc000233.7	-
Tdic1A-contig6438825	-	-	-	MLOC_81889.2	-	-
Tdic1A-contig6438797	-	-	-	-	LoCoTd_WEWseq_PGSB_v3_chr1A_Loc004650.1	LoCo_Td_WEWseq_PGSB_v3_chr1A_Loc004651.1
Tdic1A-contig6438790	-	Os08t0508600-01	-	AK248237.1	Td_WEWseq_PGSB_v3_chr1A_Loc000870.1	-
Tdic1A-contig6438752	-	-	-	-	Td_WEWseq_PGSB_v3_chr1A_Loc004707.2	-
Tdic1A-contig6438748	-	-	-	MLOC_55790.2	LoCoTd_WEWseq_PGSB_v3_chr1A_Loc000242.1	-
Tdic1A-contig6438746	Bradi1g14620.1	Os03t0616500-00	Sb01g014610.1	MLOC_70022.3	-	-
Tdic1A-contig6438732	-	-	Sb01g050520.1	-	Td_WEWseq_PGSB_v3_chr1A_Loc001685.5	-
Tdic1A-contig6438718	Bradi1g32950.1	-	-	-	-	-
Tdic1A-contig6438672	-	-	Sb08g004640.1	-	-	-
Tdic1A-contig6438610	Bradi4g21230.1	-	-	-	-	-
Tdic1A-contig6438600	Bradi3g17240.1	-	-	-	-	-
Tdic1A-contig6438574	-	-	-	MLOC_76365.1	-	-
Tdic1A-contig6438558	-	-	Sb01g048620.1	-	-	-
Tdic1A-contig6438531	Bradi1g07730.1	-	-	-	-	-
Tdic1A-contig6438522	-	-	Sb02g009190.1	-	-	-
Tdic1A-contig6438482	-	-	-	-	sample7c25823_g4_i3	-
Tdic1A-contig6438430	-	-	-	-	sample11c40159_g1_i1	-
Tdic1A-contig6438380	-	-	-	MLOC_78596.4	sample8c7904_g1_i1	-
Tdic1A-contig6438333	Bradi3g31697.1	-	-	MLOC_7788.3	Td_WEWseq_PGSB_v3_chr1A_Loc001433.5	-
Tdic1A-contig6438322	-	-	Sb03g023776.1	-	-	-
Tdic1A-contig6438320	-	Os05t0220600-01	Sb09g007300.1	MLOC_64978.4	-	-
Tdic1A-contig6438314	Bradi2g09690.1	Os02t0240300-01	-	-	-	-
Tdic1A-contig6438309	-	Os01t0547000-01	-	-	sample11c6538_g1_i1	LoCo_Td_WEWseq_PGSB_v3_chr5B_Loc073536.1
Tdic1A-contig6438286	Bradi1g02180.1	-	Sb02g041520.1	-	-	-
Tdic1A-contig6438283	Bradi2g17187.1	-	-	MLOC_52159.1	-	-
Tdic1A-contig6438274	-	-	-	-	sample7c44134_g1_i1	Td_WEWseq_PGSB_v3_chr1A_Loc004362.4
Tdic1A-contig6438266	Bradi3g00310.1	Os02t0101400-01	Sb04g000310.1	MLOC_16201.1	-	-
Tdic1A-contig6438250	Bradi2g19960.1	-	-	-	Td_WEWseq_PGSB_v3_chr1A_Loc002473.4	-
Tdic1A-contig6438231	-	-	-	-	LoCoTd_WEWseq_PGSB_v3_chr1A_Loc003028.1	-
Tdic1A-contig6438224	-	-	-	MLOC_61478.1	Td_WEWseq_PGSB_v3_chr1A_Loc004366.2	-
Tdic1A-contig6438199	Bradi1g14870.1	-	Sb07g003860.1	-	-	-
Tdic1A-contig6438158	-	-	-	MLOC_20533.1	-	-
Tdic1A-contig6438137	Bradi3g14040.1	-	Sb04g025120.1	MLOC_18233.1	-	-
Tdic1A-contig6438104	-	Os11t0148500-02	Sb05g002900.1	-	-	-
Tdic1A-contig6438101	Bradi1g05890.1	-	-	-	-	-
Tdic1A-contig6438079	-	-	-	AK375233	-	-
Tdic1A-contig6438066	Bradi2g26440.1	-	Sb09g019470.1	AK359219	-	-
Tdic1A-contig6438041	Bradi3g49447.1	Os02t0632500-01	Sb04g026765.1	-	-	-
Tdic1A-contig6438025	-	-	Sb01g030780.1	MLOC_1690.1	sample7c27182_g3_i2	Td_WEWseq_PGSB_v3_chr1A_Loc004639.1
Tdic1A-contig6437974	Bradi3g03080.1	Os02t0134400-01	Sb04g002810.1	AK252861.1	-	-
Tdic1A-contig6437944	Bradi1g15260.1	-	-	-	-	-
Tdic1A-contig6437940	-	-	-	-	Td_WEWseq_PGSB_v3_chr1A_Loc005893.2	-
Tdic1A-contig6437910	-	-	Sb06g015120.1	-	-	-
Tdic1A-contig6437865	-	-	Sb05g005061.1	-	-	-
Tdic1A-contig6437858	Bradi1g78750.1	Os12t0624400-01	-	-	-	-
Tdic1A-contig6437846	-	-	-	-	Td_WEWseq_PGSB_v3_chr1A_Loc000909.1	Td_WEWseq_PGSB_v3_chr1A_Loc000909.1
Tdic1A-contig6437751	Bradi2g49067.1	-	-	-	-	-
Tdic1A-contig6437680	Bradi2g14490.1	Os05t0591450-00	-	MLOC_11082.3	-	-
Tdic1A-contig6437626	Bradi3g34097.1	Os10t0573900-01	Sb01g028310.1	-	-	-
Tdic1A-contig6437624	-	Os07t0444000-01	Sb01g010025.1	-	-	-
Tdic1A-contig6437612	-	Os10t0169800-01	-	AK355563	-	-
Tdic1A-contig6437611	-	-	Sb01g044380.1	-	-	-
Tdic1A-contig6437605	Bradi1g29830.1	-	-	-	-	-
Tdic1A-contig6437602	-	-	Sb01g040340.1	-	-	-
Tdic1A-contig6437576	-	Os03t0395300-01	Sb01g033310.1	MLOC_15579.1	Td_WEWseq_PGSB_v3_chr1A_Loc005095.5	-
Tdic1A-contig6437574	-	-	-	MLOC_64038.3	Td_WEWseq_PGSB_v3_chr1A_Loc001838.2	-
Tdic1A-contig6437550	Bradi2g24680.1	-	-	MLOC_16345.1	Td_WEWseq_PGSB_v3_chr1A_Loc005222.1	Td_WEWseq_PGSB_v3_chr1A_Loc005222.1
Tdic1A-contig6437503	Bradi5g05674.1	-	-	MLOC_9080.1	LoCoTd_WEWseq_PGSB_v3_chr1A_Loc002977.1	-
Tdic1A-contig6437498	-	-	Sb10g015055.1	-	-	-
Tdic1A-contig6437493	-	-	-	-	Td_WEWseq_PGSB_v3_chr1A_Loc005576.5	-
Tdic1A-contig6437478	-	Os02t0281200-01	-	-	sample12c8807_g1_i1	-
Tdic1A-contig6437450	-	-	-	MLOC_370.1	-	-
Tdic1A-contig6437430	-	-	Sb03g010550.1	MLOC_37295.1	-	-
Tdic1A-contig6437410	-	-	Sb04g036240.1	-	-	-
Tdic1A-contig6437351	-	Os03t0114400-01	Sb01g016970.1	MLOC_55993.1	sample12c17521_g1_i1	-
Tdic1A-contig6437346	-	Os05t0149000-01	-	-	LoCoTd_WEWseq_PGSB_v3_chr1A_Loc000803.1	LoCo_Td_WEWseq_PGSB_v3_chr1A_Loc000803.1
Tdic1A-contig6437285	Bradi3g21360.1	Os10t0115600-01	-	MLOC_56394.2	-	-
Tdic1A-contig6437274	-	-	-	-	Td_WEWseq_PGSB_v3_chr1A_Loc002893.5	-
Tdic1A-contig6437240	Bradi1g09487.1	-	-	MLOC_67023.1	sample12c32947_g1_i1	Td_WEWseq_PGSB_v3_chr6A_Loc078325.1
Tdic1A-contig6437221	Bradi2g09487.1	Os02t0798900-01	-	-	Td_WEWseq_PGSB_v3_chr1A_Loc000349.1	Td_WEWseq_PGSB_v3_chr1A_Loc000349.1
Tdic1A-contig6437209	-	-	-	MLOC_68295.1	-	-
Tdic1A-contig6437192	-	-	-	-	LoCoTd_WEWseq_PGSB_v3_chr1A_Loc004963.1	LoCo_Td_WEWseq_PGSB_v3_chr1A_Loc004963.1
Tdic1A-contig6437041	-	Os02t0275200-01	-	MLOC_51160.1	Td_WEWseq_PGSB_v3_chr1A_Loc006299.1	Td_WEWseq_PGSB_v3_chr1A_Loc006299.1
Tdic1A-contig6437011	Bradi2g17050.1	-	-	-	LoCoTd_WEWseq_PGSB_v3_chr1A_Loc006076.1	LoCo_Td_WEWseq_PGSB_v3_chr1A_Loc002832.1
Tdic1A-contig6436970	Bradi2g32570.1	Os05t0209100-01	Sb09g006500.1	MLOC_5029.1	LoCoTd_WEWseq_PGSB_v3_chr1A_Loc004146.1	-
Tdic1A-contig6436949	Bradi2g20997.1	-	-	-	-	-
Tdic1A-contig6436925	-	-	Sb09g006480.1	-	sample7c69032_g1_i1	-
Tdic1A-contig6436920	Bradi3g29180.1	Os10t0484300-01	Sb03g003430.1	-	-	-
Tdic1A-contig6436911	-	-	Sb01g023120.1	-	-	-
Tdic1A-contig6436840	Bradi3g16320.1	-	-	-	-	-
Tdic1A-contig6436835	Bradi2g22780.1	-	Sb09g022930.1	-	-	-
Tdic1A-contig6436827	-	-	-	-	LoCoTd_WEWseq_PGSB_v3_chr1A_Loc000404.3	-
Tdic1A-contig6436816	-	-	-	-	sample8c24077_g4_i1	-
Tdic1A-contig6436794	-	-	Sb01g019210.1	-	sample7c50644_g1_i1	Td_WEWseq_PGSB_v3_chr1A_Loc001271.1
Tdic1A-contig6436768	Bradi2g18100.3	-	-	-	-	-
Tdic1A-contig6436691	-	Os05t0444300-01	Sb09g021870.1	-	Td_WEWseq_PGSB_v3_chr1A_Loc002067.4	-
Tdic1A-contig6436685	-	Os08t0410950-00	-	-	-	-
Tdic1A-contig6436649	-	-	-	-	LoCoTd_WEWseq_PGSB_v3_chr1A_Loc003389.3	-
Tdic1A-contig6436627	Bradi2g25450.1	-	-	AK357957	Td_WEWseq_PGSB_v3_chr1A_Loc001936.9	-
Tdic1A-contig6436588	-	-	Sb02g016800.1	-	Td_WEWseq_PGSB_v3_chr1A_Loc001141.4	-
Tdic1A-contig6436570	-	-	-	-	LoCoTd_WEWseq_PGSB_v3_chr1A_Loc005068.1	-
Tdic1A-contig6436568	Bradi1g58864.1	-	-	-	-	-
Tdic1A-contig6436552	-	-	Sb02g043930.1	-	-	Td_WEWseq_PGSB_v3_chr1A_Loc000695.1
Tdic1A-contig6436526	-	-	Sb03g028210.1	-	Td_WEWseq_PGSB_v3_chr1A_Loc003121.5	Td_WEWseq_PGSB_v3_chr1A_Loc003121.2
Tdic1A-contig6436521	-	-	Sb03g010720.1	-	-	-
Tdic1A-contig6436493	-	-	-	-	LoCoTd_WEWseq_PGSB_v3_chr6A_Loc079534.5	-
Tdic1A-contig6436422	Bradi2g24327.1	-	-	-	-	-
Tdic1A-contig6436416	-	Os07t0202900-01	Sb02g005960.1	MLOC_19711.2	LoCoTd_WEWseq_PGSB_v3_chr1A_Loc004435.1	-
Tdic1A-contig6436405	-	-	-	-	sample12c50997_g1_i1	-
Tdic1A-contig6436385	Bradi3g10020.1	Os01t0760000-01	-	-	-	-
Tdic1A-contig6436384	-	-	-	AK371992	sample12c29733_g1_i1	-
Tdic1A-contig6436356	-	Os07t0269450-00	-	-	-	-
Tdic1A-contig6436328	-	-	Sb01g017160.1	-	Td_WEWseq_PGSB_v3_chr1A_Loc004582.1	-
Tdic1A-contig6436319	Bradi1g52200.1	-	Sb01g017580.1	AK369118	-	Td_WEWseq_PGSB_v3_chr1A_Loc001362.6
Tdic1A-contig6436259	-	Os08t0326300-01	Sb01g009780.1	MLOC_24833.1	-	-
Tdic1A-contig6436258	Bradi2g26600.1	Os05t0391500-01	Sb09g019350.1	MLOC_58956.3	-	-
Tdic1A-contig6436249	Bradi3g20810.1	-	Sb01g025570.1	-	-	-
Tdic1A-contig6436244	Bradi2g23170.1	-	-	-	sample8c53411_g1_i1	-
Tdic1A-contig6436240	-	-	-	-	-	LoCo_Td_WEWseq_PGSB_v3_chr1A_Loc001765.1
Tdic1A-contig6436218	-	-	-	-	sample12c39860_g1_i1	-
Tdic1A-contig6436217	-	-	-	-	LoCoTd_WEWseq_PGSB_v3_chr1A_Loc006257.1	-
Tdic1A-contig6436207	-	-	Sb10g005320.1	-	-	-
Tdic1A-contig6436196	-	-	Sb01g030870.1	MLOC_61106.1	-	-
Tdic1A-contig6436168	Bradi2g21080.1	-	Sb09g024390.1	-	-	-
Tdic1A-contig6436148	-	-	-	-	sample7c35125_g1_i1	-
Tdic1A-contig6436142	-	-	Sb01g021890.1	-	-	-
Tdic1A-contig6436113	-	-	-	-	LoCoTd_WEWseq_PGSB_v3_chr1A_Loc003387.1	-
Tdic1A-contig6436076	-	Os10t0560500-01	-	MLOC_10119.2	-	-
Tdic1A-contig6436053	-	-	-	MLOC_5296.1	sample11c52270_g1_i1	-
Tdic1A-contig6436043	Bradi2g06420.1	-	Sb03g002460.1	-	Td_WEWseq_PGSB_v3_chr1A_Loc005275.21	-
Tdic1A-contig6436022	Bradi4g00967.1	Os12t0631600-01	-	-	-	-
Tdic1A-contig6436003	-	-	-	-	LoCoTd_WEWseq_PGSB_v3_chr1A_Loc001775.6	-
Tdic1A-contig6436000	-	Os05t0178900-01	Sb09g005440.1	-	-	-
Tdic1A-contig6435984	-	Os12t0142900-02	-	-	-	-
Tdic1A-contig6435948	-	Os03t0659233-00	-	-	-	-
Tdic1A-contig6435946	Bradi3g29190.1	Os10t0484400-02	-	AK376852	-	-
Tdic1A-contig6435940	Bradi5g24050.1	-	-	MLOC_12680.3	-	-
Tdic1A-contig6435934	Bradi2g38760.1	Os05t0110800-02	-	AK373430	sample7c6251_g1_i1	-
Tdic1A-contig6435927	-	-	-	-	sample8c25855_g1_i10	-
Tdic1A-contig6435925	Bradi3g54770.1	Os02t0811200-00	Sb04g036600.1	-	-	-
Tdic1A-contig6435881	Bradi2g22030.1	Os05t0484800-01	Sb09g023720.1	-	-	-
Tdic1A-contig6435869	Bradi3g44840.1	-	Sb04g021630.1	AK377027	-	-
Tdic1A-contig6435866	-	-	-	-	LoCoTd_WEWseq_PGSB_v3_chr1A_Loc003446.1	-
Tdic1A-contig6435859	-	-	-	AK373707	-	-
Tdic1A-contig6435853	-	-	-	MLOC_498.3	Td_WEWseq_PGSB_v3_chr1A_Loc006001.7	-
Tdic1A-contig6435843	-	-	Sb03g009640.1	-	-	-
Tdic1A-contig6435839	-	Os02t0651500-01	-	AK373724	-	-
Tdic1A-contig6435836	-	-	Sb02g007922.1	-	-	-
Tdic1A-contig6435834	Bradi2g36150.1	-	Sb07g005720.1	-	-	-
Tdic1A-contig6435792	-	-	-	MLOC_63528.1	sample8c12149_g1_i1	-
Tdic1A-contig6435742	Bradi2g22180.1	-	-	MLOC_55931.1	-	-
Tdic1A-contig6435737	Bradi3g05560.1	Os02t0174800-01	-	-	-	-
Tdic1A-contig6435735	Bradi2g56240.1	-	Sb06g019043.1	-	-	-
Tdic1A-contig6435732	Bradi2g17730.1	Os05t0548200-01	Sb09g027310.1	AK375156	Td_WEWseq_PGSB_v3_chr1A_Loc002377.1	Td_WEWseq_PGSB_v3_chr1A_Loc002375.1
Tdic1A-contig6435731	Bradi2g52910.1	-	-	-	-	-
Tdic1A-contig6435720	-	Os05t0131000-01	Sb09g002560.1	-	Td_WEWseq_PGSB_v3_chr1A_Loc000519.1	-
Tdic1A-contig6435702	-	Os10t0577900-01	-	-	Td_WEWseq_PGSB_v3_chr1A_Loc004713.8	-
Tdic1A-contig6435675	-	Os04t0350000-03	-	-	-	-
Tdic1A-contig6435650	-	-	Sb04g011083.1	-	-	-
Tdic1A-contig6435647	-	Os01t0962600-01	Sb03g046750.1	MLOC_21004.1	-	-
Tdic1A-contig6435637	-	-	-	-	sample11c36809_g1_i1	-
Tdic1A-contig6435635	-	Os02t0645600-01	Sb01g020090.1	-	sample7c65491_g1_i1	-
Tdic1A-contig6435627	-	-	-	-	sample12c29610_g1_i1	-
Tdic1A-contig6435608	-	-	-	-	LoCoTd_WEWseq_PGSB_v3_chr1A_Loc002816.1	LoCo_Td_WEWseq_PGSB_v3_chr1A_Loc002816.1
Tdic1A-contig6435583	Bradi1g46210.1	-	-	-	-	-
Tdic1A-contig6435581	Bradi2g22690.1	-	Sb09g023010.1	-	-	-
Tdic1A-contig6435542	Bradi4g08840.1	Os01t0505700-01	-	MLOC_60138.1	-	-
Tdic1A-contig6435525	-	Os01t0951200-01	Sb01g031695.1	AK375583	-	-
Tdic1A-contig6435520	Bradi5g01720.1	Os04t0118500-01	Sb06g001060.1	-	-	-
Tdic1A-contig6435471	-	Os02t0280700-01	-	-	-	-
Tdic1A-contig6435463	-	-	Sb04g034505.1	-	-	-
Tdic1A-contig6435457	Bradi3g41290.1	-	-	-	-	-
Tdic1A-contig6435456	Bradi3g32660.1	Os10t0546300-01	Sb01g030070.1	-	-	-
Tdic1A-contig6435442	-	-	-	MLOC_15962.1	-	-
Tdic1A-contig6435425	Bradi3g16430.1	-	-	MLOC_60237.3	-	-
Tdic1A-contig6435395	-	-	-	-	-	LoCo_Td_WEWseq_PGSB_v3_chr1A_Loc000494.1
Tdic1A-contig6435393	-	-	Sb08g004950.1	AK354521	Td_WEWseq_PGSB_v3_chr1A_Loc000970.2	-
Tdic1A-contig6435389	-	-	-	MLOC_11021.3	Td_WEWseq_PGSB_v3_chr1A_Loc001796.1	-
Tdic1A-contig6435388	Bradi3g29320.1	Os03t0369100-01	-	-	-	-
Tdic1A-contig6435359	Bradi1g52980.1	Os07t0274300-00	Sb02g008910.1	-	Td_WEWseq_PGSB_v3_chr1A_Loc000449.1	-
Tdic1A-contig6435344	-	Os05t0389000-01	-	MLOC_7325.1	-	-
Tdic1A-contig6435280	-	Os09t0440000-01	Sb08g017205.1	-	-	Td_WEWseq_PGSB_v3_chr1A_Loc005083.1
Tdic1A-contig6435274	-	-	-	-	LoCoTd_WEWseq_PGSB_v3_chr1A_Loc006522.1	LoCo_Td_WEWseq_PGSB_v3_chr1A_Loc006522.1
Tdic1A-contig6435266	-	-	Sb09g002250.1	-	-	-
Tdic1A-contig6435217	Bradi2g27800.1	Os01t0316900-01	Sb03g013025.1	MLOC_43984.1	-	-
Tdic1A-contig6435215	Bradi2g32670.1	-	-	MLOC_65173.1	-	-
Tdic1A-contig6435211	-	Os05t0120800-01	-	-	LoCoTd_WEWseq_PGSB_v3_chr1A_Loc003561.3	-
Tdic1A-contig6435206	-	-	Sb04g002030.1	-	-	-
Tdic1A-contig6435198	-	-	-	-	LoCoTd_WEWseq_PGSB_v3_chr1A_Loc001804.2	-
Tdic1A-contig6435187	-	-	Sb03g012356.1	MLOC_24862.1	-	-
Tdic1A-contig6435186	-	-	-	-	LoCoTd_WEWseq_PGSB_v3_chr1A_Loc002389.1	-
Tdic1A-contig6435182	Bradi2g35807.1	Os05t0149800-01	Sb09g003830.1	AK353560	-	-
Tdic1A-contig6435168	-	-	-	MLOC_63900.2	-	-
Tdic1A-contig6435152	Bradi2g26300.1	-	-	MLOC_3335.2	Td_WEWseq_PGSB_v3_chr6A_Loc082665.7	-
Tdic1A-contig6435135	Bradi3g35490.1	Os08t0405700-01	-	MLOC_58017.2	Td_WEWseq_PGSB_v3_chr1A_Loc002124.2	-
Tdic1A-contig6435133	Bradi1g55317.1	-	Sb09g018850.1	MLOC_14838.2	Td_WEWseq_PGSB_v3_chr1A_Loc005325.1	-
Tdic1A-contig6435081	-	Os03t0327700-01	-	-	-	-
Tdic1A-contig6435043	Bradi3g28200.1	-	Sb01g019860.1	-	-	-
Tdic1A-contig6435003	-	-	Sb02g017866.1	-	-	-
Tdic1A-contig6434961	Bradi2g25017.2	-	-	-	Td_WEWseq_PGSB_v3_chr1A_Loc001982.1	-
Tdic1A-contig6434914	Bradi1g34407.1	-	-	-	-	-
Tdic1A-contig6434911	Bradi2g22860.1	-	-	-	Td_WEWseq_PGSB_v3_chr1A_Loc005402.1	-
Tdic1A-contig6434850	-	-	Sb01g028810.1	MLOC_70795.1	-	-
Tdic1A-contig6434833	-	Os04t0103500-01	-	-	-	-
Tdic1A-contig6434823	-	-	-	MLOC_56196.1	-	-
Tdic1A-contig6434807	Bradi2g15950.1	-	-	-	-	-
Tdic1A-contig6434802	Bradi3g50947.1	Os02t0663300-00	Sb06g024850.1	MLOC_13196.1	-	-
Tdic1A-contig6434799	-	-	-	-	Td_WEWseq_PGSB_v3_chrUn_Loc108705.2	-
Tdic1A-contig6434798	-	-	-	MLOC_10397.1	LoCoTd_WEWseq_PGSB_v3_chr1A_Loc003811.1	-
Tdic1A-contig6434731	-	-	-	MLOC_81444.1	-	-
Tdic1A-contig6434716	-	-	Sb01g020130.1	-	-	-
Tdic1A-contig6434689	Bradi3g35650.1	Os03t0581100-01	-	-	Td_WEWseq_PGSB_v3_chr1A_Loc001819.25	-
Tdic1A-contig6434678	-	-	-	MLOC_24946.1	sample12c47211_g1_i1	LoCo_Td_WEWseq_PGSB_v3_chr1A_Loc000838.1
Tdic1A-contig6434672	Bradi1g02140.1	-	-	-	-	-
Tdic1A-contig6434671	-	-	-	-	LoCoTd_WEWseq_PGSB_v3_chr1A_Loc003463.1	-
Tdic1A-contig6434627	-	-	-	-	LoCoTd_WEWseq_PGSB_v3_chr7A_Loc093010.1	-
Tdic1A-contig6434609	Bradi2g31720.1	-	-	-	Td_WEWseq_PGSB_v3_chr1A_Loc000978.1	Td_WEWseq_PGSB_v3_chr1A_Loc000978.1
Tdic1A-contig6434603	Bradi1g08470.1	-	Sb01g007950.1	MLOC_34938.1	LoCoTd_WEWseq_PGSB_v3_chr1B_Loc013000.1	-
Tdic1A-contig6434541	-	-	-	AK365190	-	-
Tdic1A-contig6434535	-	Os05t0135000-01	-	MLOC_2368.1	Td_WEWseq_PGSB_v3_chr1A_Loc000554.1	Td_WEWseq_PGSB_v3_chr1A_Loc000554.1
Tdic1A-contig6434533	-	-	-	-	LoCoTd_WEWseq_PGSB_v3_chr1A_Loc003662.1	-
Tdic1A-contig6434528	-	-	-	MLOC_29212.1	-	-
Tdic1A-contig6434511	-	-	-	-	-	LoCo_Td_WEWseq_PGSB_v3_chr5A_Loc064707.1
Tdic1A-contig6434481	-	-	-	-	LoCoTd_WEWseq_PGSB_v3_chr1A_Loc002907.1	-
Tdic1A-contig6434439	-	-	-	-	LoCoTd_WEWseq_PGSB_v3_chr1A_Loc001978.1	-
Tdic1A-contig6434411	Bradi3g31527.1	-	Sb01g031180.1	AK361466	Td_WEWseq_PGSB_v3_chr1A_Loc004658.10	-
Tdic1A-contig6434339	-	-	-	-	LoCoTd_WEWseq_PGSB_v3_chr1A_Loc001036.1	LoCo_Td_WEWseq_PGSB_v3_chr1A_Loc001036.1
Tdic1A-contig6434283	-	-	-	-	LoCoTd_WEWseq_PGSB_v3_chr1A_Loc005387.1	LoCo_Td_WEWseq_PGSB_v3_chr1A_Loc005387.1
Tdic1A-contig6434272	Bradi1g11670.1	Os03t0700700-01	Sb01g011040.1	-	-	-
Tdic1A-contig6434236	Bradi2g27977.1	-	-	AK363593	-	-
Tdic1A-contig6434220	Bradi1g29940.1	-	-	-	-	-
Tdic1A-contig6434204	-	-	-	MLOC_62438.1	-	-
Tdic1A-contig6434195	-	-	-	MLOC_76384.1	-	-
Tdic1A-contig6434188	Bradi3g59510.1	-	Sb04g028160.1	MLOC_73298.1	-	-
Tdic1A-contig6434160	-	Os01t0733600-01	Sb03g033770.1	AK365618	-	-
Tdic1A-contig6434156	-	-	Sb09g026150.1	-	-	LoCo_Td_WEWseq_PGSB_v3_chr1A_Loc002078.1
Tdic1A-contig6434148	-	-	-	-	-	Td_WEWseq_PGSB_v3_chr1B_Loc009999.2
Tdic1A-contig6434144	-	-	-	-	LoCoTd_WEWseq_PGSB_v3_chr4A_Loc050585.1	-
Tdic1A-contig6434126	-	-	-	-	LoCoTd_WEWseq_PGSB_v3_chr1A_Loc004005.1	-
Tdic1A-contig6434083	-	-	Sb03g039800.1	MLOC_5646.1	Td_WEWseq_PGSB_v3_chrUn_Loc110106.1	Td_WEWseq_PGSB_v3_chrUn_Loc108884.1
Tdic1A-contig6434079	-	-	-	-	sample7c51479_g1_i1	-
Tdic1A-contig6434036	Bradi5g02740.1	-	Sb09g020050.1	MLOC_51122.1	-	-
Tdic1A-contig6434008	-	Os01t0777700-00	-	-	-	-
Tdic1A-contig6434004	Bradi2g04130.1	Os01t0167500-01	Sb03g004750.1	-	-	-
Tdic1A-contig6433974	-	-	-	-	-	LoCo_Td_WEWseq_PGSB_v3_chr1A_Loc003855.1
Tdic1A-contig6433933	-	-	-	-	-	LoCo_Td_WEWseq_PGSB_v3_chr6B_Loc086539.1
Tdic1A-contig6433921	-	-	Sb09g004460.1	MLOC_11220.1	-	-
Tdic1A-contig6433899	-	-	-	-	Td_WEWseq_PGSB_v3_chr1A_Loc003493.2	-
Tdic1A-contig6433891	-	-	-	-	LoCoTd_WEWseq_PGSB_v3_chr1A_Loc004051.1	-
Tdic1A-contig6433887	-	-	-	MLOC_17919.1	LoCoTd_WEWseq_PGSB_v3_chr1A_Loc003836.1	-
Tdic1A-contig6433875	-	-	-	MLOC_56078.2	-	-
Tdic1A-contig6433820	-	Os05t0357800-01	-	-	-	-
Tdic1A-contig6433815	-	Os05t0129000-01	Sb09g002470.1	MLOC_79988.2	-	-
Tdic1A-contig6433804	-	Os01t0329900-01	-	MLOC_61750.1	Td_WEWseq_PGSB_v3_chr1A_Loc003605.4	-
Tdic1A-contig6433772	-	-	-	-	sample12c56671_g1_i1	-
Tdic1A-contig6433720	-	-	-	-	LoCoTd_WEWseq_PGSB_v3_chr1A_Loc005663.1	-
Tdic1A-contig6433719	-	-	-	-	sample11c63015_g1_i1	-
Tdic1A-contig6433714	-	-	Sb05g016830.1	-	-	-
Tdic1A-contig6433707	-	-	-	-	LoCoTd_WEWseq_PGSB_v3_chr1A_Loc001329.1	-
Tdic1A-contig6433691	-	-	-	-	LoCoTd_WEWseq_PGSB_v3_chr1A_Loc004340.5	-
Tdic1A-contig6433676	Bradi2g29120.1	-	-	-	-	-
Tdic1A-contig6433666	-	-	Sb01g003910.1	-	Td_WEWseq_PGSB_v3_chr1A_Loc001367.1	Td_WEWseq_PGSB_v3_chr1A_Loc001367.1
Tdic1A-contig6433658	-	-	Sb01g042900.1	AK367574	-	-
Tdic1A-contig6433646	-	-	Sb04g034505.1	-	sample11c39817_g1_i1	-
Tdic1A-contig6433578	-	-	-	-	LoCoTd_WEWseq_PGSB_v3_chr1A_Loc003661.1	-
Tdic1A-contig6433540	-	-	-	-	sample12c65012_g1_i1	-
Tdic1A-contig6433516	Bradi4g22780.1	-	-	-	-	-
Tdic1A-contig6433505	-	Os10t0567000-01	-	MLOC_57457.1	Td_WEWseq_PGSB_v3_chr1A_Loc004845.1	-
Tdic1A-contig6433493	-	-	-	MLOC_10453.3	Td_WEWseq_PGSB_v3_chr1A_Loc000928.2	Td_WEWseq_PGSB_v3_chr1A_Loc000928.2
Tdic1A-contig6433490	Bradi3g09780.1	Os02t0261000-00	-	-	-	-
Tdic1A-contig6433446	-	-	-	-	LoCoTd_WEWseq_PGSB_v3_chr1A_Loc001770.1	-
Tdic1A-contig6433433	Bradi2g16840.1	-	-	AK354571	-	-
Tdic1A-contig6433420	-	-	-	MLOC_80023.2	-	-
Tdic1A-contig6433411	-	-	-	-	LoCoTd_WEWseq_PGSB_v3_chr1A_Loc004481.1	-
Tdic1A-contig6433408	-	-	-	-	Td_WEWseq_PGSB_v3_chr1A_Loc000364.1	Td_WEWseq_PGSB_v3_chr1A_Loc000364.1
Tdic1A-contig6433389	-	-	-	-	sample12c48595_g1_i1	-
Tdic1A-contig6433366	-	-	Sb07g022850.1	-	-	-
Tdic1A-contig6433364	-	-	Sb03g028280.1	-	-	-
Tdic1A-contig6433350	-	-	Sb03g008090.1	-	sample7c13902_g1_i1	-
Tdic1A-contig6433314	-	Os05t0512000-01	Sb09g025150.1	AK375075	-	-
Tdic1A-contig6433259	-	-	-	MLOC_29212.1	-	-
Tdic1A-contig6433249	Bradi3g60550.1	-	Sb04g038310.1	AK368463	-	-
Tdic1A-contig6433246	Bradi4g29096.1	-	-	-	-	-
Tdic1A-contig6433232	Bradi1g27750.1	Os10t0571900-00	-	MLOC_72066.1	Td_WEWseq_PGSB_v3_chr1A_Loc004108.1	Td_WEWseq_PGSB_v3_chr1A_Loc004108.1
Tdic1A-contig6433185	-	-	-	-	LoCoTd_WEWseq_PGSB_v3_chr1A_Loc004964.1	-
Tdic1A-contig6433127	-	-	-	-	LoCoTd_WEWseq_PGSB_v3_chr1A_Loc006138.1	-
Tdic1A-contig6433040	Bradi2g28007.1	Os05t0235300-01	Sb09g017790.1	-	LoCoTd_WEWseq_PGSB_v3_chr1A_Loc004932.1	-
Tdic1A-contig6433025	-	-	Sb02g025010.1	MLOC_64667.1	-	-
Tdic1A-contig6433006	Bradi1g75530.1	-	-	-	-	-
Tdic1A-contig6432984	Bradi1g30007.1	-	Sb10g030475.1	MLOC_69623.1	-	-
Tdic1A-contig6432966	Bradi4g10164.1	-	-	-	-	-
Tdic1A-contig6432957	-	-	Sb01g010060.1	-	Td_WEWseq_PGSB_v3_chr6B_Loc088381.1	-
Tdic1A-contig6432949	-	Os04t0650200-01	Sb02g036930.1	-	-	-
Tdic1A-contig6432890	-	-	-	-	LoCoTd_WEWseq_PGSB_v3_chr1A_Loc002605.1	LoCo_Td_WEWseq_PGSB_v3_chr1A_Loc002605.1
Tdic1A-contig6432859	-	Os03t0659233-00	-	MLOC_34111.1	LoCoTd_WEWseq_PGSB_v3_chr3B_Loc039230.2	-
Tdic1A-contig6432856	-	-	-	-	LoCoTd_WEWseq_PGSB_v3_chr5A_Loc066637.1	-
Tdic1A-contig6432786	-	-	-	-	Td_WEWseq_PGSB_v3_chr1A_Loc005146.1	-
Tdic1A-contig6432756	-	-	-	-	Td_WEWseq_PGSB_v3_chr1A_Loc002400.2	-
Tdic1A-contig6432705	-	-	-	MLOC_7525.4	-	-
Tdic1A-contig6432697	Bradi1g32235.1	Os03t0327700-01	-	-	-	-
Tdic1A-contig6432686	-	Os10t0512800-01	Sb01g017240.2	-	-	-
Tdic1A-contig6432627	Bradi2g16530.1	Os05t0564100-01	-	-	LoCoTd_WEWseq_PGSB_v3_chr1A_Loc002920.4	-
Tdic1A-contig6432614	-	-	-	-	LoCoTd_WEWseq_PGSB_v3_chr1A_Loc005453.1	LoCo_Td_WEWseq_PGSB_v3_chr1A_Loc005453.1
Tdic1A-contig6432607	Bradi3g09820.1	-	Sb04g009820.1	AK251221.1	-	-
Tdic1A-contig6432585	Bradi2g16040.1	-	-	MLOC_14214.1	-	-
Tdic1A-contig6432570	Bradi5g23820.1	-	Sb06g019043.1	MLOC_24733.1	LoCoTd_WEWseq_PGSB_v3_chr1A_Loc001395.1	LoCo_Td_WEWseq_PGSB_v3_chr1A_Loc001395.1
Tdic1A-contig6432553	-	-	-	MLOC_29657.1	-	-
Tdic1A-contig6432546	-	Os03t0811200-01	-	-	-	-
Tdic1A-contig6432510	-	Os02t0798900-01	Sb04g036150.1	-	-	-
Tdic1A-contig6432499	Bradi2g40415.1	-	Sb02g028966.1	-	-	-
Tdic1A-contig6432498	-	-	Sb01g018380.1	MLOC_17774.2	sample7c24093_g1_i1	-
Tdic1A-contig6432456	-	-	-	MLOC_63006.1	Td_WEWseq_PGSB_v3_chr1A_Loc000098.14	-
Tdic1A-contig6432455	Bradi2g26520.1	Os05t0392200-01	Sb09g019390.1	MLOC_55407.2	Td_WEWseq_PGSB_v3_chr1A_Loc001868.8	-
Tdic1A-contig6432443	-	Os02t0100700-02	-	-	-	-
Tdic1A-contig6432423	-	-	Sb01g045000.1	AK377093	LoCoTd_WEWseq_PGSB_v3_chr1A_Loc005329.1	-
Tdic1A-contig6432399	-	-	-	MLOC_80829.1	sample7c17200_g1_i1	-
Tdic1A-contig6432368	Bradi2g07320.1	-	-	MLOC_69033.2	-	-
Tdic1A-contig6432354	-	-	Sb05g006115.1	-	-	-
Tdic1A-contig6432350	Bradi3g05767.1	-	-	-	LoCoTd_WEWseq_PGSB_v3_chr1A_Loc005932.1	LoCo_Td_WEWseq_PGSB_v3_chr1A_Loc005932.1
Tdic1A-contig6432315	Bradi4g37120.1	-	-	-	-	LoCo_Td_WEWseq_PGSB_v3_chr6A_Loc083043.1
Tdic1A-contig6432310	-	-	-	-	sample8c56664_g1_i1	-
Tdic1A-contig6432309	-	-	-	-	sample8c56664_g1_i1	-
Tdic1A-contig6432299	Bradi1g16250.1	-	-	-	-	-
Tdic1A-contig6432277	-	-	-	MLOC_54129.1	-	-
Tdic1A-contig6432271	Bradi2g35800.1	Os05t0149900-01	Sb09g003840.1	MLOC_38772.2	-	-
Tdic1A-contig6432270	Bradi2g26510.1	Os05t0392300-01	-	AK363778	-	-
Tdic1A-contig6432224	-	-	-	-	LoCoTd_WEWseq_PGSB_v3_chr1A_Loc000817.1	LoCo_Td_WEWseq_PGSB_v3_chr1A_Loc000817.1
Tdic1A-contig6432162	-	-	-	-	-	LoCo_Td_WEWseq_PGSB_v3_chr4A_Loc050069.1
Tdic1A-contig6432150	-	-	Sb01g026240.1	-	-	-
Tdic1A-contig6432142	-	Os01t0541600-01	Sb02g043290.1	MLOC_19564.1	-	-
Tdic1A-contig6432082	Bradi3g23040.3	-	-	-	-	-
Tdic1A-contig6432012	-	-	-	MLOC_75821.1	-	-
Tdic1A-contig6431970	-	-	Sb04g024840.1	-	-	-
Tdic1A-contig6431969	-	-	-	AK248406.1	-	-
Tdic1A-contig6431965	-	-	-	-	Td_WEWseq_PGSB_v3_chr1A_Loc002251.3	-
Tdic1A-contig6431934	-	-	-	AK365474	-	-
Tdic1A-contig6431920	-	-	-	-	Td_WEWseq_PGSB_v3_chr1A_Loc005425.1	-
Tdic1A-contig6431900	Bradi4g02350.1	-	-	-	-	-
Tdic1A-contig6431833	-	Os01t0257300-01	-	MLOC_68387.1	-	-
Tdic1A-contig6431821	Bradi3g11987.1	-	-	-	-	-
Tdic1A-contig6431808	-	Os08t0246300-01	Sb05g008310.1	-	-	-
Tdic1A-contig6431778	-	Os01t0968300-01	-	-	-	-
Tdic1A-contig6431773	-	-	-	-	sample7c52_g1_i1	-
Tdic1A-contig6431732	-	-	-	MLOC_2298.1	-	-
Tdic1A-contig6431702	Bradi3g09260.1	Os02t0244300-01	Sb04g008750.1	AK356016	-	-
Tdic1A-contig6431701	-	-	Sb09g000340.1	-	-	-
Tdic1A-contig6431648	-	-	-	-	LoCoTd_WEWseq_PGSB_v3_chr1A_Loc000707.1	-
Tdic1A-contig6431645	Bradi2g15430.1	-	-	MLOC_25679.1	-	-
Tdic1A-contig6431642	Bradi3g02380.1	-	-	-	-	-
Tdic1A-contig6431635	-	Os01t0957200-01	-	-	-	-
Tdic1A-contig6431627	Bradi1g46247.1	Os06t0208100-00	-	-	LoCoTd_WEWseq_PGSB_v3_chr1A_Loc000178.1	-
Tdic1A-contig6431626	Bradi3g05847.1	Os03t0403100-01	Sb10g006995.1	-	-	-
Tdic1A-contig6431619	Bradi2g06320.1	-	-	-	LoCoTd_WEWseq_PGSB_v3_chr1A_Loc004944.1	-
Tdic1A-contig6431596	Bradi3g29917.1	Os10t0495600-01	Sb04g001790.1	AK375542	-	-
Tdic1A-contig6431592	-	-	Sb01g047517.1	-	-	-
Tdic1A-contig6431580	-	-	Sb05g024913.1	-	-	-
Tdic1A-contig6431561	Bradi1g22780.1	-	-	-	sample7c45421_g1_i1	-
Tdic1A-contig6431544	Bradi1g08470.1	-	Sb01g007950.1	MLOC_34938.1	LoCoTd_WEWseq_PGSB_v3_chr1B_Loc013000.1	-
Tdic1A-contig6431532	Bradi2g15940.1	-	-	MLOC_6711.2	-	-
Tdic1A-contig6431518	Bradi3g09900.1	-	Sb04g009950.1	MLOC_64815.2	-	-
Tdic1A-contig6431414	-	Os11t0567800-01	-	-	LoCoTd_WEWseq_PGSB_v3_chr1A_Loc006482.1	LoCo_Td_WEWseq_PGSB_v3_chr1A_Loc006482.1
Tdic1A-contig6431363	-	-	-	MLOC_10203.4	sample11c26615_g1_i1	-
Tdic1A-contig6431253	-	-	-	-	LoCoTd_WEWseq_PGSB_v3_chr1A_Loc001405.4	-
Tdic1A-contig6431239	Bradi3g46330.1	-	Sb04g023420.1	-	-	-
Tdic1A-contig6431207	Bradi1g76314.1	-	Sb01g030340.1	-	-	-
Tdic1A-contig6431182	Bradi1g50050.1	-	-	-	-	-
Tdic1A-contig6431167	Bradi2g24060.1	Os05t0439300-01	Sb06g023080.1	MLOC_38137.1	Td_WEWseq_PGSB_v3_chr1A_Loc005271.1	Td_WEWseq_PGSB_v3_chr1A_Loc005271.1
Tdic1A-contig6431147	Bradi2g46180.1	-	-	-	-	-
Tdic1A-contig6431145	-	-	-	MLOC_37216.1	-	-
Tdic1A-contig6431123	Bradi4g14060.1	-	-	-	-	-
Tdic1A-contig6431120	Bradi3g28012.1	-	-	MLOC_61024.1	Td_WEWseq_PGSB_v3_chr1A_Loc004332.2	-
Tdic1A-contig6431054	Bradi2g15350.1	-	-	MLOC_44123.2	-	-
Tdic1A-contig6431053	Bradi2g27360.1	-	Sb09g018480.1	MLOC_70169.1	-	-
Tdic1A-contig6431049	Bradi1g22780.1	-	-	-	-	-
Tdic1A-contig6431011	Bradi1g72927.2	-	-	-	-	-
Tdic1A-contig6430991	-	-	-	-	LoCoTd_WEWseq_PGSB_v3_chr1A_Loc004284.1	-
Tdic1A-contig6430986	-	-	Sb02g029880.1	-	-	-
Tdic1A-contig6430978	-	-	-	-	LoCoTd_WEWseq_PGSB_v3_chr1A_Loc003286.1	-
Tdic1A-contig6430975	Bradi2g50640.1	-	-	-	-	-
Tdic1A-contig6430960	-	Os04t0350000-03	Sb09g002570.1	MLOC_14405.7	LoCoTd_WEWseq_PGSB_v3_chr1A_Loc003754.4	-
Tdic1A-contig6430950	Bradi3g28560.1	Os10t0472900-01	Sb01g019520.1	AK375695	Td_WEWseq_PGSB_v3_chr1A_Loc001173.4	-
Tdic1A-contig6430927	Bradi2g17730.1	Os05t0548200-01	Sb09g027310.1	AK375156	Td_WEWseq_PGSB_v3_chr1A_Loc002377.1	Td_WEWseq_PGSB_v3_chr1A_Loc002375.1
Tdic1A-contig6430920	-	-	Sb0012s019870.1	MLOC_62609.1	-	-
Tdic1A-contig6430912	Bradi1g27920.1	-	Sb01g027330.1	AK252669.1	-	-
Tdic1A-contig6430894	Bradi2g39900.1	-	-	-	-	-
Tdic1A-contig6430892	-	-	-	-	-	LoCo_Td_WEWseq_PGSB_v3_chr1A_Loc002663.1
Tdic1A-contig6430890	Bradi3g30757.2	Os10t0509000-01	Sb01g017480.1	-	-	-
Tdic1A-contig6430886	Bradi2g47660.1	-	Sb03g032340.1	-	-	-
Tdic1A-contig6430831	-	-	-	MLOC_61186.1	-	-
Tdic1A-contig6430733	Bradi5g24095.1	-	-	-	-	-
Tdic1A-contig6430695	-	-	-	-	-	LoCo_Td_WEWseq_PGSB_v3_chr6A_Loc078274.1
Tdic1A-contig6430671	-	-	-	-	sample12c30904_g1_i1	-
Tdic1A-contig6430666	-	-	-	MLOC_58118.1	-	-
Tdic1A-contig6430654	Bradi2g16960.1	Os01t0232500-02	Sb09g028110.1	MLOC_53410.2	-	-
Tdic1A-contig6430652	-	-	Sb01g016462.1	-	LoCoTd_WEWseq_PGSB_v3_chr1A_Loc005766.1	-
Tdic1A-contig6430606	-	-	-	-	LoCoTd_WEWseq_PGSB_v3_chr1A_Loc005600.1	-
Tdic1A-contig6430586	Bradi1g21975.1	-	-	-	-	-
Tdic1A-contig6430563	Bradi3g28605.1	Os02t0664100-00	Sb04g036540.1	-	Td_WEWseq_PGSB_v3_chr1A_Loc001175.2	-
Tdic1A-contig6430558	-	-	-	-	LoCoTd_WEWseq_PGSB_v3_chr1A_Loc005358.1	-
Tdic1A-contig6430552	-	-	-	-	Td_WEWseq_PGSB_v3_chr1A_Loc003938.1	-
Tdic1A-contig6430526	-	-	Sb06g027770.1	-	LoCoTd_WEWseq_PGSB_v3_chr1A_Loc001744.1	-
Tdic1A-contig6430521	-	-	Sb01g029590.1	-	-	-
Tdic1A-contig6430510	Bradi2g12850.1	-	-	-	LoCoTd_WEWseq_PGSB_v3_chr1A_Loc001158.11	-
Tdic1A-contig6430507	Bradi2g26510.1	-	Sb09g019400.1	AK363778	-	-
Tdic1A-contig6430473	-	Os12t0103150-00	Sb02g038285.1	-	LoCoTd_WEWseq_PGSB_v3_chr1A_Loc000323.2	LoCo_Td_WEWseq_PGSB_v3_chr1A_Loc000323.2
Tdic1A-contig6430463	-	-	-	MLOC_38418.1	-	-
Tdic1A-contig6430392	-	-	-	AK366232	-	-
Tdic1A-contig6430385	-	-	-	-	sample8c40685_g1_i1	-
Tdic1A-contig6430365	-	-	-	-	LoCoTd_WEWseq_PGSB_v3_chr7A_Loc097214.1	-
Tdic1A-contig6430350	-	Os05t0481400-01	-	AK371930	-	-
Tdic1A-contig6430341	-	-	Sb01g047260.1	MLOC_75759.1	-	-
Tdic1A-contig6430340	-	-	-	-	sample7c53516_g1_i1	-
Tdic1A-contig6430328	-	-	-	-	LoCoTd_WEWseq_PGSB_v3_chr1A_Loc001687.1	-
Tdic1A-contig6430321	-	-	-	MLOC_6586.1	Td_WEWseq_PGSB_v3_chr1A_Loc003087.1	-
Tdic1A-contig6430308	Bradi2g49447.1	Os05t0522600-02	Sb03g034220.1	-	-	-
Tdic1A-contig6430306	-	-	-	-	LoCoTd_WEWseq_PGSB_v3_chr1A_Loc003893.1	LoCo_Td_WEWseq_PGSB_v3_chr1A_Loc003893.1
Tdic1A-contig6430302	-	-	-	-	LoCoTd_WEWseq_PGSB_v3_chr1A_Loc003992.1	-
Tdic1A-contig6430285	-	Os05t0185800-01	Sb09g005790.1	MLOC_55178.1	Td_WEWseq_PGSB_v3_chr1A_Loc000877.3	-
Tdic1A-contig6430282	Bradi3g08550.1	-	-	-	-	-
Tdic1A-contig6430281	-	-	-	MLOC_58682.1	LoCoTd_WEWseq_PGSB_v3_chr1A_Loc006122.1	-
Tdic1A-contig6430231	-	-	-	-	Td_WEWseq_PGSB_v3_chr1A_Loc005496.1	-
Tdic1A-contig6430216	-	-	Sb03g020225.1	-	-	-
Tdic1A-contig6430176	Bradi5g25080.1	Os04t0662800-01	Sb06g031820.1	-	sample7c18700_g1_i1	-
Tdic1A-contig6430166	Bradi1g70980.1	-	-	MLOC_47578.1	-	-
Tdic1A-contig6430147	-	-	Sb01g018800.1	-	-	-
Tdic1A-contig6430130	-	-	-	-	sample7c39918_g1_i1	-
Tdic1A-contig6430058	-	-	-	MLOC_81871.1	-	-
Tdic1A-contig6430057	Bradi2g18810.1	-	-	AK355447	-	-
Tdic1A-contig6430053	Bradi2g36037.1	Os08t0227400-00	Sb07g006560.1	-	Td_WEWseq_PGSB_v3_chr1A_Loc004035.1	Td_WEWseq_PGSB_v3_chr1A_Loc004035.1
Tdic1A-contig6430031	-	-	-	AK371664	LoCoTd_WEWseq_PGSB_v3_chr1A_Loc000656.5	-
Tdic1A-contig6430016	Bradi5g23820.1	-	Sb03g017630.1	-	Td_WEWseq_PGSB_v3_chr1A_Loc001080.1	-
Tdic1A-contig6430014	Bradi2g25390.1	Os05t0411600-01	Sb09g020330.1	AK373210	LoCoTd_WEWseq_PGSB_v3_chr1A_Loc005156.1	-
Tdic1A-contig6430012	-	-	-	MLOC_30711.1	-	-
Tdic1A-contig6429987	Bradi3g02380.1	Os03t0643433-00	-	-	-	-
Tdic1A-contig6429959	Bradi3g28367.1	Os10t0467900-01	-	-	-	-
Tdic1A-contig6429948	Bradi2g62310.1	-	-	-	-	-
Tdic1A-contig6429945	-	-	Sb01g005660.1	-	-	-
Tdic1A-contig6429934	-	-	Sb06g027160.1	-	-	-
Tdic1A-contig6429838	-	Os02t0545000-01	-	-	-	-
Tdic1A-contig6429764	Bradi2g41660.1	-	Sb03g025850.1	-	LoCoTd_WEWseq_PGSB_v3_chrUn_Loc108325.1	-
Tdic1A-contig6429737	Bradi5g23820.1	-	-	-	-	-
Tdic1A-contig6429733	-	-	Sb01g009600.1	MLOC_10169.2	-	-
Tdic1A-contig6429719	Bradi3g23010.1	-	-	MLOC_4180.1	Td_WEWseq_PGSB_v3_chr1A_Loc005242.1	Td_WEWseq_PGSB_v3_chr1A_Loc005242.1
Tdic1A-contig6429697	-	-	Sb01g020130.1	-	LoCoTd_WEWseq_PGSB_v3_chr1A_Loc000425.12	-
Tdic1A-contig6429636	-	-	-	-	LoCoTd_WEWseq_PGSB_v3_chr1A_Loc005433.1	-
Tdic1A-contig6429612	-	-	-	-	sample11c23506_g1_i6	LoCo_Td_WEWseq_PGSB_v3_chr1A_Loc002883.1
Tdic1A-contig6429604	-	-	-	-	LoCoTd_WEWseq_PGSB_v3_chr1A_Loc006251.1	LoCo_Td_WEWseq_PGSB_v3_chr1A_Loc006251.1
Tdic1A-contig6429586	-	-	-	-	Td_WEWseq_PGSB_v3_chr1A_Loc001301.3	Td_WEWseq_PGSB_v3_chr1A_Loc001301.3
Tdic1A-contig6429579	Bradi1g22640.1	-	-	-	-	-
Tdic1A-contig6429570	-	Os05t0567200-00	-	-	-	-
Tdic1A-contig6429550	Bradi1g02820.1	-	Sb01g032090.1	AK357335	-	-
Tdic1A-contig6429521	-	Os10t0478500-00	Sb01g019210.1	-	-	-
Tdic1A-contig6429508	-	-	-	-	-	LoCo_Td_WEWseq_PGSB_v3_chr4A_Loc054018.1
Tdic1A-contig6429491	-	Os02t0307075-00	-	-	-	-
Tdic1A-contig6429490	Bradi2g14920.1	-	-	-	-	-
Tdic1A-contig6429477	Bradi2g19560.1	-	Sb09g025880.1	MLOC_48709.1	-	-
Tdic1A-contig6429469	Bradi3g17240.1	-	-	-	-	-
Tdic1A-contig6429458	-	-	Sb07g020255.1	-	-	-
Tdic1A-contig6429447	Bradi2g20240.1	-	-	MLOC_60759.2	-	-
Tdic1A-contig6429434	Bradi1g60440.1	-	Sb01g033220.1	-	-	-
Tdic1A-contig6429418	-	-	-	MLOC_29212.1	-	-
Tdic1A-contig6429410	-	-	-	-	Td_WEWseq_PGSB_v3_chr1A_Loc001799.1	Td_WEWseq_PGSB_v3_chr1A_Loc001799.1
Tdic1A-contig6429407	Bradi3g17630.1	-	-	-	-	-
Tdic1A-contig6429382	Bradi3g26800.1	Os10t0415900-01	Sb01g021950.1	AK252049.1	-	-
Tdic1A-contig6429373	-	-	-	MLOC_24733.1	-	-
Tdic1A-contig6429333	-	-	Sb02g001850.1	-	-	-
Tdic1A-contig6429332	Bradi3g06727.1	Os02t0192400-01	-	-	-	-
Tdic1A-contig6429305	Bradi1g61140.1	-	-	-	-	-
Tdic1A-contig6429297	-	-	-	-	sample7c68367_g1_i2	-
Tdic1A-contig6429210	-	-	-	MLOC_26654.1	-	-
Tdic1A-contig6429201	Bradi3g05300.1	Os02t0171100-01	Sb04g004750.1	MLOC_15296.1	-	-
Tdic1A-contig6429174	-	-	Sb02g025010.1	MLOC_64667.1	-	-
Tdic1A-contig6429166	-	-	-	MLOC_31262.1	Td_WEWseq_PGSB_v3_chr1A_Loc004805.1	Td_WEWseq_PGSB_v3_chr1A_Loc004805.1
Tdic1A-contig6429156	-	-	-	-	LoCoTd_WEWseq_PGSB_v3_chr1A_Loc004083.2	-
Tdic1A-contig6429138	-	Os10t0104500-01	Sb09g030800.1	-	LoCoTd_WEWseq_PGSB_v3_chr1A_Loc006513.1	-
Tdic1A-contig6429084	Bradi1g11610.1	-	Sb01g010980.1	-	-	-
Tdic1A-contig6429076	Bradi1g78420.1	-	Sb01g050560.1	-	-	-
Tdic1A-contig6429065	Bradi5g23840.1	-	-	MLOC_24862.1	-	-
Tdic1A-contig6429042	Bradi3g25623.1	-	-	-	-	-
Tdic1A-contig6428981	Bradi2g19840.1	-	-	-	-	-
Tdic1A-contig6428955	-	-	-	-	Td_WEWseq_PGSB_v3_chr1A_Loc002181.1	-
Tdic1A-contig6428943	Bradi4g07590.1	Os12t0472500-01	-	MLOC_37454.1	Td_WEWseq_PGSB_v3_chr1A_Loc003920.2	-
Tdic1A-contig6428934	Bradi1g15910.2	Os03t0430000-01	-	MLOC_65989.1	-	-
Tdic1A-contig6428929	-	-	-	-	LoCoTd_WEWseq_PGSB_v3_chr1A_Loc004747.5	-
Tdic1A-contig6428907	-	-	-	-	Td_WEWseq_PGSB_v3_chr1A_Loc003556.4	-
Tdic1A-contig6428875	Bradi3g34310.1	-	Sb01g028050.1	MLOC_69545.2	LoCoTd_WEWseq_PGSB_v3_chr1A_Loc004705.1	-
Tdic1A-contig6428870	Bradi3g10220.1	Os02t0275100-01	Sb04g010410.1	-	-	-
Tdic1A-contig6428857	Bradi2g31600.1	Os01t0760800-00	-	-	LoCoTd_WEWseq_PGSB_v3_chrUn_Loc107020.1	-
Tdic1A-contig6428851	-	Os08t0565700-01	-	-	Td_WEWseq_PGSB_v3_chr1A_Loc000237.1	-
Tdic1A-contig6428841	-	-	-	MLOC_15369.1	-	-
Tdic1A-contig6428835	-	-	-	-	sample8c39750_g1_i1	-
Tdic1A-contig6428804	-	Os03t0221800-01	Sb01g042540.1	MLOC_51331.2	-	-
Tdic1A-contig6428774	Bradi3g60600.1	Os02t0830700-01	Sb04g038340.1	AK356553	-	-
Tdic1A-contig6428764	-	-	-	MLOC_3343.1	-	Td_WEWseq_PGSB_v3_chr3B_Loc043436.1
Tdic1A-contig6428760	-	-	-	MLOC_11701.2	-	-
Tdic1A-contig6428736	-	-	-	-	Td_WEWseq_PGSB_v3_chr1A_Loc003631.17	-
Tdic1A-contig6428685	-	-	-	AK251201.1	Td_WEWseq_PGSB_v3_chr1A_Loc000634.4	Td_WEWseq_PGSB_v3_chr1A_Loc000634.1
Tdic1A-contig6428628	-	-	Sb04g012680.1	-	-	-
Tdic1A-contig6428614	-	-	Sb03g026060.1	-	-	-
Tdic1A-contig6428597	-	Os05t0442550-01	-	-	-	-
Tdic1A-contig6428568	Bradi1g72250.1	-	-	MLOC_54514.2	-	Td_WEWseq_PGSB_v3_chr1A_Loc001837.4
Tdic1A-contig6428541	Bradi1g30672.1	-	-	MLOC_64938.1	-	-
Tdic1A-contig6428539	Bradi2g22220.1	-	Sb03g038130.1	MLOC_68983.1	Td_WEWseq_PGSB_v3_chr1A_Loc002239.2	Td_WEWseq_PGSB_v3_chr1A_Loc002239.1
Tdic1A-contig6428536	-	-	Sb09g000340.1	-	-	-
Tdic1A-contig6428535	-	-	-	-	sample7c30250_g1_i1	-
Tdic1A-contig6428522	Bradi1g44450.1	-	-	-	-	-
Tdic1A-contig6428506	-	-	-	-	Td_WEWseq_PGSB_v3_chr1A_Loc001397.4	-
Tdic1A-contig6428477	-	-	Sb05g019526.1	-	-	-
Tdic1A-contig6428401	-	-	-	-	Td_WEWseq_PGSB_v3_chr1A_Loc004743.7	-
Tdic1A-contig6428377	Bradi2g33360.1	Os05t0187800-01	Sb09g005900.1	MLOC_63012.1	-	-
Tdic1A-contig6428352	-	Os02t0699700-01	Sb04g030880.1	-	-	-
Tdic1A-contig6428321	-	-	-	-	LoCoTd_WEWseq_PGSB_v3_chr1A_Loc001803.1	LoCo_Td_WEWseq_PGSB_v3_chr1A_Loc001803.1
Tdic1A-contig6428313	-	-	-	-	-	LoCo_Td_WEWseq_PGSB_v3_chr1A_Loc006430.1
Tdic1A-contig6428275	Bradi2g37190.1	-	-	-	-	-
Tdic1A-contig6428247	-	Os01t0218200-00	-	MLOC_53418.2	-	-
Tdic1A-contig6428198	-	Os10t0479900-01	Sb01g019130.1	MLOC_64795.1	Td_WEWseq_PGSB_v3_chr1A_Loc001213.3	-
Tdic1A-contig6428147	Bradi3g03040.1	Os02t0133800-01	Sb04g002770.1	MLOC_34735.1	-	-
Tdic1A-contig6428095	Bradi5g22077.1	-	-	-	-	-
Tdic1A-contig6428091	-	-	Sb01g010140.1	-	Td_WEWseq_PGSB_v3_chr1A_Loc005897.2	Td_WEWseq_PGSB_v3_chr1A_Loc005897.2
Tdic1A-contig6428088	-	-	-	-	Td_WEWseq_PGSB_v3_chr1A_Loc002336.1	-
Tdic1A-contig6428079	Bradi2g32950.1	-	Sb09g006340.1	MLOC_72356.1	Td_WEWseq_PGSB_v3_chr1A_Loc000919.1	Td_WEWseq_PGSB_v3_chr1A_Loc000919.1
Tdic1A-contig6428046	Bradi4g12630.1	-	-	MLOC_15042.1	-	-
Tdic1A-contig6428041	-	-	-	-	LoCoTd_WEWseq_PGSB_v3_chr1A_Loc000562.1	-
Tdic1A-contig6428018	-	-	Sb01g018760.1	MLOC_7321.1	Td_WEWseq_PGSB_v3_chr1A_Loc004469.1	Td_WEWseq_PGSB_v3_chr1A_Loc004469.1
Tdic1A-contig6427999	Bradi2g17530.1	-	-	-	-	Td_WEWseq_PGSB_v3_chr1A_Loc002749.1
Tdic1A-contig6427983	Bradi3g33510.1	Os10t0563200-01	Sb01g028950.1	-	LoCoTd_WEWseq_PGSB_v3_chr1A_Loc004874.1	-
Tdic1A-contig6427980	-	-	-	-	LoCoTd_WEWseq_PGSB_v3_chr6A_Loc081307.1	-
Tdic1A-contig6427966	Bradi2g23150.1	-	-	MLOC_36574.2	Td_WEWseq_PGSB_v3_chr1A_Loc005368.1	Td_WEWseq_PGSB_v3_chr1A_Loc005368.1
Tdic1A-contig6427939	Bradi1g36310.1	-	-	-	-	-
Tdic1A-contig6427920	-	-	-	MLOC_10596.1	-	-
Tdic1A-contig6427910	-	-	-	MLOC_44938.1	-	Td_WEWseq_PGSB_v3_chr1A_Loc004806.1
Tdic1A-contig6427904	-	-	Sb07g027430.1	MLOC_24723.1	-	-
Tdic1A-contig6427884	-	Os10t0500500-01	Sb01g018030.1	-	-	-
Tdic1A-contig6427877	-	Os03t0643433-00	Sb03g015536.1	-	-	-
Tdic1A-contig6427873	Bradi3g44490.1	-	-	-	-	-
Tdic1A-contig6427846	-	-	-	-	LoCoTd_WEWseq_PGSB_v3_chr1A_Loc000581.1	LoCo_Td_WEWseq_PGSB_v3_chr1A_Loc000581.1
Tdic1A-contig6427842	Bradi1g22400.1	-	-	-	-	-
Tdic1A-contig6427788	-	-	-	-	sample11c13968_g1_i1	LoCo_Td_WEWseq_PGSB_v3_chr1A_Loc000683.1
Tdic1A-contig6427738	Bradi1g21130.1	-	-	-	-	-
Tdic1A-contig6427731	Bradi3g34500.2	-	-	-	-	-
Tdic1A-contig6427688	-	Os11t0211650-00	-	-	LoCoTd_WEWseq_PGSB_v3_chr1A_Loc003165.1	Td_WEWseq_PGSB_v3_chr1A_Loc003164.1
Tdic1A-contig6427670	-	-	-	AK375156	Td_WEWseq_PGSB_v3_chr1A_Loc002377.1	Td_WEWseq_PGSB_v3_chr1A_Loc002375.1
Tdic1A-contig6427648	-	-	Sb01g005082.1	-	-	-
Tdic1A-contig6427628	Bradi1g35960.1	Os05t0370600-01	-	-	-	-
Tdic1A-contig6427611	-	-	-	-	-	LoCo_Td_WEWseq_PGSB_v3_chr1A_Loc000995.1
Tdic1A-contig6427586	-	-	Sb04g007236.1	-	-	-
Tdic1A-contig6427583	Bradi2g40170.2	-	-	-	-	-
Tdic1A-contig6427574	-	-	-	-	-	LoCo_Td_WEWseq_PGSB_v3_chrUn_Loc107771.1
Tdic1A-contig6427569	-	-	Sb05g005460.1	AK367180	LoCoTd_WEWseq_PGSB_v3_chr1A_Loc004752.1	-
Tdic1A-contig6427530	-	-	-	MLOC_54504.2	-	-
Tdic1A-contig6427513	-	-	-	-	-	LoCo_Td_WEWseq_PGSB_v3_chr1A_Loc001264.1
Tdic1A-contig6427510	Bradi3g29470.1	-	Sb01g018730.1	AK357104	-	-
Tdic1A-contig6427482	-	-	Sb07g027090.1	-	-	-
Tdic1A-contig6427456	-	-	Sb01g023641.1	-	-	-
Tdic1A-contig6427446	-	Os10t0553800-01	Sb01g029550.1	-	-	-
Tdic1A-contig6427433	-	Os11t0681300-00	-	-	-	-
Tdic1A-contig6427421	-	-	Sb01g024853.1	-	-	-
Tdic1A-contig6427410	-	-	Sb05g025360.1	MLOC_51224.1	-	-
Tdic1A-contig6427385	-	-	-	-	LoCoTd_WEWseq_PGSB_v3_chr5A_Loc064455.1	-
Tdic1A-contig6427336	-	-	-	-	Td_WEWseq_PGSB_v3_chr1A_Loc002624.1	Td_WEWseq_PGSB_v3_chr1A_Loc002624.1
Tdic1A-contig6427324	-	-	-	MLOC_38418.1	-	-
Tdic1A-contig6427310	Bradi2g23277.2	Os01t0841200-01	Sb03g039450.1	-	-	-
Tdic1A-contig6427295	Bradi1g28660.1	Os07t0455100-00	Sb02g010920.1	MLOC_59703.1	-	-
Tdic1A-contig6427269	Bradi5g25880.1	Os04t0673400-01	Sb06g032610.1	-	-	-
Tdic1A-contig6427258	-	-	-	-	LoCoTd_WEWseq_PGSB_v3_chr1A_Loc000560.1	LoCo_Td_WEWseq_PGSB_v3_chr1A_Loc000560.1
Tdic1A-contig6427246	-	-	Sb09g003400.1	MLOC_72897.3	Td_WEWseq_PGSB_v3_chr1A_Loc003862.8	-
Tdic1A-contig6427240	Bradi2g45070.1	-	-	-	-	-
Tdic1A-contig6427187	Bradi3g25477.1	Os10t0404500-01	Sb01g022430.1	-	LoCoTd_WEWseq_PGSB_v3_chr1A_Loc000963.1	-
Tdic1A-contig6427179	-	-	-	-	LoCoTd_WEWseq_PGSB_v3_chr6A_Loc079083.1	-
Tdic1A-contig6427160	-	Os04t0674400-01	-	-	-	-
Tdic1A-contig6427139	Bradi1g43500.1	-	-	-	-	-
Tdic1A-contig6427135	Bradi1g61140.1	-	-	-	-	-
Tdic1A-contig6427127	-	Os11t0567800-01	-	-	LoCoTd_WEWseq_PGSB_v3_chr1A_Loc006488.1	LoCo_Td_WEWseq_PGSB_v3_chr1A_Loc006488.1
Tdic1A-contig6427121	Bradi1g47515.1	-	-	-	-	-
Tdic1A-contig6427107	-	-	Sb01g017350.1	MLOC_48736.2	Td_WEWseq_PGSB_v3_chr1A_Loc004592.4	-
Tdic1A-contig6427070	-	-	-	MLOC_19201.1	Td_WEWseq_PGSB_v3_chr1A_Loc003796.1	Td_WEWseq_PGSB_v3_chr1A_Loc003796.1
Tdic1A-contig6427015	Bradi3g06727.1	Os02t0192400-01	-	-	-	-
Tdic1A-contig6426982	-	-	-	-	LoCoTd_WEWseq_PGSB_v3_chr1A_Loc002681.1	-
Tdic1A-contig6426953	-	-	-	-	-	Td_WEWseq_PGSB_v3_chr1A_Loc004199.1
Tdic1A-contig6426940	-	-	Sb04g034505.1	-	-	-
Tdic1A-contig6426924	Bradi1g52530.1	-	Sb02g009900.1	-	-	-
Tdic1A-contig6426885	Bradi5g20587.1	-	Sb1736s002010.1	-	-	-
Tdic1A-contig6426870	Bradi3g32820.1	Os10t0548900-01	Sb01g029770.1	AK366653	-	-
Tdic1A-contig6426868	Bradi1g25090.1	-	-	-	-	LoCo_Td_WEWseq_PGSB_v3_chr5A_Loc066720.1
Tdic1A-contig6426852	-	Os05t0398000-01	-	-	-	-
Tdic1A-contig6426824	-	-	Sb06g008501.1	-	-	-
Tdic1A-contig6426763	-	-	-	-	Td_WEWseq_PGSB_v3_chr1A_Loc002678.4	-
Tdic1A-contig6426754	Bradi2g47660.1	Os01t0704300-01	-	-	-	-
Tdic1A-contig6426742	-	Os08t0111300-01	-	AK366235	Td_WEWseq_PGSB_v3_chr1A_Loc005372.4	-
Tdic1A-contig6426725	Bradi1g15507.1	-	Sb01g015770.1	AK362171	Td_WEWseq_PGSB_v3_chr1A_Loc002308.5	-
Tdic1A-contig6426715	Bradi1g32950.1	-	-	-	-	-
Tdic1A-contig6426703	-	-	-	-	Td_WEWseq_PGSB_v3_chr1A_Loc004859.1	-
Tdic1A-contig6426697	-	-	-	-	LoCoTd_WEWseq_PGSB_v3_chr4B_Loc059533.1	-
Tdic1A-contig6426664	-	-	-	MLOC_25835.1	-	-
Tdic1A-contig6426659	-	-	-	-	Td_WEWseq_PGSB_v3_chr3B_Loc043027.1	-
Tdic1A-contig6426655	Bradi1g12610.1	-	-	-	-	-
Tdic1A-contig6426639	Bradi2g17620.1	-	-	-	-	-
Tdic1A-contig6426636	-	-	Sb01g025310.1	-	-	-
Tdic1A-contig6426627	-	-	-	-	sample12c53976_g1_i1	-
Tdic1A-contig6426576	-	Os03t0141200-01	Sb01g019850.1	-	-	-
Tdic1A-contig6426566	Bradi3g32310.1	Os10t0542700-00	Sb01g030310.1	-	-	-
Tdic1A-contig6426565	-	-	-	-	Td_WEWseq_PGSB_v3_chr1A_Loc003694.1	-
Tdic1A-contig6426558	-	-	-	MLOC_17891.1	-	-
Tdic1A-contig6426554	Bradi2g59480.1	Os01t0927600-01	Sb08g014320.1	-	-	-
Tdic1A-contig6426536	-	Os03t0669100-01	-	-	-	-
Tdic1A-contig6426528	-	-	-	-	-	LoCo_Td_WEWseq_PGSB_v3_chr6A_Loc079167.1
Tdic1A-contig6426520	-	-	Sb03g017633.1	-	-	-
Tdic1A-contig6426437	Bradi3g32455.1	-	-	-	LoCoTd_WEWseq_PGSB_v3_chr1A_Loc004774.1	LoCo_Td_WEWseq_PGSB_v3_chr1A_Loc004774.1
Tdic1A-contig6426403	Bradi1g52520.1	-	Sb03g027730.2	MLOC_11609.3	Td_WEWseq_PGSB_v3_chr1A_Loc004988.2	-
Tdic1A-contig6426398	-	-	Sb04g012680.1	-	-	-
Tdic1A-contig6426391	Bradi4g01580.1	Os12t0616000-01	-	-	-	-
Tdic1A-contig6426372	-	-	Sb02g039550.1	-	-	-
Tdic1A-contig6426346	-	-	-	-	Td_WEWseq_PGSB_v3_chr1A_Loc004139.1	Td_WEWseq_PGSB_v3_chr1A_Loc004139.1
Tdic1A-contig6426341	-	-	-	MLOC_10115.1	-	-
Tdic1A-contig6426314	-	-	-	-	Td_WEWseq_PGSB_v3_chr1A_Loc003608.4	-
Tdic1A-contig6426289	-	-	-	AK369519	-	-
Tdic1A-contig6426283	-	-	Sb05g008515.1	-	-	-
Tdic1A-contig6426279	-	-	-	-	Td_WEWseq_PGSB_v3_chr1A_Loc006236.2	-
Tdic1A-contig6426274	-	-	-	-	sample12c33929_g1_i1	-
Tdic1A-contig6426207	-	Os03t0659233-00	-	-	-	Td_WEWseq_PGSB_v3_chr1A_Loc001143.1
Tdic1A-contig6426203	Bradi2g19520.1	Os02t0589700-00	-	-	-	-
Tdic1A-contig6426136	Bradi4g03083.1	-	-	-	-	-
Tdic1A-contig6426114	-	-	-	MLOC_42314.1	-	-
Tdic1A-contig6426077	-	-	-	-	LoCoTd_WEWseq_PGSB_v3_chr1A_Loc004520.1	-
Tdic1A-contig6426063	-	-	-	-	LoCoTd_WEWseq_PGSB_v3_chr1A_Loc000858.1	LoCo_Td_WEWseq_PGSB_v3_chr1A_Loc000858.1
Tdic1A-contig6426048	Bradi2g28087.1	-	Sb09g017520.1	MLOC_76080.2	-	-
Tdic1A-contig6426038	-	-	Sb01g014270.1	-	-	-
Tdic1A-contig6426021	-	-	Sb02g017020.1	-	-	-
Tdic1A-contig6426002	Bradi5g06126.1	-	-	-	-	-
Tdic1A-contig6425994	Bradi2g16627.1	-	-	MLOC_17457.1	-	-
Tdic1A-contig6425985	-	-	-	-	LoCoTd_WEWseq_PGSB_v3_chr1A_Loc004634.1	LoCo_Td_WEWseq_PGSB_v3_chr1A_Loc004634.1
Tdic1A-contig6425975	Bradi1g44930.1	Os01t0170000-01	Sb05g026330.1	-	Td_WEWseq_PGSB_v3_chr1A_Loc003174.1	-
Tdic1A-contig6425944	-	Os03t0140900-00	-	MLOC_14781.3	Td_WEWseq_PGSB_v3_chr1A_Loc004355.2	-
Tdic1A-contig6425894	-	-	-	-	-	LoCo_Td_WEWseq_PGSB_v3_chr1A_Loc000073.1
Tdic1A-contig6425868	Bradi2g33690.1	Os05t0180700-01	-	AK368322	Td_WEWseq_PGSB_v3_chr1A_Loc000673.1	-
Tdic1A-contig6425861	-	-	Sb07g024820.1	MLOC_44.1	sample7c45422_g1_i1	-
Tdic1A-contig6425780	-	-	-	-	sample7c36366_g1_i1	-
Tdic1A-contig6425767	-	-	-	-	LoCoTd_WEWseq_PGSB_v3_chr1A_Loc000103.1	-
Tdic1A-contig6425759	-	Os02t0306550-00	-	MLOC_51578.1	-	-
Tdic1A-contig6425733	-	-	-	-	LoCoTd_WEWseq_PGSB_v3_chr1A_Loc004336.1	-
Tdic1A-contig6425712	Bradi2g37166.1	Os10t0131000-00	-	-	-	-
Tdic1A-contig6425709	Bradi2g23690.1	-	-	AK358207	-	-
Tdic1A-contig6425657	Bradi3g10370.1	Os02t0281200-01	-	-	LoCoTd_WEWseq_PGSB_v3_chr1A_Loc002502.4	-
Tdic1A-contig6425608	-	-	-	-	LoCoTd_WEWseq_PGSB_v3_chrUn_Loc108863.1	-
Tdic1A-contig6425592	-	-	-	MLOC_2995.1	Td_WEWseq_PGSB_v3_chr1A_Loc001728.1	-
Tdic1A-contig6425583	-	-	-	-	Td_WEWseq_PGSB_v3_chrUn_Loc107044.10	-
Tdic1A-contig6425566	-	-	-	MLOC_5897.1	-	-
Tdic1A-contig6425532	Bradi3g32455.1	-	-	MLOC_51140.2	-	-
Tdic1A-contig6425511	Bradi2g36600.1	-	-	MLOC_1044.1	sample8c5713_g1_i1	-
Tdic1A-contig6425478	-	Os10t0208500-01	-	-	-	-
Tdic1A-contig6425460	Bradi4g10164.1	Os03t0643433-00	Sb0015s007030.1	MLOC_37863.1	Td_WEWseq_PGSB_v3_chr1A_Loc003039.5	-
Tdic1A-contig6425457	Bradi2g07910.1	-	-	-	-	-
Tdic1A-contig6425455	-	-	-	MLOC_15477.1	-	-
Tdic1A-contig6425437	Bradi1g60610.2	-	-	AK354029	-	-
Tdic1A-contig6425409	Bradi4g17230.1	-	-	MLOC_3110.1	Td_WEWseq_PGSB_v3_chr1A_Loc003425.3	-
Tdic1A-contig6425292	Bradi5g03666.1	-	-	-	-	-
Tdic1A-contig6425267	Bradi2g18250.1	Os05t0540800-01	Sb04g006940.1	MLOC_11316.2	-	-
Tdic1A-contig6425262	Bradi2g25857.1	-	Sb09g019760.1	MLOC_56707.2	-	-
Tdic1A-contig6425217	Bradi1g67480.1	Os11t0572700-00	Sb05g022240.1	MLOC_61340.2	-	-
Tdic1A-contig6425210	Bradi3g29830.1	Os10t0493900-01	Sb01g018390.1	AK368193	-	-
Tdic1A-contig6425186	-	Os02t0699700-01	Sb04g030880.1	-	sample12c6500_g1_i1	-
Tdic1A-contig6425140	-	-	-	-	-	Td_WEWseq_PGSB_v3_chr1A_Loc005127.1
Tdic1A-contig6425117	-	Os03t0164400-01	-	-	-	-
Tdic1A-contig6425078	Bradi3g00925.1	-	-	-	-	-
Tdic1A-contig6425076	-	-	-	-	Td_WEWseq_PGSB_v3_chr1A_Loc006181.6	-
Tdic1A-contig6425071	-	-	-	-	sample11c37545_g1_i1	-
Tdic1A-contig6425068	-	-	-	MLOC_37001.3	-	-
Tdic1A-contig6425062	Bradi3g16927.1	Os08t0154300-01	Sb07g003600.1	-	-	-
Tdic1A-contig6425053	-	-	-	-	LoCoTd_WEWseq_PGSB_v3_chr1A_Loc000045.1	-
Tdic1A-contig6425012	Bradi5g13450.1	-	Sb04g024780.1	-	-	-
Tdic1A-contig6424975	-	-	-	MLOC_29212.1	-	-
Tdic1A-contig6424961	-	Os04t0689800-00	Sb03g006180.1	-	-	-
Tdic1A-contig6424904	Bradi1g22780.1	Os01t0714225-00	-	-	sample7c44400_g1_i1	-
Tdic1A-contig6424857	Bradi1g16620.1	-	-	-	LoCoTd_WEWseq_PGSB_v3_chr1A_Loc001712.1	-
Tdic1A-contig6424847	-	-	-	MLOC_67639.2	-	-
Tdic1A-contig6424806	-	-	-	MLOC_60739.1	-	-
Tdic1A-contig6424773	-	-	-	-	sample11c8568_g1_i1	Td_WEWseq_PGSB_v3_chr1A_Loc003003.1
Tdic1A-contig6424766	Bradi1g05757.1	-	Sb03g017580.1	MLOC_24730.1	-	Td_WEWseq_PGSB_v3_chr6B_Loc089578.1
Tdic1A-contig6424728	-	-	-	-	LoCoTd_WEWseq_PGSB_v3_chr1A_Loc004265.2	-
Tdic1A-contig6424722	Bradi3g16320.1	Os05t0435400-01	-	-	-	-
Tdic1A-contig6424719	Bradi1g39080.1	-	-	-	Td_WEWseq_PGSB_v3_chr1A_Loc004095.1	Td_WEWseq_PGSB_v3_chr1A_Loc004095.1
Tdic1A-contig6424692	Bradi5g13130.1	-	Sb02g020425.1	-	-	LoCo_Td_WEWseq_PGSB_v3_chr1A_Loc003364.1
Tdic1A-contig6424626	Bradi2g25887.1	-	Sb09g019740.1	MLOC_12482.3	-	-
Tdic1A-contig6424618	-	-	-	MLOC_68424.6	-	-
Tdic1A-contig6424602	-	Os02t0629800-01	Sb04g026670.1	MLOC_10766.1	-	-
Tdic1A-contig6424574	-	-	-	-	LoCoTd_WEWseq_PGSB_v3_chr1A_Loc002439.2	-
Tdic1A-contig6424570	-	-	-	AK366132	-	-
Tdic1A-contig6424552	Bradi4g07197.1	Os12t0488700-00	Sb08g014930.1	AK373190	LoCoTd_WEWseq_PGSB_v3_chr1A_Loc001131.1	-
Tdic1A-contig6424527	Bradi1g00720.1	-	Sb01g000370.1	-	sample7c44441_g1_i1	-
Tdic1A-contig6424525	-	-	-	-	Td_WEWseq_PGSB_v3_chr1A_Loc005732.1	-
Tdic1A-contig6424518	-	-	-	-	Td_WEWseq_PGSB_v3_chr1A_Loc004430.3	-
Tdic1A-contig6424510	Bradi2g56900.1	-	Sb03g041750.1	-	-	-
Tdic1A-contig6424496	-	-	-	-	LoCoTd_WEWseq_PGSB_v3_chrUn_Loc107806.1	-
Tdic1A-contig6424485	-	-	-	-	-	Td_WEWseq_PGSB_v3_chr1A_Loc000381.3
Tdic1A-contig6424473	-	-	-	-	sample12c19707_g3_i1	-
Tdic1A-contig6424468	-	-	Sb05g019526.1	-	-	-
Tdic1A-contig6424448	Bradi2g33570.1	-	-	-	-	-
Tdic1A-contig6424418	Bradi1g77580.1	Os03t0114800-01	-	MLOC_11806.1	LoCoTd_WEWseq_PGSB_v3_chr1A_Loc001402.2	-
Tdic1A-contig6424370	-	Os07t0576000-01	Sb02g035825.1	-	LoCoTd_WEWseq_PGSB_v3_chr1A_Loc002660.1	LoCo_Td_WEWseq_PGSB_v3_chr1A_Loc002660.1
Tdic1A-contig6424254	Bradi1g17387.1	-	-	-	-	-
Tdic1A-contig6424252	-	-	-	-	LoCoTd_WEWseq_PGSB_v3_chr4A_Loc050702.1	-
Tdic1A-contig6424246	Bradi1g15800.1	-	-	AK360494	-	-
Tdic1A-contig6424222	-	-	-	AK370225	LoCoTd_WEWseq_PGSB_v3_chr1A_Loc004129.5	Td_WEWseq_PGSB_v3_chr1A_Loc000899.8
Tdic1A-contig6424221	-	Os06t0708000-01	-	-	-	-
Tdic1A-contig6424205	-	Os10t0337400-01	-	-	-	-
Tdic1A-contig6424182	-	-	Sb10g024940.1	-	-	-
Tdic1A-contig6424137	-	-	Sb07g009445.1	-	-	-
Tdic1A-contig6424118	-	-	-	MLOC_10762.1	-	-
Tdic1A-contig6424111	Bradi1g08800.1	Os03t0746900-01	-	-	-	-
Tdic1A-contig6424082	-	-	-	-	LoCoTd_WEWseq_PGSB_v3_chr1A_Loc003240.2	-
Tdic1A-contig6424034	-	Os02t0714300-01	Sb04g029990.1	AK249562.1	-	-
Tdic1A-contig6424020	-	-	-	-	LoCoTd_WEWseq_PGSB_v3_chr1A_Loc004445.1	-
Tdic1A-contig6423968	-	Os01t0168500-01	Sb03g004650.1	MLOC_56544.1	LoCoTd_WEWseq_PGSB_v3_chr1A_Loc000734.1	-
Tdic1A-contig6423957	Bradi2g09177.1	Os01t0256800-01	Sb03g009880.1	MLOC_12700.1	-	-
Tdic1A-contig6423948	Bradi1g61550.1	Os03t0368000-00	-	MLOC_80183.2	sample11c25775_g2_i1	-
Tdic1A-contig6423937	Bradi1g12610.1	-	-	-	sample7c13902_g1_i1	-
Tdic1A-contig6423919	Bradi2g22630.1	Os05t0470800-01	Sb03g038720.1	AK354185	-	-
Tdic1A-contig6423874	-	-	-	MLOC_3808.1	-	-
Tdic1A-contig6423871	-	-	-	-	Td_WEWseq_PGSB_v3_chr1A_Loc002670.5	-
Tdic1A-contig6423869	-	-	-	-	sample7c39193_g1_i1	-
Tdic1A-contig6423825	Bradi1g30360.2	-	-	-	-	-
Tdic1A-contig6423819	Bradi3g27970.1	Os10t0457700-01	Sb01g020135.1	-	-	-
Tdic1A-contig6423800	-	-	-	-	sample11c66876_g1_i1	Td_WEWseq_PGSB_v3_chr1A_Loc005153.1
Tdic1A-contig6423790	-	Os02t0596100-01	Sb01g003970.1	AK367972	-	-
Tdic1A-contig6423757	Bradi2g22480.1	-	-	MLOC_68959.1	sample11c24223_g2_i1	Td_WEWseq_PGSB_v3_chr1A_Loc002209.2
Tdic1A-contig6423721	-	-	-	-	LoCoTd_WEWseq_PGSB_v3_chr3A_Loc036372.1	LoCo_Td_WEWseq_PGSB_v3_chr3A_Loc036372.1
Tdic1A-contig6423718	-	Os10t0443800-01	Sb01g020800.1	MLOC_36335.1	-	-
Tdic1A-contig6423702	Bradi2g35767.1	-	-	-	-	-
Tdic1A-contig6423682	-	-	Sb03g027086.1	-	-	-
Tdic1A-contig6423681	-	-	-	-	sample11c26615_g3_i1	LoCo_Td_WEWseq_PGSB_v3_chr1A_Loc005479.1
Tdic1A-contig6423642	Bradi3g60452.1	-	-	-	-	-
Tdic1A-contig6423578	-	Os10t0124400-00	Sb07g022230.1	-	-	Td_WEWseq_PGSB_v3_chr1A_Loc003464.1
Tdic1A-contig6423577	-	-	Sb07g019823.1	-	-	-
Tdic1A-contig6423533	-	-	Sb07g001500.1	MLOC_58153.1	Td_WEWseq_PGSB_v3_chr1A_Loc005119.3	Td_WEWseq_PGSB_v3_chr1A_Loc005119.1
Tdic1A-contig6423521	Bradi2g37990.1	-	-	-	-	-
Tdic1A-contig6423506	-	-	-	-	sample8c67483_g1_i1	-
Tdic1A-contig6423502	-	-	-	-	sample12c51052_g1_i1	-
Tdic1A-contig6423477	Bradi2g19250.1	Os05t0524550-00	Sb09g026180.1	-	-	-
Tdic1A-contig6423473	-	-	-	-	sample11c64609_g1_i1	-
Tdic1A-contig6423459	-	-	-	MLOC_7736.2	-	-
Tdic1A-contig6423400	-	-	-	MLOC_60327.1	-	-
Tdic1A-contig6423394	-	-	-	-	LoCoTd_WEWseq_PGSB_v3_chr1A_Loc002706.11	-
Tdic1A-contig6423391	Bradi2g24260.1	Os05t0432700-01	Sb09g021400.1	-	Td_WEWseq_PGSB_v3_chr1A_Loc005245.1	-
Tdic1A-contig6423387	-	-	Sb01g048270.1	-	-	-
Tdic1A-contig6423385	Bradi3g32560.1	Os10t0545800-01	Sb01g030110.1	AK369749	-	-
Tdic1A-contig6423375	Bradi2g14400.1	Os05t0593100-01	-	-	-	-
Tdic1A-contig6423361	Bradi2g37620.1	-	Sb02g002590.1	-	-	-
Tdic1A-contig6423359	-	-	-	-	sample7c54541_g1_i1	-
Tdic1A-contig6423347	-	-	Sb05g024920.1	-	-	-
Tdic1A-contig6423323	Bradi1g46410.1	Os08t0441300-00	Sb04g001965.1	-	-	-
Tdic1A-contig6423304	-	-	-	MLOC_72996.1	-	-
Tdic1A-contig6423265	-	-	-	MLOC_58487.1	-	-
Tdic1A-contig6423219	-	-	-	-	LoCoTd_WEWseq_PGSB_v3_chr1A_Loc002803.1	-
Tdic1A-contig6423170	-	-	-	-	LoCoTd_WEWseq_PGSB_v3_chr1A_Loc000399.1	LoCo_Td_WEWseq_PGSB_v3_chr1A_Loc000399.1
Tdic1A-contig6423079	-	-	-	MLOC_57634.1	Td_WEWseq_PGSB_v3_chr1A_Loc004437.1	-
Tdic1A-contig6423068	-	-	Sb03g023776.1	-	-	-
Tdic1A-contig6423057	-	-	Sb0015s007030.1	-	-	-
Tdic1A-contig6423027	-	-	-	MLOC_67419.1	-	-
Tdic1A-contig6423018	-	-	-	MLOC_59310.1	-	-
Tdic1A-contig6423012	-	-	-	-	LoCoTd_WEWseq_PGSB_v3_chr1A_Loc005993.6	-
Tdic1A-contig6422930	-	-	-	-	LoCoTd_WEWseq_PGSB_v3_chr1A_Loc006511.1	-
Tdic1A-contig6422890	-	-	-	-	-	LoCo_Td_WEWseq_PGSB_v3_chr4B_Loc056003.1
Tdic1A-contig6422838	Bradi3g19180.1	Os08t0260000-01	Sb07g009310.1	MLOC_70906.2	Td_WEWseq_PGSB_v3_chr1A_Loc003851.2	-
Tdic1A-contig6422803	-	-	-	MLOC_54344.1	-	-
Tdic1A-contig6422772	-	-	-	MLOC_18621.1	-	-
Tdic1A-contig6422757	-	Os05t0499300-01	-	MLOC_71584.1	-	Td_WEWseq_PGSB_v3_chr1A_Loc005617.1
Tdic1A-contig6422722	Bradi3g17240.1	-	-	-	-	-
Tdic1A-contig6422646	-	-	-	-	sample12c33242_g1_i1	-
Tdic1A-contig6422637	-	-	-	-	Td_WEWseq_PGSB_v3_chr1A_Loc002555.1	-
Tdic1A-contig6422636	-	Os02t0278700-01	Sb01g021990.1	-	-	-
Tdic1A-contig6422632	-	-	-	-	Td_WEWseq_PGSB_v3_chr1A_Loc002593.1	Td_WEWseq_PGSB_v3_chr1A_Loc002593.1
Tdic1A-contig6422616	-	Os01t0187400-01	Sb03g003300.1	MLOC_63023.5	-	-
Tdic1A-contig6422611	-	-	-	MLOC_62363.1	-	-
Tdic1A-contig6422600	-	-	-	MLOC_57232.2	-	-
Tdic1A-contig6422592	-	-	-	-	LoCoTd_WEWseq_PGSB_v3_chr1A_Loc006218.1	-
Tdic1A-contig6422518	Bradi1g21520.1	-	Sb02g006490.1	-	-	-
Tdic1A-contig6422509	-	-	-	-	LoCoTd_WEWseq_PGSB_v3_chr1A_Loc005460.1	-
Tdic1A-contig6422473	-	-	-	MLOC_14915.2	-	-
Tdic1A-contig6422441	Bradi5g23820.1	-	Sb03g017630.1	-	Td_WEWseq_PGSB_v3_chr1A_Loc001080.1	-
Tdic1A-contig6422417	Bradi3g11810.1	-	-	-	-	-
Tdic1A-contig6422413	-	-	-	-	Td_WEWseq_PGSB_v3_chr1A_Loc003824.1	-
Tdic1A-contig6422410	Bradi1g02940.4	-	-	-	LoCoTd_WEWseq_PGSB_v3_chr1A_Loc000365.1	-
Tdic1A-contig6422369	-	-	Sb01g030430.1	-	-	-
Tdic1A-contig6422345	-	-	-	-	LoCoTd_WEWseq_PGSB_v3_chr1A_Loc002286.1	-
Tdic1A-contig6422307	-	-	-	-	sample12c33953_g1_i1	-
Tdic1A-contig6422276	-	-	-	-	-	Td_WEWseq_PGSB_v3_chr1A_Loc003168.1
Tdic1A-contig6422268	-	Os05t0395300-01	Sb09g019520.1	AK358179	sample7c2172_g1_i1	-
Tdic1A-contig6422240	Bradi1g05890.1	Os01t0890100-00	-	MLOC_73481.1	-	-
Tdic1A-contig6422231	-	-	-	-	-	Td_WEWseq_PGSB_v3_chr6A_Loc081984.1
Tdic1A-contig6422228	-	Os10t0116600-00	Sb07g009340.1	-	-	-
Tdic1A-contig6422194	-	-	-	-	Td_WEWseq_PGSB_v3_chr1A_Loc005966.5	-
Tdic1A-contig6422147	Bradi2g28110.1	Os05t0357100-01	-	AK364665	-	-
Tdic1A-contig6422139	-	-	-	-	sample12c29861_g1_i1	-
Tdic1A-contig6422056	-	Os05t0210500-00	Sb01g021625.1	-	-	-
Tdic1A-contig6421994	-	-	-	-	Td_WEWseq_PGSB_v3_chr4A_Loc054570.1	-
Tdic1A-contig6421912	Bradi5g23845.1	Os12t0148400-01	-	-	-	-
Tdic1A-contig6421892	-	Os08t0223700-00	Sb06g028060.1	-	LoCoTd_WEWseq_PGSB_v3_chr2A_Loc015827.10	-
Tdic1A-contig6421869	-	-	Sb01g010530.1	MLOC_72462.3	-	-
Tdic1A-contig6421854	-	-	-	-	LoCoTd_WEWseq_PGSB_v3_chr1A_Loc000539.1	-
Tdic1A-contig6421836	Bradi1g16130.1	-	-	-	-	-
Tdic1A-contig6421793	Bradi1g29693.1	-	-	MLOC_10596.1	LoCoTd_WEWseq_PGSB_v3_chr1A_Loc002611.1	-
Tdic1A-contig6421691	Bradi2g04160.1	Os01t0167750-00	Sb03g004720.1	-	-	-
Tdic1A-contig6421670	Bradi2g37470.1	-	-	-	Td_WEWseq_PGSB_v3_chr1A_Loc000261.1	-
Tdic1A-contig6421642	-	Os01t0966300-01	Sb03g047030.1	-	-	-
Tdic1A-contig6421632	-	-	-	-	Td_WEWseq_PGSB_v3_chr1A_Loc005691.1	Td_WEWseq_PGSB_v3_chr1A_Loc005691.1
Tdic1A-contig6421594	Bradi3g43692.1	-	-	-	-	-
Tdic1A-contig6421554	-	-	-	-	sample11c47722_g1_i1	-
Tdic1A-contig6421541	Bradi3g24660.1	Os02t0522100-02	-	-	-	-
Tdic1A-contig6421458	-	-	Sb10g000200.1	-	-	-
Tdic1A-contig6421396	Bradi2g22710.1	-	-	-	-	-
Tdic1A-contig6421344	Bradi3g15950.1	-	Sb03g031240.1	-	-	-
Tdic1A-contig6421290	-	-	-	-	-	LoCo_Td_WEWseq_PGSB_v3_chr1A_Loc004833.1
Tdic1A-contig6421262	Bradi1g22830.1	Os07t0592600-01	-	-	-	-
Tdic1A-contig6421260	Bradi1g51300.1	-	Sb10g002700.1	-	-	-
Tdic1A-contig6421185	Bradi2g15280.1	Os01t0631500-01	-	-	LoCoTd_WEWseq_PGSB_v3_chr1A_Loc003089.2	-
Tdic1A-contig6421145	Bradi2g26310.1	Os05t0397700-01	Sb09g019570.1	AK368479	sample8c15925_g1_i2	-
Tdic1A-contig6421136	-	-	-	-	LoCoTd_WEWseq_PGSB_v3_chr1A_Loc004119.3	-
Tdic1A-contig6421118	-	Os01t0284900-01	Sb03g011620.1	-	LoCoTd_WEWseq_PGSB_v3_chr1A_Loc004478.1	Td_WEWseq_PGSB_v3_chr1A_Loc000604.1
Tdic1A-contig6421097	Bradi1g44450.1	-	-	-	-	-
Tdic1A-contig6421006	Bradi1g31050.1	-	-	-	-	-
Tdic1A-contig6420960	-	Os08t0410950-00	-	-	-	-
Tdic1A-contig6420921	Bradi2g26790.1	Os05t0383100-01	Sb04g001630.1	MLOC_10171.2	-	-
Tdic1A-contig6420905	Bradi1g30672.1	-	-	-	-	-
Tdic1A-contig6420839	-	-	-	-	LoCoTd_WEWseq_PGSB_v3_chr1A_Loc000618.1	LoCo_Td_WEWseq_PGSB_v3_chr1A_Loc000618.1
Tdic1A-contig6420837	Bradi4g20110.1	-	Sb04g022640.1	MLOC_54383.2	LoCoTd_WEWseq_PGSB_v3_chr1A_Loc003359.1	-
Tdic1A-contig6420750	Bradi2g25745.1	Os05t0405000-01	-	AK361560	-	-
Tdic1A-contig6420684	Bradi2g41725.1	-	-	-	-	-
Tdic1A-contig6420628	Bradi3g02380.1	-	-	-	sample11c16553_g2_i1	-
Tdic1A-contig6420569	Bradi3g03420.1	-	Sb04g003230.1	-	-	-
Tdic1A-contig6420422	-	-	Sb01g048070.1	MLOC_34430.1	-	-
Tdic1A-contig6420400	-	-	Sb07g022230.1	-	-	-
Tdic1A-contig6420315	-	-	-	-	sample8c56132_g1_i1	-
Tdic1A-contig6420274	Bradi5g25610.1	-	Sb06g032260.1	-	-	-
Tdic1A-contig6420196	-	-	Sb03g023515.1	-	-	-
Tdic1A-contig6420171	-	-	-	-	LoCoTd_WEWseq_PGSB_v3_chr1A_Loc004043.1	LoCo_Td_WEWseq_PGSB_v3_chr1A_Loc004043.1
Tdic1A-contig6420066	-	-	Sb05g005935.1	-	-	-
Tdic1A-contig6419993	Bradi1g68880.2	-	Sb01g041750.1	-	LoCoTd_WEWseq_PGSB_v3_chr7A_Loc092566.2	-
Tdic1A-contig6419895	-	-	-	MLOC_38783.1	-	-
Tdic1A-contig6419883	-	-	-	MLOC_67967.1	sample12c33406_g1_i1	-
Tdic1A-contig6419791	-	-	-	-	Td_WEWseq_PGSB_v3_chr1A_Loc001503.4	-
Tdic1A-contig6419775	Bradi2g11510.1	Os01t0301000-01	Sb03g012450.1	-	-	-
Tdic1A-contig6419729	Bradi1g20840.1	-	-	-	LoCoTd_WEWseq_PGSB_v3_chr1A_Loc005602.1	-
Tdic1A-contig6419717	Bradi3g28380.1	-	Sb04g004120.1	MLOC_69628.1	-	-
Tdic1A-contig6419671	Bradi2g26890.1	Os05t0387900-01	Sb09g019120.1	MLOC_70886.4	Td_WEWseq_PGSB_v3_chr1A_Loc001845.2	-
Tdic1A-contig6419667	-	-	-	-	-	LoCo_Td_WEWseq_PGSB_v3_chr1A_Loc000911.1
Tdic1A-contig6419623	Bradi2g26270.1	Os05t0396900-01	Sb09g019540.1	AK360312	-	-
Tdic1A-contig6419585	-	-	-	-	sample7c30207_g1_i1	LoCo_Td_WEWseq_PGSB_v3_chr6A_Loc080468.1
Tdic1A-contig6419580	Bradi3g53160.1	Os02t0712000-01	Sb04g030100.1	AK248880.1	-	-
Tdic1A-contig6419563	-	Os03t0396900-02	Sb01g033250.1	AK354661	-	-
Tdic1A-contig6419561	-	-	-	AK360496	-	-
Tdic1A-contig6419410	Bradi1g01320.1	-	-	-	-	-
Tdic1A-contig6419384	-	-	Sb05g005061.1	-	-	-
Tdic1A-contig6419342	-	-	-	-	Td_WEWseq_PGSB_v3_chr1A_Loc005058.1	-
Tdic1A-contig6419270	Bradi2g60740.1	Os01t0948300-01	-	-	-	-
Tdic1A-contig6419244	-	-	-	-	Td_WEWseq_PGSB_v3_chr1A_Loc002971.1	Td_WEWseq_PGSB_v3_chr1A_Loc002971.1
Tdic1A-contig6419242	Bradi4g21854.1	-	-	-	-	-
Tdic1A-contig6419236	-	-	-	-	LoCoTd_WEWseq_PGSB_v3_chr6A_Loc077913.2	LoCo_Td_WEWseq_PGSB_v3_chr6A_Loc077913.1
Tdic1A-contig6419165	-	-	-	-	LoCoTd_WEWseq_PGSB_v3_chr1A_Loc005693.1	-
Tdic1A-contig6419129	-	-	Sb01g028220.1	MLOC_36898.1	-	-
Tdic1A-contig6419106	Bradi4g10380.1	-	-	-	-	-
Tdic1A-contig6419070	-	-	-	MLOC_76327.1	-	-
Tdic1A-contig6419027	Bradi2g16780.1	-	Sb03g030880.1	-	-	-
Tdic1A-contig6419002	Bradi5g20075.1	-	-	-	sample8c68211_g1_i1	-
Tdic1A-contig6418913	Bradi2g26750.1	-	-	MLOC_17916.1	Td_WEWseq_PGSB_v3_chr1A_Loc001827.2	-
Tdic1A-contig6418874	-	-	-	-	Td_WEWseq_PGSB_v3_chr1A_Loc004057.1	-
Tdic1A-contig6418819	-	-	Sb03g038615.1	-	-	-
Tdic1A-contig6418754	-	-	-	-	sample12c35123_g1_i1	-
Tdic1A-contig6418742	-	-	-	-	Td_WEWseq_PGSB_v3_chr1A_Loc005721.2	-
Tdic1A-contig6418561	Bradi3g08120.1	-	-	AK356205	Td_WEWseq_PGSB_v3_chr1A_Loc001268.1	Td_WEWseq_PGSB_v3_chr1A_Loc001268.1
Tdic1A-contig6418550	-	-	-	-	LoCoTd_WEWseq_PGSB_v3_chr1A_Loc000616.1	-
Tdic1A-contig6418488	Bradi3g24410.1	Os10t0351600-00	Sb02g004490.1	-	-	-
Tdic1A-contig6418455	Bradi1g05759.1	Os03t0659233-00	-	-	Td_WEWseq_PGSB_v3_chrUn_Loc110180.2	-
Tdic1A-contig6418274	-	Os06t0548100-00	Sb07g000490.1	MLOC_77132.1	-	-
Tdic1A-contig6418198	-	-	-	-	LoCoTd_WEWseq_PGSB_v3_chr7B_Loc103466.1	LoCo_Td_WEWseq_PGSB_v3_chr1A_Loc001598.1
Tdic1A-contig6418163	Bradi2g37210.1	-	-	-	LoCoTd_WEWseq_PGSB_v3_chr1A_Loc006248.2	-
Tdic1A-contig6418071	-	-	-	-	sample11c43509_g1_i1	-
Tdic1A-contig6418012	Bradi1g32950.1	-	-	-	-	-
Tdic1A-contig6418001	Bradi3g32560.1	Os10t0545800-01	Sb01g030110.1	AK369749	-	-
Tdic1A-contig6417845	Bradi3g28657.1	-	-	AK355436	Td_WEWseq_PGSB_v3_chr1A_Loc004389.2	-
Tdic1A-contig6417693	-	-	-	-	-	LoCo_Td_WEWseq_PGSB_v3_chrUn_Loc108299.1
Tdic1A-contig6417680	-	-	Sb04g034505.1	-	-	-
Tdic1A-contig6417659	Bradi2g18910.1	-	-	MLOC_55806.1	-	-
Tdic1A-contig6417647	-	-	-	-	-	LoCo_Td_WEWseq_PGSB_v3_chr1A_Loc005012.1
Tdic1A-contig6417639	-	-	-	-	LoCoTd_WEWseq_PGSB_v3_chr1A_Loc005565.2	-
Tdic1A-contig6417634	-	Os11t0274100-00	-	-	-	-
Tdic1A-contig6417587	-	Os02t0209000-01	-	MLOC_65087.2	-	-
Tdic1A-contig6417584	Bradi3g16460.1	Os08t0158400-00	-	MLOC_71251.1	-	-
Tdic1A-contig6417568	Bradi1g10750.1	-	-	-	-	-
Tdic1A-contig6417516	Bradi1g00247.1	Os05t0250500-00	-	-	-	LoCo_Td_WEWseq_PGSB_v3_chr1A_Loc000707.8
Tdic1A-contig6417514	-	-	-	-	sample7c41261_g1_i1	-
Tdic1A-contig6417357	-	-	-	-	LoCoTd_WEWseq_PGSB_v3_chr1A_Loc006329.1	-
Tdic1A-contig6417356	-	-	-	MLOC_7799.1	Td_WEWseq_PGSB_v3_chr1A_Loc001163.7	-
Tdic1A-contig6417322	-	-	Sb01g017250.1	-	-	-
Tdic1A-contig6417265	-	-	-	-	Td_WEWseq_PGSB_v3_chr1A_Loc005895.1	-
Tdic1A-contig6417247	Bradi5g15020.1	-	-	-	-	-
Tdic1A-contig6417225	-	-	-	-	sample8c61005_g1_i1	-
Tdic1A-contig6417144	-	-	Sb01g028160.1	MLOC_52077.2	-	-
Tdic1A-contig6417094	-	-	-	-	sample8c49070_g1_i1	-
Tdic1A-contig6417005	Bradi3g59790.1	Os02t0739000-01	Sb04g028500.1	MLOC_56552.2	-	-
Tdic1A-contig6416967	-	-	-	-	LoCoTd_WEWseq_PGSB_v3_chr1A_Loc000998.3	-
Tdic1A-contig6416908	-	-	-	-	Td_WEWseq_PGSB_v3_chr1A_Loc000864.1	Td_WEWseq_PGSB_v3_chr1A_Loc000864.2
Tdic1A-contig6416869	-	-	Sb05g002693.1	-	LoCoTd_WEWseq_PGSB_v3_chr4A_Loc052822.1	-
Tdic1A-contig6416865	-	-	-	MLOC_55880.1	-	-
Tdic1A-contig6416833	Bradi5g04847.1	-	Sb02g027970.1	MLOC_10351.3	LoCoTd_WEWseq_PGSB_v3_chr1A_Loc002771.14	-
Tdic1A-contig6416662	-	-	-	-	sample8c41359_g1_i1	-
Tdic1A-contig6416637	-	-	Sb01g020160.1	AK252869.1	Td_WEWseq_PGSB_v3_chr1A_Loc001104.2	-
Tdic1A-contig6416635	-	-	-	-	-	LoCo_Td_WEWseq_PGSB_v3_chr1A_Loc001798.1
Tdic1A-contig6416508	Bradi2g42890.1	-	-	-	-	-
Tdic1A-contig6416473	Bradi1g07560.1	Os10t0403700-00	-	-	Td_WEWseq_PGSB_v3_chr1A_Loc006100.1	-
Tdic1A-contig6416359	Bradi2g25745.1	Os05t0405000-01	Sb09g019930.1	AK361560	-	-
Tdic1A-contig6416320	-	Os09t0110750-00	-	MLOC_73859.1	Td_WEWseq_PGSB_v3_chr1A_Loc003850.1	Td_WEWseq_PGSB_v3_chr1A_Loc003850.1
Tdic1A-contig6416239	-	-	-	-	Td_WEWseq_PGSB_v3_chr1A_Loc004191.1	LoCo_Td_WEWseq_PGSB_v3_chr1A_Loc000976.1
Tdic1A-contig6416233	Bradi2g24420.1	Os05t0429500-01	-	-	-	-
Tdic1A-contig6416213	-	-	-	MLOC_59908.1	-	-
Tdic1A-contig6416181	-	-	-	-	-	LoCo_Td_WEWseq_PGSB_v3_chr4A_Loc055062.3
Tdic1A-contig6416113	-	Os03t0146000-01	Sb01g020220.1	AK370358	-	-
Tdic1A-contig6416026	Bradi3g56460.1	Os02t0725100-01	Sb04g029450.1	AK355508	-	-
Tdic1A-contig6415991	-	-	-	AK252662.1	-	-
Tdic1A-contig6415965	-	-	-	-	Td_WEWseq_PGSB_v3_chr1A_Loc006268.1	-
Tdic1A-contig6415927	-	Os01t0827200-01	Sb03g038540.1	AK363913	-	-
Tdic1A-contig6415812	Bradi2g13040.1	-	-	-	-	-
Tdic1A-contig6415794	-	Os03t0643433-00	Sb02g008042.1	-	-	-
Tdic1A-contig6415680	-	-	-	MLOC_76328.1	-	-
Tdic1A-contig6415663	-	-	Sb01g044485.1	-	-	-
Tdic1A-contig6415660	-	-	-	-	sample8c65218_g1_i1	-
Tdic1A-contig6415635	Bradi1g43500.1	-	-	-	-	-
Tdic1A-contig6415555	-	-	-	MLOC_25115.1	-	-
Tdic1A-contig6415531	Bradi3g36540.1	-	-	MLOC_18031.1	Td_WEWseq_PGSB_v3_chr1A_Loc005212.2	Td_WEWseq_PGSB_v3_chr1A_Loc005212.1
Tdic1A-contig6415480	Bradi2g25560.1	Os05t0408800-00	Sb09g020130.1	MLOC_76092.1	Td_WEWseq_PGSB_v3_chr1A_Loc005138.2	-
Tdic1A-contig6415466	-	-	-	MLOC_65034.2	-	-
Tdic1A-contig6415449	Bradi1g70450.1	Os03t0210400-01	Sb01g043300.1	AK363539	-	-
Tdic1A-contig6415444	-	-	-	-	Td_WEWseq_PGSB_v3_chr1A_Loc003510.4	-
Tdic1A-contig6415439	-	-	Sb05g005375.1	-	-	-
Tdic1A-contig6415433	-	Os01t0358700-01	-	-	-	-
Tdic1A-contig6415428	Bradi2g36525.1	-	-	-	-	-
Tdic1A-contig6415416	-	-	-	AK366576	sample12c17227_g1_i2	-
Tdic1A-contig6415322	-	-	Sb04g013713.1	-	-	-
Tdic1A-contig6415206	-	-	-	-	LoCoTd_WEWseq_PGSB_v3_chr1A_Loc005185.1	LoCo_Td_WEWseq_PGSB_v3_chr1A_Loc005185.1
Tdic1A-contig6415191	Bradi4g16810.1	Os11t0545800-01	Sb05g020900.1	AK353702	-	-
Tdic1A-contig6415160	-	Os06t0710800-01	Sb01g046340.1	-	-	-
Tdic1A-contig6414990	Bradi1g58730.1	-	-	-	-	-
Tdic1A-contig6414812	-	-	Sb01g005015.1	-	-	-
Tdic1A-contig6414806	-	Os12t0636400-01	-	-	-	-
Tdic1A-contig6414724	-	-	-	-	LoCoTd_WEWseq_PGSB_v3_chr1A_Loc000176.1	-
Tdic1A-contig6414712	Bradi1g19327.1	Os03t0423850-01	-	-	-	-
Tdic1A-contig6414610	-	-	Sb0506s002020.1	-	-	-
Tdic1A-contig6414598	Bradi2g14240.1	-	Sb01g035380.1	AK252360.1	sample12c60447_g1_i1	-
Tdic1A-contig6414590	-	-	-	MLOC_54126.1	Td_WEWseq_PGSB_v3_chr1A_Loc006133.1	-
Tdic1A-contig6414571	Bradi3g17240.1	-	-	-	-	-
Tdic1A-contig6414515	Bradi2g14680.1	-	Sb04g024180.1	-	sample11c44229_g1_i1	-
Tdic1A-contig6414494	-	Os01t0766000-00	Sb03g035610.1	MLOC_19046.3	-	-
Tdic1A-contig6414437	-	-	Sb01g028683.1	-	-	-
Tdic1A-contig6414333	Bradi1g58710.1	-	-	-	-	-
Tdic1A-contig6414273	-	-	-	MLOC_1587.2	-	-
Tdic1A-contig6414170	-	-	Sb01g019317.1	MLOC_52748.1	-	-
Tdic1A-contig6414159	Bradi2g15760.1	Os05t0574000-00	-	-	Td_WEWseq_PGSB_v3_chr1A_Loc006275.1	-
Tdic1A-contig6414109	Bradi1g08120.1	-	-	-	-	LoCo_Td_WEWseq_PGSB_v3_chr1A_Loc001638.1
Tdic1A-contig6414086	-	-	-	-	sample7c70399_g1_i1	-
Tdic1A-contig6414039	-	-	-	MLOC_59991.1	-	-
Tdic1A-contig6413983	Bradi4g11120.1	-	-	-	-	-
Tdic1A-contig6413971	-	-	-	-	LoCoTd_WEWseq_PGSB_v3_chr1A_Loc005403.1	Td_WEWseq_PGSB_v3_chr1A_Loc002165.1
Tdic1A-contig6413962	Bradi3g17240.1	-	-	-	-	-
Tdic1A-contig6413956	Bradi3g27420.1	-	-	AK252226.1	-	-
Tdic1A-contig6413928	Bradi1g33280.1	Os02t0158800-01	Sb04g004090.1	-	Td_WEWseq_PGSB_v3_chr6A_Loc081891.8	Td_WEWseq_PGSB_v3_chr6A_Loc081891.8
Tdic1A-contig6413698	-	-	-	MLOC_75475.2	-	-
Tdic1A-contig6413576	Bradi1g54890.1	-	-	-	-	-
Tdic1A-contig6413434	-	-	-	MLOC_72262.2	-	-
Tdic1A-contig6413427	-	-	-	-	Td_WEWseq_PGSB_v3_chr1A_Loc003105.2	Td_WEWseq_PGSB_v3_chr1A_Loc003105.2
Tdic1A-contig6413249	-	Os05t0550000-00	-	AK358382	-	-
Tdic1A-contig6413237	-	-	Sb04g008547.1	-	-	-
Tdic1A-contig6413235	Bradi2g37870.1	Os05t0122400-00	Sb09g002120.1	MLOC_69164.1	-	-
Tdic1A-contig6413097	-	Os05t0524550-00	-	AK366132	-	-
Tdic1A-contig6413089	Bradi4g29900.1	-	-	-	LoCoTd_WEWseq_PGSB_v3_chr1A_Loc003771.3	-
Tdic1A-contig6412993	Bradi2g22187.1	-	-	-	-	Td_WEWseq_PGSB_v3_chr6A_Loc081425.3
Tdic1A-contig6412952	-	-	-	MLOC_6177.1	-	-
Tdic1A-contig6412931	Bradi3g09270.1	-	-	-	-	-
Tdic1A-contig6412924	-	-	-	MLOC_21843.1	-	-
Tdic1A-contig6412904	-	-	-	MLOC_64555.1	-	-
Tdic1A-contig6412859	-	-	Sb01g021625.1	-	-	-
Tdic1A-contig6412836	-	-	Sb07g022850.1	-	-	-
Tdic1A-contig6412799	-	-	-	AK250786.1	-	-
Tdic1A-contig6412788	-	-	Sb01g015000.1	-	Td_WEWseq_PGSB_v3_chr1A_Loc000730.1	-
Tdic1A-contig6412729	Bradi2g19230.3	-	-	AK250931.1	-	-
Tdic1A-contig6412664	-	-	-	-	Td_WEWseq_PGSB_v3_chr1A_Loc002117.6	-
Tdic1A-contig6412570	-	-	-	MLOC_24918.1	-	-
Tdic1A-contig6412554	Bradi3g17240.1	-	-	-	-	-
Tdic1A-contig6412551	-	-	Sb02g010980.1	-	-	-
Tdic1A-contig6412516	-	-	-	-	LoCoTd_WEWseq_PGSB_v3_chr1A_Loc005669.1	LoCo_Td_WEWseq_PGSB_v3_chr1A_Loc005669.1
Tdic1A-contig6412467	-	-	Sb07g009440.1	-	-	-
Tdic1A-contig6412335	Bradi3g55910.1	Os02t0823900-00	-	-	sample11c25169_g4_i1	-
Tdic1A-contig6412311	Bradi1g65610.1	-	Sb01g038540.1	-	-	-
Tdic1A-contig6412303	Bradi3g38730.1	Os08t0485400-01	-	-	-	-
Tdic1A-contig6412242	-	Os05t0523100-01	Sb01g020130.1	MLOC_55657.5	-	-
Tdic1A-contig6412178	Bradi2g28100.1	Os05t0356700-01	Sb09g017200.1	-	Td_WEWseq_PGSB_v3_chr1A_Loc001729.4	-
Tdic1A-contig6412093	-	-	Sb01g031100.1	-	-	-
Tdic1A-contig6412054	-	-	Sb08g014401.1	-	-	-
Tdic1A-contig6411973	-	-	Sb01g023210.1	MLOC_62743.1	Td_WEWseq_PGSB_v3_chr1A_Loc000768.1	Td_WEWseq_PGSB_v3_chr1A_Loc000768.1
Tdic1A-contig6411921	Bradi1g42640.1	-	-	-	-	-
Tdic1A-contig6411878	-	-	-	MLOC_67926.1	-	-
Tdic1A-contig6411835	Bradi4g40417.1	-	-	-	-	-
Tdic1A-contig6411833	-	-	-	-	-	LoCo_Td_WEWseq_PGSB_v3_chr1A_Loc003269.1
Tdic1A-contig6411818	-	-	-	-	LoCoTd_WEWseq_PGSB_v3_chr1A_Loc002500.1	LoCo_Td_WEWseq_PGSB_v3_chr1A_Loc002500.1
Tdic1A-contig6411811	-	-	Sb01g027810.1	-	-	-
Tdic1A-contig6411724	-	-	-	MLOC_36410.1	-	-
Tdic1A-contig6411698	Bradi1g12610.1	-	-	-	-	-
Tdic1A-contig6411685	Bradi3g43860.1	Os02t0504100-01	Sb04g020470.2	-	-	-
Tdic1A-contig6411558	-	-	-	-	LoCoTd_WEWseq_PGSB_v3_chr1A_Loc000602.1	-
Tdic1A-contig6411548	-	Os03t0425600-00	-	-	-	-
Tdic1A-contig6411357	Bradi1g04970.1	-	-	-	-	-
Tdic1A-contig6411334	Bradi4g22080.1	-	-	MLOC_62275.3	Td_WEWseq_PGSB_v3_chr1A_Loc003731.18	-
Tdic1A-contig6411315	-	-	-	-	Td_WEWseq_PGSB_v3_chr1A_Loc002522.1	-
Tdic1A-contig6411299	-	-	-	-	sample11c21494_g2_i2	-
Tdic1A-contig6411264	-	-	Sb01g013625.1	-	-	-
Tdic1A-contig6411238	Bradi1g15040.4	-	Sb01g015060.1	AK372971	Td_WEWseq_PGSB_v3_chrUn_Loc107015.1	-
Tdic1A-contig6411203	-	Os02t0100700-01	-	AK370019	-	-
Tdic1A-contig6411105	-	Os03t0659233-00	-	-	Td_WEWseq_PGSB_v3_chr1A_Loc001143.1	Td_WEWseq_PGSB_v3_chr1A_Loc001143.1
Tdic1A-contig6411011	-	Os01t0549700-01	-	-	-	-
Tdic1A-contig6410976	-	-	-	AK248406.1	-	-
Tdic1A-contig6410965	Bradi1g37800.1	-	-	-	-	-
Tdic1A-contig6410773	-	-	-	-	Td_WEWseq_PGSB_v3_chr1A_Loc005477.5	-
Tdic1A-contig6410766	-	Os06t0568200-01	-	-	-	-
Tdic1A-contig6410725	-	Os11t0256400-01	Sb01g017470.1	-	-	-
Tdic1A-contig6410686	-	-	-	MLOC_26232.1	-	-
Tdic1A-contig6410641	-	-	-	-	LoCoTd_WEWseq_PGSB_v3_chr1A_Loc000187.1	-
Tdic1A-contig6410631	Bradi4g11120.1	-	-	-	-	-
Tdic1A-contig6410626	-	-	-	-	LoCoTd_WEWseq_PGSB_v3_chr1A_Loc006490.1	LoCo_Td_WEWseq_PGSB_v3_chr1A_Loc006490.1
Tdic1A-contig6410625	Bradi2g16130.1	-	-	-	-	-
Tdic1A-contig6410610	Bradi3g23020.1	Os10t0198600-01	Sb06g032780.1	MLOC_66481.1	-	-
Tdic1A-contig6410607	-	-	-	MLOC_62496.2	sample11c13702_g1_i1	-
Tdic1A-contig6410501	-	Os05t0589200-01	Sb01g018470.1	MLOC_12452.2	-	-
Tdic1A-contig6410467	-	-	Sb01g024420.1	AK368384	-	-
Tdic1A-contig6410430	Bradi3g37880.2	Os05t0594800-01	Sb09g030790.1	AK364101	-	-
Tdic1A-contig6410237	-	Os10t0464100-01	Sb01g019930.1	AK364497	-	-
Tdic1A-contig6410211	-	-	-	-	sample7c14455_g1_i1	-
Tdic1A-contig6410186	-	Os11t0269100-00	-	-	-	-
Tdic1A-contig6410093	-	-	-	MLOC_238.1	Td_WEWseq_PGSB_v3_chr1A_Loc004297.4	-
Tdic1A-contig6410091	-	-	-	AK248406.1	-	-
Tdic1A-contig6410039	-	-	-	MLOC_62743.1	-	-
Tdic1A-contig6410012	Bradi4g18377.2	Os11t0507400-01	-	-	-	-
Tdic1A-contig6409955	-	-	-	AK248239.1	-	-
Tdic1A-contig6409909	Bradi3g06180.1	Os02t0182900-01	Sb04g005670.1	-	-	-
Tdic1A-contig6409888	Bradi1g12830.1	-	Sb01g012360.1	-	-	-
Tdic1A-contig6409855	-	-	-	AK374995	-	-
Tdic1A-contig6409831	-	-	-	-	Td_WEWseq_PGSB_v3_chr1A_Loc002458.2	Td_WEWseq_PGSB_v3_chr1A_Loc002458.2
Tdic1A-contig6409764	Bradi1g68620.1	Os08t0274700-01	-	-	-	-
Tdic1A-contig6409734	Bradi3g27560.1	-	-	-	-	-
Tdic1A-contig6409711	-	-	-	AK375751	-	-
Tdic1A-contig6409666	Bradi2g17050.1	-	-	MLOC_57068.1	Td_WEWseq_PGSB_v3_chr1A_Loc006073.1	Td_WEWseq_PGSB_v3_chr1A_Loc006073.1
Tdic1A-contig6409658	Bradi4g45160.1	-	-	-	-	-
Tdic1A-contig6409583	Bradi4g28400.1	-	-	-	-	-
Tdic1A-contig6409492	-	-	Sb04g005160.1	MLOC_74926.1	-	-
Tdic1A-contig6409445	Bradi1g18780.1	-	-	AK364271	Td_WEWseq_PGSB_v3_chr1A_Loc003932.6	-
Tdic1A-contig6409393	Bradi2g57027.1	-	-	-	-	LoCo_Td_WEWseq_PGSB_v3_chr1A_Loc001985.1
Tdic1A-contig6409320	-	Os03t0132800-01	-	MLOC_54274.2	-	-
Tdic1A-contig6409207	-	-	-	-	LoCoTd_WEWseq_PGSB_v3_chr1A_Loc005951.2	-
Tdic1A-contig6409197	-	-	-	-	LoCoTd_WEWseq_PGSB_v3_chr1A_Loc005072.1	LoCo_Td_WEWseq_PGSB_v3_chr1A_Loc005072.1
Tdic1A-contig6409155	Bradi3g30027.1	-	Sb01g018070.1	-	-	-
Tdic1A-contig6409084	Bradi2g11590.1	-	-	-	-	-
Tdic1A-contig6409043	Bradi1g07590.1	-	Sb01g007100.1	-	LoCoTd_WEWseq_PGSB_v3_chr1A_Loc005583.2	-
Tdic1A-contig6409021	Bradi2g60310.1	-	-	-	-	-
Tdic1A-contig6409018	-	-	Sb05g018570.1	-	-	-
Tdic1A-contig6408941	-	-	-	-	-	LoCo_Td_WEWseq_PGSB_v3_chr1A_Loc000013.1
Tdic1A-contig6408925	Bradi2g05890.1	Os08t0410950-00	-	-	-	-
Tdic1A-contig6408901	-	-	Sb08g014401.1	-	-	-
Tdic1A-contig6408892	Bradi1g29940.1	-	-	-	-	-
Tdic1A-contig6408810	Bradi1g14190.1	-	-	-	Td_WEWseq_PGSB_v3_chr6B_Loc088377.1	-
Tdic1A-contig6408704	-	Os10t0553600-00	Sb01g029520.1	AK375445	-	-
Tdic1A-contig6408703	-	Os06t0690900-00	Sb08g003450.1	-	-	-
Tdic1A-contig6408565	Bradi2g59247.1	-	-	-	-	-
Tdic1A-contig6408532	-	-	-	AK248406.1	-	-
Tdic1A-contig6408486	-	Os01t0673600-01	-	-	-	-
Tdic1A-contig6408402	-	-	-	-	sample7c44470_g1_i1	-
Tdic1A-contig6408373	-	-	Sb09g020490.1	AK356504	-	-
Tdic1A-contig6408353	-	Os02t0753300-01	-	MLOC_68905.1	LoCoTd_WEWseq_PGSB_v3_chr1A_Loc006212.1	Td_WEWseq_PGSB_v3_chr1A_Loc002969.1
Tdic1A-contig6408306	-	-	-	-	LoCoTd_WEWseq_PGSB_v3_chr5A_Loc066637.1	-
Tdic1A-contig6408254	-	-	Sb10g006880.1	-	-	-
Tdic1A-contig6408062	-	-	-	MLOC_5726.4	-	-
Tdic1A-contig6408049	-	-	-	MLOC_9285.1	sample12c13204_g1_i3	-
Tdic1A-contig6408037	Bradi3g15846.1	-	-	-	-	-
Tdic1A-contig6408034	Bradi2g24240.1	-	-	MLOC_66448.1	LoCoTd_WEWseq_PGSB_v3_chr1A_Loc002028.1	-
Tdic1A-contig6408017	-	Os02t0771800-01	-	-	-	LoCo_Td_WEWseq_PGSB_v3_chr1A_Loc003162.1
Tdic1A-contig6408002	-	-	-	MLOC_64235.1	-	-
Tdic1A-contig6407961	Bradi1g25588.1	Os07t0541500-01	Sb05g023496.1	-	-	-
Tdic1A-contig6407889	-	-	Sb03g026065.1	MLOC_61207.2	-	-
Tdic1A-contig6407861	-	-	-	MLOC_29212.1	-	-
Tdic1A-contig6407814	-	-	Sb01g045720.1	-	LoCoTd_WEWseq_PGSB_v3_chr1A_Loc000963.1	-
Tdic1A-contig6407754	-	-	-	-	LoCoTd_WEWseq_PGSB_v3_chr1A_Loc000948.1	LoCo_Td_WEWseq_PGSB_v3_chr1A_Loc000948.1
Tdic1A-contig6407738	-	-	-	MLOC_58118.1	-	Td_WEWseq_PGSB_v3_chr5B_Loc074423.1
Tdic1A-contig6407695	-	-	Sb02g031990.1	-	-	-
Tdic1A-contig6407693	Bradi2g11830.1	Os01t0311500-01	Sb03g012770.1	MLOC_51888.1	-	-
Tdic1A-contig6407547	Bradi2g20800.1	Os05t0499600-01	-	MLOC_69141.1	-	-
Tdic1A-contig6407496	Bradi1g04226.1	-	Sb01g042488.1	-	-	-
Tdic1A-contig6407478	-	-	Sb01g020130.1	-	-	-
Tdic1A-contig6407370	-	-	-	-	Td_WEWseq_PGSB_v3_chr1A_Loc005292.14	Td_WEWseq_PGSB_v3_chr1A_Loc005292.27
Tdic1A-contig6407228	Bradi5g15020.1	-	-	-	-	-
Tdic1A-contig6407221	-	Os05t0358200-01	Sb09g017800.1	AK249735.1	-	-
Tdic1A-contig6407179	-	-	Sb01g019890.1	-	-	-
Tdic1A-contig6407171	-	-	-	-	LoCoTd_WEWseq_PGSB_v3_chr1A_Loc002913.1	LoCo_Td_WEWseq_PGSB_v3_chr1A_Loc002913.1
Tdic1A-contig6407114	-	-	-	-	-	LoCo_Td_WEWseq_PGSB_v3_chr2B_Loc022663.1
Tdic1A-contig6406995	-	-	-	-	LoCoTd_WEWseq_PGSB_v3_chr1A_Loc001063.1	LoCo_Td_WEWseq_PGSB_v3_chr1A_Loc001063.1
Tdic1A-contig6406978	Bradi3g30390.1	Os10t0507800-01	Sb01g017590.1	AK365585	-	-
Tdic1A-contig6406968	-	-	-	MLOC_21642.1	Td_WEWseq_PGSB_v3_chr1A_Loc001361.3	-
Tdic1A-contig6406848	-	-	Sb09g024010.1	MLOC_17145.1	Td_WEWseq_PGSB_v3_chr1A_Loc005527.2	-
Tdic1A-contig6406835	Bradi3g33830.1	Os10t0567500-01	-	AK364753	sample12c20649_g1_i2	-
Tdic1A-contig6406802	-	Os02t0806700-01	-	MLOC_57119.1	-	-
Tdic1A-contig6406640	-	-	-	MLOC_58609.1	-	-
Tdic1A-contig6406585	Bradi2g16237.1	-	-	AK354470	-	-
Tdic1A-contig6406507	-	-	-	AK369360	-	-
Tdic1A-contig6406482	Bradi1g48264.1	Os06t0167000-02	Sb10g004680.1	-	-	-
Tdic1A-contig6406460	Bradi3g12730.1	-	Sb01g020000.1	MLOC_38739.1	-	-
Tdic1A-contig6406441	-	-	-	-	LoCoTd_WEWseq_PGSB_v3_chr1A_Loc005605.1	LoCo_Td_WEWseq_PGSB_v3_chr1A_Loc005606.1
Tdic1A-contig6406437	-	-	-	-	LoCoTd_WEWseq_PGSB_v3_chr1A_Loc004778.1	LoCo_Td_WEWseq_PGSB_v3_chr1A_Loc004778.1
Tdic1A-contig6406359	-	-	-	-	LoCoTd_WEWseq_PGSB_v3_chr1A_Loc002915.1	LoCo_Td_WEWseq_PGSB_v3_chr1A_Loc002915.2
Tdic1A-contig6406289	-	Os01t0946850-00	-	AK250623.1	-	-
Tdic1A-contig6406181	Bradi2g22020.1	-	-	-	-	-
Tdic1A-contig6406112	-	Os05t0515500-01	-	MLOC_38478.1	-	-
Tdic1A-contig6406111	-	-	-	-	LoCoTd_WEWseq_PGSB_v3_chr1A_Loc004378.1	-
Tdic1A-contig6406096	-	Os05t0212400-01	-	-	-	-
Tdic1A-contig6406018	-	-	-	-	Td_WEWseq_PGSB_v3_chr1A_Loc001359.1	-
Tdic1A-contig6405940	-	-	Sb04g035740.1	-	-	-
Tdic1A-contig6405937	-	-	Sb01g028080.1	-	-	-
Tdic1A-contig6405931	Bradi3g27560.1	-	-	-	-	-
Tdic1A-contig6405795	-	-	-	-	sample7c43386_g1_i1	-
Tdic1A-contig6405691	Bradi5g15797.1	-	-	-	-	-
Tdic1A-contig6405687	Bradi4g23820.1	Os02t0309500-00	-	-	-	-
Tdic1A-contig6405659	Bradi1g12830.1	-	Sb01g012360.1	-	-	-
Tdic1A-contig6405648	Bradi2g17500.1	-	Sb09g027630.1	-	-	-
Tdic1A-contig6405621	-	-	Sb01g012360.1	MLOC_4966.5	Td_WEWseq_PGSB_v3_chr1A_Loc001055.7	Td_WEWseq_PGSB_v3_chr1A_Loc001055.14
Tdic1A-contig6405613	-	-	Sb03g002795.1	-	-	-
Tdic1A-contig6405519	Bradi3g08550.1	-	-	-	-	-
Tdic1A-contig6405481	-	-	-	MLOC_12172.1	-	-
Tdic1A-contig6405414	-	-	-	MLOC_9068.1	-	-
Tdic1A-contig6405369	-	-	Sb01g021230.1	AK365664	Td_WEWseq_PGSB_v3_chr1A_Loc004248.1	Td_WEWseq_PGSB_v3_chr1A_Loc004248.1
Tdic1A-contig6405362	Bradi2g23797.1	-	-	-	-	-
Tdic1A-contig6405175	Bradi3g48470.3	-	Sb04g025680.1	MLOC_63156.2	-	-
Tdic1A-contig6405163	-	-	Sb02g012330.1	MLOC_70788.1	sample12c35796_g1_i1	-
Tdic1A-contig6405142	-	Os01t0558100-01	-	-	-	-
Tdic1A-contig6405130	-	-	-	MLOC_6117.2	Td_WEWseq_PGSB_v3_chr1A_Loc005443.1	-
Tdic1A-contig6405127	-	-	-	-	LoCoTd_WEWseq_PGSB_v3_chr6A_Loc079353.1	LoCo_Td_WEWseq_PGSB_v3_chr6A_Loc079353.1
Tdic1A-contig6405013	Bradi4g42430.1	-	-	-	-	-
Tdic1A-contig6405003	-	-	-	-	Td_WEWseq_PGSB_v3_chr1A_Loc003847.3	Td_WEWseq_PGSB_v3_chr1A_Loc003847.2
Tdic1A-contig6404989	-	-	-	MLOC_10718.1	sample8c18638_g1_i2	-
Tdic1A-contig6404984	-	-	-	AK355136	-	-
Tdic1A-contig6404956	-	-	-	-	-	Td_WEWseq_PGSB_v3_chr6A_Loc078607.1
Tdic1A-contig6404821	Bradi1g48090.3	-	Sb07g028550.1	-	-	-
Tdic1A-contig6404765	-	-	-	MLOC_21661.1	Td_WEWseq_PGSB_v3_chr1A_Loc001997.2	-
Tdic1A-contig6404758	Bradi4g37170.2	-	-	-	-	-
Tdic1A-contig6404683	Bradi2g34730.1	-	-	-	-	-
Tdic1A-contig6404617	-	-	-	-	LoCoTd_WEWseq_PGSB_v3_chr1A_Loc004195.1	-
Tdic1A-contig6404588	-	-	-	-	sample11c11369_g1_i2	-
Tdic1A-contig6404533	Bradi1g73810.1	-	-	-	-	-
Tdic1A-contig6404461	Bradi3g31100.1	Os10t0400100-01	Sb01g042830.1	-	-	-
Tdic1A-contig6404157	Bradi2g15550.1	Os05t0577900-01	Sb09g029450.1	-	-	-
Tdic1A-contig6403991	-	-	-	-	Td_WEWseq_PGSB_v3_chr1A_Loc001214.3	-
Tdic1A-contig6403896	Bradi2g19997.1	-	-	MLOC_39636.1	LoCoTd_WEWseq_PGSB_v3_chr1A_Loc005719.1	-
Tdic1A-contig6403882	Bradi3g02380.1	Os02t0823900-00	Sb01g039190.1	-	Td_WEWseq_PGSB_v3_chr1A_Loc003487.1	Td_WEWseq_PGSB_v3_chr1A_Loc003487.1
Tdic1A-contig6403809	Bradi3g60452.1	-	-	-	-	-
Tdic1A-contig6403705	-	Os02t0798900-01	Sb04g036130.1	-	-	Td_WEWseq_PGSB_v3_chr1A_Loc000349.1
Tdic1A-contig640367	-	Os03t0141200-01	-	MLOC_58488.2	-	-
Tdic1A-contig6403625	-	Os05t0550300-01	-	-	-	-
Tdic1A-contig6403578	Bradi2g14130.1	Os11t0472000-01	Sb01g011590.1	MLOC_56050.2	-	-
Tdic1A-contig6403509	Bradi4g35301.1	Os09t0516900-01	Sb02g029920.1	-	-	-
Tdic1A-contig6403367	-	-	-	-	-	LoCo_Td_WEWseq_PGSB_v3_chr2B_Loc023071.1
Tdic1A-contig6403341	Bradi2g09170.1	Os03t0339100-01	Sb06g001620.2	-	-	-
Tdic1A-contig6403321	-	-	-	MLOC_19537.2	-	-
Tdic1A-contig6403307	-	-	-	-	LoCoTd_WEWseq_PGSB_v3_chr1A_Loc004557.1	-
Tdic1A-contig6403145	-	-	Sb01g029180.1	-	-	-
Tdic1A-contig6403111	Bradi1g29940.1	-	-	-	-	-
Tdic1A-contig6403007	-	-	Sb01g048270.1	-	-	-
Tdic1A-contig6402997	-	Os03t0794500-01	-	-	-	-
Tdic1A-contig6402961	-	-	-	-	LoCoTd_WEWseq_PGSB_v3_chr1A_Loc006240.3	-
Tdic1A-contig6402952	-	-	-	-	LoCoTd_WEWseq_PGSB_v3_chr6B_Loc085623.1	-
Tdic1A-contig6402881	Bradi3g32150.1	-	-	-	-	Td_WEWseq_PGSB_v3_chr1A_Loc001538.6
Tdic1A-contig6402796	-	Os03t0804800-01	Sb05g022470.1	MLOC_44122.1	-	-
Tdic1A-contig6402635	Bradi1g70980.1	-	-	-	-	-
Tdic1A-contig6402615	Bradi1g75600.1	Os08t0126000-00	-	-	-	-
Tdic1A-contig6402543	-	-	-	MLOC_32433.1	LoCoTd_WEWseq_PGSB_v3_chr1A_Loc002564.2	-
Tdic1A-contig6402518	-	-	-	-	-	LoCo_Td_WEWseq_PGSB_v3_chr5B_Loc071794.1
Tdic1A-contig6402453	-	-	Sb01g003730.1	MLOC_70788.1	Td_WEWseq_PGSB_v3_chr1A_Loc003177.1	-
Tdic1A-contig6402291	-	-	-	-	sample7c48881_g1_i1	-
Tdic1A-contig6402255	Bradi3g29320.1	Os03t0369100-01	Sb08g005340.1	-	-	-
Tdic1A-contig6402162	-	-	Sb08g019433.1	-	-	Td_WEWseq_PGSB_v3_chr4A_Loc051122.1
Tdic1A-contig6402035	-	-	Sb10g021246.1	-	-	-
Tdic1A-contig6401876	Bradi2g36497.1	Os07t0285200-01	Sb02g009190.1	-	-	-
Tdic1A-contig6401772	Bradi2g36730.1	-	-	-	Td_WEWseq_PGSB_v3_chr1A_Loc000601.1	Td_WEWseq_PGSB_v3_chr1A_Loc000601.1
Tdic1A-contig6401746	-	-	Sb01g017270.1	-	-	-
Tdic1A-contig6401717	Bradi1g36670.1	-	-	MLOC_50945.1	Td_WEWseq_PGSB_v3_chr1A_Loc003940.1	Td_WEWseq_PGSB_v3_chr1A_Loc003940.1
Tdic1A-contig6401665	Bradi1g05803.1	Os12t0488300-00	-	-	LoCoTd_WEWseq_PGSB_v3_chr1A_Loc002224.1	Td_WEWseq_PGSB_v3_chr1A_Loc002223.1
Tdic1A-contig6401571	Bradi3g28890.1	-	Sb01g019180.1	MLOC_58230.2	Td_WEWseq_PGSB_v3_chr1A_Loc001204.8	-
Tdic1A-contig6401416	-	Os03t0643433-00	Sb03g015536.1	-	-	-
Tdic1A-contig6401288	-	-	Sb01g021440.1	-	-	-
Tdic1A-contig6401199	-	Os03t0643433-00	-	-	-	-
Tdic1A-contig6400887	-	-	-	-	LoCoTd_WEWseq_PGSB_v3_chr1A_Loc001973.11	-
Tdic1A-contig6400880	Bradi4g19150.1	Os11t0483950-00	Sb0019s004710.1	MLOC_34332.1	LoCoTd_WEWseq_PGSB_v3_chr1A_Loc006146.1	-
Tdic1A-contig6400807	-	-	Sb02g007200.1	-	-	-
Tdic1A-contig6400779	-	-	-	AK375539	-	LoCo_Td_WEWseq_PGSB_v3_chr2B_Loc023139.1
Tdic1A-contig6400777	-	Os01t0841500-01	-	AK356573	-	-
Tdic1A-contig6400757	-	Os01t0685100-02	-	-	-	-
Tdic1A-contig6400740	-	-	-	MLOC_20899.1	LoCoTd_WEWseq_PGSB_v3_chr1A_Loc002575.1	LoCo_Td_WEWseq_PGSB_v3_chr1A_Loc002575.1
Tdic1A-contig6400631	-	-	-	AK250130.1	-	-
Tdic1A-contig6400630	Bradi2g30480.1	Os05t0299200-00	Sb09g012310.1	AK354664	-	-
Tdic1A-contig6400578	-	Os02t0196300-01	Sb04g006590.1	-	-	-
Tdic1A-contig6400576	-	-	-	-	LoCoTd_WEWseq_PGSB_v3_chr1A_Loc003433.1	-
Tdic1A-contig6400559	-	-	-	-	Td_WEWseq_PGSB_v3_chr1A_Loc002878.2	-
Tdic1A-contig6400480	-	-	-	-	LoCoTd_WEWseq_PGSB_v3_chr1A_Loc002303.1	LoCo_Td_WEWseq_PGSB_v3_chr1A_Loc002303.1
Tdic1A-contig6400381	-	Os02t0466400-01	Sb04g017450.1	-	-	-
Tdic1A-contig6400331	-	-	-	-	Td_WEWseq_PGSB_v3_chr1A_Loc000029.1	-
Tdic1A-contig6400308	-	-	-	-	LoCoTd_WEWseq_PGSB_v3_chr1A_Loc004031.5	-
Tdic1A-contig6400245	-	-	Sb01g027753.1	-	-	-
Tdic1A-contig6399954	-	-	-	AK371706	-	-
Tdic1A-contig6399928	Bradi1g70750.1	Os05t0345137-00	Sb09g015930.1	AK356653	-	-
Tdic1A-contig6399829	Bradi3g60630.1	-	-	-	sample12c23875_g2_i1	-
Tdic1A-contig6399714	-	-	Sb01g028970.1	-	Td_WEWseq_PGSB_v3_chr1A_Loc001660.3	-
Tdic1A-contig6399610	-	Os03t0116400-01	-	-	-	-
Tdic1A-contig6399555	-	-	Sb01g025305.1	-	-	-
Tdic1A-contig6399461	-	-	-	-	Td_WEWseq_PGSB_v3_chr6A_Loc083547.1	-
Tdic1A-contig6399317	-	-	-	MLOC_69298.1	-	-
Tdic1A-contig6399307	-	-	Sb01g031070.1	MLOC_60371.4	LoCoTd_WEWseq_PGSB_v3_chr3A_Loc036945.6	-
Tdic1A-contig6399286	Bradi2g30425.1	-	Sb01g022735.1	-	-	-
Tdic1A-contig6399084	-	-	Sb05g010901.1	-	-	-
Tdic1A-contig6399076	-	Os01t0201700-01	-	MLOC_5375.2	-	Td_WEWseq_PGSB_v3_chr1A_Loc004142.1
Tdic1A-contig6399028	-	-	-	MLOC_59473.1	-	-
Tdic1A-contig6398998	Bradi1g68350.1	Os03t0244600-01	-	AK376258	-	-
Tdic1A-contig6398984	-	-	Sb08g007680.1	MLOC_26137.1	Td_WEWseq_PGSB_v3_chr1A_Loc003860.1	Td_WEWseq_PGSB_v3_chr1A_Loc003860.1
Tdic1A-contig6398937	-	-	-	AK371800	-	-
Tdic1A-contig6398869	-	-	-	-	LoCoTd_WEWseq_PGSB_v3_chr1A_Loc002450.6	-
Tdic1A-contig6398727	Bradi1g12830.1	Os03t0669100-01	Sb01g012360.1	-	-	-
Tdic1A-contig6398666	Bradi2g31720.1	Os05t0251900-00	-	-	-	-
Tdic1A-contig6398620	-	-	-	-	sample11c36670_g1_i1	-
Tdic1A-contig6398602	Bradi5g23010.1	-	-	-	-	-
Tdic1A-contig6398437	Bradi1g58710.1	-	-	-	-	-
Tdic1A-contig6398263	-	-	-	-	LoCoTd_WEWseq_PGSB_v3_chr1A_Loc002387.1	-
Tdic1A-contig6398236	-	Os05t0172400-00	-	-	-	-
Tdic1A-contig6398071	Bradi3g30847.1	-	Sb01g017070.1	-	-	-
Tdic1A-contig6398037	-	Os12t0203500-00	-	-	-	-
Tdic1A-contig6398035	-	-	-	-	LoCoTd_WEWseq_PGSB_v3_chr1A_Loc006379.1	LoCo_Td_WEWseq_PGSB_v3_chr1A_Loc006379.1
Tdic1A-contig6398011	Bradi2g14460.1	-	-	-	-	-
Tdic1A-contig6397944	-	Os06t0225100-01	Sb10g007930.1	AK356188	-	-
Tdic1A-contig6397907	-	Os12t0464400-01	Sb02g040840.1	MLOC_74495.1	-	-
Tdic1A-contig6397792	-	-	-	MLOC_53352.2	Td_WEWseq_PGSB_v3_chr1A_Loc001447.2	-
Tdic1A-contig6397735	-	-	-	-	Td_WEWseq_PGSB_v3_chr1A_Loc004732.1	-
Tdic1A-contig6397728	Bradi4g11120.1	-	-	-	-	-
Tdic1A-contig6397673	-	-	-	AK368140	-	-
Tdic1A-contig6397634	Bradi2g16570.1	-	-	MLOC_65114.2	LoCoTd_WEWseq_PGSB_v3_chr1A_Loc006155.1	-
Tdic1A-contig6397584	-	Os08t0111300-01	Sb07g001180.1	AK366235	-	-
Tdic1A-contig6397471	-	Os12t0605200-01	-	MLOC_54940.1	sample8c35025_g1_i1	-
Tdic1A-contig6397470	-	-	-	-	LoCoTd_WEWseq_PGSB_v3_chr1A_Loc005175.1	-
Tdic1A-contig6397435	-	-	Sb05g007323.1	-	-	-
Tdic1A-contig6397313	Bradi2g37210.1	-	-	-	-	-
Tdic1A-contig6397296	Bradi1g70970.1	-	-	-	-	-
Tdic1A-contig6397264	Bradi1g69240.1	Os03t0232600-01	Sb01g042180.1	-	-	-
Tdic1A-contig6397208	Bradi3g32070.1	-	Sb01g030590.1	AK372378	-	-
Tdic1A-contig6397115	Bradi2g36130.1	Os05t0147500-01	Sb09g003540.1	MLOC_58350.1	-	-
Tdic1A-contig6397114	Bradi4g36750.1	Os09t0542500-00	Sb02g031490.1	-	-	-
Tdic1A-contig6397096	Bradi2g07910.1	-	-	-	-	-
Tdic1A-contig6396913	Bradi5g15020.1	-	-	-	-	-
Tdic1A-contig6396736	Bradi1g61960.1	-	-	-	-	Td_WEWseq_PGSB_v3_chr1A_Loc000394.3
Tdic1A-contig6396526	-	-	Sb01g038540.1	-	-	-
Tdic1A-contig6396522	Bradi4g23730.1	Os10t0424100-00	-	-	sample7c34897_g1_i1	-
Tdic1A-contig6396438	Bradi1g74916.1	-	Sb01g020910.1	-	-	-
Tdic1A-contig6396352	Bradi4g37130.1	Os09t0549300-00	Sb02g031950.1	MLOC_73030.2	-	-
Tdic1A-contig6396263	-	-	-	-	LoCoTd_WEWseq_PGSB_v3_chr6B_Loc084642.1	LoCo_Td_WEWseq_PGSB_v3_chr6B_Loc084642.1
Tdic1A-contig6396260	-	-	-	AK358084	sample7c15444_g1_i1	-
Tdic1A-contig6396237	-	-	-	-	LoCoTd_WEWseq_PGSB_v3_chr1A_Loc000358.1	-
Tdic1A-contig6396235	Bradi2g24300.1	Os01t0871300-01	-	MLOC_14736.3	-	-
Tdic1A-contig6396100	-	-	-	MLOC_24833.1	-	-
Tdic1A-contig6396064	Bradi2g35767.1	-	-	-	-	-
Tdic1A-contig6396024	Bradi3g55060.1	Os02t0813800-01	Sb04g036910.1	MLOC_56705.2	-	-
Tdic1A-contig6395992	Bradi3g28050.1	Os07t0170800-01	Sb01g020050.1	MLOC_27324.1	-	-
Tdic1A-contig6395962	Bradi3g07030.1	Os02t0194900-00	Sb04g006500.1	MLOC_58614.2	-	-
Tdic1A-contig6395909	-	-	-	MLOC_59908.1	-	-
Tdic1A-contig6395903	-	-	-	-	LoCoTd_WEWseq_PGSB_v3_chr7B_Loc101519.2	-
[truncated: 3,594 more rows]

## Sheet: Tdic1B
Contig	Brachypodium Protein Hit	Rice Protein Hit	Sorghum Protein Hit	Barley Protein Hit	T dicoccoides Transcript Hit	T dicoccoides Protein Hit
Tdic1B_Cluster_997762	Bradi2g21100.1	-	-	MLOC_70114.1	-	-
Tdic1B_Cluster_997339	Bradi2g21130.1	Os02t0510300-01	-	-	-	-
Tdic1B_Cluster_995310	-	-	-	-	-	LoCo_Td_WEWseq_PGSB_v3_chr7B_Loc104512.4
Tdic1B_Cluster_993044	Bradi2g05120.1	-	-	-	-	-
Tdic1B_Cluster_988310	Bradi4g30370.1	-	-	-	-	-
Tdic1B_Cluster_987665	Bradi2g52010.1	-	-	-	-	-
Tdic1B_Cluster_987193	-	-	-	-	Td_WEWseq_PGSB_v3_chr1B_Loc009144.10	-
Tdic1B_Cluster_986916	-	Os01t0282800-02	-	-	-	-
Tdic1B_Cluster_986247	Bradi2g21360.1	Os05t0492200-01	Sb09g024125.1	MLOC_19262.2	-	-
Tdic1B_Cluster_983717	-	-	-	-	LoCoTd_WEWseq_PGSB_v3_chr1B_Loc009127.1	-
Tdic1B_Cluster_978360	-	-	-	MLOC_5389.2	-	-
Tdic1B_Cluster_977404	Bradi2g22020.1	-	-	MLOC_60799.1	-	-
Tdic1B_Cluster_972414	-	-	-	-	-	Td_WEWseq_PGSB_v3_chr3B_Loc041767.5
Tdic1B_Cluster_971249	Bradi1g29247.1	-	-	-	-	-
Tdic1B_Cluster_966547	Bradi3g27074.1	-	-	-	-	-
Tdic1B_Cluster_96652	-	-	-	-	-	LoCo_Td_WEWseq_PGSB_v3_chr6B_Loc084732.3
Tdic1B_Cluster_966458	-	-	-	-	Td_WEWseq_PGSB_v3_chr1B_Loc012808.1	-
Tdic1B_Cluster_964886	-	-	-	-	sample11c40735_g1_i1	-
Tdic1B_Cluster_963261	-	Os01t0826900-01	-	-	-	-
Tdic1B_Cluster_957253	Bradi2g22680.1	Os05t0468600-00	Sb09g023020.1	AK354057	-	-
Tdic1B_Cluster_956981	Bradi1g27100.1	-	-	-	-	-
Tdic1B_Cluster_953148	Bradi4g13250.1	-	-	-	-	LoCo_Td_WEWseq_PGSB_v3_chr1B_Loc009019.1
Tdic1B_Cluster_952434	-	Os03t0187600-01	-	MLOC_60817.1	-	-
Tdic1B_Cluster_949521	Bradi3g39120.1	Os05t0466200-01	Sb09g022910.1	MLOC_22683.2	-	-
Tdic1B_Cluster_948129	-	-	-	-	sample12c57733_g1_i1	-
Tdic1B_Cluster_940070	Bradi3g05300.1	Os02t0171100-01	Sb04g004750.1	-	-	-
Tdic1B_Cluster_937634	-	-	-	MLOC_53927.1	-	-
Tdic1B_Cluster_937071	-	-	-	-	sample12c57767_g1_i1	-
Tdic1B_Cluster_9370	-	-	-	MLOC_52012.1	-	-
Tdic1B_Cluster_936866	-	Os07t0118800-02	-	-	-	-
Tdic1B_Cluster_93643	-	-	Sb09g013513.1	MLOC_55245.1	-	-
Tdic1B_Cluster_935724	Bradi1g73010.1	-	-	-	-	-
Tdic1B_Cluster_93518	Bradi1g14190.1	-	-	-	-	-
Tdic1B_Cluster_93505	Bradi1g14190.1	Os04t0350000-01	-	-	-	-
Tdic1B_Cluster_934808	-	-	-	MLOC_5070.1	-	-
Tdic1B_Cluster_934616	Bradi2g23277.2	Os01t0841200-01	Sb03g039450.1	AK356821	-	-
Tdic1B_Cluster_927633	-	-	-	-	sample12c57822_g1_i1	-
Tdic1B_Cluster_924900	-	-	-	-	LoCoTd_WEWseq_PGSB_v3_chr4B_Loc059057.1	LoCo_Td_WEWseq_PGSB_v3_chr4B_Loc059057.1
Tdic1B_Cluster_919876	-	-	-	-	sample11c42159_g1_i1	-
Tdic1B_Cluster_918346	-	-	Sb03g031260.1	-	-	-
Tdic1B_Cluster_916529	Bradi2g23710.1	-	-	-	-	-
Tdic1B_Cluster_911175	Bradi2g23850.1	Os05t0444300-01	Sb09g021870.1	-	-	-
Tdic1B_Cluster_911158	-	Os05t0444300-01	Sb09g021870.1	AK361006	-	-
Tdic1B_Cluster_909539	Bradi1g00887.1	Os03t0858100-01	Sb01g000490.1	MLOC_81454.2	-	-
Tdic1B_Cluster_904241	-	-	-	MLOC_68978.1	sample11c42000_g1_i1	-
Tdic1B_Cluster_901712	-	-	-	MLOC_50694.3	-	-
Tdic1B_Cluster_900284	Bradi3g02130.1	-	-	-	-	-
Tdic1B_Cluster_895745	-	-	-	-	-	LoCo_Td_WEWseq_PGSB_v3_chr1B_Loc008849.1
Tdic1B_Cluster_894377	-	-	-	AK355235	-	-
Tdic1B_Cluster_894376	-	Os01t0871500-01	-	AK355235	-	-
Tdic1B_Cluster_894373	-	-	-	-	sample12c38885_g1_i1	-
Tdic1B_Cluster_892585	Bradi2g33570.1	-	-	-	-	-
Tdic1B_Cluster_89158	-	Os03t0808000-00	-	-	-	-
Tdic1B_Cluster_887514	Bradi1g68170.1	-	Sb01g024400.1	-	-	-
Tdic1B_Cluster_887220	-	Os03t0281600-02	-	-	-	-
Tdic1B_Cluster_884783	-	Os01t0311500-01	-	MLOC_51888.1	-	-
Tdic1B_Cluster_884328	-	-	Sb04g036600.1	-	-	-
Tdic1B_Cluster_883096	-	-	-	MLOC_44514.1	-	-
Tdic1B_Cluster_882359	Bradi1g05510.1	-	Sb01g005210.1	-	Td_WEWseq_PGSB_v3_chr1B_Loc008806.2	-
Tdic1B_Cluster_881667	Bradi2g11850.1	-	-	-	sample11c27929_g1_i1	-
Tdic1B_Cluster_879235	Bradi2g25040.3	-	-	MLOC_61186.1	-	-
Tdic1B_Cluster_87868	-	-	Sb02g012480.1	MLOC_72996.1	-	-
Tdic1B_Cluster_872099	-	-	Sb04g030880.1	MLOC_38181.1	-	-
Tdic1B_Cluster_869542	Bradi1g14677.1	-	-	-	-	-
Tdic1B_Cluster_86908	-	-	-	-	Td_WEWseq_PGSB_v3_chr6B_Loc088500.16	Td_WEWseq_PGSB_v3_chr6B_Loc088500.15
Tdic1B_Cluster_868364	Bradi2g25280.1	-	-	MLOC_10133.1	-	-
Tdic1B_Cluster_863919	Bradi4g09437.1	Os03t0431800-00	Sb01g031580.1	MLOC_53387.2	-	-
Tdic1B_Cluster_86184	-	-	Sb06g030015.1	AK249099.1	-	-
Tdic1B_Cluster_860634	-	-	-	AK355198	-	-
Tdic1B_Cluster_858601	-	Os05t0543200-01	Sb04g026090.1	-	-	-
Tdic1B_Cluster_857311	Bradi1g38360.1	-	-	MLOC_279.1	Td_WEWseq_PGSB_v3_chr7B_Loc105401.1	-
Tdic1B_Cluster_854960	Bradi2g25570.1	Os05t0408300-01	-	AK367506	-	-
Tdic1B_Cluster_854220	Bradi2g25580.1	Os05t0408200-01	Sb09g020110.1	AK363545	-	-
Tdic1B_Cluster_853048	-	-	-	-	-	LoCo_Td_WEWseq_PGSB_v3_chr5A_Loc064638.1
Tdic1B_Cluster_852704	-	-	-	-	LoCoTd_WEWseq_PGSB_v3_chr1B_Loc008725.6	-
Tdic1B_Cluster_852391	-	-	Sb04g034505.1	-	-	-
Tdic1B_Cluster_847610	Bradi2g25630.1	-	-	-	-	-
Tdic1B_Cluster_846517	-	-	-	-	LoCoTd_WEWseq_PGSB_v3_chr1B_Loc010918.1	LoCo_Td_WEWseq_PGSB_v3_chr2B_Loc025459.1
Tdic1B_Cluster_843289	-	-	-	MLOC_6909.1	-	-
Tdic1B_Cluster_843145	Bradi1g56690.1	-	Sb10g022325.1	MLOC_59979.1	-	-
Tdic1B_Cluster_838099	-	-	-	-	-	LoCo_Td_WEWseq_PGSB_v3_chr5A_Loc066595.1
Tdic1B_Cluster_837575	Bradi4g17190.1	-	Sb01g020130.1	-	-	-
Tdic1B_Cluster_83592	-	-	-	-	-	LoCo_Td_WEWseq_PGSB_v3_chr7B_Loc104727.1
Tdic1B_Cluster_835317	Bradi2g26310.1	Os05t0397700-01	Sb09g019570.1	AK368479	-	-
Tdic1B_Cluster_8333	-	Os02t0798800-00	-	-	-	-
Tdic1B_Cluster_8316	-	-	Sb04g012680.1	-	-	-
Tdic1B_Cluster_827889	Bradi4g29290.1	Os09t0375600-01	Sb02g023540.1	-	-	-
Tdic1B_Cluster_826581	Bradi2g26547.2	Os05t0392050-00	Sb09g019370.1	MLOC_44485.1	-	-
Tdic1B_Cluster_826578	-	Os05t0392000-01	Sb09g019370.1	MLOC_12537.1	-	-
Tdic1B_Cluster_822388	-	Os05t0389800-01	-	MLOC_10168.1	-	-
Tdic1B_Cluster_822384	Bradi2g26680.1	Os01t0958000-01	Sb01g009600.1	MLOC_10169.2	-	-
Tdic1B_Cluster_822383	Bradi2g26680.1	-	Sb01g009600.1	-	-	-
Tdic1B_Cluster_820826	-	-	Sb03g012885.1	-	-	-
Tdic1B_Cluster_820023	Bradi2g26940.1	Os05t0388500-01	Sb09g019170.1	MLOC_59016.1	-	-
Tdic1B_Cluster_818996	-	-	-	-	Td_WEWseq_PGSB_v3_chr1B_Loc012357.1	-
Tdic1B_Cluster_818560	Bradi2g26890.1	-	Sb09g019110.1	MLOC_18909.1	-	-
Tdic1B_Cluster_818559	-	-	-	MLOC_18909.1	-	-
Tdic1B_Cluster_816370	-	-	-	MLOC_59277.5	Td_WEWseq_PGSB_v3_chr1B_Loc012353.1	-
Tdic1B_Cluster_8126	Bradi2g40000.1	Os05t0102600-01	Sb09g000320.1	MLOC_43909.1	-	-
Tdic1B_Cluster_812162	Bradi3g22760.1	Os10t0182000-01	-	-	Td_WEWseq_PGSB_v3_chr4B_Loc058227.11	-
Tdic1B_Cluster_81112	Bradi2g38370.1	Os01t0310500-01	Sb09g002790.1	MLOC_7269.1	-	-
Tdic1B_Cluster_808567	-	-	-	-	Td_WEWseq_PGSB_v3_chr4B_Loc056482.1	-
Tdic1B_Cluster_807198	-	Os05t0375400-01	-	MLOC_62746.1	-	-
Tdic1B_Cluster_805283	-	-	-	-	LoCoTd_WEWseq_PGSB_v3_chr4B_Loc055710.1	LoCo_Td_WEWseq_PGSB_v3_chr4B_Loc055710.1
Tdic1B_Cluster_803197	-	-	-	-	Td_WEWseq_PGSB_v3_chr1B_Loc012322.2	-
Tdic1B_Cluster_802970	-	-	Sb01g035320.1	-	-	-
Tdic1B_Cluster_796678	Bradi4g11640.1	Os07t0685900-01	-	-	-	-
Tdic1B_Cluster_795303	Bradi2g39700.1	Os05t0106000-01	-	AK359191	-	-
Tdic1B_Cluster_794920	Bradi3g30110.1	Os10t0501500-01	Sb01g017910.1	-	-	-
Tdic1B_Cluster_78778	Bradi2g37880.1	-	-	MLOC_81444.1	-	-
Tdic1B_Cluster_786623	Bradi1g64250.1	Os03t0313000-01	Sb01g037220.1	AK251752.1	-	-
Tdic1B_Cluster_784638	Bradi5g03077.1	-	-	-	-	-
Tdic1B_Cluster_783495	-	-	-	-	sample12c60209_g1_i1	-
Tdic1B_Cluster_781419	-	-	-	MLOC_24746.1	-	-
Tdic1B_Cluster_781418	-	-	-	MLOC_24746.1	-	-
Tdic1B_Cluster_780399	Bradi2g23410.1	-	-	-	-	-
Tdic1B_Cluster_780376	-	-	-	-	LoCoTd_WEWseq_PGSB_v3_chr1B_Loc012257.2	-
Tdic1B_Cluster_78035	-	-	-	AK355828	-	-
Tdic1B_Cluster_776249	Bradi3g23360.1	Os10t0376200-01	Sb0012s006000.1	-	LoCoTd_WEWseq_PGSB_v3_chr1B_Loc012245.2	-
Tdic1B_Cluster_77581	Bradi2g30850.1	-	-	-	-	-
Tdic1B_Cluster_771285	-	-	Sb01g020910.1	-	-	-
Tdic1B_Cluster_770736	-	Os05t0346100-01	Sb09g016140.1	AK365027	-	-
Tdic1B_Cluster_769811	-	-	-	-	sample12c34408_g1_i1	-
Tdic1B_Cluster_766406	-	-	-	MLOC_54282.2	LoCoTd_WEWseq_PGSB_v3_chr1B_Loc008473.1	LoCo_Td_WEWseq_PGSB_v3_chr1B_Loc008473.1
Tdic1B_Cluster_762729	-	-	Sb01g042020.1	-	-	-
Tdic1B_Cluster_758877	Bradi3g33530.1	Os10t0563400-01	Sb01g028860.1	MLOC_66421.1	sample8c19534_g1_i2	-
Tdic1B_Cluster_753029	-	-	Sb01g028750.1	AK251442.1	-	-
Tdic1B_Cluster_750433	Bradi3g06253.1	Os08t0106900-00	-	MLOC_20548.2	-	-
Tdic1B_Cluster_74760	Bradi1g26440.1	Os07t0511500-01	Sb02g034440.1	-	-	-
Tdic1B_Cluster_74653	-	Os02t0584700-01	-	-	Td_WEWseq_PGSB_v3_chr1B_Loc007039.1	Td_WEWseq_PGSB_v3_chr1B_Loc007039.1
Tdic1B_Cluster_742252	-	-	-	-	sample11c26387_g2_i2	-
Tdic1B_Cluster_741098	-	-	-	-	LoCoTd_WEWseq_PGSB_v3_chr4B_Loc060304.1	-
Tdic1B_Cluster_73417	-	-	-	-	Td_WEWseq_PGSB_v3_chr1B_Loc007024.1	-
Tdic1B_Cluster_730633	-	-	-	-	sample11c63783_g1_i1	-
Tdic1B_Cluster_727567	-	-	Sb01g030050.1	AK356078	-	-
Tdic1B_Cluster_724505	-	-	-	-	Td_WEWseq_PGSB_v3_chr1B_Loc008373.2	-
Tdic1B_Cluster_724199	-	-	Sb05g022695.1	-	-	-
Tdic1B_Cluster_718224	-	-	Sb01g030370.1	-	-	-
Tdic1B_Cluster_717144	-	-	Sb01g030420.1	-	-	-
Tdic1B_Cluster_71516	Bradi4g15330.1	Os11t0580000-01	Sb05g022560.1	MLOC_72890.1	-	-
Tdic1B_Cluster_711343	Bradi3g32070.1	-	Sb01g030590.1	AK372378	-	-
Tdic1B_Cluster_708900	Bradi1g21520.1	-	-	-	-	-
Tdic1B_Cluster_705576	-	-	-	-	LoCoTd_WEWseq_PGSB_v3_chr1B_Loc012066.1	-
Tdic1B_Cluster_705575	-	-	Sb01g027700.1	AK371317	-	-
Tdic1B_Cluster_703729	Bradi3g10860.1	-	-	-	-	-
Tdic1B_Cluster_70184	-	Os02t0491700-00	-	MLOC_58737.1	-	-
Tdic1B_Cluster_701677	Bradi1g58730.1	-	-	-	-	-
Tdic1B_Cluster_695193	Bradi1g59170.1	Os07t0111600-01	Sb02g000950.1	MLOC_3417.1	-	-
Tdic1B_Cluster_691805	-	-	Sb01g034800.1	-	-	-
Tdic1B_Cluster_689603	Bradi4g21363.1	-	-	-	-	-
Tdic1B_Cluster_689571	-	-	-	MLOC_46305.1	Td_WEWseq_PGSB_v3_chr1B_Loc008295.1	Td_WEWseq_PGSB_v3_chr1B_Loc008295.1
Tdic1B_Cluster_684416	Bradi3g34150.1	Os10t0574500-00	-	AK367004	-	-
Tdic1B_Cluster_684326	-	-	-	-	LoCoTd_WEWseq_PGSB_v3_chr6B_Loc089720.1	LoCo_Td_WEWseq_PGSB_v3_chr6B_Loc089720.1
Tdic1B_Cluster_682978	Bradi3g34077.1	-	Sb01g028320.1	-	sample11c7717_g1_i2	-
Tdic1B_Cluster_682977	Bradi3g34077.1	-	Sb01g028320.1	-	-	-
Tdic1B_Cluster_67947	Bradi3g01190.1	-	-	-	sample12c51228_g1_i1	-
Tdic1B_Cluster_67790	Bradi2g06320.1	-	Sb01g025305.1	MLOC_24690.1	-	-
Tdic1B_Cluster_675932	Bradi1g65810.1	-	-	-	-	-
Tdic1B_Cluster_672370	Bradi3g30320.1	-	-	-	-	-
Tdic1B_Cluster_67191	-	-	Sb03g020225.1	MLOC_76285.1	-	-
Tdic1B_Cluster_670806	Bradi1g33030.1	Os06t0683200-01	Sb10g027590.1	-	-	-
Tdic1B_Cluster_670623	Bradi3g30400.1	-	-	-	-	-
Tdic1B_Cluster_65980	-	Os07t0103000-01	-	-	-	-
Tdic1B_Cluster_65402	-	-	Sb06g033680.1	-	-	-
Tdic1B_Cluster_650572	Bradi3g30860.1	Os10t0517500-02	Sb01g017060.1	AK371929	-	-
Tdic1B_Cluster_650036	Bradi3g03420.1	Os02t0141000-01	-	-	-	-
Tdic1B_Cluster_648762	-	-	-	-	sample12c63999_g1_i1	-
Tdic1B_Cluster_647227	Bradi3g31370.1	-	Sb01g031330.1	AK358499	-	-
Tdic1B_Cluster_641205	-	Os01t0823900-01	-	MLOC_74185.1	-	-
Tdic1B_Cluster_64031	Bradi3g49380.1	Os02t0629800-01	-	-	Td_WEWseq_PGSB_v3_chr1B_Loc006986.1	-
Tdic1B_Cluster_640195	-	Os08t0202300-03	-	-	-	-
Tdic1B_Cluster_63429	-	Os11t0643700-01	Sb05g025620.1	MLOC_55368.4	-	-
Tdic1B_Cluster_630572	-	-	-	-	-	LoCo_Td_WEWseq_PGSB_v3_chr7B_Loc104140.1
Tdic1B_Cluster_628955	-	-	-	-	LoCoTd_WEWseq_PGSB_v3_chr4B_Loc057355.2	LoCo_Td_WEWseq_PGSB_v3_chr4B_Loc057355.1
Tdic1B_Cluster_624879	-	-	-	-	-	LoCo_Td_WEWseq_PGSB_v3_chr1B_Loc006833.1
Tdic1B_Cluster_624755	Bradi1g46210.1	-	-	-	-	-
Tdic1B_Cluster_618756	Bradi3g49650.1	Os02t0635700-01	Sb04g026960.1	MLOC_63851.1	Td_WEWseq_PGSB_v3_chr6B_Loc089902.2	-
Tdic1B_Cluster_61492	Bradi1g55770.1	-	-	-	-	-
Tdic1B_Cluster_61471	-	Os02t0596100-01	Sb01g003970.1	AK367972	-	-
Tdic1B_Cluster_613758	Bradi4g34090.1	-	-	-	-	-
Tdic1B_Cluster_611807	-	Os02t0649700-01	-	AK362300	-	-
Tdic1B_Cluster_61041	-	Os12t0636100-01	Sb09g000390.1	-	-	-
Tdic1B_Cluster_610402	-	-	-	MLOC_60342.1	-	-
Tdic1B_Cluster_6082	Bradi1g69010.1	Os03t0227300-01	Sb01g041870.1	MLOC_73169.4	-	-
Tdic1B_Cluster_60805	-	-	Sb02g015861.1	-	-	-
Tdic1B_Cluster_60736	-	-	-	-	-	LoCo_Td_WEWseq_PGSB_v3_chr5B_Loc075014.1
Tdic1B_Cluster_606000	Bradi3g02470.1	-	-	-	-	-
Tdic1B_Cluster_6041	-	-	-	MLOC_15141.1	-	-
Tdic1B_Cluster_603823	-	-	-	AK362023	Td_WEWseq_PGSB_v3_chr1B_Loc008120.3	-
Tdic1B_Cluster_600872	Bradi3g16430.1	-	-	MLOC_60237.3	-	-
Tdic1B_Cluster_59518	Bradi1g61030.1	Os03t0381500-01	Sb01g033920.1	-	-	-
Tdic1B_Cluster_594879	-	-	-	-	-	Td_WEWseq_PGSB_v3_chr7B_Loc105219.3
Tdic1B_Cluster_594294	-	Os10t0489200-01	Sb01g018700.1	MLOC_78807.1	-	-
Tdic1B_Cluster_594205	-	Os02t0637000-01	-	-	-	-
Tdic1B_Cluster_591931	Bradi3g17240.1	-	-	-	-	-
Tdic1B_Cluster_584622	Bradi1g43607.1	Os06t0281400-01	Sb10g004493.1	MLOC_62225.1	-	-
Tdic1B_Cluster_583385	Bradi1g27940.1	-	-	-	-	-
Tdic1B_Cluster_583160	Bradi3g29880.1	-	Sb01g018290.1	-	-	-
Tdic1B_Cluster_581757	-	-	-	-	Td_WEWseq_PGSB_v3_chr1B_Loc008053.1	Td_WEWseq_PGSB_v3_chr1B_Loc008053.1
Tdic1B_Cluster_581375	-	-	-	-	sample11c38993_g1_i1	-
Tdic1B_Cluster_580500	Bradi3g29917.1	-	Sb04g001790.1	-	-	-
Tdic1B_Cluster_580472	Bradi3g29917.1	Os10t0495600-01	-	AK375542	-	-
Tdic1B_Cluster_574858	-	-	-	MLOC_8370.2	-	-
Tdic1B_Cluster_574063	-	-	-	-	sample11c51318_g1_i1	-
Tdic1B_Cluster_569981	Bradi3g29260.2	-	Sb01g018920.1	AK248190.1	-	-
Tdic1B_Cluster_568058	-	-	Sb03g002800.1	-	-	-
Tdic1B_Cluster_553318	-	-	Sb03g017630.1	-	-	-
Tdic1B_Cluster_553049	-	-	-	-	LoCoTd_WEWseq_PGSB_v3_chr1B_Loc007994.5	-
Tdic1B_Cluster_5519	-	-	-	MLOC_59638.1	-	Td_WEWseq_PGSB_v3_chr3B_Loc040718.29
Tdic1B_Cluster_551319	-	-	-	-	LoCoTd_WEWseq_PGSB_v3_chr1B_Loc011735.1	LoCo_Td_WEWseq_PGSB_v3_chr1B_Loc011735.1
Tdic1B_Cluster_548009	-	Os01t0646700-02	-	-	-	-
Tdic1B_Cluster_546710	-	-	Sb02g032570.1	-	-	-
Tdic1B_Cluster_538969	-	-	Sb03g029240.1	-	LoCoTd_WEWseq_PGSB_v3_chr1B_Loc011709.1	-
Tdic1B_Cluster_538813	Bradi4g17190.1	-	-	-	-	-
Tdic1B_Cluster_536689	-	-	Sb07g020145.1	-	-	-
Tdic1B_Cluster_532145	Bradi3g10300.1	-	-	-	Td_WEWseq_PGSB_v3_chr4B_Loc060822.1	-
Tdic1B_Cluster_530133	Bradi3g28590.1	-	-	-	-	-
Tdic1B_Cluster_523634	-	-	-	-	LoCoTd_WEWseq_PGSB_v3_chr6B_Loc086260.1	-
Tdic1B_Cluster_521410	Bradi3g28390.1	-	Sb01g019680.1	AK363693	Td_WEWseq_PGSB_v3_chr1B_Loc011679.1	Td_WEWseq_PGSB_v3_chr1B_Loc011679.1
Tdic1B_Cluster_51337	-	-	-	-	Td_WEWseq_PGSB_v3_chr1B_Loc006920.2	-
Tdic1B_Cluster_507616	-	-	-	-	sample12c50152_g1_i1	-
Tdic1B_Cluster_507384	-	-	-	AK373190	LoCoTd_WEWseq_PGSB_v3_chr1B_Loc011649.1	-
Tdic1B_Cluster_503815	Bradi1g75620.1	-	Sb01g019840.1	MLOC_54391.1	-	-
Tdic1B_Cluster_501992	-	-	-	MLOC_75821.1	-	-
Tdic1B_Cluster_497060	-	-	Sb01g029180.1	-	-	-
Tdic1B_Cluster_47825	Bradi3g58230.1	-	-	-	-	-
Tdic1B_Cluster_477376	-	Os03t0145200-01	-	-	-	-
Tdic1B_Cluster_475989	Bradi3g56680.1	Os04t0650200-01	-	-	-	-
Tdic1B_Cluster_47077	-	-	-	-	-	Td_WEWseq_PGSB_v3_chr4B_Loc057138.2
Tdic1B_Cluster_467373	Bradi2g31530.1	-	-	-	-	-
Tdic1B_Cluster_467358	Bradi1g74630.1	-	-	-	-	-
Tdic1B_Cluster_466764	-	-	-	-	-	LoCo_Td_WEWseq_PGSB_v3_chr2B_Loc024338.1
Tdic1B_Cluster_465190	Bradi3g27877.1	Os10t0456500-01	Sb01g020230.1	MLOC_59238.1	-	-
Tdic1B_Cluster_465078	-	-	-	-	sample12c31584_g1_i1	-
Tdic1B_Cluster_46002	Bradi1g01600.1	-	-	AK353627	-	-
Tdic1B_Cluster_445632	-	-	-	-	-	Td_WEWseq_PGSB_v3_chr1B_Loc011561.1
Tdic1B_Cluster_439425	-	-	Sb02g031580.1	MLOC_30245.1	-	-
Tdic1B_Cluster_437903	-	-	Sb01g022190.1	-	-	-
Tdic1B_Cluster_437896	Bradi3g26400.2	Os10t0412050-00	Sb01g022190.1	-	-	-
Tdic1B_Cluster_431677	-	-	-	MLOC_54794.6	-	-
Tdic1B_Cluster_42443	-	-	-	-	-	LoCo_Td_WEWseq_PGSB_v3_chr7B_Loc100391.3
Tdic1B_Cluster_41788	Bradi5g03658.1	-	-	-	-	-
Tdic1B_Cluster_414649	Bradi1g69700.1	Os03t0218500-01	Sb01g042680.1	MLOC_67581.1	-	-
Tdic1B_Cluster_41255	-	-	-	MLOC_9866.2	-	-
Tdic1B_Cluster_411983	-	Os07t0166700-01	-	-	LoCoTd_WEWseq_PGSB_v3_chr4B_Loc056570.1	-
Tdic1B_Cluster_407905	Bradi1g62800.1	Os03t0343700-01	Sb01g035720.1	-	-	-
Tdic1B_Cluster_407375	-	-	Sb01g032120.1	-	sample12c15094_g1_i1	Td_WEWseq_PGSB_v3_chr4A_Loc049017.6
Tdic1B_Cluster_40071	Bradi2g11590.1	-	Sb01g031070.1	-	-	-
Tdic1B_Cluster_391426	-	-	-	MLOC_40782.1	-	-
Tdic1B_Cluster_38955	Bradi3g45690.1	-	Sb04g022540.1	-	-	-
Tdic1B_Cluster_388964	Bradi2g54040.1	-	Sb03g038830.1	-	Td_WEWseq_PGSB_v3_chr6B_Loc088994.3	-
Tdic1B_Cluster_388313	-	-	-	-	LoCoTd_WEWseq_PGSB_v3_chr6B_Loc086165.1	-
Tdic1B_Cluster_37233	-	-	Sb08g020025.1	MLOC_36925.1	-	-
Tdic1B_Cluster_370312	-	-	Sb01g005015.1	-	-	-
Tdic1B_Cluster_365685	Bradi1g21975.1	-	-	-	-	-
Tdic1B_Cluster_365328	-	-	-	MLOC_430.1	-	-
Tdic1B_Cluster_364407	-	Os05t0469900-01	-	-	-	-
Tdic1B_Cluster_361668	-	-	-	-	LoCoTd_WEWseq_PGSB_v3_chr1B_Loc007702.8	LoCo_Td_WEWseq_PGSB_v3_chr1B_Loc007702.8
Tdic1B_Cluster_358262	-	-	-	-	sample7c49495_g1_i1	-
Tdic1B_Cluster_355016	-	-	-	AK357573	-	Td_WEWseq_PGSB_v3_chr6B_Loc089641.1
Tdic1B_Cluster_351371	Bradi2g31750.1	Os05t0283200-01	Sb09g009790.1	-	-	-
Tdic1B_Cluster_340616	Bradi2g30540.1	Os05t0304100-01	Sb01g029530.1	MLOC_78863.1	-	-
Tdic1B_Cluster_335244	-	-	Sb05g008525.1	-	-	-
Tdic1B_Cluster_33035	-	-	-	MLOC_16037.3	-	-
Tdic1B_Cluster_33015	-	-	-	-	-	LoCo_Td_WEWseq_PGSB_v3_chr6B_Loc089669.4
Tdic1B_Cluster_319741	-	-	-	AK375233	sample12c12636_g1_i1	-
Tdic1B_Cluster_312676	Bradi2g32600.1	-	Sb09g006480.1	-	-	-
Tdic1B_Cluster_30390	Bradi3g00840.1	-	-	-	LoCoTd_WEWseq_PGSB_v3_chr6B_Loc084193.1	-
Tdic1B_Cluster_297131	Bradi3g52837.1	Os02t0706600-00	Sb04g030480.1	AK358005	-	-
Tdic1B_Cluster_291524	Bradi5g25157.1	-	Sb06g031900.1	-	-	-
Tdic1B_Cluster_28270	Bradi3g58810.1	-	-	MLOC_35169.1	-	-
Tdic1B_Cluster_280230	Bradi1g50050.1	-	-	-	-	-
Tdic1B_Cluster_27663	-	Os10t0131000-00	Sb07g022230.1	-	-	-
Tdic1B_Cluster_274721	-	Os05t0176700-01	Sb09g005330.1	AK371612	-	-
Tdic1B_Cluster_272968	-	-	-	-	sample11c68923_g1_i1	-
Tdic1B_Cluster_267927	-	-	-	MLOC_50945.1	-	-
Tdic1B_Cluster_261253	-	-	Sb03g004550.1	MLOC_67136.1	-	-
Tdic1B_Cluster_2602	-	-	Sb01g026900.1	-	-	-
Tdic1B_Cluster_260138	-	Os02t0120900-01	-	AK363053	-	-
Tdic1B_Cluster_25849	Bradi4g00770.1	Os12t0635700-01	Sb08g022910.1	-	LoCoTd_WEWseq_PGSB_v3_chr1A_Loc001456.1	-
Tdic1B_Cluster_25832	Bradi1g56030.1	-	Sb01g029200.1	-	-	-
Tdic1B_Cluster_254618	-	-	Sb03g004680.1	-	-	-
Tdic1B_Cluster_243834	Bradi2g40377.1	-	Sb06g004067.1	-	-	-
Tdic1B_Cluster_238626	-	-	-	MLOC_41381.1	-	-
Tdic1B_Cluster_236161	Bradi2g13078.1	-	-	-	-	-
Tdic1B_Cluster_231511	-	Os09t0368200-00	-	-	-	-
Tdic1B_Cluster_2296	Bradi2g40070.1	-	Sb01g049380.1	AK377145	-	-
Tdic1B_Cluster_226641	Bradi2g56274.1	Os01t0870100-01	Sb03g041120.1	-	-	-
Tdic1B_Cluster_22578	Bradi2g27040.1	-	-	-	-	-
Tdic1B_Cluster_216761	-	-	Sb01g010790.1	-	-	-
Tdic1B_Cluster_215094	Bradi2g35180.1	-	-	AK250443.1	-	-
Tdic1B_Cluster_214666	-	Os05t0153200-01	Sb09g004150.1	-	-	-
Tdic1B_Cluster_212299	Bradi2g35467.1	-	Sb09g004120.1	AK250764.1	-	-
Tdic1B_Cluster_201412	Bradi3g15027.1	-	-	-	-	-
Tdic1B_Cluster_200998	Bradi2g35707.2	Os05t0150600-02	-	-	-	-
Tdic1B_Cluster_198425	-	Os01t0367900-01	Sb03g014780.1	-	-	-
Tdic1B_Cluster_196018	Bradi2g35800.1	Os05t0149900-01	Sb09g003840.1	-	-	-
Tdic1B_Cluster_192787	-	-	-	-	sample11c48689_g1_i1	-
Tdic1B_Cluster_190945	-	-	-	-	sample8c39306_g1_i1	-
Tdic1B_Cluster_189366	-	Os05t0523100-01	Sb01g020130.1	-	-	-
Tdic1B_Cluster_185201	-	-	-	MLOC_38769.1	Td_WEWseq_PGSB_v3_chr1B_Loc007355.1	Td_WEWseq_PGSB_v3_chr1B_Loc007355.1
Tdic1B_Cluster_18327	-	Os01t0681100-01	-	-	-	-
Tdic1B_Cluster_177508	Bradi4g08300.1	-	-	-	-	-
Tdic1B_Cluster_17589	-	-	-	MLOC_58150.4	-	-
Tdic1B_Cluster_173792	Bradi3g51660.1	-	-	-	-	-
Tdic1B_Cluster_17265	-	-	Sb03g047010.1	MLOC_63684.1	-	-
Tdic1B_Cluster_172606	-	-	-	MLOC_19854.5	-	-
Tdic1B_Cluster_172469	-	-	-	-	Td_WEWseq_PGSB_v3_chr4B_Loc060494.1	-
Tdic1B_Cluster_170352	-	-	-	MLOC_74207.1	-	-
Tdic1B_Cluster_17015	-	-	-	AK376316	-	-
Tdic1B_Cluster_168342	Bradi4g20557.1	Os11t0265600-00	Sb01g001720.1	AK252846.1	sample8c12508_g1_i1	-
Tdic1B_Cluster_165024	-	Os03t0861100-01	-	-	-	-
Tdic1B_Cluster_161855	-	Os03t0576700-01	-	-	-	-
Tdic1B_Cluster_159194	-	-	Sb05g023883.1	-	-	-
Tdic1B_Cluster_149387	-	-	Sb03g017580.1	MLOC_59908.1	-	-
Tdic1B_Cluster_148557	-	-	-	MLOC_37216.1	-	-
Tdic1B_Cluster_14756	Bradi2g32970.1	-	-	-	sample7c32684_g1_i1	-
Tdic1B_Cluster_146785	-	-	Sb01g048380.1	-	-	-
Tdic1B_Cluster_143005	-	-	-	-	sample12c54028_g1_i1	-
Tdic1B_Cluster_142451	Bradi1g14170.1	-	Sb01g016810.2	AK358522	-	-
Tdic1B_Cluster_14241	-	-	Sb10g030320.1	-	-	Td_WEWseq_PGSB_v3_chr2B_Loc026271.1
Tdic1B_Cluster_13253	-	-	Sb01g009475.1	-	-	-
Tdic1B_Cluster_13235	Bradi4g19140.1	Os11t0483900-01	Sb0019s004720.1	-	-	-
Tdic1B_Cluster_13104	Bradi1g00200.1	-	Sb01g030870.1	AK366801	-	-
Tdic1B_Cluster_130397	Bradi2g38540.1	-	Sb04g038000.1	MLOC_70922.2	-	-
Tdic1B_Cluster_128203	Bradi2g38497.1	Os05t0132400-01	Sb09g002650.1	MLOC_63090.1	-	-
Tdic1B_Cluster_126459	Bradi3g41320.1	-	-	-	-	-
Tdic1B_Cluster_125661	Bradi5g24570.1	Os04t0658700-00	Sb06g031420.1	-	-	-
Tdic1B_Cluster_12540	-	-	Sb05g002035.1	-	-	-
Tdic1B_Cluster_122618	-	-	Sb02g011993.1	-	-	-
Tdic1B_Cluster_122580	Bradi3g56050.1	Os02t0793500-01	-	MLOC_45258.1	-	-
Tdic1B_Cluster_121836	Bradi2g05560.2	Os01t0187400-01	Sb03g003300.1	-	-	-
Tdic1B_Cluster_1178679	-	-	-	AK368804	-	-
Tdic1B_Cluster_1178524	-	-	-	AK373120	LoCoTd_WEWseq_PGSB_v3_chr1B_Loc010283.1	-
Tdic1B_Cluster_1174039	-	-	Sb03g034390.1	-	-	-
Tdic1B_Cluster_1173468	Bradi3g00620.1	-	Sb04g000430.1	-	-	-
Tdic1B_Cluster_1172543	Bradi3g05847.1	Os03t0403100-01	-	-	-	-
Tdic1B_Cluster_1171276	-	-	-	AK363961	-	-
Tdic1B_Cluster_1170709	-	-	Sb10g021034.1	-	-	-
Tdic1B_Cluster_1170706	-	-	Sb02g015861.1	-	-	-
Tdic1B_Cluster_1170451	-	-	-	-	sample12c44587_g1_i1	-
Tdic1B_Cluster_1170118	Bradi2g42090.1	-	-	-	-	-
Tdic1B_Cluster_1168869	-	Os02t0818500-03	-	-	-	-
Tdic1B_Cluster_1168701	-	-	-	MLOC_66888.1	-	-
Tdic1B_Cluster_1168589	-	-	-	-	LoCoTd_WEWseq_PGSB_v3_chr6B_Loc086273.4	Td_WEWseq_PGSB_v3_chr1B_Loc010218.1
Tdic1B_Cluster_1168051	-	Os11t0213800-01	Sb07g005720.1	-	-	-
Tdic1B_Cluster_1167977	Bradi3g21370.4	Os05t0105500-01	-	MLOC_54504.2	-	-
Tdic1B_Cluster_1166793	Bradi2g49447.1	-	Sb03g034220.1	-	-	-
Tdic1B_Cluster_11642	-	-	-	MLOC_9830.1	-	-
Tdic1B_Cluster_1164113	-	Os02t0782200-01	Sb04g035110.1	MLOC_69382.6	-	-
Tdic1B_Cluster_1164111	Bradi5g25870.1	-	Sb04g035110.1	MLOC_69382.6	-	-
Tdic1B_Cluster_1163190	Bradi3g49467.1	Os02t0633100-02	-	MLOC_11982.3	-	-
Tdic1B_Cluster_1160662	-	Os01t0720300-00	-	-	-	-
Tdic1B_Cluster_1160661	-	Os01t0720300-00	-	-	-	-
Tdic1B_Cluster_1160272	Bradi1g25517.1	-	-	-	-	-
Tdic1B_Cluster_1160264	-	-	-	MLOC_11749.1	sample11c27939_g2_i2	-
Tdic1B_Cluster_1159985	Bradi1g17330.1	-	-	MLOC_57357.1	-	-
Tdic1B_Cluster_1157893	Bradi2g31967.1	Os05t0219800-01	Sb09g007185.1	MLOC_60304.3	-	-
Tdic1B_Cluster_1157870	Bradi2g14960.1	-	-	-	-	-
Tdic1B_Cluster_1157530	Bradi2g14920.1	Os05t0579200-01	-	-	-	-
Tdic1B_Cluster_1156726	Bradi2g15526.1	Os04t0394300-01	Sb06g014350.1	MLOC_77003.1	-	-
Tdic1B_Cluster_1156467	-	-	Sb0621s002010.1	-	-	-
Tdic1B_Cluster_115628	-	-	-	MLOC_76303.1	-	-
Tdic1B_Cluster_1155538	-	-	-	-	sample12c4394_g1_i1	-
Tdic1B_Cluster_1154398	Bradi1g11180.1	-	Sb01g010590.1	AK369576	-	-
Tdic1B_Cluster_1154378	-	Os03t0748400-01	Sb01g008130.1	-	-	-
Tdic1B_Cluster_1154036	-	Os05t0576600-01	-	AK366896	-	-
Tdic1B_Cluster_1152153	Bradi4g17190.1	-	-	-	-	-
Tdic1B_Cluster_1150588	-	-	-	MLOC_65674.2	Td_WEWseq_PGSB_v3_chr4B_Loc058620.2	-
Tdic1B_Cluster_1150427	Bradi1g59950.1	-	-	-	-	-
Tdic1B_Cluster_1150078	-	-	-	-	sample12c65562_g1_i1	-
Tdic1B_Cluster_11495	Bradi3g49380.1	Os02t0629800-01	-	-	-	-
Tdic1B_Cluster_1149353	Bradi2g15930.1	-	Sb03g030040.1	MLOC_6606.1	-	-
Tdic1B_Cluster_1147556	-	-	-	-	LoCoTd_WEWseq_PGSB_v3_chr1B_Loc011953.1	LoCo_Td_WEWseq_PGSB_v3_chr1B_Loc011953.1
Tdic1B_Cluster_1147245	-	-	-	-	LoCoTd_WEWseq_PGSB_v3_chr4B_Loc060663.1	LoCo_Td_WEWseq_PGSB_v3_chr4B_Loc060663.1
Tdic1B_Cluster_1146089	Bradi1g29160.1	Os02t0822300-00	Sb04g037690.1	-	-	-
Tdic1B_Cluster_1144606	-	-	-	MLOC_20533.1	-	-
Tdic1B_Cluster_1144214	Bradi3g12660.1	-	-	-	-	-
Tdic1B_Cluster_1143008	-	Os07t0285200-01	Sb09g001950.1	-	-	-
Tdic1B_Cluster_1140843	-	-	-	-	-	LoCo_Td_WEWseq_PGSB_v3_chr1A_Loc006068.1
Tdic1B_Cluster_1140552	-	Os10t0450400-01	-	-	-	-
Tdic1B_Cluster_1140542	-	-	-	MLOC_17691.1	-	-
Tdic1B_Cluster_113878	Bradi1g71680.2	Os03t0192600-02	Sb01g044330.1	MLOC_68471.1	-	-
Tdic1B_Cluster_1138723	-	-	-	-	Td_WEWseq_PGSB_v3_chr1B_Loc013656.1	-
Tdic1B_Cluster_1138455	Bradi1g36080.1	-	-	-	-	-
Tdic1B_Cluster_1136653	-	Os05t0563400-01	Sb09g028450.1	-	-	-
Tdic1B_Cluster_1136039	-	-	-	MLOC_73277.1	-	-
Tdic1B_Cluster_1135865	-	-	-	-	LoCoTd_WEWseq_PGSB_v3_chr4B_Loc060156.1	LoCo_Td_WEWseq_PGSB_v3_chr4B_Loc060156.1
Tdic1B_Cluster_1133458	-	-	-	MLOC_62564.2	-	-
Tdic1B_Cluster_1132929	-	-	-	MLOC_26730.1	-	-
Tdic1B_Cluster_113254	-	-	Sb02g015861.1	-	-	-
Tdic1B_Cluster_1132112	-	-	-	-	LoCoTd_WEWseq_PGSB_v3_chr1B_Loc009882.1	LoCo_Td_WEWseq_PGSB_v3_chr1B_Loc009882.1
Tdic1B_Cluster_1131535	-	Os05t0560900-01	Sb09g028360.1	MLOC_72016.2	-	-
Tdic1B_Cluster_1130266	-	-	Sb09g028360.1	-	-	-
Tdic1B_Cluster_1129557	-	-	Sb03g006736.1	-	-	-
Tdic1B_Cluster_1129077	Bradi4g08210.1	-	-	-	-	-
Tdic1B_Cluster_1128793	-	-	-	-	Td_WEWseq_PGSB_v3_chr1B_Loc009865.1	-
Tdic1B_Cluster_1128315	-	Os06t0658900-01	Sb10g025475.1	MLOC_12567.1	-	-
Tdic1B_Cluster_1127430	Bradi1g27020.1	-	-	-	-	-
Tdic1B_Cluster_1126877	Bradi2g16980.1	Os05t0557900-01	-	MLOC_56288.4	-	-
Tdic1B_Cluster_1124280	-	-	-	-	LoCoTd_WEWseq_PGSB_v3_chr1B_Loc013564.1	LoCo_Td_WEWseq_PGSB_v3_chr1B_Loc013564.1
Tdic1B_Cluster_1122328	Bradi1g64327.1	Os03t0310000-01	Sb01g037330.1	MLOC_3105.1	-	-
Tdic1B_Cluster_1122114	-	Os09t0450300-03	-	-	-	-
Tdic1B_Cluster_1122084	-	-	Sb06g001540.1	-	-	-
Tdic1B_Cluster_1122025	-	Os01t0248600-01	-	AK251375.1	-	-
Tdic1B_Cluster_1121496	-	Os02t0113200-00	-	-	sample11c64752_g1_i1	Td_WEWseq_PGSB_v3_chr5A_Loc069416.1
Tdic1B_Cluster_1120621	-	-	Sb06g030515.1	-	-	-
Tdic1B_Cluster_112018	-	Os03t0102000-01	-	-	LoCoTd_WEWseq_PGSB_v3_chr4B_Loc058150.1	-
Tdic1B_Cluster_1118485	Bradi1g47960.1	-	Sb10g005050.1	-	-	-
Tdic1B_Cluster_1117180	-	-	-	-	-	LoCo_Td_WEWseq_PGSB_v3_chr4B_Loc059477.1
Tdic1B_Cluster_1114038	-	-	-	-	LoCoTd_WEWseq_PGSB_v3_chr1B_Loc009725.1	LoCo_Td_WEWseq_PGSB_v3_chr1B_Loc009725.1
Tdic1B_Cluster_1113597	-	-	-	-	LoCoTd_WEWseq_PGSB_v3_chr1B_Loc009716.1	-
Tdic1B_Cluster_1112667	Bradi3g13690.1	Os10t0151800-01	-	MLOC_56091.2	-	-
Tdic1B_Cluster_1112151	Bradi3g19070.1	Os08t0250700-01	Sb07g008100.1	-	-	-
Tdic1B_Cluster_1110225	-	Os06t0158900-00	-	-	-	-
Tdic1B_Cluster_1109725	-	-	Sb06g016210.1	-	-	-
Tdic1B_Cluster_1107485	Bradi2g12020.1	-	Sb03g013040.1	MLOC_70988.1	sample12c14272_g1_i1	Td_WEWseq_PGSB_v3_chr4B_Loc058668.3
Tdic1B_Cluster_1105224	-	-	Sb01g011560.1	AK364917	-	-
Tdic1B_Cluster_1103229	Bradi2g11590.1	Os06t0484800-00	Sb01g031070.1	-	-	-
Tdic1B_Cluster_1102402	-	-	Sb01g021910.1	MLOC_64948.1	-	-
Tdic1B_Cluster_1101675	Bradi2g17730.1	-	Sb09g027310.1	AK375156	Td_WEWseq_PGSB_v3_chr1B_Loc013402.1	-
Tdic1B_Cluster_1101517	-	-	-	AK356710	-	-
Tdic1B_Cluster_1101467	Bradi2g33317.1	-	Sb09g005970.1	-	-	-
Tdic1B_Cluster_110125	-	-	-	-	-	LoCo_Td_WEWseq_PGSB_v3_chr1B_Loc007175.1
Tdic1B_Cluster_1098534	Bradi2g16130.1	Os05t0567400-01	Sb09g028780.1	-	-	-
Tdic1B_Cluster_1096764	-	Os05t0545400-01	-	-	-	-
Tdic1B_Cluster_1091833	Bradi2g17990.1	-	-	AK252036.1	-	-
Tdic1B_Cluster_1091181	Bradi1g15650.1	Os03t0573500-00	Sb01g016060.1	MLOC_54911.1	-	-
Tdic1B_Cluster_1090749	Bradi2g18060.1	-	Sb09g027150.1	-	-	-
Tdic1B_Cluster_1090747	-	-	Sb09g027150.1	-	-	-
Tdic1B_Cluster_108881	Bradi2g23410.1	-	-	-	-	-
Tdic1B_Cluster_108823	-	-	-	-	LoCoTd_WEWseq_PGSB_v3_chr1B_Loc007159.1	-
Tdic1B_Cluster_1087692	-	-	-	-	-	LoCo_Td_WEWseq_PGSB_v3_chr1B_Loc013356.2
Tdic1B_Cluster_1083875	-	-	-	-	sample12c19136_g1_i1	-
Tdic1B_Cluster_1078987	-	Os09t0555150-01	Sb03g045670.1	-	-	-
Tdic1B_Cluster_1078986	-	Os05t0539400-01	Sb09g026870.1	AK376001	-	-
Tdic1B_Cluster_1077994	Bradi2g11590.1	Os06t0484800-00	-	MLOC_21373.1	-	-
Tdic1B_Cluster_1077128	-	-	-	AK355408	-	-
Tdic1B_Cluster_1077047	Bradi2g51100.1	-	-	-	-	-
Tdic1B_Cluster_1076872	-	-	-	-	-	Td_WEWseq_PGSB_v3_chr6B_Loc085896.1
Tdic1B_Cluster_1076371	Bradi2g18670.1	Os05t0535600-00	-	-	-	-
Tdic1B_Cluster_1075017	Bradi4g42470.1	-	-	-	-	-
Tdic1B_Cluster_1074993	-	-	-	-	-	LoCo_Td_WEWseq_PGSB_v3_chr1B_Loc009532.1
Tdic1B_Cluster_1074697	Bradi2g46180.1	-	-	MLOC_73333.1	-	-
Tdic1B_Cluster_1069420	Bradi2g11590.1	-	-	MLOC_21373.1	-	-
Tdic1B_Cluster_1069145	-	-	-	-	Td_WEWseq_PGSB_v3_chr1B_Loc013280.1	Td_WEWseq_PGSB_v3_chr1B_Loc013280.1
Tdic1B_Cluster_1068515	-	Os04t0193200-00	Sb01g015930.1	-	-	-
Tdic1B_Cluster_1067569	Bradi2g18877.1	-	Sb03g034230.1	MLOC_10933.1	-	-
Tdic1B_Cluster_1066826	-	Os02t0100700-01	-	AK370019	-	-
Tdic1B_Cluster_1066016	-	-	Sb05g024850.1	-	-	-
Tdic1B_Cluster_1064523	Bradi2g18970.1	-	Sb09g026450.1	-	-	-
Tdic1B_Cluster_1061268	Bradi2g19050.1	-	Sb09g026370.1	-	-	-
Tdic1B_Cluster_1057359	-	-	-	AK354541	-	-
Tdic1B_Cluster_1057206	-	-	-	MLOC_17987.1	-	-
Tdic1B_Cluster_1057203	Bradi2g19147.1	Os05t0527700-01	-	MLOC_17987.1	-	-
Tdic1B_Cluster_1056246	-	-	Sb0011s003210.1	-	-	-
Tdic1B_Cluster_1051507	-	-	-	-	LoCoTd_WEWseq_PGSB_v3_chr3B_Loc040860.1	LoCo_Td_WEWseq_PGSB_v3_chr3B_Loc040860.1
Tdic1B_Cluster_1050040	-	-	-	-	-	LoCo_Td_WEWseq_PGSB_v3_chr4B_Loc056329.13
Tdic1B_Cluster_1049819	Bradi2g33380.1	-	-	-	-	-
Tdic1B_Cluster_1047574	-	-	-	AK361193	-	-
Tdic1B_Cluster_1047277	Bradi1g46170.1	-	-	MLOC_76556.1	-	-
Tdic1B_Cluster_1046748	Bradi2g19570.1	Os05t0519400-01	Sb01g014140.1	-	-	-
Tdic1B_Cluster_1046476	-	Os01t0304300-01	Sb09g025850.1	AK367106	LoCoTd_WEWseq_PGSB_v3_chr1B_Loc009377.1	LoCo_Td_WEWseq_PGSB_v3_chr1B_Loc009377.1
Tdic1B_Cluster_1043433	Bradi2g19670.1	-	Sb03g034580.1	-	-	-
Tdic1B_Cluster_10432	-	Os03t0669100-01	Sb01g012360.1	-	-	Td_WEWseq_PGSB_v3_chrUn_Loc109966.2
Tdic1B_Cluster_1042880	Bradi1g43500.1	-	-	-	-	-
Tdic1B_Cluster_10421	-	Os01t0358700-01	Sb08g015337.1	-	-	-
Tdic1B_Cluster_1041196	-	-	Sb02g030860.1	-	-	-
Tdic1B_Cluster_1041192	Bradi1g65345.1	-	-	-	-	-
Tdic1B_Cluster_1039386	Bradi3g55730.1	Os02t0820900-01	Sb06g001740.1	-	-	-
Tdic1B_Cluster_1039239	-	-	Sb05g004370.1	-	-	-
Tdic1B_Cluster_1036465	-	Os05t0513800-02	-	-	-	-
Tdic1B_Cluster_1036199	-	-	Sb10g023155.1	-	-	-
Tdic1B_Cluster_1036196	-	-	-	MLOC_51057.3	-	-
Tdic1B_Cluster_1028307	Bradi2g42890.1	-	Sb09g001290.1	-	-	-
Tdic1B_Cluster_1026939	-	-	Sb05g025250.1	-	-	-
Tdic1B_Cluster_1025535	Bradi3g13580.1	Os08t0112800-01	-	MLOC_53974.1	-	-
Tdic1B_Cluster_1025283	Bradi1g04597.1	Os03t0808100-01	Sb01g004210.1	-	-	-
Tdic1B_Cluster_1025072	-	-	-	-	LoCoTd_WEWseq_PGSB_v3_chr4B_Loc060907.1	-
Tdic1B_Cluster_1024596	-	-	-	-	-	LoCo_Td_WEWseq_PGSB_v3_chr4B_Loc056241.1
Tdic1B_Cluster_1022406	Bradi1g70900.1	-	Sb01g018000.1	-	-	-
Tdic1B_Cluster_1022405	-	-	Sb01g018000.1	-	-	-
Tdic1B_Cluster_1021614	-	-	-	-	Td_WEWseq_PGSB_v3_chr1B_Loc013065.5	-
Tdic1B_Cluster_1021611	Bradi2g20360.2	-	Sb09g025030.1	MLOC_61697.2	-	-
Tdic1B_Cluster_1019338	Bradi3g41640.1	-	-	-	-	-
Tdic1B_Cluster_1018933	-	-	-	AK359028	LoCoTd_WEWseq_PGSB_v3_chr1B_Loc009266.1	-
Tdic1B_Cluster_101870	-	-	Sb09g013513.1	MLOC_55245.1	-	-
Tdic1B_Cluster_1018630	Bradi2g20530.1	-	Sb09g024880.1	-	-	-
Tdic1B_Cluster_1017385	Bradi2g44310.1	-	-	-	-	-
Tdic1B_Cluster_1016055	Bradi1g29427.1	-	-	-	-	-
Tdic1B_Cluster_1016032	Bradi1g29427.1	Os11t0633500-01	Sb06g029290.1	-	-	-
Tdic1B_Cluster_1013616	Bradi1g09500.1	Os04t0413200-01	Sb01g008910.1	-	-	-
Tdic1B_Cluster_1012876	Bradi2g20660.1	-	-	AK370448	-	-
Tdic1B_Cluster_1010204	Bradi2g20740.1	-	-	-	-	-
Tdic1B_Cluster_1009734	-	Os01t0369300-01	-	AK368396	Td_WEWseq_PGSB_v3_chr1B_Loc012998.1	-
Tdic1B_Cluster_1008405	-	-	-	-	LoCoTd_WEWseq_PGSB_v3_chr1B_Loc012992.1	-
Tdic1B_Cluster_1007331	Bradi2g20800.1	-	-	MLOC_69141.1	-	-
Tdic1B_Cluster_1006753	Bradi2g20810.1	Os05t0499500-01	Sb09g024600.1	-	-	-
Tdic1B_Cluster_1006752	Bradi2g20810.1	Os05t0499500-01	Sb09g024600.1	-	-	-
Tdic1B_Cluster_1006746	-	-	-	-	Td_WEWseq_PGSB_v3_chr1B_Loc009219.1	-
Tdic1B_Cluster_1002269	Bradi4g06117.1	Os12t0528000-01	-	-	-	-
Tdic1B-contig9992358	-	Os10t0497366-00	-	-	-	-
Tdic1B-contig9982548	-	Os06t0484800-00	Sb01g005660.1	-	-	-
Tdic1B-contig9982464	-	-	-	MLOC_4800.1	-	-
Tdic1B-contig9980895	Bradi2g16130.1	Os05t0567400-01	Sb09g028780.1	-	-	-
Tdic1B-contig997228	Bradi1g10820.1	-	-	AK362851	-	-
Tdic1B-contig9971863	-	-	-	MLOC_24301.1	-	-
Tdic1B-contig997064	Bradi1g70970.1	-	-	-	-	-
Tdic1B-contig9963211	Bradi4g38980.1	-	Sb02g012880.1	AK371791	-	-
Tdic1B-contig9943193	Bradi3g14690.1	-	-	-	-	-
Tdic1B-contig9931800	-	-	-	MLOC_23244.1	-	-
Tdic1B-contig9928333	-	-	-	-	sample11c782_g1_i1	-
Tdic1B-contig9927420	-	-	-	-	sample12c54627_g1_i1	-
Tdic1B-contig9908498	Bradi3g49940.1	-	-	-	-	-
Tdic1B-contig9905958	Bradi1g05757.1	-	Sb03g017580.1	-	-	-
Tdic1B-contig9902321	-	Os12t0517100-01	Sb09g003670.1	-	-	-
Tdic1B-contig9895380	Bradi5g18580.1	Os09t0241550-00	-	-	-	-
Tdic1B-contig9894740	Bradi2g04447.1	-	-	-	-	-
Tdic1B-contig9888331	-	-	-	-	sample11c47563_g1_i1	-
Tdic1B-contig9880455	Bradi4g24990.1	Os11t0158200-00	Sb05g003680.1	-	Td_WEWseq_PGSB_v3_chr4B_Loc059164.1	-
Tdic1B-contig9868595	-	-	-	MLOC_52689.1	-	-
Tdic1B-contig9857647	-	-	-	-	LoCoTd_WEWseq_PGSB_v3_chr1B_Loc011289.1	-
Tdic1B-contig9842612	-	Os03t0690500-00	Sb08g016600.1	MLOC_67637.1	-	Td_WEWseq_PGSB_v3_chr1B_Loc007279.1
Tdic1B-contig9834783	-	Os01t0152300-00	-	-	-	-
Tdic1B-contig982341	-	-	-	-	sample11c70257_g1_i1	-
Tdic1B-contig9799671	Bradi1g29634.1	-	-	-	-	-
Tdic1B-contig979083	Bradi2g10880.6	-	-	-	-	-
Tdic1B-contig978604	-	-	-	-	-	LoCo_Td_WEWseq_PGSB_v3_chr1B_Loc013768.1
Tdic1B-contig9774320	-	-	-	MLOC_31208.2	-	-
Tdic1B-contig9768601	-	-	-	MLOC_24918.1	-	-
Tdic1B-contig9766690	-	Os11t0199900-00	-	-	-	-
Tdic1B-contig9764521	-	Os05t0572000-00	Sb09g029070.1	AK374132	-	-
Tdic1B-contig9762932	-	-	Sb01g047517.1	-	-	-
Tdic1B-contig976095	-	Os01t0232800-01	Sb01g027600.1	-	-	-
Tdic1B-contig9755483	-	-	-	-	Td_WEWseq_PGSB_v3_chr1B_Loc012068.1	-
Tdic1B-contig9752186	-	-	-	AK363912	-	-
Tdic1B-contig9738946	-	-	-	-	LoCoTd_WEWseq_PGSB_v3_chr4B_Loc057056.1	LoCo_Td_WEWseq_PGSB_v3_chr4B_Loc057056.1
Tdic1B-contig9733463	-	-	-	MLOC_62363.1	-	-
Tdic1B-contig9699709	-	-	-	-	-	LoCo_Td_WEWseq_PGSB_v3_chr4B_Loc057322.1
Tdic1B-contig9695727	-	-	-	-	sample12c26913_g1_i1	-
Tdic1B-contig9662590	-	-	Sb07g008830.1	-	-	-
Tdic1B-contig966172	-	-	-	MLOC_81928.1	-	-
Tdic1B-contig9659361	-	-	Sb09g004515.1	-	-	-
Tdic1B-contig9648723	Bradi2g18820.1	Os05t0533500-01	-	MLOC_74532.1	-	-
Tdic1B-contig9647988	-	-	-	MLOC_5971.1	-	-
Tdic1B-contig9627635	-	-	-	MLOC_34631.1	-	-
Tdic1B-contig9627182	-	Os05t0499300-01	-	-	Td_WEWseq_PGSB_v3_chr1B_Loc009219.1	-
Tdic1B-contig9616199	Bradi1g78082.1	-	-	-	-	-
Tdic1B-contig9614525	-	-	-	MLOC_36684.1	-	-
Tdic1B-contig96080	-	-	-	-	LoCoTd_WEWseq_PGSB_v3_chr4B_Loc058377.1	-
Tdic1B-contig9603673	-	-	-	-	sample12c60209_g1_i1	-
Tdic1B-contig9599223	-	-	-	-	LoCoTd_WEWseq_PGSB_v3_chr1B_Loc008334.1	LoCo_Td_WEWseq_PGSB_v3_chr1B_Loc008334.1
Tdic1B-contig9596554	Bradi2g19670.1	-	-	-	-	-
Tdic1B-contig9594250	-	-	Sb07g007680.1	-	-	-
Tdic1B-contig9585865	Bradi3g28437.1	-	Sb01g019600.1	MLOC_74819.1	-	-
Tdic1B-contig9584327	-	-	-	-	Td_WEWseq_PGSB_v3_chr7B_Loc100554.14	-
Tdic1B-contig9575569	-	Os01t0705200-01	-	MLOC_6950.3	sample11c55113_g1_i1	-
Tdic1B-contig9572890	-	-	Sb02g002810.1	-	-	-
Tdic1B-contig956898	Bradi1g47900.1	-	-	-	-	-
Tdic1B-contig9567212	-	Os01t0841500-01	Sb03g039470.1	-	-	-
Tdic1B-contig9562463	-	-	-	-	LoCoTd_WEWseq_PGSB_v3_chr6B_Loc089720.1	LoCo_Td_WEWseq_PGSB_v3_chr6B_Loc089720.1
Tdic1B-contig9558460	-	-	-	MLOC_12334.1	-	-
Tdic1B-contig9553776	Bradi2g14850.1	-	-	-	-	-
Tdic1B-contig9545013	-	-	Sb01g040440.1	-	-	-
Tdic1B-contig9536976	Bradi2g36057.1	-	-	MLOC_13316.1	-	-
Tdic1B-contig9531946	Bradi3g43650.1	Os02t0491600-00	Sb04g019700.1	-	-	-
Tdic1B-contig9531819	-	-	Sb01g018050.1	-	-	-
Tdic1B-contig9517270	-	-	Sb01g020830.1	-	-	-
Tdic1B-contig9516471	Bradi2g11590.1	Os06t0484800-00	-	-	-	-
Tdic1B-contig9500050	-	-	Sb06g017960.1	-	-	-
Tdic1B-contig94996	-	-	-	AK373555	-	Td_WEWseq_PGSB_v3_chr1B_Loc008802.1
Tdic1B-contig9478	Bradi1g28840.1	Os03t0861100-01	Sb01g000280.1	-	-	-
Tdic1B-contig9476152	Bradi1g30672.1	-	-	-	-	-
Tdic1B-contig9465242	Bradi2g16850.1	-	-	MLOC_10203.4	-	-
Tdic1B-contig9453105	-	-	-	-	LoCoTd_WEWseq_PGSB_v3_chr1B_Loc007737.2	-
Tdic1B-contig9450243	-	-	Sb05g008235.1	-	-	-
Tdic1B-contig9429960	Bradi2g37620.1	Os02t0277700-01	-	-	-	-
Tdic1B-contig9421773	Bradi3g58226.1	Os10t0381800-02	-	-	-	-
Tdic1B-contig9417107	Bradi3g11810.1	-	-	-	-	-
Tdic1B-contig9401750	-	-	Sb01g038917.1	-	-	-
Tdic1B-contig9399099	-	Os10t0136150-00	-	AK248821.1	-	LoCo_Td_WEWseq_PGSB_v3_chr1B_Loc013017.1
Tdic1B-contig9395871	Bradi2g26076.1	-	-	-	-	-
Tdic1B-contig9395847	-	-	-	MLOC_12039.2	-	-
Tdic1B-contig9393836	Bradi1g33457.2	-	Sb10g028240.1	MLOC_10884.2	-	Td_WEWseq_PGSB_v3_chr7B_Loc105819.1
Tdic1B-contig9392292	-	Os10t0174548-00	-	-	-	-
Tdic1B-contig9383461	-	Os11t0633500-01	Sb06g029290.1	-	-	-
Tdic1B-contig9369776	-	-	-	-	Td_WEWseq_PGSB_v3_chr1B_Loc009066.5	-
Tdic1B-contig936144	Bradi3g27260.1	-	Sb01g021190.1	AK251488.1	-	-
Tdic1B-contig9345174	Bradi1g63620.1	-	-	-	-	-
Tdic1B-contig9343727	Bradi4g08152.1	Os12t0291000-00	-	-	-	-
Tdic1B-contig9343245	-	-	Sb01g020130.1	-	-	-
Tdic1B-contig9342820	Bradi2g19710.1	Os05t0517200-01	Sb09g025660.1	MLOC_55738.1	-	-
Tdic1B-contig9342498	-	-	-	-	LoCoTd_WEWseq_PGSB_v3_chr4B_Loc059706.1	-
Tdic1B-contig9338688	Bradi3g28657.1	Os10t0474100-00	-	-	-	-
Tdic1B-contig9335064	Bradi2g13297.1	-	Sb10g008520.1	-	Td_WEWseq_PGSB_v3_chr1B_Loc012803.1	-
Tdic1B-contig9329057	Bradi2g11590.1	Os06t0484800-00	-	MLOC_21373.1	-	-
Tdic1B-contig9315039	Bradi1g32732.1	Os03t0707300-01	-	-	-	-
Tdic1B-contig9298998	-	-	Sb0011s012860.1	-	-	-
Tdic1B-contig9281021	-	Os05t0113900-01	-	-	-	-
Tdic1B-contig927918	Bradi4g41790.1	Os11t0167500-00	Sb05g003960.1	-	-	-
Tdic1B-contig9256898	-	-	Sb02g038860.1	-	-	-
Tdic1B-contig9240896	Bradi2g03760.1	-	-	-	-	-
Tdic1B-contig9231139	Bradi3g16430.1	-	-	MLOC_60237.3	-	-
Tdic1B-contig9227686	-	Os05t0232200-01	Sb09g030625.1	-	-	-
Tdic1B-contig9223214	Bradi2g01260.1	-	-	-	-	-
Tdic1B-contig922263	Bradi2g54640.1	-	Sb01g013830.1	-	-	-
Tdic1B-contig9217098	-	-	-	-	LoCoTd_WEWseq_PGSB_v3_chr6B_Loc084577.1	LoCo_Td_WEWseq_PGSB_v3_chr6B_Loc084577.1
Tdic1B-contig9210474	-	-	Sb09g029940.1	-	-	-
Tdic1B-contig9208794	-	-	-	MLOC_16403.1	-	-
Tdic1B-contig9204796	Bradi4g09247.1	Os01t0521600-00	-	-	-	-
Tdic1B-contig9197222	-	Os02t0327500-01	Sb04g009360.1	AK366834	-	-
Tdic1B-contig9181316	Bradi2g33500.1	Os07t0160400-01	Sb08g022930.1	-	-	-
Tdic1B-contig9164789	-	Os08t0154900-00	Sb07g003630.1	-	-	-
Tdic1B-contig9160809	-	-	-	MLOC_16536.1	-	-
Tdic1B-contig9156635	-	Os06t0225100-01	Sb10g007930.1	-	-	-
Tdic1B-contig9148386	-	-	Sb09g003930.1	-	-	-
Tdic1B-contig914573	-	-	-	AK376023	-	-
Tdic1B-contig9134643	-	-	-	-	LoCoTd_WEWseq_PGSB_v3_chr1B_Loc011689.2	-
Tdic1B-contig9125341	Bradi3g32630.2	-	-	AK372742	-	-
Tdic1B-contig912422	-	-	-	MLOC_26193.1	-	-
Tdic1B-contig9117049	-	-	-	-	-	LoCo_Td_WEWseq_PGSB_v3_chr4B_Loc060010.17
Tdic1B-contig9115925	Bradi1g02670.1	-	-	-	-	-
Tdic1B-contig9110763	Bradi3g29510.1	-	-	-	-	-
Tdic1B-contig9109377	Bradi3g09280.1	-	-	-	-	-
Tdic1B-contig9106501	Bradi3g30490.1	-	Sb01g017150.1	AK360766	-	-
Tdic1B-contig9101985	-	-	-	MLOC_62632.1	sample12c23588_g2_i1	-
Tdic1B-contig9101676	Bradi1g69530.1	-	-	-	-	-
Tdic1B-contig9087753	-	-	Sb02g028950.1	-	-	-
Tdic1B-contig9085866	-	-	Sb02g032250.1	AK251968.1	-	-
Tdic1B-contig9083090	-	-	Sb01g012360.1	-	-	-
Tdic1B-contig9075594	Bradi2g61830.1	-	Sb03g047060.1	-	-	-
Tdic1B-contig9073949	-	-	Sb01g020130.1	-	-	-
Tdic1B-contig90702	Bradi5g03270.1	-	-	MLOC_44646.1	sample11c40378_g1_i1	-
Tdic1B-contig9066131	-	Os01t0377000-01	-	AK361775	-	-
Tdic1B-contig9054037	-	Os02t0186800-00	Sb04g005850.1	AK374060	-	-
Tdic1B-contig9052138	Bradi2g20110.1	Os05t0512200-01	Sb09g025290.1	MLOC_2484.3	-	-
Tdic1B-contig9043349	-	Os07t0685900-01	-	MLOC_12170.2	-	-
Tdic1B-contig9034825	Bradi3g12497.1	Os08t0562500-01	Sb07g023870.1	MLOC_7690.1	-	-
Tdic1B-contig9026052	Bradi2g23850.1	-	-	-	-	-
Tdic1B-contig9007140	-	Os01t0267300-00	-	-	-	-
Tdic1B-contig9000795	Bradi3g32220.1	Os10t0540100-01	Sb01g030410.1	MLOC_59294.1	-	-
Tdic1B-contig8994803	-	Os06t0329900-01	-	-	-	-
Tdic1B-contig8989848	-	Os11t0210300-01	-	MLOC_59323.1	-	-
Tdic1B-contig8987618	-	Os12t0170800-01	-	MLOC_17935.1	-	-
Tdic1B-contig8979690	Bradi3g09535.1	-	-	-	-	-
Tdic1B-contig8976116	-	-	-	MLOC_24918.1	-	-
Tdic1B-contig8973555	Bradi1g56620.1	-	-	-	-	-
Tdic1B-contig8963602	-	Os02t0632500-01	-	-	-	-
Tdic1B-contig8960412	-	-	-	-	LoCoTd_WEWseq_PGSB_v3_chr4B_Loc059706.1	-
Tdic1B-contig8944873	Bradi4g32987.1	Os09t0475700-01	Sb02g027475.1	MLOC_3587.2	-	-
Tdic1B-contig894279	Bradi3g36230.1	-	-	-	-	-
Tdic1B-contig8937303	Bradi2g16130.1	Os05t0567400-01	Sb09g028780.1	-	-	-
Tdic1B-contig8920660	-	-	-	-	-	LoCo_Td_WEWseq_PGSB_v3_chr1B_Loc008293.1
Tdic1B-contig8919210	-	-	-	AK363165	-	-
Tdic1B-contig8910965	Bradi2g36410.1	Os05t0144000-01	Sb09g003400.1	-	-	-
Tdic1B-contig8896073	-	-	-	MLOC_58118.1	-	-
Tdic1B-contig8888021	-	-	Sb01g020130.1	-	-	-
Tdic1B-contig8884340	-	-	-	MLOC_34123.1	-	-
Tdic1B-contig8872061	Bradi2g31967.1	Os05t0219800-01	Sb09g007185.1	MLOC_60304.3	-	-
Tdic1B-contig8871024	-	-	-	MLOC_74701.2	-	-
Tdic1B-contig8864541	Bradi4g38100.1	-	-	-	-	-
Tdic1B-contig8859771	-	-	Sb02g012480.1	-	-	-
Tdic1B-contig8832840	-	-	-	-	sample12c48360_g1_i1	-
Tdic1B-contig8829363	Bradi1g48264.1	Os06t0167000-02	Sb10g004680.1	-	-	-
Tdic1B-contig8823437	Bradi1g52510.1	Os07t0420700-01	Sb02g010060.1	MLOC_15619.3	-	-
Tdic1B-contig8823305	-	-	-	MLOC_75759.1	-	-
Tdic1B-contig8823175	Bradi4g18290.1	-	-	-	-	-
Tdic1B-contig8815229	-	Os08t0300100-01	-	-	-	-
Tdic1B-contig8809641	-	-	-	MLOC_51887.5	-	-
Tdic1B-contig8805304	Bradi1g03620.1	-	-	-	-	-
Tdic1B-contig8803350	-	-	-	AK376023	-	-
Tdic1B-contig8800835	Bradi1g21010.1	Os10t0110600-01	Sb01g027280.1	-	-	-
Tdic1B-contig8789886	Bradi1g15780.1	-	Sb02g004540.1	-	-	-
Tdic1B-contig8787991	Bradi4g23330.1	-	-	-	-	-
Tdic1B-contig876675	Bradi2g44785.1	-	-	-	-	-
Tdic1B-contig8760723	-	Os01t0312800-01	-	MLOC_63903.1	-	-
Tdic1B-contig8748218	-	-	Sb06g012965.1	-	-	-
Tdic1B-contig8742066	Bradi2g24720.1	-	-	-	-	-
Tdic1B-contig8731473	Bradi2g25280.1	Os01t0890200-00	-	MLOC_10133.1	-	-
Tdic1B-contig8720271	Bradi1g00300.1	-	Sb07g023220.1	-	-	-
Tdic1B-contig8704175	-	-	Sb03g024493.1	-	-	-
Tdic1B-contig8702563	-	-	-	-	LoCoTd_WEWseq_PGSB_v3_chr1B_Loc011708.1	-
Tdic1B-contig869763	-	Os01t0867700-01	Sb03g040990.1	MLOC_13452.1	-	-
Tdic1B-contig8690542	-	Os01t0605700-01	Sb03g027260.1	-	-	-
Tdic1B-contig8689091	-	-	-	MLOC_816.1	-	-
Tdic1B-contig8670288	-	-	-	-	LoCoTd_WEWseq_PGSB_v3_chr1B_Loc009105.1	-
Tdic1B-contig8650059	Bradi3g29260.2	-	Sb01g018920.1	AK248190.1	-	-
Tdic1B-contig8647711	-	-	-	-	sample7c63587_g1_i1	-
Tdic1B-contig8643651	-	-	-	MLOC_56440.1	-	-
Tdic1B-contig8641237	-	-	Sb08g022670.1	-	-	-
Tdic1B-contig8641006	Bradi4g03040.1	-	-	-	-	-
Tdic1B-contig8638658	Bradi5g03570.1	-	Sb10g016950.1	-	-	-
Tdic1B-contig8627886	Bradi3g28747.1	Os10t0476900-01	Sb01g019340.1	MLOC_65777.1	-	-
Tdic1B-contig8611731	-	-	Sb09g019660.1	AK367914	-	-
Tdic1B-contig8602226	Bradi2g25580.1	-	Sb09g020110.1	-	-	-
Tdic1B-contig8584609	Bradi2g14400.1	-	-	-	-	-
Tdic1B-contig8584292	Bradi1g14190.1	-	-	-	-	-
Tdic1B-contig8573964	-	-	-	MLOC_72949.1	-	-
Tdic1B-contig8567893	-	-	-	-	LoCoTd_WEWseq_PGSB_v3_chr1B_Loc010876.1	LoCo_Td_WEWseq_PGSB_v3_chr1B_Loc010876.1
Tdic1B-contig8562156	-	-	-	MLOC_4800.1	Td_WEWseq_PGSB_v3_chr1B_Loc012642.1	-
Tdic1B-contig855991	-	-	-	-	-	LoCo_Td_WEWseq_PGSB_v3_chr1B_Loc013131.1
Tdic1B-contig8554450	-	-	-	MLOC_10906.1	-	-
Tdic1B-contig8552957	Bradi4g26627.1	-	-	-	-	-
Tdic1B-contig8538042	-	-	-	MLOC_68237.1	Td_WEWseq_PGSB_v3_chr1B_Loc012852.1	-
Tdic1B-contig8533354	-	Os05t0250200-00	-	-	-	-
Tdic1B-contig8531635	-	-	-	MLOC_51096.1	-	-
Tdic1B-contig8517953	Bradi2g35570.1	Os01t0121800-02	Sb01g039410.1	-	Td_WEWseq_PGSB_v3_chr1A_Loc004096.7	Td_WEWseq_PGSB_v3_chr1A_Loc004096.1
Tdic1B-contig8515714	Bradi2g36730.1	-	Sb09g003100.1	MLOC_59663.6	-	-
Tdic1B-contig8512388	Bradi1g25552.1	-	-	MLOC_11749.1	-	-
Tdic1B-contig8508763	-	-	Sb01g046460.1	-	-	-
Tdic1B-contig8493703	Bradi1g07160.1	-	-	-	-	-
Tdic1B-contig8482505	-	-	-	AK375377	-	-
Tdic1B-contig8481515	Bradi2g09487.1	-	-	-	-	-
Tdic1B-contig8479205	-	-	-	-	LoCoTd_WEWseq_PGSB_v3_chr1B_Loc011689.2	-
Tdic1B-contig8466860	-	-	Sb10g007930.1	-	-	-
Tdic1B-contig8454835	Bradi3g41520.1	-	-	MLOC_6232.1	-	-
Tdic1B-contig8445032	Bradi1g20150.1	-	-	MLOC_39369.1	-	-
Tdic1B-contig8443892	-	-	-	-	Td_WEWseq_PGSB_v3_chr1B_Loc007028.1	-
Tdic1B-contig8437177	-	-	-	-	LoCoTd_WEWseq_PGSB_v3_chr6B_Loc085914.1	LoCo_Td_WEWseq_PGSB_v3_chr6B_Loc085914.1
Tdic1B-contig8413112	-	-	-	-	-	LoCo_Td_WEWseq_PGSB_v3_chr4B_Loc059195.1
Tdic1B-contig8408568	Bradi1g70970.1	-	-	-	-	-
Tdic1B-contig8405431	-	-	-	MLOC_9324.1	-	-
Tdic1B-contig8386216	Bradi1g44630.1	Os06t0289900-01	-	MLOC_66574.1	-	-
Tdic1B-contig8385973	Bradi1g75800.1	Os03t0138900-01	Sb04g001580.1	AK367851	-	-
Tdic1B-contig8385491	-	-	-	-	LoCoTd_WEWseq_PGSB_v3_chr7B_Loc105830.1	LoCo_Td_WEWseq_PGSB_v3_chr7B_Loc105830.1
Tdic1B-contig8375778	-	-	-	AK354084	-	-
Tdic1B-contig836833	-	Os08t0413000-00	Sb07g020190.1	AK368650	-	-
Tdic1B-contig8366802	Bradi4g02587.1	-	Sb02g036590.1	-	-	-
Tdic1B-contig8364759	Bradi1g70970.1	-	-	-	-	-
Tdic1B-contig8364375	-	Os03t0163100-01	-	-	-	-
Tdic1B-contig8364295	Bradi3g27074.1	-	-	-	-	-
Tdic1B-contig835112	Bradi2g22967.1	Os05t0463000-01	-	-	-	-
Tdic1B-contig8336292	Bradi2g15510.3	-	-	AK252170.1	-	-
Tdic1B-contig8335439	-	Os01t0377000-01	-	MLOC_44855.1	-	-
Tdic1B-contig8326659	-	-	-	-	LoCoTd_WEWseq_PGSB_v3_chr1B_Loc012490.2	-
Tdic1B-contig8316165	Bradi3g29830.1	Os10t0493900-01	Sb01g018390.1	AK368193	-	-
Tdic1B-contig8314557	-	-	-	MLOC_22683.2	-	-
Tdic1B-contig8308058	-	-	-	MLOC_12709.1	-	-
Tdic1B-contig8299965	Bradi3g27860.1	-	Sb01g020290.1	MLOC_52033.6	-	-
Tdic1B-contig8293756	-	Os12t0228700-00	-	-	-	-
Tdic1B-contig8292582	Bradi2g62560.1	-	-	-	-	-
Tdic1B-contig8287309	Bradi3g29880.1	-	Sb01g018290.1	-	-	-
Tdic1B-contig8286567	-	Os03t0768900-00	-	MLOC_69362.1	-	-
Tdic1B-contig8284562	-	Os03t0573500-00	-	MLOC_54911.1	-	-
Tdic1B-contig827517	-	Os04t0287400-01	-	-	-	-
Tdic1B-contig8253079	Bradi3g31630.1	-	Sb01g031110.1	MLOC_4378.2	-	-
Tdic1B-contig8243702	Bradi2g25417.1	Os05t0410900-02	Sb09g020300.1	AK250944.1	Td_WEWseq_PGSB_v3_chr1B_Loc012463.1	-
Tdic1B-contig8241627	-	-	-	MLOC_37037.1	-	-
Tdic1B-contig8228489	-	-	-	MLOC_5726.4	-	-
Tdic1B-contig8228329	-	-	-	-	LoCoTd_WEWseq_PGSB_v3_chr1B_Loc008744.1	LoCo_Td_WEWseq_PGSB_v3_chr1B_Loc008744.1
Tdic1B-contig8218509	Bradi3g60337.1	Os02t0262800-01	Sb08g002290.1	-	-	-
Tdic1B-contig82073	Bradi1g21860.1	Os04t0422300-01	Sb04g000470.1	MLOC_61269.2	-	-
Tdic1B-contig8198165	-	-	-	MLOC_20786.2	-	-
Tdic1B-contig8198159	-	-	-	MLOC_68267.1	-	-
Tdic1B-contig8194217	-	-	-	MLOC_32071.1	-	-
Tdic1B-contig8190356	-	-	-	-	sample12c53049_g1_i1	-
Tdic1B-contig8187732	-	-	Sb01g012460.1	MLOC_5590.3	Td_WEWseq_PGSB_v3_chr1B_Loc011253.1	-
Tdic1B-contig818728	-	-	-	-	Td_WEWseq_PGSB_v3_chr1B_Loc007409.3	Td_WEWseq_PGSB_v3_chr1B_Loc007409.3
Tdic1B-contig8187270	Bradi3g28310.1	-	-	-	-	-
Tdic1B-contig8186223	-	-	-	-	sample12c60209_g1_i1	-
Tdic1B-contig8185435	-	-	-	AK369372	-	-
Tdic1B-contig8182595	-	-	-	-	LoCoTd_WEWseq_PGSB_v3_chr1B_Loc011619.1	-
Tdic1B-contig8173143	Bradi3g32630.2	Os10t0546200-00	-	-	-	-
Tdic1B-contig8170240	-	Os05t0525600-00	Sb09g026160.1	-	-	-
Tdic1B-contig8157209	Bradi2g38980.1	-	-	-	-	-
Tdic1B-contig8152521	Bradi2g22270.1	Os05t0478000-01	-	MLOC_72789.1	-	-
Tdic1B-contig8143615	Bradi3g33630.1	-	-	AK370098	-	-
Tdic1B-contig8136830	-	-	-	-	-	LoCo_Td_WEWseq_PGSB_v3_chr6B_Loc087893.1
Tdic1B-contig8129841	-	-	-	-	Td_WEWseq_PGSB_v3_chr1B_Loc011161.4	-
Tdic1B-contig8117428	-	Os01t0547000-01	-	-	-	-
Tdic1B-contig8105206	Bradi1g20150.1	-	Sb01g023020.1	MLOC_39369.1	-	-
Tdic1B-contig8092745	Bradi2g10370.1	-	-	-	-	-
Tdic1B-contig8091825	Bradi4g40120.1	-	-	-	-	-
Tdic1B-contig8056853	-	Os04t0626500-01	-	-	-	-
Tdic1B-contig8024791	Bradi2g25850.1	Os05t0402900-01	Sb09g019770.1	MLOC_11317.1	Td_WEWseq_PGSB_v3_chr1B_Loc008707.3	-
Tdic1B-contig8022996	-	-	-	-	sample8c66949_g1_i1	-
Tdic1B-contig801981	-	-	-	-	sample11c6583_g1_i1	-
Tdic1B-contig7998952	-	-	-	MLOC_73482.1	-	-
Tdic1B-contig7992029	-	-	Sb01g020130.1	-	-	-
Tdic1B-contig7991831	Bradi1g77320.1	Os10t0524100-01	Sb01g049340.1	MLOC_50291.1	-	-
Tdic1B-contig797880	Bradi4g45065.1	-	-	-	-	-
Tdic1B-contig7967747	Bradi2g28410.1	-	-	-	-	-
Tdic1B-contig7963181	Bradi4g13640.3	-	Sb01g048270.1	-	-	-
Tdic1B-contig795995	Bradi1g11860.1	-	Sb01g011380.1	-	-	-
Tdic1B-contig794885	Bradi2g16200.1	-	Sb02g009190.1	-	-	-
Tdic1B-contig7924558	-	-	-	-	-	LoCo_Td_WEWseq_PGSB_v3_chr7B_Loc101242.1
Tdic1B-contig7923786	-	-	-	-	-	LoCo_Td_WEWseq_PGSB_v3_chr2B_Loc024322.1
Tdic1B-contig7912870	-	-	-	-	Td_WEWseq_PGSB_v3_chr1B_Loc013906.1	-
Tdic1B-contig7911478	Bradi1g64940.2	Os03t0300200-01	Sb01g037990.1	MLOC_6079.1	-	-
Tdic1B-contig7902102	Bradi2g30425.1	-	-	-	-	-
Tdic1B-contig7891655	-	Os01t0160200-02	-	MLOC_15369.1	-	-
Tdic1B-contig7885591	Bradi2g26620.1	Os05t0390550-00	-	AK373920	Td_WEWseq_PGSB_v3_chr1B_Loc012364.1	-
Tdic1B-contig7878306	Bradi4g10700.1	-	Sb05g026170.1	MLOC_9994.3	-	-
Tdic1B-contig787805	-	-	-	-	LoCoTd_WEWseq_PGSB_v3_chr6B_Loc089406.2	-
Tdic1B-contig7863170	-	-	-	-	LoCoTd_WEWseq_PGSB_v3_chrUn_Loc110175.1	-
Tdic1B-contig7860798	-	-	-	-	LoCoTd_WEWseq_PGSB_v3_chr1B_Loc007693.1	-
Tdic1B-contig7859048	Bradi4g34390.1	Os09t0502200-01	Sb02g029080.1	-	-	-
Tdic1B-contig7858144	Bradi1g45320.1	Os06t0225100-01	-	-	-	-
Tdic1B-contig7856645	Bradi3g18390.1	-	Sb07g006470.1	-	-	-
Tdic1B-contig7839971	-	-	-	MLOC_53598.1	-	-
Tdic1B-contig780806	-	Os10t0511400-01	Sb01g017310.1	MLOC_58946.2	-	-
Tdic1B-contig7799540	Bradi3g34295.1	-	Sb01g028000.1	MLOC_55639.4	-	-
Tdic1B-contig7797180	Bradi2g05300.1	Os06t0142050-00	-	-	-	-
Tdic1B-contig7778892	Bradi1g22780.1	-	-	-	-	-
Tdic1B-contig7772770	-	-	-	-	sample8c45642_g1_i1	-
Tdic1B-contig776649	-	Os02t0175200-00	-	-	-	-
Tdic1B-contig7759221	-	-	-	MLOC_57686.2	-	-
Tdic1B-contig7758520	Bradi2g16750.1	-	Sb09g028360.1	-	-	-
Tdic1B-contig7758498	Bradi2g44820.1	-	-	-	-	-
Tdic1B-contig7755341	Bradi1g46270.1	Os02t0773600-00	-	-	-	-
Tdic1B-contig7747521	-	Os10t0116701-00	-	-	-	-
Tdic1B-contig7744591	Bradi2g14820.1	-	-	-	-	-
Tdic1B-contig7733328	Bradi1g56620.1	-	-	-	-	-
Tdic1B-contig7728066	Bradi1g70980.1	-	-	-	-	-
Tdic1B-contig7712248	Bradi2g34102.1	Os02t0321000-01	Sb02g043930.1	MLOC_82045.1	-	-
Tdic1B-contig7694965	-	-	Sb01g029315.1	-	-	-
Tdic1B-contig7683471	-	-	-	-	LoCoTd_WEWseq_PGSB_v3_chr1B_Loc012536.1	-
Tdic1B-contig7678390	-	-	-	-	-	LoCo_Td_WEWseq_PGSB_v3_chr6B_Loc090251.2
Tdic1B-contig7672752	-	-	Sb01g020130.1	-	-	-
Tdic1B-contig7662926	-	-	-	MLOC_19686.5	-	-
Tdic1B-contig7661541	Bradi2g22927.1	-	Sb09g022820.1	MLOC_69831.1	-	-
Tdic1B-contig765970	-	-	Sb02g032640.1	MLOC_68056.2	-	-
Tdic1B-contig7650800	-	-	Sb10g007930.1	-	-	-
Tdic1B-contig7645558	-	-	Sb05g005375.1	-	-	-
Tdic1B-contig7642457	Bradi2g34740.1	Os05t0161200-01	Sb09g004640.1	MLOC_5947.2	-	-
Tdic1B-contig7642294	Bradi3g16430.1	-	-	-	-	-
Tdic1B-contig7636550	Bradi2g36120.1	-	Sb09g003570.1	-	-	-
Tdic1B-contig7630502	Bradi3g30110.1	Os10t0501500-01	Sb01g017910.1	-	-	-
Tdic1B-contig7625042	Bradi2g26620.1	-	Sb09g019325.1	-	Td_WEWseq_PGSB_v3_chr1B_Loc012364.1	-
Tdic1B-contig7609600	-	Os02t0199900-01	Sb04g006830.1	-	-	-
Tdic1B-contig7608770	Bradi2g23357.1	-	-	-	LoCoTd_WEWseq_PGSB_v3_chr1B_Loc008964.4	-
Tdic1B-contig7592221	-	-	Sb03g013310.1	MLOC_66454.1	-	-
Tdic1B-contig7574241	-	-	-	-	sample11c63142_g1_i1	-
Tdic1B-contig7555407	-	Os01t0693300-01	-	MLOC_5726.4	-	-
Tdic1B-contig7553829	Bradi2g37580.1	-	-	-	-	-
Tdic1B-contig7552488	Bradi1g71160.1	-	Sb01g043810.1	MLOC_10095.1	-	-
Tdic1B-contig7551922	-	-	Sb01g021190.1	AK251488.1	-	-
Tdic1B-contig7550613	-	-	Sb07g024435.1	-	-	-
Tdic1B-contig7544501	-	-	Sb02g000940.1	-	-	-
Tdic1B-contig753114	Bradi1g22400.1	-	-	-	-	-
Tdic1B-contig7527537	-	-	Sb03g018250.1	-	-	-
Tdic1B-contig7485813	-	Os08t0248400-01	-	-	-	-
Tdic1B-contig7484532	Bradi3g30277.1	-	Sb01g017720.1	MLOC_37115.1	-	-
Tdic1B-contig7465124	-	-	-	MLOC_54908.1	-	-
Tdic1B-contig7448257	-	-	-	-	sample12c64354_g1_i1	-
Tdic1B-contig7444740	Bradi2g18780.1	Os01t0600000-01	-	AK252716.1	-	-
Tdic1B-contig7434878	-	-	-	-	-	LoCo_Td_WEWseq_PGSB_v3_chr4B_Loc059297.1
Tdic1B-contig742752	-	Os06t0689600-01	-	-	-	-
Tdic1B-contig7424500	-	-	-	MLOC_26232.1	-	-
Tdic1B-contig7424344	Bradi1g63620.1	-	-	-	-	-
Tdic1B-contig7423727	-	-	Sb01g026660.1	-	-	-
Tdic1B-contig7422823	Bradi1g36820.1	-	-	MLOC_10456.1	-	-
Tdic1B-contig7421262	-	Os05t0410500-01	-	AK355198	-	-
Tdic1B-contig7417350	Bradi1g16250.1	-	-	-	-	-
Tdic1B-contig7390486	-	-	-	-	-	LoCo_Td_WEWseq_PGSB_v3_chr7B_Loc104963.1
Tdic1B-contig7386237	-	Os03t0120100-01	Sb09g026420.1	-	-	-
Tdic1B-contig7386105	-	-	-	MLOC_21956.1	-	-
Tdic1B-contig7382809	-	-	Sb09g005220.1	-	-	-
Tdic1B-contig7382096	Bradi2g23740.1	-	Sb03g040180.1	MLOC_34834.1	Td_WEWseq_PGSB_v3_chr1B_Loc012637.2	-
Tdic1B-contig7360552	Bradi2g61560.1	Os01t0962600-01	Sb03g046750.1	MLOC_21004.1	-	-
Tdic1B-contig7346030	Bradi5g27530.1	Os04t0691800-01	Sb06g034070.1	-	-	-
Tdic1B-contig7335805	Bradi3g08550.1	-	-	-	-	-
Tdic1B-contig7314645	-	-	Sb05g027240.1	AK356684	-	-
Tdic1B-contig7311461	Bradi1g33457.2	-	-	-	-	-
Tdic1B-contig7302861	-	-	Sb04g029303.1	-	-	-
Tdic1B-contig7291579	Bradi4g37052.1	Os04t0473025-00	-	-	-	-
Tdic1B-contig7290586	Bradi1g10820.1	-	Sb01g010900.1	AK362851	-	-
Tdic1B-contig727960	-	-	Sb0015s007030.1	-	-	-
Tdic1B-contig727577	-	-	Sb07g021012.1	-	-	-
Tdic1B-contig7270907	Bradi3g18621.1	-	-	MLOC_25093.1	-	-
Tdic1B-contig7270808	Bradi2g14580.2	-	-	-	-	-
Tdic1B-contig7263763	Bradi1g00237.1	Os05t0250700-00	-	-	-	-
Tdic1B-contig7257746	Bradi3g30757.2	Os10t0509000-01	Sb01g017480.1	-	-	-
Tdic1B-contig7254700	Bradi2g33000.1	Os05t0200700-01	Sb09g006280.1	MLOC_16034.1	-	-
Tdic1B-contig7253905	Bradi1g64340.1	Os03t0309400-01	Sb03g022950.1	-	-	-
Tdic1B-contig7253893	-	-	-	AK371992	-	-
Tdic1B-contig7247885	-	-	-	-	LoCoTd_WEWseq_PGSB_v3_chr2B_Loc026894.1	-
Tdic1B-contig7240212	Bradi1g68180.1	-	Sb01g041140.1	-	-	-
Tdic1B-contig7235567	Bradi4g05910.1	-	-	-	-	-
Tdic1B-contig7235015	-	-	-	MLOC_70279.3	-	-
Tdic1B-contig7232589	-	Os01t0782800-00	-	AK370448	-	-
Tdic1B-contig722847	Bradi3g08327.1	-	-	-	-	-
Tdic1B-contig7227417	-	Os12t0424300-00	-	-	-	-
Tdic1B-contig7208775	-	-	Sb04g028482.1	-	-	-
Tdic1B-contig7199453	-	-	-	MLOC_9285.1	-	-
Tdic1B-contig7196167	-	-	-	-	LoCoTd_WEWseq_PGSB_v3_chr1B_Loc008174.3	-
Tdic1B-contig7194683	-	-	Sb08g007680.1	-	-	-
Tdic1B-contig7186852	-	Os02t0831500-01	-	-	-	-
Tdic1B-contig7182782	-	-	-	AK365503	-	-
Tdic1B-contig7157096	-	Os11t0454800-01	-	AK372785	-	-
Tdic1B-contig7149657	-	-	-	AK248190.1	-	-
Tdic1B-contig7143914	-	Os06t0167000-02	Sb10g004680.1	-	-	-
Tdic1B-contig7129276	Bradi2g23040.1	Os05t0462400-01	Sb09g022740.1	MLOC_36339.1	-	-
Tdic1B-contig7116282	Bradi1g17527.1	-	-	MLOC_370.1	-	-
Tdic1B-contig7114	-	Os11t0633500-01	-	-	-	-
Tdic1B-contig7112260	Bradi2g31690.1	-	-	-	-	-
Tdic1B-contig7110133	Bradi3g28590.1	-	-	MLOC_62506.1	-	-
Tdic1B-contig7107966	Bradi3g29980.1	Os01t0263600-01	-	AK369516	-	-
Tdic1B-contig7103926	Bradi5g20220.1	-	-	-	-	-
Tdic1B-contig7101338	-	-	Sb05g024920.1	-	-	-
Tdic1B-contig7099523	Bradi1g34407.1	-	-	-	-	-
Tdic1B-contig7099519	Bradi1g16130.1	-	-	-	-	-
Tdic1B-contig7087046	-	-	-	-	-	Td_WEWseq_PGSB_v3_chr1B_Loc008252.1
Tdic1B-contig7076498	Bradi2g15500.1	Os01t0623200-01	Sb03g028360.1	MLOC_18621.1	-	-
Tdic1B-contig707414	Bradi3g01894.1	Os11t0217300-01	Sb08g000220.1	MLOC_52928.2	-	-
Tdic1B-contig7071479	Bradi1g66120.1	Os03t0281900-01	Sb01g038970.1	MLOC_10906.1	-	-
Tdic1B-contig7068699	Bradi2g11590.1	Os06t0484800-00	-	MLOC_21373.1	-	-
Tdic1B-contig7060326	Bradi2g41117.1	Os12t0581400-00	Sb02g010510.1	-	-	-
Tdic1B-contig704928	-	Os11t0256400-01	-	-	-	-
Tdic1B-contig7048658	-	-	Sb07g022230.1	-	-	-
Tdic1B-contig7047370	Bradi1g47460.1	-	-	-	-	-
Tdic1B-contig7043119	Bradi2g13297.1	-	Sb10g008520.1	MLOC_15805.16	Td_WEWseq_PGSB_v3_chr1B_Loc012803.1	-
Tdic1B-contig7032028	Bradi2g16130.1	Os05t0567400-01	Sb09g028780.1	-	-	-
Tdic1B-contig7027763	-	-	-	MLOC_18621.1	-	-
Tdic1B-contig7019161	Bradi1g38025.1	Os01t0724400-00	Sb10g021930.1	AK370958	-	-
Tdic1B-contig7014436	-	-	-	MLOC_28331.2	-	-
Tdic1B-contig7013375	-	-	-	-	Td_WEWseq_PGSB_v3_chr7B_Loc105401.1	-
Tdic1B-contig7007571	-	-	-	-	-	Td_WEWseq_PGSB_v3_chr6B_Loc089585.3
Tdic1B-contig7005731	Bradi2g23740.1	-	Sb03g040180.1	-	Td_WEWseq_PGSB_v3_chr1B_Loc012637.2	-
Tdic1B-contig7004860	-	-	-	-	LoCoTd_WEWseq_PGSB_v3_chrUn_Loc107190.1	LoCo_Td_WEWseq_PGSB_v3_chrUn_Loc108796.1
Tdic1B-contig7002004	Bradi3g51720.1	Os02t0290900-00	Sb04g011320.1	MLOC_10139.2	-	-
Tdic1B-contig6987769	-	Os12t0621300-02	-	MLOC_25835.1	-	-
Tdic1B-contig6987423	Bradi1g63320.1	Os01t0769700-01	Sb01g036260.1	-	-	-
Tdic1B-contig6982099	Bradi3g44980.1	-	-	-	-	-
Tdic1B-contig6979496	-	Os01t0863800-00	Sb03g040760.1	-	-	-
Tdic1B-contig6979333	-	-	Sb04g012680.1	-	-	-
Tdic1B-contig6975985	-	Os12t0539700-01	-	-	-	-
Tdic1B-contig6960201	-	-	Sb02g017733.1	MLOC_75830.1	-	-
Tdic1B-contig6958133	Bradi1g71190.1	Os03t0200600-00	Sb01g043840.1	-	-	-
Tdic1B-contig6949379	Bradi2g23750.1	Os05t0447700-01	Sb09g022010.1	-	-	-
Tdic1B-contig6930026	-	Os10t0116701-00	-	-	-	-
Tdic1B-contig6929508	-	-	-	MLOC_76327.1	-	-
Tdic1B-contig6927929	Bradi2g31690.1	-	-	AK376623	-	-
Tdic1B-contig6922565	-	-	-	-	Td_WEWseq_PGSB_v3_chr1B_Loc010936.3	-
Tdic1B-contig6916895	Bradi2g46550.1	-	-	-	-	-
Tdic1B-contig6916128	-	-	Sb02g033170.1	-	-	-
Tdic1B-contig6914195	-	Os10t0450400-01	-	-	-	-
Tdic1B-contig6911045	Bradi2g23670.1	Os07t0259400-00	Sb08g005540.1	MLOC_73844.1	-	-
Tdic1B-contig6906642	Bradi3g61040.1	-	-	MLOC_65262.1	-	-
Tdic1B-contig6906279	Bradi3g21110.1	-	Sb05g008723.1	MLOC_19564.1	-	-
Tdic1B-contig6888674	Bradi2g25280.1	-	-	MLOC_10133.1	-	-
Tdic1B-contig6885441	-	-	-	-	sample11c52635_g1_i1	-
Tdic1B-contig6885194	Bradi3g34200.1	Os10t0575000-01	Sb01g028230.1	AK357816	-	-
Tdic1B-contig6881069	-	Os03t0119100-01	-	-	-	-
Tdic1B-contig6868422	-	-	-	MLOC_8870.1	-	-
Tdic1B-contig6867310	-	-	-	-	LoCoTd_WEWseq_PGSB_v3_chr1B_Loc008341.1	-
Tdic1B-contig6844024	-	Os11t0212100-00	-	-	-	-
Tdic1B-contig6827629	-	Os08t0246800-01	-	-	-	-
Tdic1B-contig6826556	Bradi2g20430.1	Os05t0508500-01	-	MLOC_59056.1	-	-
Tdic1B-contig6824903	Bradi4g00900.1	-	Sb08g022780.1	-	-	-
Tdic1B-contig6817986	Bradi3g38937.1	-	-	-	-	-
Tdic1B-contig681516	-	-	Sb01g029198.1	MLOC_60342.1	-	-
Tdic1B-contig6803647	-	-	-	-	-	Td_WEWseq_PGSB_v3_chr1B_Loc009817.1
Tdic1B-contig6803417	-	-	Sb08g018990.1	MLOC_18481.1	-	-
Tdic1B-contig6799622	-	-	-	-	-	LoCo_Td_WEWseq_PGSB_v3_chr1B_Loc013160.1
Tdic1B-contig6797382	-	-	Sb04g038330.1	MLOC_53993.2	-	-
Tdic1B-contig6796405	Bradi3g13330.1	Os08t0109100-01	Sb07g000950.1	-	-	-
Tdic1B-contig6794425	Bradi1g75760.1	-	-	-	-	-
Tdic1B-contig679085	-	-	-	-	sample8c59295_g1_i1	-
Tdic1B-contig6789855	Bradi1g20830.2	Os01t0852650-00	Sb01g045140.1	-	-	-
Tdic1B-contig6789211	Bradi2g52010.1	-	-	-	-	-
Tdic1B-contig6784311	-	-	-	AK249450.1	-	-
Tdic1B-contig6781021	-	Os06t0225100-01	Sb10g007930.1	AK357468	-	-
Tdic1B-contig6763224	-	Os10t0351414-00	-	-	-	-
Tdic1B-contig6762012	-	-	-	MLOC_10967.2	-	-
Tdic1B-contig6762	-	-	-	MLOC_37647.2	-	-
Tdic1B-contig6753168	Bradi2g04710.1	-	-	-	-	-
Tdic1B-contig675253	Bradi5g27080.1	-	-	-	-	-
Tdic1B-contig6741245	Bradi2g19500.1	-	-	AK375583	-	-
Tdic1B-contig6736055	Bradi3g29840.1	-	Sb01g018380.1	-	-	-
Tdic1B-contig6732862	Bradi1g22780.1	-	-	-	-	-
Tdic1B-contig6724667	-	Os06t0225100-01	Sb10g007930.1	-	-	-
Tdic1B-contig6722691	Bradi3g16430.1	-	-	-	-	-
Tdic1B-contig6715203	-	-	Sb09g001370.1	-	-	-
Tdic1B-contig6706128	Bradi3g32047.1	Os10t0535600-01	-	MLOC_73684.3	-	-
Tdic1B-contig6700066	-	Os01t0304300-01	Sb09g025850.1	-	-	-
Tdic1B-contig669615	Bradi1g52520.1	-	-	MLOC_11609.3	Td_WEWseq_PGSB_v3_chr1B_Loc012322.2	-
Tdic1B-contig6676971	-	-	-	-	sample12c45624_g1_i1	-
Tdic1B-contig6674833	Bradi2g20660.1	Os01t0782800-00	-	AK370448	-	-
Tdic1B-contig6671517	Bradi3g00210.1	-	Sb04g000230.1	-	-	-
Tdic1B-contig6662635	-	-	Sb06g030515.1	-	-	-
Tdic1B-contig6657911	Bradi4g37052.1	-	-	-	-	-
Tdic1B-contig6652170	-	Os05t0334400-02	-	MLOC_6948.3	-	-
Tdic1B-contig6641798	-	-	Sb08g014895.1	-	-	-
Tdic1B-contig6634801	-	-	-	-	Td_WEWseq_PGSB_v3_chr1B_Loc013458.1	-
Tdic1B-contig6634366	-	-	Sb01g038450.1	MLOC_65326.3	-	-
Tdic1B-contig6627975	-	-	Sb05g008120.1	-	-	-
Tdic1B-contig6626435	Bradi2g15810.1	-	Sb09g029130.1	-	-	-
Tdic1B-contig6623864	-	-	Sb09g028800.1	-	-	-
Tdic1B-contig6620066	Bradi5g05640.1	-	-	-	-	-
Tdic1B-contig6601467	-	-	-	MLOC_25837.1	-	-
Tdic1B-contig6580804	Bradi5g15240.1	-	-	-	-	-
Tdic1B-contig6580325	-	Os02t0798800-00	Sb04g036130.1	-	-	-
Tdic1B-contig6565582	Bradi1g04120.2	-	Sb01g003680.1	-	-	-
Tdic1B-contig6551839	-	-	-	-	sample11c7284_g1_i1	-
Tdic1B-contig6546949	-	-	Sb05g022840.1	-	-	-
Tdic1B-contig6539583	Bradi1g15800.1	-	-	-	-	-
Tdic1B-contig6539431	Bradi3g30127.1	Os09t0531100-01	-	AK250799.1	-	-
Tdic1B-contig6537520	Bradi2g19910.1	Os05t0515200-01	Sb09g025480.1	-	-	-
Tdic1B-contig6535379	-	-	-	-	Td_WEWseq_PGSB_v3_chr1B_Loc007765.9	-
Tdic1B-contig6510924	Bradi1g00237.1	Os05t0250700-00	-	-	-	-
Tdic1B-contig6505899	-	-	-	-	sample7c68059_g1_i1	-
Tdic1B-contig648965	Bradi5g01823.1	-	-	-	-	-
Tdic1B-contig6486699	-	-	-	AK368898	-	-
Tdic1B-contig6466711	Bradi2g37190.1	-	-	-	-	-
Tdic1B-contig6461308	-	Os03t0643433-00	-	-	-	-
Tdic1B-contig6460473	Bradi4g33960.1	-	Sb07g013780.1	MLOC_68022.1	-	LoCo_Td_WEWseq_PGSB_v3_chr7B_Loc105131.1
Tdic1B-contig6455926	Bradi3g17240.1	-	-	-	-	-
Tdic1B-contig6453127	-	-	Sb01g033680.1	-	-	-
Tdic1B-contig6432404	-	-	-	MLOC_64669.1	-	-
Tdic1B-contig643123	Bradi3g60290.1	Os02t0827600-01	Sb04g038060.1	-	-	-
Tdic1B-contig642811	-	-	Sb01g020130.1	-	-	-
Tdic1B-contig6426388	Bradi1g04970.1	-	-	-	-	-
Tdic1B-contig6418834	Bradi2g15430.1	-	-	-	-	-
Tdic1B-contig6413971	Bradi1g52150.3	Os06t0103800-01	Sb10g000430.1	-	-	-
Tdic1B-contig6413938	Bradi3g59870.1	Os02t0736600-01	Sb04g028590.1	-	-	-
Tdic1B-contig6405678	-	-	-	-	-	LoCo_Td_WEWseq_PGSB_v3_chr3B_Loc041466.1
Tdic1B-contig6403908	-	Os05t0543200-01	Sb04g026090.1	-	-	-
Tdic1B-contig6400039	Bradi3g33217.1	Os10t0557900-00	Sb01g029150.1	MLOC_6354.1	-	-
Tdic1B-contig6394918	-	-	Sb01g029230.1	MLOC_12906.1	-	-
Tdic1B-contig6387036	Bradi3g03882.1	-	Sb02g034210.1	-	-	-
Tdic1B-contig6362115	-	-	Sb06g009600.1	-	-	-
Tdic1B-contig6361630	Bradi4g14920.1	-	-	-	-	-
Tdic1B-contig6359458	Bradi2g16930.1	-	Sb09g028130.1	MLOC_18827.1	-	-
Tdic1B-contig6344747	-	Os02t0572200-01	-	-	-	-
Tdic1B-contig6343455	Bradi1g06030.1	-	-	-	-	-
Tdic1B-contig6334014	Bradi3g04670.1	-	-	-	-	-
Tdic1B-contig6331531	-	-	Sb01g040330.1	-	-	-
Tdic1B-contig6330885	Bradi2g26170.1	-	-	-	Td_WEWseq_PGSB_v3_chr1B_Loc012377.1	Td_WEWseq_PGSB_v3_chr1B_Loc012377.1
Tdic1B-contig6320058	Bradi4g36230.1	Os03t0312600-01	Sb01g048070.1	-	-	-
Tdic1B-contig6316701	-	Os02t0278700-01	-	-	-	-
Tdic1B-contig6315937	Bradi1g70970.1	-	-	-	-	-
Tdic1B-contig6312735	-	-	-	-	Td_WEWseq_PGSB_v3_chr1B_Loc013489.1	-
Tdic1B-contig631245	Bradi3g30530.1	Os10t0513300-01	Sb01g017226.1	MLOC_38537.1	-	-
Tdic1B-contig6309275	-	-	-	AK249496.1	-	-
Tdic1B-contig6284362	-	-	-	-	LoCoTd_WEWseq_PGSB_v3_chr1B_Loc008991.1	-
Tdic1B-contig6282807	-	-	Sb01g039370.1	MLOC_5271.1	-	-
Tdic1B-contig6274658	-	-	Sb04g028482.1	-	-	-
Tdic1B-contig6273278	-	-	-	MLOC_57384.1	-	-
Tdic1B-contig62609	-	Os11t0438400-01	-	-	-	-
Tdic1B-contig6253263	-	-	-	AK373724	-	-
Tdic1B-contig6233251	-	Os05t0391200-01	-	AK374749	-	-
Tdic1B-contig6232405	Bradi3g32990.1	-	-	-	-	-
Tdic1B-contig6221707	Bradi3g28380.1	-	Sb01g019670.1	-	-	-
Tdic1B-contig6216939	Bradi4g21854.1	-	Sb04g012680.1	-	-	-
Tdic1B-contig6193815	Bradi4g02390.1	-	-	AK354434	-	-
Tdic1B-contig6192359	-	-	Sb05g003710.1	-	-	-
Tdic1B-contig6168273	-	-	-	MLOC_55341.3	-	-
Tdic1B-contig6162215	Bradi1g61590.1	Os03t0367000-02	Sb01g034480.1	AK364763	-	-
Tdic1B-contig6143540	Bradi5g03627.1	-	-	-	-	-
Tdic1B-contig6142673	-	-	-	-	-	LoCo_Td_WEWseq_PGSB_v3_chr1B_Loc008863.1
Tdic1B-contig6135536	Bradi1g33920.1	Os04t0465700-01	Sb06g019330.1	AK354076	-	-
Tdic1B-contig6134209	-	-	-	-	-	LoCo_Td_WEWseq_PGSB_v3_chr5B_Loc073896.1
Tdic1B-contig6124778	Bradi4g02390.1	-	-	AK354434	-	-
Tdic1B-contig6111883	Bradi2g31900.2	Os05t0223000-01	-	MLOC_58690.2	-	-
Tdic1B-contig610925	-	-	Sb03g031260.1	-	-	-
Tdic1B-contig610697	Bradi1g66330.1	-	-	-	-	-
Tdic1B-contig6098554	-	-	-	MLOC_51106.1	-	-
Tdic1B-contig6085669	-	-	Sb04g037640.1	MLOC_4782.1	-	-
Tdic1B-contig6084486	-	-	-	MLOC_72083.1	-	-
Tdic1B-contig6080083	Bradi3g51720.1	Os02t0290900-00	Sb04g011320.1	MLOC_10139.2	-	-
Tdic1B-contig607638	-	-	-	MLOC_56191.1	Td_WEWseq_PGSB_v3_chr1B_Loc008697.4	-
Tdic1B-contig6055121	Bradi4g28150.1	Os09t0327300-01	Sb02g022160.1	-	-	-
Tdic1B-contig6053212	-	-	-	MLOC_41381.1	-	-
Tdic1B-contig6052617	Bradi2g33640.1	-	-	-	-	-
Tdic1B-contig6047539	-	Os05t0316133-00	-	AK354521	-	-
Tdic1B-contig6040786	-	Os11t0447300-01	-	-	-	-
Tdic1B-contig6038742	Bradi3g09535.1	-	-	-	-	-
Tdic1B-contig6032727	-	-	-	-	-	Td_WEWseq_PGSB_v3_chr5B_Loc069554.17
Tdic1B-contig6020597	-	-	-	MLOC_3077.1	-	-
Tdic1B-contig6019872	Bradi2g23950.1	Os05t0443300-01	Sb09g021790.1	-	-	-
Tdic1B-contig5989554	-	-	Sb09g023900.1	-	-	-
Tdic1B-contig598900	Bradi3g08490.1	-	-	-	-	-
Tdic1B-contig5967984	-	-	Sb08g004950.1	-	-	-
Tdic1B-contig5966437	Bradi1g74187.1	Os01t0522100-01	Sb02g012050.1	-	-	-
Tdic1B-contig5951714	-	-	-	MLOC_34836.3	-	-
Tdic1B-contig5943599	Bradi1g77997.1	-	-	-	-	-
Tdic1B-contig594074	Bradi1g28940.1	-	-	-	-	-
Tdic1B-contig593691	-	Os08t0246300-01	-	-	-	-
Tdic1B-contig5931657	-	-	Sb01g001050.1	AK252411.1	-	-
Tdic1B-contig592466	-	-	Sb07g022230.1	-	-	-
Tdic1B-contig5921105	-	-	Sb0013s009050.1	AK252095.1	-	-
Tdic1B-contig5914140	Bradi3g23280.1	Os10t0379100-01	-	-	-	-
Tdic1B-contig590762	-	-	Sb03g011415.1	-	-	-
Tdic1B-contig5906146	Bradi3g27860.1	-	-	MLOC_52033.6	-	-
Tdic1B-contig5904400	Bradi1g10390.1	-	-	-	-	-
Tdic1B-contig5903665	Bradi3g32770.1	Os10t0548100-01	Sb01g029930.1	-	-	-
Tdic1B-contig5896183	-	Os11t0560900-00	-	-	-	-
Tdic1B-contig5895015	-	-	-	-	LoCoTd_WEWseq_PGSB_v3_chr1B_Loc009040.2	-
Tdic1B-contig589373	-	-	Sb10g007930.1	-	-	-
Tdic1B-contig5886657	Bradi4g37052.1	Os04t0473025-00	-	-	-	-
Tdic1B-contig588332	-	-	-	-	sample11c64746_g1_i1	-
Tdic1B-contig5879607	Bradi2g56010.1	-	-	-	-	-
Tdic1B-contig5874216	-	-	-	MLOC_76328.1	-	-
Tdic1B-contig5871648	-	-	-	-	LoCoTd_WEWseq_PGSB_v3_chr6B_Loc090316.1	-
Tdic1B-contig5869420	-	-	-	-	Td_WEWseq_PGSB_v3_chr1B_Loc011584.1	-
Tdic1B-contig586561	Bradi1g70970.1	-	-	-	-	-
Tdic1B-contig586555	Bradi2g22440.1	-	-	-	-	-
Tdic1B-contig5855270	-	-	-	AK372041	-	-
Tdic1B-contig5853317	-	-	-	-	LoCoTd_WEWseq_PGSB_v3_chr6B_Loc084645.1	-
Tdic1B-contig5842545	Bradi2g12690.1	Os11t0681300-00	-	-	-	-
Tdic1B-contig5836429	Bradi2g00450.1	Os01t0154500-01	-	-	-	-
Tdic1B-contig5823332	-	-	-	-	LoCoTd_WEWseq_PGSB_v3_chr4B_Loc056726.1	-
Tdic1B-contig5815527	-	-	Sb02g001760.1	-	-	-
Tdic1B-contig5795152	Bradi4g16660.1	-	-	-	-	-
Tdic1B-contig5794675	Bradi1g47660.1	-	Sb02g005030.1	MLOC_64671.1	-	-
Tdic1B-contig5794515	Bradi2g20400.1	-	-	MLOC_66523.5	-	-
Tdic1B-contig5790066	-	Os08t0410950-00	-	-	-	-
Tdic1B-contig5787284	-	Os01t0358700-01	-	AK371992	-	-
Tdic1B-contig5781546	Bradi1g01530.1	Os02t0234800-01	Sb01g001040.1	-	-	-
Tdic1B-contig5770457	-	-	-	MLOC_76328.1	-	-
Tdic1B-contig5754312	-	-	-	-	-	LoCo_Td_WEWseq_PGSB_v3_chr4B_Loc055488.1
Tdic1B-contig5750374	-	-	-	MLOC_816.1	-	-
Tdic1B-contig5747624	-	-	Sb01g019110.1	-	-	-
Tdic1B-contig574512	-	Os06t0548100-00	-	MLOC_77132.1	-	-
Tdic1B-contig573340	Bradi1g66640.1	-	-	-	-	-
Tdic1B-contig5729554	Bradi1g77610.1	-	-	AK357823	-	-
Tdic1B-contig5724911	Bradi2g37620.1	Os02t0277700-01	-	-	-	-
Tdic1B-contig5720576	-	Os02t0653900-03	Sb04g033150.1	AK375828	-	-
Tdic1B-contig5719978	Bradi3g09535.1	-	-	-	-	-
Tdic1B-contig571603	Bradi2g20760.1	-	-	-	-	-
Tdic1B-contig5713335	-	-	-	-	LoCoTd_WEWseq_PGSB_v3_chr7B_Loc100710.1	-
Tdic1B-contig5708618	Bradi1g14190.1	-	-	-	-	-
Tdic1B-contig5708411	-	-	Sb06g009600.1	-	-	-
Tdic1B-contig5695722	-	-	Sb04g023675.1	-	-	-
Tdic1B-contig5694973	Bradi5g08790.1	Os04t0402500-00	Sb06g015080.1	-	-	-
Tdic1B-contig5687491	Bradi2g52010.1	-	-	-	-	-
Tdic1B-contig5681072	Bradi3g52470.2	Os02t0699700-01	Sb04g030880.1	MLOC_38181.1	-	-
Tdic1B-contig5678193	-	-	Sb02g012480.1	-	-	-
Tdic1B-contig5676907	-	-	-	MLOC_68201.2	-	-
Tdic1B-contig5671778	Bradi2g17000.1	-	Sb09g028070.1	-	-	-
Tdic1B-contig5671337	-	-	Sb01g031100.1	AK374174	-	-
Tdic1B-contig5671269	-	Os01t0522950-00	-	-	-	-
Tdic1B-contig5671048	-	Os02t0833050-00	-	MLOC_3718.1	Td_WEWseq_PGSB_v3_chr1B_Loc013437.2	-
Tdic1B-contig5664979	-	Os02t0106900-01	-	-	-	-
Tdic1B-contig5662594	Bradi1g61960.1	-	-	-	-	-
Tdic1B-contig563002	Bradi2g24390.1	-	-	-	-	-
Tdic1B-contig5623830	Bradi2g36687.1	Os05t0140800-01	Sb09g003150.1	MLOC_18586.2	-	-
Tdic1B-contig5615856	-	-	-	MLOC_3052.1	-	-
Tdic1B-contig5613432	Bradi2g14950.1	Os05t0579800-01	Sb09g027240.1	AK365479	-	-
Tdic1B-contig5610523	-	-	-	MLOC_66097.1	-	-
Tdic1B-contig5607402	Bradi1g29427.1	-	Sb06g029290.1	-	-	-
Tdic1B-contig5596588	-	Os05t0110600-01	Sb09g001170.1	AK369363	-	-
Tdic1B-contig5593628	-	-	-	-	LoCoTd_WEWseq_PGSB_v3_chr4B_Loc057477.1	-
Tdic1B-contig5576392	-	Os08t0114300-01	-	-	-	-
Tdic1B-contig5575847	-	-	-	-	sample7c52965_g1_i1	-
Tdic1B-contig5567507	-	-	Sb01g018510.1	-	-	-
Tdic1B-contig5558363	-	-	-	-	sample12c63779_g1_i1	-
Tdic1B-contig5553389	-	-	Sb01g020130.1	-	-	-
Tdic1B-contig5542489	-	-	Sb03g020190.1	-	LoCoTd_WEWseq_PGSB_v3_chr6B_Loc091411.1	-
Tdic1B-contig5532438	-	-	Sb01g031240.1	AK362028	-	-
Tdic1B-contig5531699	-	Os05t0523100-01	Sb01g020130.1	-	-	-
Tdic1B-contig5531549	-	-	-	-	-	LoCo_Td_WEWseq_PGSB_v3_chr1B_Loc011103.1
Tdic1B-contig5518786	-	-	-	MLOC_59286.1	-	-
Tdic1B-contig5505535	Bradi2g21150.1	-	-	-	-	-
Tdic1B-contig5495753	-	-	Sb02g001030.1	-	-	-
Tdic1B-contig5492959	Bradi1g30672.1	-	-	-	-	-
Tdic1B-contig5489080	Bradi2g16402.1	Os05t0565400-01	Sb09g028630.1	AK363273	-	-
Tdic1B-contig5484873	-	-	-	MLOC_74948.1	-	-
Tdic1B-contig5481646	Bradi1g02820.1	Os09t0381400-01	Sb01g032090.1	-	-	-
Tdic1B-contig5480083	Bradi4g11120.1	-	-	-	-	-
Tdic1B-contig5475020	-	-	-	-	sample12c48424_g1_i1	-
Tdic1B-contig5474139	-	Os11t0668100-00	-	-	-	-
Tdic1B-contig5465782	-	-	Sb10g006140.1	-	-	-
Tdic1B-contig5457270	Bradi2g08390.1	-	-	-	-	-
Tdic1B-contig5453600	Bradi1g56620.1	-	-	-	-	-
Tdic1B-contig5441996	Bradi2g31690.1	-	-	-	-	-
Tdic1B-contig5438664	-	-	Sb01g020130.1	-	-	-
Tdic1B-contig5418392	Bradi4g21780.1	-	-	-	-	-
Tdic1B-contig5412150	Bradi1g12830.1	Os03t0669100-01	Sb01g012360.1	-	-	-
Tdic1B-contig5410142	Bradi3g49467.1	-	-	-	-	-
Tdic1B-contig5407123	-	Os02t0822100-01	-	AK366052	-	-
Tdic1B-contig5402537	-	-	Sb09g004093.1	-	-	-
Tdic1B-contig5398159	-	-	-	AK365638	-	-
Tdic1B-contig5388895	-	-	-	MLOC_370.1	-	-
Tdic1B-contig5387488	-	Os04t0692750-01	-	AK376217	-	-
Tdic1B-contig5384873	Bradi1g31430.1	Os09t0502600-00	-	-	-	-
Tdic1B-contig5381179	-	Os07t0554100-00	-	-	-	-
Tdic1B-contig5372945	Bradi2g35767.1	-	-	MLOC_69492.2	-	-
Tdic1B-contig5370624	Bradi4g44797.1	-	-	-	-	-
Tdic1B-contig5364317	-	Os11t0194050-00	-	-	-	-
Tdic1B-contig5353158	-	Os10t0131701-00	-	-	-	-
Tdic1B-contig5339473	-	-	-	-	LoCoTd_WEWseq_PGSB_v3_chr1B_Loc008744.1	-
Tdic1B-contig5332929	Bradi3g32247.1	-	Sb01g030370.1	-	-	-
Tdic1B-contig5322525	-	-	Sb09g029790.1	-	Td_WEWseq_PGSB_v3_chr1B_Loc010113.1	Td_WEWseq_PGSB_v3_chr1B_Loc010113.1
Tdic1B-contig531812	-	Os10t0553800-01	-	-	-	-
Tdic1B-contig5311462	Bradi1g70970.1	-	-	-	-	-
Tdic1B-contig5309692	-	-	-	AK369583	-	-
Tdic1B-contig5303452	Bradi1g72517.1	-	-	MLOC_54104.1	-	-
Tdic1B-contig5301249	-	-	Sb02g002010.1	-	-	-
Tdic1B-contig5299752	Bradi1g60680.1	-	Sb01g033480.1	MLOC_79808.1	-	-
Tdic1B-contig5284595	-	Os11t0457300-01	-	-	-	-
Tdic1B-contig5283432	-	-	-	MLOC_70859.1	-	-
Tdic1B-contig5282763	-	-	-	-	LoCoTd_WEWseq_PGSB_v3_chr1B_Loc012536.1	-
Tdic1B-contig5280036	-	-	-	MLOC_58118.1	-	-
Tdic1B-contig5270203	Bradi1g16220.1	-	Sb03g007636.1	-	-	-
Tdic1B-contig5268508	-	Os01t0828900-00	-	-	-	-
Tdic1B-contig5262425	Bradi4g36880.4	Os09t0544300-01	Sb02g031600.1	-	-	-
Tdic1B-contig5249139	-	-	Sb03g017630.1	-	-	-
Tdic1B-contig5244335	-	-	-	MLOC_38181.1	-	-
Tdic1B-contig5239504	-	-	-	AK357104	-	-
Tdic1B-contig5237399	Bradi4g30370.1	-	Sb02g008712.1	-	-	-
Tdic1B-contig5227528	Bradi1g22780.1	-	-	MLOC_75982.1	-	-
Tdic1B-contig522619	-	Os04t0357300-01	-	-	-	-
Tdic1B-contig522040	-	-	-	-	LoCoTd_WEWseq_PGSB_v3_chr5B_Loc075532.1	-
Tdic1B-contig5219375	-	Os10t0565401-00	Sb01g028683.1	MLOC_38198.2	-	-
Tdic1B-contig5213581	Bradi2g22710.1	-	-	-	-	-
Tdic1B-contig5213154	-	-	-	-	-	LoCo_Td_WEWseq_PGSB_v3_chr4B_Loc060101.1
Tdic1B-contig5212513	-	-	-	MLOC_10168.1	-	-
Tdic1B-contig5206006	Bradi2g22730.1	-	-	AK377023	-	-
Tdic1B-contig5203293	Bradi3g32880.1	Os10t0550900-01	Sb01g029660.1	MLOC_67213.1	-	-
Tdic1B-contig520059	Bradi3g45580.1	Os03t0720400-01	-	-	-	-
Tdic1B-contig5191000	-	-	-	-	sample11c59188_g1_i1	-
Tdic1B-contig5179897	Bradi3g36250.1	-	-	-	-	-
Tdic1B-contig5175641	-	-	Sb01g020130.1	-	-	-
Tdic1B-contig5173987	-	-	-	MLOC_24918.1	-	-
Tdic1B-contig5169745	-	-	Sb06g016627.1	-	-	-
Tdic1B-contig5135692	Bradi4g06257.1	-	-	-	-	-
Tdic1B-contig5129552	Bradi2g11590.1	Os06t0484800-00	-	MLOC_21373.1	-	-
Tdic1B-contig5120031	-	-	-	-	LoCoTd_WEWseq_PGSB_v3_chr1B_Loc006870.1	-
Tdic1B-contig5109710	-	-	-	MLOC_73696.1	-	-
Tdic1B-contig5107466	-	-	-	-	Td_WEWseq_PGSB_v3_chr1B_Loc012829.5	-
Tdic1B-contig5107071	-	-	Sb06g019043.1	-	-	-
Tdic1B-contig509983	Bradi3g19897.1	Os08t0290000-01	Sb03g035845.1	MLOC_74531.2	-	-
Tdic1B-contig5092551	-	Os05t0144800-01	Sb09g003450.1	MLOC_66388.3	-	-
Tdic1B-contig5087457	-	Os10t0497366-00	-	-	-	-
Tdic1B-contig5082199	Bradi1g46210.1	-	-	-	-	-
Tdic1B-contig5065812	Bradi4g16930.1	-	Sb05g020790.1	-	-	-
Tdic1B-contig5063909	-	Os12t0257600-00	Sb08g011530.1	-	-	-
Tdic1B-contig5063468	Bradi5g16230.1	-	Sb06g023100.1	MLOC_7365.3	Td_WEWseq_PGSB_v3_chr1B_Loc013442.2	-
Tdic1B-contig5061398	Bradi3g29380.1	-	-	-	-	-
Tdic1B-contig505541	-	-	-	-	sample12c50102_g1_i1	-
Tdic1B-contig504327	-	-	-	AK353908	-	-
Tdic1B-contig5042682	-	Os01t0646700-01	-	-	-	-
Tdic1B-contig5036066	-	-	-	-	-	Td_WEWseq_PGSB_v3_chr4B_Loc056559.1
Tdic1B-contig5019765	Bradi3g26630.1	Os10t0412700-01	Sb01g022110.1	AK356356	LoCoTd_WEWseq_PGSB_v3_chr1B_Loc007406.1	-
Tdic1B-contig4998880	Bradi1g15250.1	Os09t0341600-01	-	-	-	-
Tdic1B-contig4998671	Bradi5g08760.1	-	-	MLOC_57630.1	-	-
Tdic1B-contig499329	-	-	-	MLOC_65309.1	Td_WEWseq_PGSB_v3_chr4B_Loc057400.2	-
Tdic1B-contig4990245	Bradi1g45320.1	Os06t0225100-01	Sb10g007930.1	-	-	-
Tdic1B-contig4958170	-	-	-	MLOC_70309.2	-	-
Tdic1B-contig4953951	-	-	-	-	LoCoTd_WEWseq_PGSB_v3_chr7B_Loc104789.1	LoCo_Td_WEWseq_PGSB_v3_chr7B_Loc104789.1
Tdic1B-contig4953560	-	-	-	-	LoCoTd_WEWseq_PGSB_v3_chr1B_Loc010732.1	-
Tdic1B-contig4944235	-	Os01t0358700-01	Sb03g014390.1	-	-	-
Tdic1B-contig4939997	-	Os07t0535100-01	-	-	LoCoTd_WEWseq_PGSB_v3_chr7B_Loc102353.1	-
Tdic1B-contig4938850	-	-	Sb01g005660.1	-	-	-
Tdic1B-contig4930477	-	-	-	-	sample8c56883_g1_i1	-
Tdic1B-contig4919285	-	-	Sb07g007680.1	-	-	-
Tdic1B-contig490956	Bradi1g33097.1	-	-	-	-	-
Tdic1B-contig4908196	Bradi1g59950.1	-	-	-	-	-
Tdic1B-contig4904865	Bradi3g16430.1	-	-	-	-	-
Tdic1B-contig4900236	Bradi2g22420.1	-	-	AK362365	-	-
Tdic1B-contig4885400	Bradi1g24780.1	-	-	-	-	-
Tdic1B-contig4880741	Bradi3g32180.1	Os10t0539400-01	Sb01g030470.1	MLOC_57340.1	Td_WEWseq_PGSB_v3_chr1B_Loc012087.2	Td_WEWseq_PGSB_v3_chr1B_Loc012087.1
Tdic1B-contig4878671	-	-	-	-	-	LoCo_Td_WEWseq_PGSB_v3_chr2B_Loc023891.23
Tdic1B-contig4878569	Bradi2g13790.1	Os01t0514700-01	Sb03g021850.1	MLOC_74268.1	-	-
Tdic1B-contig4872987	Bradi3g34420.1	Os10t0570800-00	Sb01g028165.1	MLOC_7118.1	Td_WEWseq_PGSB_v3_chr1B_Loc008297.1	-
Tdic1B-contig4866400	Bradi4g05870.1	Os01t0358700-01	Sb08g015337.1	MLOC_73482.1	sample11c59710_g1_i1	-
Tdic1B-contig4865366	-	Os01t0312800-01	Sb03g012840.1	MLOC_63903.1	-	-
Tdic1B-contig4858866	-	-	Sb03g009225.1	-	-	-
Tdic1B-contig4851488	-	-	Sb04g036130.1	-	-	-
Tdic1B-contig4846589	-	-	-	MLOC_65358.1	-	-
Tdic1B-contig4846394	-	-	-	-	LoCoTd_WEWseq_PGSB_v3_chr1B_Loc013764.1	-
Tdic1B-contig483296	Bradi1g48840.1	-	-	MLOC_59993.1	-	LoCo_Td_WEWseq_PGSB_v3_chr6B_Loc089816.2
Tdic1B-contig4819270	-	Os06t0306300-01	-	-	-	-
Tdic1B-contig4818223	Bradi3g15560.1	-	Sb04g000580.1	-	-	-
Tdic1B-contig4810044	-	Os03t0367101-00	Sb01g034460.1	-	-	-
Tdic1B-contig4804135	Bradi3g37780.1	-	-	-	-	-
Tdic1B-contig4794793	-	-	-	-	LoCoTd_WEWseq_PGSB_v3_chr1B_Loc011316.1	LoCo_Td_WEWseq_PGSB_v3_chr1B_Loc011316.1
Tdic1B-contig4788201	-	-	-	-	-	LoCo_Td_WEWseq_PGSB_v3_chr1B_Loc011458.1
Tdic1B-contig4779610	Bradi3g31820.1	-	Sb01g030880.1	MLOC_8209.1	-	-
Tdic1B-contig4779547	Bradi2g15760.1	Os05t0574000-00	-	-	Td_WEWseq_PGSB_v3_chr1B_Loc013745.1	-
Tdic1B-contig4774424	-	Os04t0208500-01	-	-	-	-
Tdic1B-contig4774072	-	-	-	-	-	Td_WEWseq_PGSB_v3_chr6B_Loc086000.1
Tdic1B-contig475175	Bradi1g70980.1	-	-	-	-	-
Tdic1B-contig4751315	Bradi4g29820.1	Os09t0401200-01	-	AK365854	-	-
Tdic1B-contig4750253	-	-	Sb02g001620.1	-	-	-
Tdic1B-contig4746978	Bradi1g54807.1	Os07t0191700-01	Sb02g005590.1	AK364278	-	-
Tdic1B-contig4740453	Bradi5g23820.1	-	-	MLOC_24733.1	-	-
Tdic1B-contig4736372	-	-	-	MLOC_55790.2	-	-
Tdic1B-contig4728610	Bradi3g09535.1	-	-	-	-	-
Tdic1B-contig4726349	Bradi4g24350.1	Os11t0617700-00	-	-	-	-
Tdic1B-contig4723600	-	-	Sb06g019043.1	-	-	-
Tdic1B-contig4717777	-	Os09t0292300-00	-	-	-	-
Tdic1B-contig4714264	-	-	Sb01g033390.1	-	-	-
Tdic1B-contig4710152	-	-	-	-	-	LoCo_Td_WEWseq_PGSB_v3_chr1B_Loc011363.1
Tdic1B-contig4704702	-	-	Sb08g022650.1	-	-	-
Tdic1B-contig4702396	Bradi2g20250.1	-	-	-	-	-
Tdic1B-contig469426	Bradi2g25500.1	Os05t0409400-01	Sb09g020180.1	MLOC_54602.1	-	-
Tdic1B-contig4687942	Bradi3g08490.1	-	-	-	-	-
Tdic1B-contig4674612	Bradi2g37795.1	-	Sb01g014270.1	-	-	-
Tdic1B-contig4671575	-	-	-	-	LoCoTd_WEWseq_PGSB_v3_chr6B_Loc085367.1	LoCo_Td_WEWseq_PGSB_v3_chr6B_Loc085367.1
Tdic1B-contig4667550	Bradi3g10370.1	-	Sb08g020630.1	-	-	-
Tdic1B-contig4665480	-	-	Sb01g027525.1	MLOC_23274.1	-	-
Tdic1B-contig4664646	-	Os07t0524900-01	-	MLOC_62021.2	-	-
Tdic1B-contig4660156	-	-	-	-	Td_WEWseq_PGSB_v3_chr1B_Loc009666.4	-
Tdic1B-contig4623961	Bradi1g12830.1	Os03t0669100-01	Sb01g012360.1	-	-	-
Tdic1B-contig4612328	-	-	Sb03g045670.1	-	-	-
Tdic1B-contig460882	Bradi5g26770.1	Os04t0683600-01	Sb06g033400.1	-	-	-
Tdic1B-contig4604803	-	-	-	MLOC_36236.1	-	-
Tdic1B-contig4602459	Bradi4g00900.1	Os12t0632800-00	Sb08g022780.1	-	-	-
Tdic1B-contig4591115	-	-	Sb04g017846.1	-	-	-
Tdic1B-contig4590269	-	-	-	-	LoCoTd_WEWseq_PGSB_v3_chr6B_Loc090316.1	-
Tdic1B-contig4588868	Bradi4g36910.1	Os09t0544800-01	Sb02g031660.1	-	-	-
Tdic1B-contig4574424	-	-	-	MLOC_430.1	-	-
Tdic1B-contig4572639	-	Os10t0580400-01	Sb10g008320.1	MLOC_21938.1	-	-
Tdic1B-contig4555774	-	Os03t0111300-01	Sb01g017710.1	-	-	-
Tdic1B-contig4549816	-	-	Sb06g027382.1	-	-	-
Tdic1B-contig4537649	-	-	-	MLOC_60291.1	-	-
Tdic1B-contig4535385	-	Os01t0937300-01	-	-	-	-
Tdic1B-contig4529115	Bradi1g51300.1	-	Sb10g002700.1	AK252444.1	-	-
Tdic1B-contig4527338	-	-	-	AK365054	-	-
Tdic1B-contig4523624	-	-	-	-	-	LoCo_Td_WEWseq_PGSB_v3_chr6B_Loc090234.1
Tdic1B-contig4523131	Bradi1g12830.1	Os03t0669100-01	Sb01g012360.1	-	-	-
Tdic1B-contig4510538	-	Os01t0778800-01	-	-	-	-
Tdic1B-contig4504660	Bradi4g11635.1	-	-	-	-	-
Tdic1B-contig4503833	-	-	-	MLOC_31206.1	-	-
Tdic1B-contig4483526	Bradi2g11950.1	Os05t0363100-01	-	AK370392	-	-
Tdic1B-contig448154	-	-	-	MLOC_75831.1	-	-
Tdic1B-contig4467418	-	Os01t0269900-01	Sb08g021780.1	MLOC_64804.2	-	-
Tdic1B-contig4463660	Bradi2g16900.1	-	Sb03g031030.1	-	-	-
Tdic1B-contig445747	-	Os04t0674400-01	-	-	-	-
Tdic1B-contig4449575	Bradi3g58300.1	-	Sb04g033870.1	-	-	-
Tdic1B-contig4449101	-	-	Sb01g050520.1	-	-	-
Tdic1B-contig4435426	-	Os01t0976500-01	-	MLOC_65639.2	-	-
Tdic1B-contig4431894	Bradi3g28060.1	-	-	MLOC_57711.3	-	-
Tdic1B-contig4429427	-	Os03t0300400-01	-	-	-	-
Tdic1B-contig4418479	Bradi2g57800.1	Os01t0900800-01	Sb03g042860.1	-	-	-
Tdic1B-contig4413703	-	-	-	MLOC_25837.1	-	-
Tdic1B-contig4409104	-	-	Sb01g020130.1	-	-	-
Tdic1B-contig4402360	-	-	Sb01g027730.1	MLOC_6323.5	-	-
Tdic1B-contig4396876	-	-	Sb03g029080.1	-	-	-
Tdic1B-contig4394258	-	-	Sb07g022230.1	-	-	-
Tdic1B-contig439170	-	-	-	-	-	LoCo_Td_WEWseq_PGSB_v3_chr2B_Loc023248.1
Tdic1B-contig4375691	Bradi1g14127.1	-	-	MLOC_10039.2	-	-
Tdic1B-contig4368243	-	-	-	MLOC_28095.1	-	-
Tdic1B-contig4355329	Bradi2g24300.1	-	-	-	-	-
Tdic1B-contig4354488	-	Os09t0551201-00	Sb02g032070.1	-	-	-
Tdic1B-contig4351405	Bradi2g62560.1	-	-	-	-	-
Tdic1B-contig4349922	-	-	-	AK365716	-	-
Tdic1B-contig434816	-	-	-	MLOC_61170.4	-	-
Tdic1B-contig4342640	Bradi1g69530.1	-	-	-	-	-
Tdic1B-contig4336004	Bradi3g17240.1	-	-	-	-	-
Tdic1B-contig4312831	-	-	-	MLOC_21843.1	-	-
Tdic1B-contig431041	-	-	-	MLOC_10168.1	-	-
Tdic1B-contig4301449	-	-	-	-	sample12c8309_g1_i1	-
Tdic1B-contig4281707	Bradi2g21360.1	-	-	-	-	-
Tdic1B-contig4276821	-	-	-	MLOC_71685.2	-	-
Tdic1B-contig4276100	Bradi4g17190.1	-	Sb01g020130.1	-	-	-
Tdic1B-contig4274583	Bradi4g11120.1	-	-	-	-	-
Tdic1B-contig4267471	-	-	-	-	-	LoCo_Td_WEWseq_PGSB_v3_chr1B_Loc009506.1
Tdic1B-contig4266964	-	-	-	MLOC_55823.2	-	-
Tdic1B-contig423731	Bradi2g37720.1	-	Sb01g028010.1	AK373385	-	-
Tdic1B-contig4224624	Bradi3g36437.1	Os08t0430000-01	-	AK251343.1	-	-
Tdic1B-contig4223880	Bradi3g27870.1	-	Sb01g020270.1	MLOC_58179.1	Td_WEWseq_PGSB_v3_chr1B_Loc007822.1	-
Tdic1B-contig4221467	-	-	-	MLOC_43237.1	-	-
Tdic1B-contig4218264	Bradi1g39200.1	-	Sb03g017630.1	-	-	-
Tdic1B-contig4212484	Bradi2g22020.1	-	-	MLOC_55683.2	-	-
Tdic1B-contig4205375	Bradi2g23690.1	Os05t0451100-01	Sb09g022090.1	AK358207	-	-
Tdic1B-contig4190707	Bradi3g27074.1	-	-	-	-	-
Tdic1B-contig4182743	-	-	-	MLOC_53251.1	-	-
Tdic1B-contig4177248	-	-	Sb01g020130.1	-	-	-
Tdic1B-contig4176859	Bradi3g52470.2	Os02t0699700-01	Sb04g030880.1	MLOC_38181.1	-	-
Tdic1B-contig4159106	Bradi5g26860.1	-	-	-	-	-
Tdic1B-contig4149302	-	-	-	-	sample12c25649_g3_i2	-
Tdic1B-contig4147710	Bradi3g48210.1	-	-	-	-	-
Tdic1B-contig4128869	-	-	Sb01g020130.1	-	-	-
Tdic1B-contig4125967	-	-	Sb10g012921.1	-	-	-
Tdic1B-contig4124756	-	-	-	-	LoCoTd_WEWseq_PGSB_v3_chr6B_Loc089972.4	-
Tdic1B-contig4112367	-	-	-	MLOC_79387.1	-	-
Tdic1B-contig4093	Bradi1g27320.1	Os03t0627100-00	Sb10g001160.1	AK374516	-	-
Tdic1B-contig4090846	-	-	Sb09g001485.1	-	-	-
Tdic1B-contig4089549	-	-	Sb01g040440.1	-	-	-
Tdic1B-contig4083629	-	-	-	AK365503	-	-
Tdic1B-contig4081022	Bradi2g25500.1	Os05t0409400-01	-	-	Td_WEWseq_PGSB_v3_chr2A_Loc014114.5	-
Tdic1B-contig4075497	-	Os12t0641100-03	Sb08g023290.1	-	-	-
Tdic1B-contig4071538	Bradi3g60920.1	Os02t0834700-01	-	MLOC_5491.2	-	-
Tdic1B-contig406117	Bradi1g42820.1	Os06t0308000-01	-	MLOC_37729.2	-	-
Tdic1B-contig4058105	Bradi1g78290.1	-	-	-	-	-
Tdic1B-contig404957	Bradi2g38160.1	-	-	-	-	-
Tdic1B-contig4044441	Bradi3g27560.1	-	-	-	-	-
Tdic1B-contig4036602	Bradi1g69850.1	-	-	-	-	-
Tdic1B-contig403501	-	Os01t0522800-00	-	-	-	-
Tdic1B-contig4031086	-	-	-	-	sample12c10995_g1_i1	-
Tdic1B-contig4024040	-	-	Sb01g035060.1	AK363376	-	-
Tdic1B-contig4011287	-	-	-	MLOC_3912.1	-	-
Tdic1B-contig3996752	-	-	-	MLOC_22177.2	-	-
Tdic1B-contig3994671	Bradi2g25327.1	Os05t0414200-01	-	AK363743	-	-
Tdic1B-contig3985675	Bradi3g02380.1	-	-	-	-	-
Tdic1B-contig3975171	-	Os01t0233800-01	-	-	-	-
Tdic1B-contig3972758	-	-	Sb05g022840.1	-	-	-
Tdic1B-contig39672	-	-	Sb05g003395.1	-	-	-
Tdic1B-contig3959754	-	-	-	MLOC_75831.1	-	-
Tdic1B-contig3949754	Bradi2g38310.1	Os09t0515500-01	Sb06g017820.1	MLOC_10586.3	sample12c23540_g1_i3	-
Tdic1B-contig3934695	Bradi3g30150.1	-	-	MLOC_65546.2	-	-
Tdic1B-contig392147	Bradi1g27750.1	-	-	MLOC_72066.1	-	Td_WEWseq_PGSB_v3_chr1B_Loc007403.1
Tdic1B-contig392146	Bradi1g27750.1	-	-	-	-	-
Tdic1B-contig3919157	-	-	-	MLOC_13434.5	-	-
Tdic1B-contig3869631	-	Os08t0410950-00	-	-	-	-
Tdic1B-contig3851549	Bradi2g16130.1	Os05t0567400-01	Sb09g028780.1	MLOC_70474.2	-	-
Tdic1B-contig3850908	-	-	Sb02g030860.1	-	-	-
Tdic1B-contig3846246	-	Os06t0225100-01	Sb10g007930.1	-	-	-
Tdic1B-contig3837292	-	-	Sb03g032510.1	AK250378.1	-	-
Tdic1B-contig383586	-	Os01t0171100-00	-	MLOC_62941.2	-	-
Tdic1B-contig3835063	Bradi1g72410.1	Os03t0115700-01	Sb01g049550.1	MLOC_79748.3	-	-
Tdic1B-contig3828246	-	Os06t0226000-01	-	-	-	-
Tdic1B-contig3810848	Bradi3g30500.1	-	-	MLOC_15707.1	-	-
Tdic1B-contig3801925	-	-	Sb05g010901.1	-	-	-
Tdic1B-contig3801683	Bradi3g17240.1	-	-	-	-	-
Tdic1B-contig3796540	-	-	Sb04g003795.1	-	-	-
Tdic1B-contig3769480	Bradi1g32950.1	-	-	MLOC_9956.1	-	-
Tdic1B-contig3756767	Bradi3g30530.1	Os10t0513300-01	Sb01g017226.1	MLOC_38537.1	-	-
Tdic1B-contig3756451	-	Os12t0424300-00	-	-	-	-
Tdic1B-contig3752657	Bradi1g01040.1	Os02t0537400-01	-	-	-	-
Tdic1B-contig3752155	-	-	Sb01g004090.1	MLOC_12219.1	-	-
Tdic1B-contig3749335	-	-	-	-	sample11c8387_g1_i1	-
Tdic1B-contig3744163	-	-	-	-	LoCoTd_WEWseq_PGSB_v3_chr1B_Loc012490.2	-
Tdic1B-contig3743190	Bradi2g16900.1	-	-	MLOC_16536.1	-	-
Tdic1B-contig3740045	-	-	-	-	sample12c44835_g1_i1	-
Tdic1B-contig3738126	Bradi4g23330.1	-	-	-	-	-
Tdic1B-contig3725046	Bradi2g22490.1	-	-	AK365344	-	-
Tdic1B-contig3720860	-	Os11t0569600-01	-	-	-	-
Tdic1B-contig3720480	-	-	-	-	LoCoTd_WEWseq_PGSB_v3_chr1B_Loc008715.1	-
Tdic1B-contig3718307	-	-	-	-	LoCoTd_WEWseq_PGSB_v3_chr7B_Loc106436.1	LoCo_Td_WEWseq_PGSB_v3_chr7A_Loc094945.1
Tdic1B-contig3704824	Bradi1g00237.1	-	Sb05g004430.1	-	-	-
Tdic1B-contig3702775	Bradi2g59226.1	Os01t0924300-01	Sb03g044310.1	-	-	-
Tdic1B-contig3696696	-	Os06t0716467-00	-	-	-	-
Tdic1B-contig3685570	-	-	-	MLOC_75831.1	-	-
Tdic1B-contig3677196	-	Os07t0277500-00	-	-	-	-
Tdic1B-contig3674923	Bradi3g29690.1	-	Sb01g018510.1	-	-	-
Tdic1B-contig3669235	Bradi2g39340.1	Os05t0108400-01	Sb09g000930.1	MLOC_10656.1	-	-
Tdic1B-contig3664987	Bradi2g23690.1	-	-	-	-	-
Tdic1B-contig3664618	-	Os10t0356000-00	Sb05g025125.1	MLOC_61558.1	-	-
Tdic1B-contig3651860	Bradi3g33830.1	Os10t0567500-01	Sb01g046390.1	AK364753	-	-
Tdic1B-contig36516	Bradi4g33600.1	Os05t0250000-00	-	-	-	-
Tdic1B-contig3646917	-	Os06t0484800-00	-	-	-	-
Tdic1B-contig3643094	Bradi1g44577.1	Os06t0244100-01	Sb10g008740.1	MLOC_63252.1	-	-
Tdic1B-contig3616295	Bradi3g17240.1	-	-	-	-	-
Tdic1B-contig3615844	Bradi4g17190.1	-	-	-	-	-
Tdic1B-contig3615203	-	Os05t0472700-01	-	-	-	-
Tdic1B-contig3613222	Bradi1g70980.1	-	-	MLOC_47578.1	-	-
Tdic1B-contig3612098	-	Os07t0148600-00	Sb02g038840.1	MLOC_59255.2	-	-
Tdic1B-contig3553514	Bradi1g32990.1	-	Sb10g027540.1	MLOC_17893.1	-	-
Tdic1B-contig3551045	-	-	-	MLOC_9478.1	-	-
Tdic1B-contig3538293	Bradi1g28250.1	-	-	-	-	-
Tdic1B-contig3495272	Bradi3g46440.1	-	-	-	-	-
Tdic1B-contig3488060	-	-	-	-	sample12c48424_g1_i1	-
Tdic1B-contig3482876	-	-	-	MLOC_61019.2	-	-
Tdic1B-contig3479935	-	-	Sb10g024940.1	MLOC_77504.1	-	-
Tdic1B-contig3479774	-	Os11t0269100-00	-	-	Td_WEWseq_PGSB_v3_chr4B_Loc056871.2	-
Tdic1B-contig3478936	-	-	-	AK358673	-	-
Tdic1B-contig3474455	-	-	Sb02g006610.1	-	-	-
Tdic1B-contig3467182	Bradi3g46780.1	Os02t0575800-01	-	MLOC_51268.3	-	-
Tdic1B-contig3466151	Bradi1g56107.1	-	-	-	-	-
Tdic1B-contig346260	-	Os11t0210100-01	Sb05g009400.1	MLOC_62512.1	-	-
Tdic1B-contig3456129	-	-	-	-	-	LoCo_Td_WEWseq_PGSB_v3_chr7B_Loc105131.1
Tdic1B-contig3438331	-	-	-	-	LoCoTd_WEWseq_PGSB_v3_chr1B_Loc007490.4	LoCo_Td_WEWseq_PGSB_v3_chr1B_Loc007490.1
Tdic1B-contig3423141	-	-	-	-	LoCoTd_WEWseq_PGSB_v3_chr1B_Loc009462.1	LoCo_Td_WEWseq_PGSB_v3_chr1B_Loc009462.1
Tdic1B-contig3417019	-	Os04t0465700-01	-	-	-	-
Tdic1B-contig3416091	-	-	-	MLOC_76328.1	-	-
Tdic1B-contig3412015	Bradi2g12320.1	Os01t0328900-01	Sb03g013300.1	AK362608	-	-
Tdic1B-contig3410138	Bradi1g29070.1	Os07t0442900-01	Sb02g009660.1	MLOC_52613.1	-	-
Tdic1B-contig3401434	-	-	-	MLOC_61421.1	-	-
Tdic1B-contig3399178	-	Os06t0225100-01	Sb10g007930.1	-	-	-
Tdic1B-contig3389732	Bradi3g56460.1	Os02t0725100-01	Sb04g029450.1	AK355508	-	-
Tdic1B-contig3384658	Bradi3g39960.1	Os05t0409100-00	Sb01g028890.1	AK370484	-	-
Tdic1B-contig3376686	-	-	-	-	-	LoCo_Td_WEWseq_PGSB_v3_chr4B_Loc058903.1
Tdic1B-contig335258	-	-	Sb01g027740.1	MLOC_6323.5	-	-
Tdic1B-contig3351796	Bradi5g24750.1	-	Sb06g031190.1	-	-	-
Tdic1B-contig3335881	-	Os11t0537400-01	-	-	-	-
Tdic1B-contig3333733	-	Os06t0225100-01	Sb10g007930.1	MLOC_81021.1	-	-
Tdic1B-contig3326032	-	-	-	MLOC_11287.2	-	-
Tdic1B-contig3302505	Bradi1g16130.1	-	-	-	-	-
Tdic1B-contig330172	Bradi1g22400.1	-	-	MLOC_30295.1	-	-
Tdic1B-contig3297307	-	-	-	MLOC_22177.2	-	-
Tdic1B-contig3282632	-	-	-	MLOC_24918.1	-	-
Tdic1B-contig3276538	-	Os02t0798800-00	-	-	-	-
Tdic1B-contig3266106	Bradi3g09280.1	-	-	MLOC_12627.1	-	-
Tdic1B-contig3265563	-	Os01t0646700-02	-	-	-	-
Tdic1B-contig3260180	Bradi1g64970.1	-	Sb01g038020.1	-	-	-
Tdic1B-contig3255079	Bradi2g34350.1	-	Sb09g005120.1	-	-	-
Tdic1B-contig3250155	-	-	-	-	sample7c57235_g1_i1	-
Tdic1B-contig3243504	Bradi5g19540.2	-	-	-	-	-
Tdic1B-contig3241354	-	-	-	MLOC_5173.1	-	-
Tdic1B-contig3240968	Bradi1g44630.1	Os06t0289900-01	Sb07g002370.1	MLOC_66574.1	-	-
Tdic1B-contig3237416	Bradi2g21150.2	-	-	MLOC_53822.1	-	-
Tdic1B-contig322534	Bradi2g31730.1	Os05t0252100-01	Sb09g010410.1	-	-	-
Tdic1B-contig3221082	Bradi5g02490.1	-	-	-	-	-
Tdic1B-contig3214938	Bradi3g14670.1	-	-	-	-	-
Tdic1B-contig3213069	-	-	Sb07g008825.1	-	-	-
Tdic1B-contig3211519	-	-	-	MLOC_3613.1	-	-
Tdic1B-contig3202722	Bradi2g19830.1	-	-	-	-	-
Tdic1B-contig3202112	Bradi1g00237.1	Os05t0250700-00	-	-	-	-
Tdic1B-contig3198464	-	Os11t0438400-01	-	-	-	-
Tdic1B-contig3184109	-	Os03t0608700-02	-	-	-	-
Tdic1B-contig3164055	-	-	-	-	LoCoTd_WEWseq_PGSB_v3_chr4B_Loc059435.1	-
Tdic1B-contig3163126	-	-	Sb04g037710.1	-	-	-
Tdic1B-contig3162498	Bradi2g22610.1	Os05t0471000-01	Sb09g023100.1	MLOC_73696.1	-	-
Tdic1B-contig3157653	-	-	Sb04g020125.1	-	-	-
Tdic1B-contig314682	Bradi3g12497.1	Os08t0562500-01	Sb07g023870.1	MLOC_7690.1	-	-
Tdic1B-contig313169	-	-	-	-	LoCoTd_WEWseq_PGSB_v3_chr4B_Loc055745.1	-
Tdic1B-contig3128699	Bradi2g21420.1	-	-	-	-	-
Tdic1B-contig3127007	-	Os01t0782800-00	-	AK370448	-	-
Tdic1B-contig3124346	Bradi1g43500.1	-	-	-	-	-
Tdic1B-contig3124233	-	Os05t0564100-01	Sb09g028520.1	-	-	-
Tdic1B-contig3122560	-	Os06t0225100-01	Sb10g007930.1	-	-	-
Tdic1B-contig3107400	Bradi2g19670.1	-	Sb03g034580.1	-	-	-
Tdic1B-contig3105979	Bradi1g52510.1	Os07t0420700-01	Sb02g010050.1	-	-	-
Tdic1B-contig3105543	-	-	-	MLOC_65709.4	-	-
Tdic1B-contig3103442	Bradi4g03040.1	-	-	MLOC_25837.1	-	-
Tdic1B-contig3101565	-	-	Sb01g043510.1	-	-	-
Tdic1B-contig3099973	-	-	-	-	sample11c32029_g1_i1	-
Tdic1B-contig3092155	-	Os05t0350500-01	Sb09g016610.1	MLOC_13565.1	-	-
Tdic1B-contig3086145	-	-	-	-	LoCoTd_WEWseq_PGSB_v3_chr6B_Loc089589.1	-
Tdic1B-contig308271	-	-	Sb01g019070.1	-	-	-
Tdic1B-contig3073049	-	-	-	AK366264	-	-
Tdic1B-contig3068019	Bradi2g20767.1	Os05t0500500-01	Sb09g024680.1	MLOC_52605.1	Td_WEWseq_PGSB_v3_chr1B_Loc009225.2	Td_WEWseq_PGSB_v3_chr1B_Loc009225.1
Tdic1B-contig306313	Bradi2g35970.1	-	-	-	-	-
Tdic1B-contig3045822	Bradi1g70980.1	-	-	-	-	-
Tdic1B-contig3031084	-	-	-	-	-	LoCo_Td_WEWseq_PGSB_v3_chr7B_Loc100957.1
Tdic1B-contig303069	-	-	-	-	LoCoTd_WEWseq_PGSB_v3_chr1B_Loc007673.1	LoCo_Td_WEWseq_PGSB_v3_chr1B_Loc007673.1
Tdic1B-contig3015092	-	-	Sb09g029230.1	-	-	-
Tdic1B-contig3009537	-	-	-	MLOC_59638.1	-	-
Tdic1B-contig3008988	Bradi3g34077.1	-	Sb01g028320.1	-	-	-
Tdic1B-contig2984465	Bradi1g43607.1	-	-	MLOC_73716.2	-	-
Tdic1B-contig2963082	-	Os10t0489200-01	Sb01g018700.1	MLOC_78807.1	-	-
Tdic1B-contig2962561	Bradi5g00440.1	-	-	-	-	-
Tdic1B-contig2959854	-	-	-	MLOC_26232.1	-	-
Tdic1B-contig2953516	Bradi4g42830.1	-	-	AK248821.1	-	-
Tdic1B-contig2949456	Bradi1g39200.1	-	Sb03g017630.1	-	-	-
Tdic1B-contig2939636	-	Os01t0784700-00	Sb03g036650.1	AK366576	-	-
Tdic1B-contig2933882	-	-	-	-	LoCoTd_WEWseq_PGSB_v3_chr7A_Loc096838.1	-
Tdic1B-contig2932621	Bradi2g15500.1	Os01t0623200-01	Sb03g028360.1	MLOC_18621.1	-	-
Tdic1B-contig2928116	-	-	Sb10g007985.1	-	-	-
Tdic1B-contig2914756	Bradi2g25960.1	-	Sb09g019680.1	MLOC_79687.1	-	-
Tdic1B-contig2909247	Bradi1g36810.1	Os02t0596100-01	Sb01g003970.1	-	-	-
Tdic1B-contig2903912	-	Os12t0424180-00	-	MLOC_493.1	-	-
Tdic1B-contig2896505	Bradi2g18900.1	-	-	MLOC_75960.1	-	-
Tdic1B-contig2892614	Bradi1g70980.1	-	-	-	-	-
Tdic1B-contig2889099	-	-	-	MLOC_54916.3	-	-
Tdic1B-contig2887842	Bradi5g21677.1	-	Sb06g028380.1	-	-	-
Tdic1B-contig2882673	Bradi4g15430.1	Os11t0618500-02	-	-	-	-
Tdic1B-contig2876524	Bradi3g14680.1	-	-	-	-	-
Tdic1B-contig2872170	-	Os10t0131000-00	Sb07g022230.1	-	-	-
Tdic1B-contig2865875	Bradi2g18150.1	-	Sb03g032450.1	-	-	-
Tdic1B-contig2862307	Bradi1g36340.1	Os06t0608300-01	Sb10g023820.1	-	-	-
Tdic1B-contig2860782	-	Os12t0170800-01	-	-	-	-
Tdic1B-contig2859918	Bradi2g19460.1	-	-	-	-	-
Tdic1B-contig2853851	-	-	Sb09g030160.1	-	-	-
Tdic1B-contig2849737	-	-	-	-	LoCoTd_WEWseq_PGSB_v3_chr1B_Loc011378.1	LoCo_Td_WEWseq_PGSB_v3_chr1B_Loc011378.1
Tdic1B-contig2846999	-	-	-	-	LoCoTd_WEWseq_PGSB_v3_chr6B_Loc085910.2	-
Tdic1B-contig2845972	Bradi2g13330.1	-	-	-	-	-
Tdic1B-contig283105	-	-	-	MLOC_70494.1	-	-
Tdic1B-contig2826310	-	Os12t0424180-00	-	-	-	-
Tdic1B-contig2820009	-	-	-	MLOC_20518.1	-	-
Tdic1B-contig2816412	Bradi1g78100.1	Os03t0107300-01	Sb01g050150.1	MLOC_14974.1	-	-
Tdic1B-contig2810712	-	Os08t0100400-01	-	-	-	-
Tdic1B-contig2810228	Bradi1g70980.1	-	-	-	-	-
Tdic1B-contig28075169	Bradi4g06000.2	Os02t0491900-00	-	-	-	-
Tdic1B-contig28075162	-	Os05t0149600-01	-	-	-	-
Tdic1B-contig28075160	Bradi3g27660.1	Os10t0443200-01	Sb01g020820.1	MLOC_59179.1	-	-
Tdic1B-contig28075111	-	Os03t0669100-01	Sb01g012360.1	-	-	-
Tdic1B-contig28075102	-	-	-	AK373661	Td_WEWseq_PGSB_v3_chr4B_Loc058228.1	Td_WEWseq_PGSB_v3_chr4B_Loc058228.1
Tdic1B-contig28075086	-	-	Sb05g006115.1	-	-	-
Tdic1B-contig28075080	Bradi1g06750.3	Os03t0781400-01	-	-	-	-
Tdic1B-contig28075056	-	-	Sb01g019970.1	-	Td_WEWseq_PGSB_v3_chr1B_Loc011635.2	-
Tdic1B-contig28075028	Bradi2g06320.1	-	-	-	-	-
Tdic1B-contig28075019	-	-	Sb01g020130.1	-	-	-
Tdic1B-contig28075010	Bradi1g52320.1	-	Sb10g000390.1	AK358279	sample11c53544_g1_i1	-
Tdic1B-contig28074995	Bradi1g21130.1	-	-	-	-	-
Tdic1B-contig28074994	Bradi1g67580.1	Os03t0259100-01	Sb01g040540.1	AK371641	-	-
Tdic1B-contig28074989	-	-	-	-	sample8c30782_g1_i1	-
Tdic1B-contig28074988	Bradi1g04397.1	Os01t0513900-01	-	MLOC_81064.1	LoCoTd_WEWseq_PGSB_v3_chr4B_Loc059669.6	-
Tdic1B-contig28074973	Bradi1g24525.1	-	Sb05g003710.1	-	-	-
Tdic1B-contig28074945	-	Os01t0896700-00	Sb01g048270.1	MLOC_58960.1	-	-
Tdic1B-contig28074939	Bradi1g02690.1	-	Sb01g002590.1	-	-	-
Tdic1B-contig28074925	Bradi1g68680.1	Os03t0238300-01	-	MLOC_70920.1	-	-
Tdic1B-contig28074922	-	-	-	-	LoCoTd_WEWseq_PGSB_v3_chr4B_Loc058263.3	-
Tdic1B-contig28074917	Bradi2g51100.1	-	-	-	-	-
Tdic1B-contig28074878	Bradi1g29810.1	-	-	-	-	-
Tdic1B-contig28074866	-	Os04t0674400-01	-	-	-	-
Tdic1B-contig28074864	-	-	-	-	LoCoTd_WEWseq_PGSB_v3_chr4B_Loc060414.1	-
Tdic1B-contig28074853	-	Os05t0535500-01	Sb09g026710.1	MLOC_68656.2	Td_WEWseq_PGSB_v3_chr1B_Loc010724.4	-
Tdic1B-contig28074851	Bradi4g29900.1	-	-	-	sample7c57946_g1_i1	-
Tdic1B-contig28074834	-	-	Sb07g022913.1	-	-	-
Tdic1B-contig28074831	Bradi3g46220.1	Os02t0565100-01	Sb04g023350.1	MLOC_81370.1	-	-
Tdic1B-contig28074830	Bradi1g28300.2	Os07t0470800-00	Sb02g032950.1	AK362207	-	-
Tdic1B-contig28074829	Bradi1g04226.1	Os01t0183100-01	-	-	-	-
Tdic1B-contig28074828	-	-	-	-	sample8c40898_g1_i1	-
Tdic1B-contig28074824	Bradi2g26600.1	-	-	-	-	-
Tdic1B-contig28074821	-	-	-	-	LoCoTd_WEWseq_PGSB_v3_chr6B_Loc085718.1	-
Tdic1B-contig28074805	Bradi2g40170.1	-	Sb01g045820.1	AK377122	-	-
Tdic1B-contig28074795	-	-	Sb01g042855.1	-	Td_WEWseq_PGSB_v3_chr6B_Loc085839.3	-
Tdic1B-contig28074788	-	Os06t0163450-00	-	-	-	-
Tdic1B-contig28074785	-	-	-	-	LoCoTd_WEWseq_PGSB_v3_chr4B_Loc056287.7	-
Tdic1B-contig28074772	-	Os05t0523100-01	-	-	-	-
Tdic1B-contig28074756	-	-	-	MLOC_59328.1	-	-
Tdic1B-contig28074749	-	-	-	-	sample11c58251_g1_i1	-
Tdic1B-contig28074745	-	-	Sb09g027720.1	-	-	-
Tdic1B-contig28074726	Bradi2g11510.1	Os01t0301000-01	-	-	-	-
Tdic1B-contig28074717	-	Os03t0255500-01	-	-	-	-
Tdic1B-contig28074715	-	Os01t0600900-02	-	-	-	-
Tdic1B-contig28074711	Bradi2g39900.1	-	Sb09g000380.1	MLOC_57152.1	sample8c15270_g1_i1	-
Tdic1B-contig28074706	Bradi2g26500.1	-	-	MLOC_81833.1	-	-
Tdic1B-contig28074703	Bradi4g03040.1	-	-	-	-	-
Tdic1B-contig28074702	Bradi1g01930.2	-	Sb01g001550.1	-	-	-
Tdic1B-contig28074699	-	-	-	-	sample12c27296_g1_i1	-
Tdic1B-contig28074696	Bradi2g62550.1	Os05t0361200-01	-	-	-	-
Tdic1B-contig28074688	Bradi2g21270.1	-	-	-	-	-
Tdic1B-contig28074686	Bradi3g24960.1	Os10t0406800-01	Sb01g022310.1	MLOC_9970.8	-	-
Tdic1B-contig28074681	Bradi2g11590.1	-	-	-	LoCoTd_WEWseq_PGSB_v3_chr2A_Loc015595.1	-
Tdic1B-contig28074680	-	-	-	AK356218	Td_WEWseq_PGSB_v3_chr1B_Loc012070.2	-
Tdic1B-contig28074668	-	-	Sb09g022180.1	-	-	-
Tdic1B-contig28074663	Bradi2g61480.1	-	Sb03g043490.1	-	-	-
Tdic1B-contig28074661	-	-	-	MLOC_56196.1	-	-
Tdic1B-contig28074660	-	Os05t0178900-01	Sb09g005440.1	-	-	-
Tdic1B-contig28074651	-	-	-	-	-	LoCo_Td_WEWseq_PGSB_v3_chr1B_Loc011224.6
Tdic1B-contig28074643	Bradi3g03882.1	Os11t0550100-01	Sb08g022650.1	-	-	-
Tdic1B-contig28074636	-	Os02t0818500-03	-	MLOC_66712.1	-	-
Tdic1B-contig28074626	-	-	Sb01g030650.1	MLOC_70229.2	-	-
Tdic1B-contig28074603	Bradi2g23570.1	Os05t0453500-01	Sb09g022210.1	MLOC_19862.2	-	-
Tdic1B-contig28074586	-	Os02t0572400-01	Sb04g023640.1	MLOC_59642.2	-	-
Tdic1B-contig28074569	Bradi2g34950.1	Os05t0156500-01	-	AK376215	-	-
Tdic1B-contig28074567	-	-	-	MLOC_72258.1	-	-
Tdic1B-contig28074548	-	-	-	MLOC_10064.1	-	-
Tdic1B-contig28074536	Bradi3g27272.1	-	Sb03g020227.1	MLOC_54707.1	-	-
Tdic1B-contig28074519	Bradi2g15960.1	Os05t0210500-00	Sb09g028970.1	MLOC_49454.3	-	-
Tdic1B-contig28074466	-	Os03t0816100-01	-	MLOC_2170.2	-	-
Tdic1B-contig28074457	-	-	-	-	-	Td_WEWseq_PGSB_v3_chr1B_Loc006895.1
Tdic1B-contig28074456	Bradi4g11635.1	-	-	-	-	-
Tdic1B-contig28074455	-	-	-	-	LoCoTd_WEWseq_PGSB_v3_chr4B_Loc056256.3	LoCo_Td_WEWseq_PGSB_v3_chr4B_Loc056256.1
Tdic1B-contig28074429	Bradi2g15980.2	-	-	AK355966	-	-
Tdic1B-contig28074423	-	Os04t0581400-01	-	-	-	-
Tdic1B-contig28074406	Bradi1g70657.1	Os03t0207900-01	Sb01g043410.1	MLOC_6166.1	-	-
Tdic1B-contig28074374	-	-	Sb01g042200.1	MLOC_6568.1	-	-
Tdic1B-contig28074348	-	-	-	-	LoCoTd_WEWseq_PGSB_v3_chr1B_Loc011456.8	LoCo_Td_WEWseq_PGSB_v3_chr1B_Loc011456.3
Tdic1B-contig28074321	Bradi1g78750.1	-	-	-	-	-
Tdic1B-contig28074311	Bradi2g26830.1	Os01t0927000-01	-	MLOC_61815.1	-	-
Tdic1B-contig28074271	Bradi5g24520.1	-	-	-	LoCoTd_WEWseq_PGSB_v3_chr1B_Loc008983.2	-
Tdic1B-contig28074255	Bradi4g21363.1	-	-	-	-	-
Tdic1B-contig28074223	-	-	-	MLOC_39555.1	Td_WEWseq_PGSB_v3_chr1B_Loc010339.1	Td_WEWseq_PGSB_v3_chr1B_Loc010339.1
Tdic1B-contig28074216	Bradi4g00710.1	-	-	-	-	-
Tdic1B-contig28074205	-	-	Sb09g017770.1	-	-	-
Tdic1B-contig28074202	-	Os03t0136900-01	-	-	-	-
Tdic1B-contig28074191	-	-	-	MLOC_63231.1	-	-
Tdic1B-contig28074156	Bradi2g26120.2	-	Sb10g008300.1	-	-	-
Tdic1B-contig28074147	-	Os05t0105000-01	Sb09g000490.1	-	-	-
Tdic1B-contig28074144	Bradi2g18910.1	Os05t0531400-01	-	-	-	-
Tdic1B-contig28074137	-	-	-	-	Td_WEWseq_PGSB_v3_chr1B_Loc008114.1	-
Tdic1B-contig28074127	Bradi2g10880.6	-	-	MLOC_13672.1	-	LoCo_Td_WEWseq_PGSB_v3_chr1B_Loc007347.1
Tdic1B-contig28074120	Bradi3g55360.1	Os02t0817000-01	-	MLOC_51817.2	-	-
Tdic1B-contig28074109	Bradi1g32087.2	-	-	-	-	-
Tdic1B-contig28074106	Bradi5g12982.1	Os04t0469500-01	Sb06g019610.1	-	-	-
Tdic1B-contig28074102	-	-	-	-	-	LoCo_Td_WEWseq_PGSB_v3_chr4B_Loc056591.1
Tdic1B-contig28074100	-	Os04t0374601-00	-	-	-	-
Tdic1B-contig28074092	Bradi1g46210.1	-	-	-	LoCoTd_WEWseq_PGSB_v3_chr1B_Loc008835.1	LoCo_Td_WEWseq_PGSB_v3_chr1B_Loc008835.1
Tdic1B-contig28074073	-	Os03t0125800-01	-	MLOC_71024.2	-	-
Tdic1B-contig28074072	-	-	-	-	LoCoTd_WEWseq_PGSB_v3_chr1B_Loc013030.1	-
Tdic1B-contig28074050	Bradi1g10750.1	-	-	-	-	-
Tdic1B-contig28074035	-	-	Sb02g005030.1	-	-	-
Tdic1B-contig28074032	-	-	-	-	-	LoCo_Td_WEWseq_PGSB_v3_chr7B_Loc099688.1
Tdic1B-contig28074028	-	-	Sb09g001780.1	-	-	-
Tdic1B-contig28074004	Bradi1g21907.1	-	-	AK371900	-	-
Tdic1B-contig28073965	-	-	-	-	LoCoTd_WEWseq_PGSB_v3_chr4B_Loc059704.4	LoCo_Td_WEWseq_PGSB_v3_chr4B_Loc059703.1
Tdic1B-contig28073945	-	-	Sb07g015470.1	-	-	-
Tdic1B-contig28073937	-	-	-	-	sample12c39131_g1_i1	-
Tdic1B-contig28073928	-	-	-	-	sample11c1971_g1_i1	-
Tdic1B-contig28073921	-	-	-	MLOC_62275.3	-	-
Tdic1B-contig28073920	-	Os01t0631500-01	-	-	LoCoTd_WEWseq_PGSB_v3_chr1B_Loc013816.1	-
Tdic1B-contig28073876	-	-	-	MLOC_5585.1	-	-
Tdic1B-contig28073845	-	-	-	-	LoCoTd_WEWseq_PGSB_v3_chr1B_Loc013748.1	LoCo_Td_WEWseq_PGSB_v3_chr1B_Loc010037.1
Tdic1B-contig28073834	Bradi2g40170.1	-	Sb01g045820.1	AK377122	-	-
Tdic1B-contig28073814	Bradi3g17240.1	-	-	-	-	-
Tdic1B-contig28073813	-	-	-	MLOC_59618.1	-	-
Tdic1B-contig28073811	-	-	-	-	LoCoTd_WEWseq_PGSB_v3_chr1B_Loc007881.1	LoCo_Td_WEWseq_PGSB_v3_chr1B_Loc007881.1
Tdic1B-contig28073810	-	-	-	-	-	LoCo_Td_WEWseq_PGSB_v3_chr3A_Loc036224.1
Tdic1B-contig28073744	-	-	-	MLOC_56184.1	-	-
Tdic1B-contig28073742	-	-	-	-	Td_WEWseq_PGSB_v3_chr6B_Loc084359.1	-
Tdic1B-contig28073723	-	-	-	-	sample12c47776_g1_i1	-
Tdic1B-contig28073681	-	Os03t0264700-01	-	MLOC_17202.1	Td_WEWseq_PGSB_v3_chr4B_Loc056958.2	-
Tdic1B-contig28073668	Bradi1g72967.1	-	Sb01g045520.1	MLOC_75508.1	-	-
Tdic1B-contig28073667	-	Os05t0128400-01	-	MLOC_55970.1	sample11c26093_g2_i1	-
Tdic1B-contig28073665	-	Os03t0404800-01	-	AK374428	-	-
Tdic1B-contig28073653	-	-	-	MLOC_10539.3	-	-
Tdic1B-contig28073616	Bradi4g23630.1	-	-	-	-	-
Tdic1B-contig28073597	-	-	-	-	-	LoCo_Td_WEWseq_PGSB_v3_chr6B_Loc088264.1
Tdic1B-contig28073568	-	-	-	MLOC_52125.1	-	-
Tdic1B-contig28073548	-	-	Sb01g027780.1	-	-	-
Tdic1B-contig28073510	Bradi2g40480.2	-	Sb03g023980.1	AK365366	Td_WEWseq_PGSB_v3_chr1B_Loc008748.2	-
Tdic1B-contig28073497	-	-	-	-	-	Td_WEWseq_PGSB_v3_chr1B_Loc007226.1
Tdic1B-contig28073493	-	-	-	-	sample11c69104_g1_i1	-
Tdic1B-contig28073489	Bradi4g24340.1	Os06t0484800-00	-	-	-	-
Tdic1B-contig28073486	-	Os03t0313300-01	Sb01g037200.1	MLOC_5906.1	LoCoTd_WEWseq_PGSB_v3_chr4B_Loc059999.2	-
Tdic1B-contig28073462	-	Os11t0671600-00	Sb01g020130.1	-	-	-
Tdic1B-contig28073431	-	-	-	MLOC_70129.1	-	-
Tdic1B-contig28073411	Bradi2g56037.1	-	Sb03g000420.1	MLOC_4831.1	Td_WEWseq_PGSB_v3_chr6B_Loc087837.2	-
Tdic1B-contig28073383	Bradi2g37140.1	Os05t0112750-01	Sb09g001410.1	MLOC_20089.1	Td_WEWseq_PGSB_v3_chr1B_Loc010544.1	-
Tdic1B-contig28073378	Bradi1g01930.2	-	-	-	-	-
Tdic1B-contig28073376	-	-	Sb04g034505.1	-	-	-
Tdic1B-contig28073370	Bradi1g72960.1	Os03t0174200-01	-	-	-	-
Tdic1B-contig28073356	-	-	Sb09g021710.1	MLOC_8144.1	Td_WEWseq_PGSB_v3_chr1B_Loc012599.5	-
Tdic1B-contig28073352	-	-	Sb05g007323.1	MLOC_29212.1	-	-
Tdic1B-contig28073336	-	Os07t0285200-01	Sb02g009190.1	-	-	-
Tdic1B-contig28073333	-	-	-	-	Td_WEWseq_PGSB_v3_chr1B_Loc012984.6	-
Tdic1B-contig28073296	Bradi1g70760.1	Os03t0206700-00	Sb01g043470.1	-	-	-
Tdic1B-contig28073279	Bradi3g36150.2	-	-	AK357584	-	-
Tdic1B-contig28073263	Bradi3g22720.1	-	-	-	-	-
Tdic1B-contig28073243	-	-	-	MLOC_21496.2	-	-
Tdic1B-contig28073232	-	-	Sb06g025780.1	-	-	-
Tdic1B-contig28073219	Bradi1g76090.1	Os03t0134900-01	-	-	LoCoTd_WEWseq_PGSB_v3_chr4B_Loc057817.1	-
Tdic1B-contig28073195	Bradi2g32570.1	-	Sb09g006500.1	MLOC_5029.1	-	-
Tdic1B-contig28073137	-	-	-	-	-	LoCo_Td_WEWseq_PGSB_v3_chr6B_Loc085527.3
Tdic1B-contig28073131	-	Os08t0498100-01	-	MLOC_70730.1	-	-
Tdic1B-contig28073107	-	-	-	-	LoCoTd_WEWseq_PGSB_v3_chr4B_Loc059767.7	-
Tdic1B-contig28073104	-	-	Sb10g021010.1	-	-	-
Tdic1B-contig28073097	-	-	-	-	LoCoTd_WEWseq_PGSB_v3_chr4B_Loc060547.6	-
Tdic1B-contig28073094	Bradi1g74650.1	-	Sb01g046630.1	AK250776.1	-	-
Tdic1B-contig28073090	Bradi3g19960.1	-	-	MLOC_57758.1	-	-
Tdic1B-contig28073067	-	-	-	-	LoCoTd_WEWseq_PGSB_v3_chr4B_Loc059915.1	LoCo_Td_WEWseq_PGSB_v3_chrUn_Loc107993.1
Tdic1B-contig28073036	-	-	Sb01g044580.1	-	-	-
Tdic1B-contig28073002	-	-	Sb07g000360.1	-	-	-
Tdic1B-contig28072992	-	-	-	AK354596	-	-
Tdic1B-contig28072984	-	-	Sb03g034250.1	-	-	-
Tdic1B-contig28072982	-	-	-	-	-	LoCo_Td_WEWseq_PGSB_v3_chr7B_Loc106799.1
Tdic1B-contig28072976	Bradi5g14110.1	Os04t0489800-01	-	-	-	-
Tdic1B-contig28072949	-	-	-	MLOC_55574.1	-	-
Tdic1B-contig28072948	-	Os02t0179900-01	Sb04g005430.1	MLOC_44142.1	-	-
Tdic1B-contig28072944	Bradi4g03040.1	-	-	-	-	-
Tdic1B-contig28072941	Bradi1g53690.1	-	Sb03g004970.1	MLOC_39183.1	Td_WEWseq_PGSB_v3_chr4B_Loc060190.3	-
Tdic1B-contig28072932	Bradi2g26063.1	-	-	AK358226	-	-
Tdic1B-contig28072901	-	-	-	MLOC_42760.2	-	-
Tdic1B-contig28072880	Bradi1g30430.1	-	Sb10g025200.1	-	-	-
Tdic1B-contig28072836	-	-	-	MLOC_30777.1	-	-
Tdic1B-contig28072811	Bradi1g43500.1	-	-	-	-	-
Tdic1B-contig28072806	-	-	-	-	LoCoTd_WEWseq_PGSB_v3_chr1B_Loc008173.1	LoCo_Td_WEWseq_PGSB_v3_chr1B_Loc008173.1
Tdic1B-contig28072772	-	-	-	MLOC_74560.1	-	-
Tdic1B-contig28072762	-	Os01t0784600-01	Sb07g027970.1	-	-	-
Tdic1B-contig28072760	-	-	-	-	LoCoTd_WEWseq_PGSB_v3_chr1B_Loc011852.4	-
Tdic1B-contig28072737	-	-	-	-	Td_WEWseq_PGSB_v3_chr1B_Loc009896.2	Td_WEWseq_PGSB_v3_chr1B_Loc009896.1
Tdic1B-contig28072733	-	-	-	MLOC_50936.3	-	-
Tdic1B-contig28072720	-	-	-	-	sample12c39645_g1_i1	-
Tdic1B-contig28072696	-	-	-	-	sample11c65238_g1_i1	-
Tdic1B-contig28072693	Bradi1g28250.1	-	-	-	LoCoTd_WEWseq_PGSB_v3_chr1B_Loc011480.34	-
Tdic1B-contig28072684	-	Os02t0661100-01	-	-	-	-
Tdic1B-contig28072673	Bradi1g60280.1	Os03t0405000-01	Sb01g032940.1	AK252844.1	-	-
Tdic1B-contig28072661	-	-	-	-	LoCoTd_WEWseq_PGSB_v3_chr1B_Loc012040.3	LoCo_Td_WEWseq_PGSB_v3_chr1B_Loc012040.3
Tdic1B-contig28072608	-	-	Sb06g030060.1	-	-	-
Tdic1B-contig28072597	-	-	-	MLOC_6367.1	LoCoTd_WEWseq_PGSB_v3_chr6B_Loc089073.1	-
Tdic1B-contig28072574	-	Os05t0523100-01	Sb01g020130.1	-	-	-
Tdic1B-contig28072573	-	Os09t0334900-00	-	-	-	-
Tdic1B-contig28072550	Bradi2g21420.1	-	-	-	-	-
Tdic1B-contig28072547	Bradi3g29910.1	Os10t0497000-01	Sb01g018220.1	AK363338	-	-
Tdic1B-contig28072502	-	-	-	MLOC_54908.1	-	-
Tdic1B-contig28072487	-	-	-	-	LoCoTd_WEWseq_PGSB_v3_chr4B_Loc058073.1	LoCo_Td_WEWseq_PGSB_v3_chr4B_Loc058073.1
Tdic1B-contig28072484	Bradi1g54807.1	Os07t0191700-01	Sb02g005590.1	-	-	-
Tdic1B-contig28072455	Bradi1g43500.1	-	-	-	-	-
Tdic1B-contig28072435	-	-	-	-	Td_WEWseq_PGSB_v3_chr1B_Loc008573.1	Td_WEWseq_PGSB_v3_chr1B_Loc008573.1
Tdic1B-contig28072431	Bradi4g40790.1	Os01t0855400-00	Sb01g013830.1	AK250721.1	LoCoTd_WEWseq_PGSB_v3_chr3A_Loc036945.6	LoCo_Td_WEWseq_PGSB_v3_chr1A_Loc003521.1
Tdic1B-contig28072424	-	Os08t0102100-01	-	-	-	-
Tdic1B-contig28072397	-	-	-	-	LoCoTd_WEWseq_PGSB_v3_chr1B_Loc007704.6	-
Tdic1B-contig28072359	-	-	-	-	sample11c52574_g1_i1	-
Tdic1B-contig28072355	Bradi3g45260.1	Os02t0541325-00	Sb04g022140.1	-	-	-
Tdic1B-contig28072347	-	-	-	-	LoCoTd_WEWseq_PGSB_v3_chr1B_Loc007740.2	-
Tdic1B-contig28072273	-	-	-	-	-	LoCo_Td_WEWseq_PGSB_v3_chr4B_Loc058262.1
Tdic1B-contig28072257	Bradi2g25527.1	Os05t0406100-01	-	MLOC_57810.1	-	-
Tdic1B-contig28072220	-	-	-	-	Td_WEWseq_PGSB_v3_chr1B_Loc008168.1	Td_WEWseq_PGSB_v3_chr4B_Loc059263.1
Tdic1B-contig28072203	Bradi3g33820.1	Os10t0567300-01	-	MLOC_57456.1	-	LoCo_Td_WEWseq_PGSB_v3_chr1B_Loc007233.1
Tdic1B-contig28072175	Bradi1g02590.2	Os01t0152300-00	-	-	-	-
Tdic1B-contig28072133	-	Os10t0326200-00	-	MLOC_68187.1	-	-
Tdic1B-contig28072128	-	-	-	MLOC_25837.1	-	-
Tdic1B-contig28072127	Bradi5g12900.1	-	-	-	-	-
Tdic1B-contig28072125	-	-	Sb04g031250.1	MLOC_55870.1	LoCoTd_WEWseq_PGSB_v3_chr4B_Loc057966.1	-
Tdic1B-contig28072110	Bradi2g33640.1	Os02t0833500-01	Sb04g030220.1	-	-	-
Tdic1B-contig28072102	-	-	-	-	LoCoTd_WEWseq_PGSB_v3_chr1A_Loc005692.1	LoCo_Td_WEWseq_PGSB_v3_chr1A_Loc005692.1
Tdic1B-contig28072092	Bradi1g68050.1	Os03t0249300-01	Sb01g041060.1	AK366865	LoCoTd_WEWseq_PGSB_v3_chr4B_Loc057028.1	-
Tdic1B-contig28072036	-	-	-	AK362549	-	-
Tdic1B-contig28072022	-	Os02t0202250-01	Sb04g007000.1	MLOC_63473.2	-	-
Tdic1B-contig28072011	-	-	Sb02g030865.1	-	-	-
Tdic1B-contig28071993	-	-	-	MLOC_14727.1	-	-
Tdic1B-contig28071992	-	-	Sb01g020130.1	-	-	-
Tdic1B-contig28071989	Bradi1g78110.1	Os03t0107000-01	Sb01g050170.1	AK368407	Td_WEWseq_PGSB_v3_chr4B_Loc058071.12	-
Tdic1B-contig28071986	-	-	-	MLOC_66391.1	Td_WEWseq_PGSB_v3_chr4B_Loc060767.1	-
Tdic1B-contig28071945	-	-	-	MLOC_4418.3	Td_WEWseq_PGSB_v3_chr4B_Loc061038.21	-
Tdic1B-contig28071904	-	Os02t0736200-01	-	AK354076	-	-
Tdic1B-contig28071883	-	-	Sb06g001790.1	-	-	-
Tdic1B-contig28071875	Bradi3g58810.1	-	-	MLOC_35169.1	LoCoTd_WEWseq_PGSB_v3_chr1B_Loc010559.1	LoCo_Td_WEWseq_PGSB_v3_chr1B_Loc010559.1
Tdic1B-contig28071836	Bradi3g28747.1	Os10t0476900-01	Sb01g019340.1	MLOC_65777.1	-	-
Tdic1B-contig28071813	Bradi2g39890.2	-	-	MLOC_55790.2	-	-
Tdic1B-contig28071805	Bradi1g70970.1	-	-	-	-	-
Tdic1B-contig28071781	-	-	Sb05g001260.1	-	-	LoCo_Td_WEWseq_PGSB_v3_chr6A_Loc080088.1
Tdic1B-contig28071777	Bradi5g08886.1	-	-	-	-	-
Tdic1B-contig28071761	-	-	Sb01g020130.1	-	-	-
Tdic1B-contig28071731	-	-	-	MLOC_15351.6	-	-
Tdic1B-contig28071730	Bradi3g09900.1	Os02t0266500-01	Sb01g016800.1	MLOC_64815.2	-	-
Tdic1B-contig28071693	-	-	Sb01g019210.1	-	-	-
Tdic1B-contig28071687	-	-	-	AK355678	-	-
Tdic1B-contig28071673	-	Os03t0116700-01	-	AK363761	sample12c7708_g1_i1	Td_WEWseq_PGSB_v3_chr4B_Loc061269.1
Tdic1B-contig28071638	-	-	-	-	Td_WEWseq_PGSB_v3_chr1B_Loc010760.1	-
Tdic1B-contig28071630	Bradi2g35425.1	-	Sb05g016005.1	-	-	-
Tdic1B-contig28071624	Bradi2g11590.1	Os06t0484800-00	-	-	-	-
Tdic1B-contig28071589	-	Os05t0535500-01	Sb09g026710.1	MLOC_68656.2	-	-
Tdic1B-contig28071583	Bradi3g10370.1	Os02t0281200-02	-	-	sample11c13534_g2_i1	-
Tdic1B-contig28071580	-	-	-	MLOC_3052.1	-	-
Tdic1B-contig28071572	Bradi1g69050.1	-	-	-	-	-
Tdic1B-contig28071535	-	-	-	-	sample12c11373_g1_i1	-
Tdic1B-contig28071534	-	-	Sb01g033810.1	-	-	-
Tdic1B-contig28071505	Bradi1g76420.1	Os03t0130300-01	Sb01g048380.1	AK376628	Td_WEWseq_PGSB_v3_chr4B_Loc057767.1	-
Tdic1B-contig28071490	Bradi2g30425.1	Os03t0608700-02	Sb09g000665.1	-	-	-
Tdic1B-contig28071472	Bradi1g67530.2	Os03t0259900-01	-	-	-	-
Tdic1B-contig28071465	-	-	-	MLOC_68311.2	-	-
Tdic1B-contig28071462	Bradi2g61800.2	Os01t0966300-01	Sb03g047030.1	-	-	-
Tdic1B-contig28071446	-	-	-	AK361113	-	-
Tdic1B-contig28071444	-	Os03t0103100-01	-	-	Td_WEWseq_PGSB_v3_chr4B_Loc061361.1	Td_WEWseq_PGSB_v3_chr4B_Loc061361.1
Tdic1B-contig28071431	-	-	Sb02g021480.1	-	-	-
Tdic1B-contig28071429	-	-	Sb01g028940.1	AK250365.1	-	-
Tdic1B-contig28071379	-	Os03t0669100-01	-	-	-	-
Tdic1B-contig28071339	-	-	-	MLOC_5527.1	-	-
Tdic1B-contig28071337	Bradi1g64110.1	-	Sb01g037080.1	MLOC_13066.1	-	-
Tdic1B-contig28071300	Bradi2g05420.1	Os01t0184800-01	Sb03g003460.1	-	-	-
Tdic1B-contig28071297	Bradi3g21360.1	Os10t0115600-02	Sb01g026920.1	MLOC_56394.2	-	-
Tdic1B-contig28071277	-	-	Sb01g039553.1	-	-	-
Tdic1B-contig28071270	Bradi2g37650.1	-	-	MLOC_7772.1	Td_WEWseq_PGSB_v3_chr1B_Loc010752.1	-
Tdic1B-contig28071259	Bradi1g63790.1	Os03t0323900-01	-	-	LoCoTd_WEWseq_PGSB_v3_chr4B_Loc059988.1	-
Tdic1B-contig28071256	Bradi3g20010.1	Os08t0299200-01	-	-	-	-
Tdic1B-contig28071249	-	-	-	-	sample8c57108_g1_i1	-
Tdic1B-contig28071245	Bradi1g52980.1	Os07t0274300-00	Sb02g008910.1	-	Td_WEWseq_PGSB_v3_chr1B_Loc010838.3	-
Tdic1B-contig28071187	Bradi1g54327.1	Os07t0205700-01	Sb02g006140.1	MLOC_4535.2	-	-
Tdic1B-contig28071166	Bradi1g72927.2	-	-	-	-	-
Tdic1B-contig28071162	-	Os10t0575200-01	Sb01g028220.1	MLOC_36898.1	-	-
Tdic1B-contig28071135	Bradi1g64150.1	-	Sb01g037120.1	-	-	-
Tdic1B-contig28071104	-	-	-	AK354972	-	-
Tdic1B-contig28071092	Bradi5g25560.1	Os11t0481200-01	-	-	-	-
Tdic1B-contig28071090	Bradi1g69050.1	-	-	-	sample12c48303_g1_i1	-
Tdic1B-contig28071076	Bradi3g33210.1	-	-	MLOC_6353.1	Td_WEWseq_PGSB_v3_chr1B_Loc008486.2	-
Tdic1B-contig28071070	-	-	Sb10g002260.1	-	-	-
Tdic1B-contig28071068	-	-	-	MLOC_64388.11	-	-
Tdic1B-contig28071062	-	-	-	-	Td_WEWseq_PGSB_v3_chr1B_Loc007718.4	-
Tdic1B-contig28071057	-	-	-	-	Td_WEWseq_PGSB_v3_chr4B_Loc056887.1	-
Tdic1B-contig28071037	Bradi1g67430.2	-	Sb01g040400.1	MLOC_639.2	Td_WEWseq_PGSB_v3_chr4B_Loc056975.12	-
Tdic1B-contig28071029	Bradi1g77850.1	-	-	MLOC_25672.1	-	-
Tdic1B-contig28071014	-	Os03t0669100-01	Sb01g012360.1	MLOC_6232.1	Td_WEWseq_PGSB_v3_chr1B_Loc009184.1	-
Tdic1B-contig28071008	-	-	-	-	LoCoTd_WEWseq_PGSB_v3_chr1B_Loc011271.1	LoCo_Td_WEWseq_PGSB_v3_chr1B_Loc011271.1
Tdic1B-contig28070997	-	-	-	-	LoCoTd_WEWseq_PGSB_v3_chr1B_Loc011448.3	-
Tdic1B-contig28070996	-	-	Sb07g023090.1	-	-	-
Tdic1B-contig28070980	Bradi3g49340.1	Os07t0299800-01	Sb02g009560.1	MLOC_81484.1	-	-
Tdic1B-contig28070968	Bradi2g19290.1	Os05t0525600-00	Sb09g026160.1	-	-	-
Tdic1B-contig28070925	Bradi5g04840.1	Os01t0528000-01	Sb02g027970.1	MLOC_10351.3	-	-
Tdic1B-contig28070871	-	-	-	MLOC_45254.1	LoCoTd_WEWseq_PGSB_v3_chr1B_Loc012293.1	-
Tdic1B-contig28070858	Bradi1g04080.1	-	-	-	-	-
Tdic1B-contig28070844	Bradi3g28200.1	-	Sb01g019860.1	-	-	-
Tdic1B-contig28070843	-	-	-	MLOC_29481.1	-	-
Tdic1B-contig28070837	-	Os01t0835500-01	-	-	-	-
Tdic1B-contig28070834	-	-	-	-	sample11c54452_g1_i1	-
Tdic1B-contig28070827	-	-	Sb02g030865.1	-	-	-
Tdic1B-contig28070801	-	-	-	-	sample11c54057_g1_i1	-
Tdic1B-contig28070793	Bradi2g61280.1	Os09t0248900-01	-	-	-	-
Tdic1B-contig28070784	-	-	-	AK355271	-	-
Tdic1B-contig28070756	-	-	Sb01g046460.1	-	-	-
Tdic1B-contig28070750	-	-	-	MLOC_70573.1	Td_WEWseq_PGSB_v3_chr4B_Loc060584.1	-
Tdic1B-contig28070730	-	Os03t0165600-01	Sb01g046140.1	MLOC_55791.2	-	-
Tdic1B-contig28070724	Bradi3g55317.1	-	-	-	-	-
Tdic1B-contig28070715	-	-	-	MLOC_56944.1	-	-
Tdic1B-contig28070713	-	-	Sb01g029590.1	-	Td_WEWseq_PGSB_v3_chr1B_Loc012145.13	-
Tdic1B-contig28070683	-	-	-	-	LoCoTd_WEWseq_PGSB_v3_chr1B_Loc011855.1	LoCo_Td_WEWseq_PGSB_v3_chr1B_Loc011855.1
Tdic1B-contig28070657	-	-	-	-	sample11c66816_g1_i1	-
Tdic1B-contig28070624	-	Os11t0545800-01	Sb05g020900.1	AK353702	-	-
Tdic1B-contig28070599	-	Os10t0489200-01	Sb01g018700.1	MLOC_78807.1	-	-
Tdic1B-contig28070568	Bradi2g56240.1	-	Sb07g004300.1	-	Td_WEWseq_PGSB_v3_chr4B_Loc059851.16	Td_WEWseq_PGSB_v3_chr4B_Loc059851.16
Tdic1B-contig28070565	-	-	-	-	sample11c60334_g1_i1	-
Tdic1B-contig28070551	-	Os05t0375600-00	Sb01g004070.1	-	Td_WEWseq_PGSB_v3_chr1B_Loc008611.11	-
Tdic1B-contig28070549	-	-	-	MLOC_4418.3	-	-
Tdic1B-contig28070547	-	Os01t0328700-01	Sb03g013290.1	-	Td_WEWseq_PGSB_v3_chr1B_Loc011266.1	Td_WEWseq_PGSB_v3_chr1A_Loc000791.4
Tdic1B-contig28070540	Bradi2g17170.1	-	-	AK369170	-	-
Tdic1B-contig28070521	Bradi1g12140.1	-	Sb01g011620.1	-	-	-
Tdic1B-contig28070517	-	Os05t0105000-01	Sb09g000490.1	-	-	-
Tdic1B-contig28070480	-	-	-	-	LoCoTd_WEWseq_PGSB_v3_chr1B_Loc012844.1	LoCo_Td_WEWseq_PGSB_v3_chr1B_Loc012844.1
Tdic1B-contig28070476	-	Os07t0191700-01	Sb02g005590.1	AK364278	-	-
Tdic1B-contig28070471	-	-	-	-	LoCoTd_WEWseq_PGSB_v3_chr1B_Loc008893.2	-
Tdic1B-contig28070462	-	-	-	AK248295.1	sample11c39396_g1_i1	-
Tdic1B-contig28070453	-	-	-	-	sample8c52203_g1_i1	-
Tdic1B-contig28070435	Bradi5g00990.1	-	-	MLOC_11814.1	Td_WEWseq_PGSB_v3_chr1B_Loc010464.1	Td_WEWseq_PGSB_v3_chr1B_Loc010464.1
Tdic1B-contig28070369	-	-	-	AK250944.1	-	-
Tdic1B-contig28070344	-	-	-	-	Td_WEWseq_PGSB_v3_chr4A_Loc051861.2	Td_WEWseq_PGSB_v3_chr4A_Loc051861.2
Tdic1B-contig28070336	Bradi2g16070.1	-	-	AK248447.1	Td_WEWseq_PGSB_v3_chr4B_Loc057903.9	-
Tdic1B-contig28070331	-	-	Sb04g034260.1	-	-	-
Tdic1B-contig28070286	Bradi1g55830.1	-	-	-	-	-
Tdic1B-contig28070275	-	-	Sb03g007636.1	-	-	-
Tdic1B-contig28070257	-	-	-	-	LoCoTd_WEWseq_PGSB_v3_chr4B_Loc058872.1	LoCo_Td_WEWseq_PGSB_v3_chr1B_Loc009653.1
Tdic1B-contig28070238	-	Os02t0262600-00	-	-	-	-
Tdic1B-contig28070233	Bradi1g27070.1	Os02t0181400-00	-	-	-	-
Tdic1B-contig28070179	Bradi1g16075.1	-	Sb01g032050.1	AK250998.1	-	-
Tdic1B-contig28070169	-	-	Sb09g017770.1	-	-	-
Tdic1B-contig28070140	-	-	-	-	LoCoTd_WEWseq_PGSB_v3_chr4B_Loc059736.2	-
Tdic1B-contig28070136	-	-	Sb09g017563.1	-	-	-
Tdic1B-contig28070108	-	Os01t0358700-01	-	-	-	-
Tdic1B-contig28070098	-	-	-	-	LoCoTd_WEWseq_PGSB_v3_chr4B_Loc060836.1	LoCo_Td_WEWseq_PGSB_v3_chr4B_Loc060836.1
Tdic1B-contig28070089	Bradi3g12610.1	-	-	-	-	-
Tdic1B-contig28070067	-	Os01t0201700-01	-	MLOC_5375.2	-	-
Tdic1B-contig28070049	Bradi2g24420.1	-	Sb09g021250.1	MLOC_62795.4	Td_WEWseq_PGSB_v3_chr1B_Loc012550.4	-
Tdic1B-contig28070044	-	-	Sb02g007180.1	AK375698	-	-
Tdic1B-contig28070031	-	Os01t0841500-01	-	MLOC_6856.2	-	-
Tdic1B-contig28069996	-	-	-	AK367925	Td_WEWseq_PGSB_v3_chr1B_Loc009571.2	-
Tdic1B-contig28069995	Bradi3g24680.1	Os10t0346600-00	-	AK354596	-	-
Tdic1B-contig28069973	Bradi3g08490.1	-	-	-	-	-
Tdic1B-contig28069958	-	-	-	-	sample12c62408_g1_i1	Td_WEWseq_PGSB_v3_chr1B_Loc009027.1
Tdic1B-contig28069941	Bradi3g49290.1	Os02t0627700-00	Sb04g026580.1	-	LoCoTd_WEWseq_PGSB_v3_chr6B_Loc089730.2	-
Tdic1B-contig28069933	Bradi1g50260.1	-	-	-	-	-
Tdic1B-contig28069909	-	-	-	-	LoCoTd_WEWseq_PGSB_v3_chr4B_Loc058185.1	LoCo_Td_WEWseq_PGSB_v3_chr4B_Loc058185.1
Tdic1B-contig28069895	-	-	-	-	-	LoCo_Td_WEWseq_PGSB_v3_chr2B_Loc022600.1
Tdic1B-contig28069894	Bradi3g14460.1	-	-	-	-	-
Tdic1B-contig28069869	Bradi1g11740.1	-	Sb01g011110.1	-	-	-
Tdic1B-contig28069868	-	-	-	-	LoCoTd_WEWseq_PGSB_v3_chr6B_Loc085623.1	-
Tdic1B-contig28069863	Bradi1g00210.1	Os03t0685600-01	-	-	-	-
Tdic1B-contig28069840	-	-	-	-	LoCoTd_WEWseq_PGSB_v3_chr6B_Loc086145.1	LoCo_Td_WEWseq_PGSB_v3_chr6B_Loc086145.1
Tdic1B-contig28069832	Bradi4g34170.1	-	Sb02g028880.1	-	Td_WEWseq_PGSB_v3_chr1B_Loc013369.1	-
Tdic1B-contig28069823	-	-	-	-	LoCoTd_WEWseq_PGSB_v3_chr1B_Loc011267.3	-
Tdic1B-contig28069814	Bradi1g72727.1	-	-	-	-	-
Tdic1B-contig28069809	Bradi2g19640.1	Os05t0518600-01	Sb09g025790.1	MLOC_72532.1	-	-
Tdic1B-contig28069784	-	-	Sb01g048400.1	-	-	-
Tdic1B-contig28069779	Bradi1g00440.1	-	Sb02g008050.1	-	-	-
Tdic1B-contig28069777	Bradi2g26600.1	Os05t0391500-01	Sb09g019350.1	MLOC_58956.3	-	-
Tdic1B-contig28069775	-	Os12t0539700-01	-	-	LoCoTd_WEWseq_PGSB_v3_chr4B_Loc060452.1	LoCo_Td_WEWseq_PGSB_v3_chr4B_Loc060452.1
Tdic1B-contig28069751	-	Os08t0205100-01	Sb08g005620.1	-	-	-
Tdic1B-contig28069745	-	-	-	-	-	LoCo_Td_WEWseq_PGSB_v3_chr6B_Loc090519.1
Tdic1B-contig28069739	-	-	-	-	-	LoCo_Td_WEWseq_PGSB_v3_chr2B_Loc025314.16
Tdic1B-contig28069738	-	-	Sb01g016800.1	-	-	-
Tdic1B-contig28069703	Bradi1g05037.1	Os03t0802900-01	Sb01g004710.1	AK369263	-	-
Tdic1B-contig28069684	-	-	-	-	LoCoTd_WEWseq_PGSB_v3_chr7B_Loc103444.1	LoCo_Td_WEWseq_PGSB_v3_chr7B_Loc103444.1
Tdic1B-contig28069670	-	-	-	MLOC_58443.1	-	-
Tdic1B-contig28069666	-	-	-	MLOC_4800.1	Td_WEWseq_PGSB_v3_chr1B_Loc012642.1	-
Tdic1B-contig28069646	-	Os02t0141000-01	Sb04g003230.1	-	-	-
Tdic1B-contig28069640	Bradi2g28900.1	-	-	MLOC_1154.2	-	-
Tdic1B-contig28069627	Bradi2g35587.1	-	Sb09g004020.1	-	-	-
Tdic1B-contig28069625	-	-	Sb01g010140.1	MLOC_69639.1	-	-
Tdic1B-contig28069624	-	Os03t0302500-01	-	-	Td_WEWseq_PGSB_v3_chr1B_Loc008529.1	Td_WEWseq_PGSB_v3_chr1B_Loc008529.1
Tdic1B-contig28069614	Bradi1g05759.1	Os03t0659233-00	-	-	-	-
Tdic1B-contig28069605	Bradi1g37650.1	-	-	MLOC_68424.6	-	-
Tdic1B-contig28069591	-	-	-	-	LoCoTd_WEWseq_PGSB_v3_chr1B_Loc009720.1	LoCo_Td_WEWseq_PGSB_v3_chr1B_Loc013480.1
Tdic1B-contig28069530	-	Os04t0617800-01	-	AK357373	LoCoTd_WEWseq_PGSB_v3_chr4B_Loc058883.1	-
Tdic1B-contig28069520	-	Os01t0646700-02	-	-	-	-
Tdic1B-contig28069505	-	-	-	MLOC_4461.5	-	-
Tdic1B-contig28069474	Bradi3g44980.1	-	-	-	LoCoTd_WEWseq_PGSB_v3_chr1A_Loc006399.1	-
Tdic1B-contig28069449	-	Os09t0558000-01	-	-	-	-
Tdic1B-contig28069410	-	Os08t0519300-00	Sb02g004660.1	MLOC_67715.1	-	-
Tdic1B-contig28069404	-	-	-	-	LoCoTd_WEWseq_PGSB_v3_chr1B_Loc011352.1	LoCo_Td_WEWseq_PGSB_v3_chr1B_Loc011352.1
Tdic1B-contig28069371	-	-	Sb06g019043.1	-	-	-
Tdic1B-contig28069361	-	-	Sb03g039440.1	-	-	-
Tdic1B-contig28069349	-	-	-	MLOC_24033.1	-	-
Tdic1B-contig28069321	-	-	Sb04g034570.1	MLOC_20518.1	LoCoTd_WEWseq_PGSB_v3_chr6B_Loc086925.1	-
Tdic1B-contig28069280	-	-	-	AK358469	-	-
Tdic1B-contig28069279	Bradi1g21975.1	-	-	-	-	-
Tdic1B-contig28069271	Bradi4g21854.1	-	-	-	-	-
Tdic1B-contig28069257	-	-	Sb09g017821.1	AK363593	sample11c12217_g2_i1	-
Tdic1B-contig28069251	Bradi2g13078.1	-	-	-	-	-
Tdic1B-contig28069239	-	-	-	MLOC_37532.2	-	-
Tdic1B-contig28069226	-	Os03t0643433-00	-	-	-	-
Tdic1B-contig28069211	-	-	-	MLOC_10199.2	-	-
Tdic1B-contig28069206	-	-	-	MLOC_79196.1	-	-
Tdic1B-contig28069202	Bradi3g20450.1	Os08t0318500-01	Sb02g042200.1	AK358435	-	-
Tdic1B-contig28069192	-	-	-	MLOC_75821.1	-	-
Tdic1B-contig28069165	-	-	-	-	LoCoTd_WEWseq_PGSB_v3_chr1B_Loc011124.1	LoCo_Td_WEWseq_PGSB_v3_chr1B_Loc011123.1
Tdic1B-contig28069158	-	Os01t0232800-01	Sb01g027600.1	-	-	-
Tdic1B-contig28069142	-	-	-	-	LoCoTd_WEWseq_PGSB_v3_chrUn_Loc109620.1	-
Tdic1B-contig28069139	-	-	Sb09g028400.1	-	-	-
Tdic1B-contig28069125	-	-	Sb09g030830.1	-	-	-
Tdic1B-contig28069097	-	Os02t0284500-01	-	MLOC_67802.1	Td_WEWseq_PGSB_v3_chr1B_Loc009298.3	-
Tdic1B-contig28069092	Bradi2g46150.1	-	-	-	-	-
Tdic1B-contig28069070	-	-	Sb05g002035.1	-	-	-
Tdic1B-contig28069055	-	-	Sb10g016710.1	-	-	-
Tdic1B-contig28069048	Bradi1g17527.1	-	-	MLOC_370.1	-	-
Tdic1B-contig28069014	Bradi5g06126.1	-	-	-	-	-
Tdic1B-contig28069007	-	Os10t0471400-01	-	MLOC_36807.1	Td_WEWseq_PGSB_v3_chr1B_Loc011686.4	-
Tdic1B-contig28068955	-	-	-	-	LoCoTd_WEWseq_PGSB_v3_chr7B_Loc105376.1	-
Tdic1B-contig28068950	-	Os02t0241200-00	Sb01g048420.1	-	-	-
Tdic1B-contig28068931	Bradi3g35460.1	Os06t0484800-00	-	-	Td_WEWseq_PGSB_v3_chr7B_Loc100694.2	-
Tdic1B-contig28068909	-	-	-	-	-	Td_WEWseq_PGSB_v3_chr4B_Loc057634.1
Tdic1B-contig28068862	-	-	Sb07g005720.1	-	-	-
Tdic1B-contig28068840	-	-	-	MLOC_10051.2	-	-
Tdic1B-contig28068836	-	-	-	-	Td_WEWseq_PGSB_v3_chr3B_Loc040516.1	Td_WEWseq_PGSB_v3_chr3B_Loc040516.1
Tdic1B-contig28068826	Bradi1g10750.1	Os08t0410950-00	-	MLOC_76374.2	-	-
Tdic1B-contig28068816	-	Os03t0187800-01	-	MLOC_69728.1	sample11c38589_g1_i1	-
Tdic1B-contig28068797	-	Os01t0894050-00	Sb08g019125.1	-	LoCoTd_WEWseq_PGSB_v3_chr4B_Loc059376.1	LoCo_Td_WEWseq_PGSB_v3_chr4B_Loc059376.1
Tdic1B-contig28068777	-	-	-	-	-	LoCo_Td_WEWseq_PGSB_v3_chr1B_Loc008702.1
Tdic1B-contig28068757	-	-	-	-	sample12c24223_g1_i1	-
Tdic1B-contig28068741	Bradi1g62340.1	-	Sb01g035300.1	-	sample11c62438_g1_i1	-
Tdic1B-contig28068733	Bradi1g33880.1	-	-	-	-	-
Tdic1B-contig28068719	Bradi1g53540.1	Os07t0241500-01	-	MLOC_10905.1	-	-
Tdic1B-contig28068673	Bradi3g26680.1	Os10t0414500-01	Sb01g022060.1	AK364703	-	-
Tdic1B-contig28068646	Bradi3g56730.1	Os02t0827300-01	Sb10g031230.1	MLOC_36997.2	-	-
Tdic1B-contig28068644	-	-	-	-	LoCoTd_WEWseq_PGSB_v3_chr4B_Loc059157.1	-
Tdic1B-contig28068631	-	-	-	MLOC_10588.1	Td_WEWseq_PGSB_v3_chr1B_Loc007632.5	-
Tdic1B-contig28068548	Bradi4g33960.1	-	-	MLOC_21667.1	-	-
Tdic1B-contig28068543	-	Os02t0817000-01	-	MLOC_51817.2	Td_WEWseq_PGSB_v3_chr6B_Loc087458.12	-
Tdic1B-contig28068505	-	-	-	-	LoCoTd_WEWseq_PGSB_v3_chr1B_Loc013153.1	-
Tdic1B-contig28068502	Bradi1g63160.1	Os03t0336300-01	Sb01g036110.1	-	-	-
Tdic1B-contig28068493	-	-	-	MLOC_24862.1	-	-
Tdic1B-contig28068462	-	-	Sb01g026845.1	-	-	-
Tdic1B-contig28068432	-	-	Sb01g019060.1	-	-	-
Tdic1B-contig28068422	-	-	-	-	sample12c28122_g1_i1	-
[truncated: 10,425 more rows]

## Sheet: Tdic2A
Contig	Brachypodium Protein Hit	Rice Protein Hit	Sorghum Protein Hit	Barley Protein Hit	T dicoccoides Transcript Hit	T dicoccoides Protein Hit
Tdic2A_Cluster_9779	-	-	-	-	sample12c13084_g2_i2	-
Tdic2A_Cluster_96689	Bradi1g27460.1	Os07t0485100-01	Sb02g033430.1	-	-	-
Tdic2A_Cluster_93394	Bradi1g26680.1	Os07t0507200-01	Sb02g034250.1	MLOC_3545.4	-	-
Tdic2A_Cluster_9172	-	-	-	-	LoCoTd_WEWseq_PGSB_v3_chrUn_Loc108644.1	-
Tdic2A_Cluster_87662	Bradi1g26410.1	Os07t0512100-01	Sb02g034470.1	MLOC_59686.1	-	-
Tdic2A_Cluster_85703	Bradi1g26330.1	-	-	MLOC_6011.1	-	-
Tdic2A_Cluster_8438	-	-	-	-	sample8c54961_g1_i1	-
Tdic2A_Cluster_8185	-	-	-	-	sample7c44706_g1_i1	-
Tdic2A_Cluster_78854	-	Os07t0537000-01	Sb02g035420.1	-	-	-
Tdic2A_Cluster_780	-	-	-	-	Td_WEWseq_PGSB_v3_chr2A_Loc018176.10	-
Tdic2A_Cluster_77299	Bradi1g25360.1	Os07t0545900-01	Sb02g035690.1	AK360722	-	-
Tdic2A_Cluster_77298	Bradi1g25360.1	-	Sb02g035690.1	AK360722	-	-
Tdic2A_Cluster_77078	-	-	-	-	-	LoCo_Td_WEWseq_PGSB_v3_chr2A_Loc015404.1
Tdic2A_Cluster_76181	-	-	-	-	LoCoTd_WEWseq_PGSB_v3_chr2A_Loc019579.4	-
Tdic2A_Cluster_75513	Bradi1g11920.1	-	Sb01g011370.1	-	-	-
Tdic2A_Cluster_75222	-	Os12t0424180-00	-	MLOC_493.1	-	-
Tdic2A_Cluster_75215	-	Os07t0515900-00	-	-	sample12c34577_g1_i1	-
Tdic2A_Cluster_70587	Bradi1g24860.2	Os07t0558500-01	Sb02g036270.1	MLOC_65067.1	-	-
Tdic2A_Cluster_69773	-	-	-	-	Td_WEWseq_PGSB_v3_chr2A_Loc015315.3	-
Tdic2A_Cluster_67966	-	-	-	MLOC_55895.1	-	-
Tdic2A_Cluster_6699	-	-	-	AK365775	sample11c45198_g1_i1	-
Tdic2A_Cluster_6600	-	-	-	-	sample8c32138_g1_i1	-
Tdic2A_Cluster_65039	Bradi1g24277.1	-	-	MLOC_12301.1	-	-
Tdic2A_Cluster_63771	Bradi1g24130.1	-	Sb02g036860.2	AK362404	-	-
Tdic2A_Cluster_6280	Bradi4g08950.1	-	-	-	sample12c6390_g1_i1	Td_WEWseq_PGSB_v3_chr2A_Loc014295.1
Tdic2A_Cluster_62662	Bradi2g25910.1	-	Sb09g019720.1	-	-	-
Tdic2A_Cluster_59641	Bradi4g13290.1	-	Sb05g025060.1	AK358809	-	-
Tdic2A_Cluster_59297	-	-	Sb02g030470.1	AK365794	LoCoTd_WEWseq_PGSB_v3_chr2A_Loc019416.4	LoCo_Td_WEWseq_PGSB_v3_chr2A_Loc019416.4
Tdic2A_Cluster_59296	-	-	-	MLOC_67382.1	LoCoTd_WEWseq_PGSB_v3_chr2A_Loc019416.4	-
Tdic2A_Cluster_59268	Bradi2g23950.1	Os05t0443300-01	Sb09g021790.1	-	-	-
Tdic2A_Cluster_58845	-	-	-	-	Td_WEWseq_PGSB_v3_chr2A_Loc019412.1	-
Tdic2A_Cluster_57860	Bradi3g36930.1	Os08t0440800-01	Sb07g021630.1	MLOC_77485.3	-	-
Tdic2A_Cluster_5607	-	-	Sb04g007890.1	-	-	-
Tdic2A_Cluster_5600	Bradi2g59480.1	Os01t0927600-01	Sb03g044630.1	AK368785	-	-
Tdic2A_Cluster_5560	Bradi4g00530.1	-	Sb08g022290.1	-	-	-
Tdic2A_Cluster_55424	-	Os03t0643050-00	-	-	-	-
Tdic2A_Cluster_54158	-	Os07t0577600-01	-	MLOC_60073.2	-	-
Tdic2A_Cluster_54153	-	-	Sb02g037380.1	-	Td_WEWseq_PGSB_v3_chr2A_Loc015169.4	-
Tdic2A_Cluster_54073	Bradi1g23660.1	-	-	MLOC_52985.1	-	-
Tdic2A_Cluster_54072	-	-	-	-	sample11c42972_g1_i1	-
Tdic2A_Cluster_53357	-	Os07t0575100-00	-	AK364613	-	-
Tdic2A_Cluster_51866	-	-	-	-	sample11c39548_g1_i1	-
Tdic2A_Cluster_51512	-	-	Sb02g038276.1	MLOC_61255.1	-	-
Tdic2A_Cluster_51096	Bradi1g22650.1	-	Sb02g038310.1	MLOC_56064.2	-	-
Tdic2A_Cluster_50871	Bradi1g22600.1	-	Sb02g038340.1	MLOC_11451.1	-	-
Tdic2A_Cluster_49615	Bradi1g22250.1	-	Sb02g038540.1	MLOC_67187.1	-	-
Tdic2A_Cluster_49402	-	-	Sb03g026270.1	MLOC_64294.1	Td_WEWseq_PGSB_v3_chr2A_Loc019321.1	-
Tdic2A_Cluster_4772	-	-	Sb06g000340.1	-	-	-
Tdic2A_Cluster_4306	Bradi3g04670.1	-	-	-	-	-
Tdic2A_Cluster_42937	Bradi1g20960.1	-	-	-	LoCoTd_WEWseq_PGSB_v3_chr2A_Loc019254.1	LoCo_Td_WEWseq_PGSB_v3_chr2A_Loc019254.1
Tdic2A_Cluster_42588	-	-	-	-	sample12c50163_g1_i1	-
Tdic2A_Cluster_41814	Bradi1g00440.1	-	-	-	-	-
Tdic2A_Cluster_40166	-	-	Sb05g023600.1	-	Td_WEWseq_PGSB_v3_chr2A_Loc019205.3	-
Tdic2A_Cluster_38802	-	-	-	-	Td_WEWseq_PGSB_v3_chr2A_Loc014993.1	-
Tdic2A_Cluster_37040	-	-	-	-	sample12c53003_g1_i1	-
Tdic2A_Cluster_35762	-	-	-	MLOC_69871.1	-	-
Tdic2A_Cluster_35407	-	-	-	-	LoCoTd_WEWseq_PGSB_v3_chr2A_Loc019156.1	-
Tdic2A_Cluster_34852	-	-	Sb01g034270.1	MLOC_37780.3	-	-
Tdic2A_Cluster_3392	Bradi4g28057.1	-	-	-	-	-
Tdic2A_Cluster_33661	Bradi1g20125.1	Os07t0637200-01	-	MLOC_76038.1	-	-
Tdic2A_Cluster_32812	Bradi1g20050.1	Os07t0638100-01	Sb02g040640.1	MLOC_72503.1	-	-
Tdic2A_Cluster_327137	-	-	Sb06g034065.1	MLOC_65889.5	-	-
Tdic2A_Cluster_326893	Bradi5g27530.1	Os04t0691800-01	Sb06g034070.1	-	-	-
Tdic2A_Cluster_326773	-	-	-	-	LoCoTd_WEWseq_PGSB_v3_chr2A_Loc022237.1	-
Tdic2A_Cluster_326681	-	-	-	-	-	LoCo_Td_WEWseq_PGSB_v3_chr2A_Loc022231.1
Tdic2A_Cluster_326649	Bradi2g60670.1	-	Sb03g045760.1	-	-	-
Tdic2A_Cluster_326135	-	-	Sb05g004370.1	-	-	-
Tdic2A_Cluster_325253	-	Os01t0872450-00	-	MLOC_51106.1	Td_WEWseq_PGSB_v3_chr2A_Loc018052.1	Td_WEWseq_PGSB_v3_chr2A_Loc018052.1
Tdic2A_Cluster_3252	-	-	-	AK364238	-	-
Tdic2A_Cluster_325169	-	-	-	MLOC_54893.1	Td_WEWseq_PGSB_v3_chr2A_Loc022151.2	Td_WEWseq_PGSB_v3_chr2A_Loc022151.1
Tdic2A_Cluster_32486	-	Os02t0767500-01	-	MLOC_53211.1	-	-
Tdic2A_Cluster_323350	-	-	-	MLOC_11923.1	-	-
Tdic2A_Cluster_323180	-	-	-	AK249839.1	-	-
Tdic2A_Cluster_322894	-	-	-	-	sample8c30690_g1_i1	-
Tdic2A_Cluster_322114	-	Os03t0737200-00	-	-	-	-
Tdic2A_Cluster_322036	-	-	-	MLOC_49455.3	-	-
Tdic2A_Cluster_321900	-	-	-	-	LoCoTd_WEWseq_PGSB_v3_chr2A_Loc017929.1	-
Tdic2A_Cluster_321895	-	-	-	-	LoCoTd_WEWseq_PGSB_v3_chr2A_Loc022029.1	-
Tdic2A_Cluster_321812	Bradi5g26070.1	Os04t0676200-01	Sb02g030865.1	-	-	-
Tdic2A_Cluster_321460	Bradi5g26150.1	Os04t0677200-01	Sb06g032910.1	AK359611	-	-
Tdic2A_Cluster_320781	-	Os01t0502300-00	-	-	-	-
Tdic2A_Cluster_320599	Bradi4g39360.1	-	-	MLOC_4163.1	Td_WEWseq_PGSB_v3_chrUn_Loc109015.5	-
Tdic2A_Cluster_320370	Bradi1g07730.1	-	-	-	-	-
Tdic2A_Cluster_319831	-	Os08t0149800-00	-	-	sample7c60624_g1_i1	-
Tdic2A_Cluster_319830	Bradi4g03240.1	-	-	-	-	-
Tdic2A_Cluster_319476	-	-	Sb07g007460.1	-	-	-
Tdic2A_Cluster_319132	-	-	-	-	LoCoTd_WEWseq_PGSB_v3_chr2A_Loc017817.1	Td_WEWseq_PGSB_v3_chr2A_Loc021901.1
Tdic2A_Cluster_319078	-	-	-	MLOC_53891.1	-	-
Tdic2A_Cluster_318805	-	-	-	MLOC_66314.2	Td_WEWseq_PGSB_v3_chr2A_Loc017795.2	-
Tdic2A_Cluster_318390	-	Os03t0564200-01	Sb01g016590.1	-	-	-
Tdic2A_Cluster_318278	-	-	-	-	LoCoTd_WEWseq_PGSB_v3_chr2A_Loc021853.1	LoCo_Td_WEWseq_PGSB_v3_chr2A_Loc021853.1
Tdic2A_Cluster_318265	Bradi1g36640.1	Os06t0603000-01	Sb10g023510.1	-	-	-
Tdic2A_Cluster_318237	Bradi4g23480.1	-	-	-	-	-
Tdic2A_Cluster_318005	-	-	-	-	sample7c20180_g1_i6	-
Tdic2A_Cluster_317634	Bradi1g29187.1	Os06t0731200-01	-	-	-	-
Tdic2A_Cluster_317374	-	-	-	MLOC_19130.1	-	-
Tdic2A_Cluster_316868	Bradi3g50030.1	Os02t0642700-01	Sb04g033620.1	-	Td_WEWseq_PGSB_v3_chr2A_Loc021810.2	-
Tdic2A_Cluster_316860	-	Os05t0365500-01	Sb01g043290.1	-	Td_WEWseq_PGSB_v3_chr2A_Loc021808.5	-
Tdic2A_Cluster_316543	-	-	-	MLOC_76387.1	Td_WEWseq_PGSB_v3_chr2A_Loc021781.1	Td_WEWseq_PGSB_v3_chr2A_Loc021781.1
Tdic2A_Cluster_316218	Bradi5g20170.1	Os04t0594700-00	Sb06g027220.1	-	-	-
Tdic2A_Cluster_315392	Bradi5g22930.1	-	-	-	-	-
Tdic2A_Cluster_315291	-	-	-	MLOC_38901.1	Td_WEWseq_PGSB_v3_chr2A_Loc017646.2	-
Tdic2A_Cluster_314996	-	-	-	-	LoCoTd_WEWseq_PGSB_v3_chr2A_Loc021740.1	-
Tdic2A_Cluster_314524	Bradi5g24060.1	-	Sb06g030780.1	AK361345	-	-
Tdic2A_Cluster_314183	-	-	Sb06g026060.1	AK372027	Td_WEWseq_PGSB_v3_chr2A_Loc017618.7	-
Tdic2A_Cluster_313116	-	Os04t0655300-01	Sb06g031180.1	AK252462.1	-	-
Tdic2A_Cluster_312207	-	-	Sb03g044470.1	-	-	-
Tdic2A_Cluster_312037	-	-	-	MLOC_6464.1	-	-
Tdic2A_Cluster_311364	-	Os01t0138900-01	Sb03g006670.1	-	Td_WEWseq_PGSB_v3_chr2A_Loc021626.1	LoCo_Td_WEWseq_PGSB_v3_chr2A_Loc017515.1
Tdic2A_Cluster_310467	Bradi3g05560.1	Os02t0174800-01	-	-	-	-
Tdic2A_Cluster_310294	Bradi5g25090.1	Os04t0663100-01	-	MLOC_55003.1	-	Td_WEWseq_PGSB_v3_chr2A_Loc021611.2
Tdic2A_Cluster_310256	Bradi2g37650.1	-	-	-	LoCoTd_WEWseq_PGSB_v3_chr2A_Loc017487.1	-
Tdic2A_Cluster_309890	-	-	Sb06g020610.1	-	-	-
Tdic2A_Cluster_309627	-	-	Sb06g021580.1	MLOC_26391.2	-	-
Tdic2A_Cluster_308410	Bradi1g53290.1	-	Sb02g007670.1	-	-	-
Tdic2A_Cluster_308288	-	Os04t0630100-01	-	-	Td_WEWseq_PGSB_v3_chr2A_Loc017405.5	-
Tdic2A_Cluster_307680	Bradi1g29427.1	Os11t0633500-01	Sb06g029290.1	-	-	-
Tdic2A_Cluster_307547	Bradi1g70930.1	Os03t0203200-01	Sb01g043630.1	-	-	-
Tdic2A_Cluster_306338	-	-	-	-	LoCoTd_WEWseq_PGSB_v3_chr2A_Loc017333.1	LoCo_Td_WEWseq_PGSB_v3_chr2A_Loc017333.1
Tdic2A_Cluster_305891	-	-	Sb07g001792.1	-	sample11c40849_g1_i1	-
Tdic2A_Cluster_304151	Bradi3g02380.1	-	-	-	-	-
Tdic2A_Cluster_303822	-	-	-	-	Td_WEWseq_PGSB_v3_chr2A_Loc021393.1	-
Tdic2A_Cluster_303217	-	-	-	-	Td_WEWseq_PGSB_v3_chr2A_Loc017239.1	Td_WEWseq_PGSB_v3_chr2A_Loc017240.1
Tdic2A_Cluster_302385	Bradi1g13730.1	Os02t0483500-01	-	-	-	-
Tdic2A_Cluster_3022	-	-	-	-	Td_WEWseq_PGSB_v3_chr2A_Loc014151.2	-
Tdic2A_Cluster_30072	Bradi1g19770.1	-	Sb02g041030.1	MLOC_79236.2	-	-
Tdic2A_Cluster_300641	-	-	Sb01g038540.1	-	-	-
Tdic2A_Cluster_300484	-	Os04t0593600-01	-	-	-	-
Tdic2A_Cluster_300219	-	-	-	AK363383	-	-
Tdic2A_Cluster_299372	-	-	-	-	LoCoTd_WEWseq_PGSB_v3_chr2A_Loc017170.1	LoCo_Td_WEWseq_PGSB_v3_chr2A_Loc017170.1
Tdic2A_Cluster_29937	-	-	Sb02g030865.1	-	-	LoCo_Td_WEWseq_PGSB_v3_chr2A_Loc014874.1
Tdic2A_Cluster_299283	Bradi1g19470.1	Os07t0290500-00	-	-	Td_WEWseq_PGSB_v3_chr2A_Loc017164.1	-
Tdic2A_Cluster_299019	-	-	-	-	-	LoCo_Td_WEWseq_PGSB_v3_chr2A_Loc021304.8
Tdic2A_Cluster_299016	-	Os03t0794500-01	-	-	-	-
Tdic2A_Cluster_297229	Bradi2g05420.1	Os01t0184800-01	Sb03g003460.1	-	-	-
Tdic2A_Cluster_296828	-	-	-	MLOC_23320.1	-	-
Tdic2A_Cluster_296088	-	-	Sb01g010860.1	-	-	-
Tdic2A_Cluster_295841	-	-	Sb06g028020.1	-	-	-
Tdic2A_Cluster_295228	Bradi5g21200.1	-	-	-	-	-
Tdic2A_Cluster_294908	Bradi1g39110.1	Os06t0539400-01	Sb10g021160.1	-	-	-
Tdic2A_Cluster_29441	Bradi1g19660.1	Os07t0645000-01	Sb02g041150.1	MLOC_5195.1	sample8c22857_g1_i2	Td_WEWseq_PGSB_v3_chr2A_Loc014862.1
Tdic2A_Cluster_293872	-	Os04t0615100-01	-	-	-	-
Tdic2A_Cluster_292884	Bradi4g23480.1	-	-	-	-	-
Tdic2A_Cluster_292835	-	Os04t0546800-01	Sb06g024355.1	AK374570	Td_WEWseq_PGSB_v3_chr2A_Loc017002.4	-
Tdic2A_Cluster_292695	Bradi1g64900.1	-	-	-	-	-
Tdic2A_Cluster_292646	Bradi5g17540.1	-	Sb03g005100.1	MLOC_57710.1	-	-
Tdic2A_Cluster_291500	Bradi1g78250.2	Os02t0662000-01	-	AK372660	Td_WEWseq_PGSB_v3_chr2A_Loc021125.1	Td_WEWseq_PGSB_v3_chr2A_Loc021125.1
Tdic2A_Cluster_291319	-	-	-	-	-	Td_WEWseq_PGSB_v3_chr2A_Loc021122.1
Tdic2A_Cluster_291280	-	-	-	MLOC_69138.1	-	-
Tdic2A_Cluster_290754	Bradi5g18090.1	-	-	-	LoCoTd_WEWseq_PGSB_v3_chr2A_Loc016941.2	-
Tdic2A_Cluster_29047	Bradi1g19620.1	Os07t0646100-00	Sb02g041250.1	-	-	-
Tdic2A_Cluster_290045	-	-	Sb02g029910.1	MLOC_55896.1	-	-
Tdic2A_Cluster_289228	-	-	-	MLOC_71597.1	-	-
Tdic2A_Cluster_289172	-	-	-	MLOC_64955.1	-	-
Tdic2A_Cluster_288686	-	-	Sb06g025345.1	-	-	-
Tdic2A_Cluster_288172	-	Os04t0564000-00	Sb06g025420.1	AK372387	LoCoTd_WEWseq_PGSB_v3_chr2A_Loc016904.2	-
Tdic2A_Cluster_287315	-	Os08t0202300-03	-	-	-	-
Tdic2A_Cluster_286917	Bradi2g13060.1	-	Sb04g022250.1	MLOC_30925.1	-	-
Tdic2A_Cluster_28680	Bradi1g19560.1	-	-	MLOC_79102.2	-	-
Tdic2A_Cluster_285805	Bradi2g50927.1	Os01t0766000-00	Sb01g014210.1	-	-	-
Tdic2A_Cluster_285124	-	-	-	AK356563	-	-
Tdic2A_Cluster_284960	-	-	Sb06g026030.1	MLOC_7985.1	-	-
Tdic2A_Cluster_284741	Bradi5g19010.1	Os04t0576800-01	Sb0459s002010.1	AK361939	-	-
Tdic2A_Cluster_284409	-	-	-	MLOC_35645.1	-	-
Tdic2A_Cluster_28343	Bradi1g54130.1	-	-	-	-	-
Tdic2A_Cluster_28328	Bradi5g08870.1	-	-	-	-	-
Tdic2A_Cluster_281139	Bradi5g17430.1	Os04t0545700-00	-	-	-	-
Tdic2A_Cluster_28088	Bradi1g19410.1	-	-	-	-	-
Tdic2A_Cluster_27924	Bradi1g12830.1	Os03t0669100-01	Sb01g012360.1	-	sample12c29855_g1_i1	-
Tdic2A_Cluster_2789	Bradi5g00970.1	-	Sb01g039090.1	AK366999	-	-
Tdic2A_Cluster_278120	-	-	-	MLOC_53896.1	-	-
Tdic2A_Cluster_277119	-	-	-	MLOC_20456.1	-	-
Tdic2A_Cluster_276175	Bradi5g16910.1	Os04t0536300-01	-	-	-	-
Tdic2A_Cluster_276064	-	Os02t0621300-01	-	-	-	-
Tdic2A_Cluster_275048	-	-	-	-	Td_WEWseq_PGSB_v3_chr2A_Loc016748.1	-
Tdic2A_Cluster_275047	-	Os04t0514600-00	-	-	-	-
Tdic2A_Cluster_272021	-	-	-	-	Td_WEWseq_PGSB_v3_chr2A_Loc020903.1	-
Tdic2A_Cluster_271167	-	-	-	-	LoCoTd_WEWseq_PGSB_v3_chr2A_Loc016708.7	LoCo_Td_WEWseq_PGSB_v3_chr2A_Loc016708.10
Tdic2A_Cluster_270858	-	-	-	AK249345.1	-	-
Tdic2A_Cluster_270659	-	Os04t0526300-00	-	MLOC_56233.1	Td_WEWseq_PGSB_v3_chr2A_Loc020888.1	Td_WEWseq_PGSB_v3_chr2A_Loc020888.1
Tdic2A_Cluster_269727	-	Os04t0529400-01	Sb06g023320.1	AK364639	-	-
Tdic2A_Cluster_268881	-	-	-	AK357257	-	-
Tdic2A_Cluster_268571	Bradi2g22540.2	Os05t0472300-01	-	MLOC_6117.2	-	-
Tdic2A_Cluster_268448	-	Os02t0642300-01	-	-	-	-
Tdic2A_Cluster_268315	Bradi5g16797.1	Os04t0534000-01	Sb06g023670.1	AK360436	-	-
Tdic2A_Cluster_268192	-	-	Sb03g039470.1	-	-	-
Tdic2A_Cluster_267310	-	-	-	-	sample12c18752_g1_i1	-
Tdic2A_Cluster_266478	Bradi5g15130.1	Os04t0507100-02	Sb06g021960.1	AK361529	Td_WEWseq_PGSB_v3_chr2A_Loc020792.9	-
Tdic2A_Cluster_266244	Bradi2g04780.1	Os01t0176500-01	Sb03g004110.1	-	-	-
Tdic2A_Cluster_265269	Bradi5g15040.1	Os04t0505400-01	Sb06g021880.1	MLOC_17011.1	-	-
Tdic2A_Cluster_264330	-	Os04t0501700-01	Sb06g021710.1	AK248199.1	Td_WEWseq_PGSB_v3_chr2A_Loc016571.6	-
Tdic2A_Cluster_26178	Bradi3g09010.2	-	Sb04g008450.1	-	-	-
Tdic2A_Cluster_261537	-	-	-	-	sample8c6167_g1_i1	-
Tdic2A_Cluster_260833	-	-	-	-	Td_WEWseq_PGSB_v3_chr2A_Loc016545.8	-
Tdic2A_Cluster_256183	Bradi1g12830.1	Os03t0669100-01	Sb01g012360.1	-	-	-
Tdic2A_Cluster_255706	Bradi3g55640.1	-	Sb06g025385.1	-	-	-
Tdic2A_Cluster_255256	-	-	Sb08g016070.1	-	-	-
Tdic2A_Cluster_252011	-	-	Sb04g019760.1	-	LoCoTd_WEWseq_PGSB_v3_chr2A_Loc020613.1	-
Tdic2A_Cluster_251419	-	-	-	MLOC_76387.1	-	-
Tdic2A_Cluster_25082	-	-	-	MLOC_70597.2	-	-
Tdic2A_Cluster_250397	-	-	Sb02g017733.1	MLOC_75830.1	Td_WEWseq_PGSB_v3_chrUn_Loc109141.1	-
Tdic2A_Cluster_248858	-	-	-	-	sample7c20348_g1_i1	-
Tdic2A_Cluster_248791	-	-	Sb06g019330.1	AK354076	-	-
Tdic2A_Cluster_24616	Bradi1g18680.1	-	Sb02g042060.1	MLOC_20443.1	-	-
Tdic2A_Cluster_24509	-	-	Sb02g000630.1	-	Td_WEWseq_PGSB_v3_chr2A_Loc018931.1	-
Tdic2A_Cluster_24330	-	Os07t0663500-00	-	-	-	-
Tdic2A_Cluster_241260	Bradi1g61577.1	Os03t0367101-00	Sb01g034460.1	AK371715	sample12c20048_g1_i2	-
Tdic2A_Cluster_240037	-	-	-	MLOC_58066.2	Td_WEWseq_PGSB_v3_chr2A_Loc020473.4	-
Tdic2A_Cluster_237688	-	-	Sb06g017850.1	MLOC_10834.2	Td_WEWseq_PGSB_v3_chr2A_Loc016258.1	Td_WEWseq_PGSB_v3_chr2A_Loc016258.1
Tdic2A_Cluster_236037	-	Os04t0443000-01	Sb06g017580.1	MLOC_15705.2	LoCoTd_WEWseq_PGSB_v3_chr2A_Loc016241.1	-
Tdic2A_Cluster_23557	-	Os11t0540800-00	-	-	-	-
Tdic2A_Cluster_235215	-	-	-	-	LoCoTd_WEWseq_PGSB_v3_chr2A_Loc020417.1	-
Tdic2A_Cluster_23323	-	-	Sb01g035400.1	-	-	-
Tdic2A_Cluster_231910	-	-	-	MLOC_21177.5	-	-
Tdic2A_Cluster_230160	Bradi1g30672.1	Os05t0311600-01	Sb04g021690.1	-	-	-
Tdic2A_Cluster_229764	-	-	-	-	sample11c6419_g1_i1	-
Tdic2A_Cluster_229452	Bradi1g50540.1	-	-	-	-	-
Tdic2A_Cluster_22680	Bradi3g31680.1	-	-	-	-	-
Tdic2A_Cluster_226117	-	-	Sb01g020130.1	-	-	-
Tdic2A_Cluster_224807	-	-	-	MLOC_78508.1	-	-
Tdic2A_Cluster_222388	-	-	-	-	Td_WEWseq_PGSB_v3_chr2A_Loc016090.2	-
Tdic2A_Cluster_21999	-	-	-	MLOC_44144.1	-	-
Tdic2A_Cluster_219954	Bradi5g08500.1	Os04t0401200-00	-	-	-	Td_WEWseq_PGSB_v3_chr2A_Loc016079.2
Tdic2A_Cluster_21725	Bradi1g64090.1	-	Sb02g042470.1	-	-	-
Tdic2A_Cluster_21629	-	-	Sb03g044930.1	-	LoCoTd_WEWseq_PGSB_v3_chr2A_Loc014679.1	LoCo_Td_WEWseq_PGSB_v3_chr2A_Loc014679.1
Tdic2A_Cluster_21518	-	-	-	-	sample8c46253_g1_i1	-
Tdic2A_Cluster_214038	-	-	-	-	LoCoTd_WEWseq_PGSB_v3_chr2A_Loc020247.1	-
Tdic2A_Cluster_211833	-	-	-	MLOC_19879.1	-	-
Tdic2A_Cluster_210136	-	-	-	AK354346	-	-
Tdic2A_Cluster_209758	-	-	-	MLOC_55398.1	Td_WEWseq_PGSB_v3_chr2A_Loc016035.1	-
Tdic2A_Cluster_20706	-	-	Sb01g031670.1	-	Td_WEWseq_PGSB_v3_chr2A_Loc018850.11	Td_WEWseq_PGSB_v3_chr2A_Loc018850.11
Tdic2A_Cluster_204676	-	-	-	MLOC_63973.2	-	-
Tdic2A_Cluster_2045	-	Os06t0638900-01	Sb10g025040.1	-	-	-
Tdic2A_Cluster_197609	-	-	Sb04g018740.1	AK368784	-	-
Tdic2A_Cluster_194859	-	Os04t0301700-01	-	-	-	Td_WEWseq_PGSB_v3_chr2A_Loc020136.1
Tdic2A_Cluster_194287	Bradi1g22920.1	-	-	-	Td_WEWseq_PGSB_v3_chr2A_Loc020131.1	Td_WEWseq_PGSB_v3_chr2A_Loc020131.1
Tdic2A_Cluster_193626	-	-	-	-	LoCoTd_WEWseq_PGSB_v3_chr2A_Loc015926.1	-
Tdic2A_Cluster_19164	-	-	-	MLOC_15768.1	Td_WEWseq_PGSB_v3_chr2A_Loc018804.1	Td_WEWseq_PGSB_v3_chr2A_Loc018804.1
Tdic2A_Cluster_19112	Bradi1g17740.1	Os07t0679200-01	-	-	-	-
Tdic2A_Cluster_1909	-	Os04t0321600-01	Sb01g002390.1	MLOC_78789.1	-	-
Tdic2A_Cluster_190278	-	-	Sb06g005000.1	-	Td_WEWseq_PGSB_v3_chr2A_Loc020113.1	Td_WEWseq_PGSB_v3_chr2B_Loc028952.1
Tdic2A_Cluster_189258	Bradi5g05077.1	-	-	-	Td_WEWseq_PGSB_v3_chr2A_Loc015903.1	-
Tdic2A_Cluster_18907	-	-	-	MLOC_57800.1	Td_WEWseq_PGSB_v3_chr2A_Loc014610.4	Td_WEWseq_PGSB_v3_chr2A_Loc014610.1
Tdic2A_Cluster_18709	Bradi1g17590.1	-	-	-	-	-
Tdic2A_Cluster_182744	-	-	-	-	sample12c18081_g4_i1	-
Tdic2A_Cluster_182602	-	-	-	MLOC_14489.2	-	-
Tdic2A_Cluster_181176	-	-	-	MLOC_19306.1	Td_WEWseq_PGSB_v3_chr2A_Loc015853.2	-
Tdic2A_Cluster_180820	-	-	-	MLOC_14216.1	-	-
Tdic2A_Cluster_17889	-	-	-	-	LoCoTd_WEWseq_PGSB_v3_chr2A_Loc014598.3	-
Tdic2A_Cluster_178316	-	-	-	AK364966	-	-
Tdic2A_Cluster_174993	-	-	Sb08g012560.1	-	-	-
Tdic2A_Cluster_17258	-	-	-	-	-	LoCo_Td_WEWseq_PGSB_v3_chr2A_Loc014584.2
Tdic2A_Cluster_170599	Bradi4g42210.1	-	-	-	-	-
Tdic2A_Cluster_169465	Bradi1g59740.1	-	-	-	Td_WEWseq_PGSB_v3_chr2A_Loc015770.1	Td_WEWseq_PGSB_v3_chr2A_Loc015770.1
Tdic2A_Cluster_16614	-	-	-	-	sample7c39132_g1_i1	LoCo_Td_WEWseq_PGSB_v3_chr2A_Loc018740.1
Tdic2A_Cluster_161902	-	-	Sb0506s002020.1	-	-	-
Tdic2A_Cluster_156031	-	-	Sb03g023000.1	-	-	-
Tdic2A_Cluster_155680	-	-	-	-	-	LoCo_Td_WEWseq_PGSB_v3_chr4A_Loc053195.1
Tdic2A_Cluster_149235	-	-	-	-	sample11c30897_g1_i1	-
Tdic2A_Cluster_14834	Bradi1g16790.1	-	-	-	sample11c10379_g1_i1	-
Tdic2A_Cluster_146229	-	Os01t0867900-01	-	-	LoCoTd_WEWseq_PGSB_v3_chrUn_Loc107252.1	LoCo_Td_WEWseq_PGSB_v3_chr2A_Loc019882.1
Tdic2A_Cluster_143855	Bradi1g22400.1	-	-	-	-	-
Tdic2A_Cluster_142853	-	-	Sb03g007345.1	-	LoCoTd_WEWseq_PGSB_v3_chr2A_Loc019865.1	LoCo_Td_WEWseq_PGSB_v3_chr2A_Loc019865.1
Tdic2A_Cluster_142648	Bradi2g11590.1	-	-	-	-	-
Tdic2A_Cluster_141352	-	-	-	-	Td_WEWseq_PGSB_v3_chr2A_Loc015655.1	Td_WEWseq_PGSB_v3_chr2A_Loc015655.1
Tdic2A_Cluster_137609	Bradi1g58420.1	-	-	-	Td_WEWseq_PGSB_v3_chr2A_Loc015627.2	-
Tdic2A_Cluster_13504	-	-	Sb03g042930.1	-	-	-
Tdic2A_Cluster_132730	-	-	-	AK365320	-	-
Tdic2A_Cluster_131033	-	-	Sb01g014790.1	-	-	-
Tdic2A_Cluster_128183	Bradi1g52690.1	Os07t0295800-01	Sb02g009490.1	MLOC_62666.1	-	-
Tdic2A_Cluster_127154	-	Os04t0685700-01	-	-	-	-
Tdic2A_Cluster_12351	Bradi1g16570.1	Os07t0693900-01	Sb02g044000.1	MLOC_54497.1	-	-
Tdic2A_Cluster_1231	Bradi5g01210.1	-	Sb06g001310.1	-	-	-
Tdic2A_Cluster_121920	Bradi5g15480.1	-	Sb06g022320.1	-	-	-
Tdic2A_Cluster_12162	Bradi1g16527.1	-	Sb02g044040.1	AK359258	sample7c26692_g1_i2	Td_WEWseq_PGSB_v3_chr2A_Loc018609.1
Tdic2A_Cluster_11984	-	Os02t0658600-00	Sb04g032840.1	-	-	-
Tdic2A_Cluster_118074	-	Os09t0290900-01	Sb08g019672.1	-	-	-
Tdic2A_Cluster_117293	-	-	-	-	-	LoCo_Td_WEWseq_PGSB_v3_chr2A_Loc019762.1
Tdic2A_Cluster_117184	-	Os07t0193600-01	-	-	-	-
Tdic2A_Cluster_11641	-	-	-	AK356149	-	-
Tdic2A_Cluster_109712	Bradi1g71510.1	Os03t0195450-00	Sb01g044100.1	AK353996	-	-
Tdic2A_Cluster_108187	-	Os07t0490400-01	Sb02g033640.1	AK250352.1	-	-
Tdic2A_Cluster_10590	-	Os02t0527100-01	-	MLOC_71318.1	-	-
Tdic2A_Cluster_105646	-	-	-	-	sample12c39638_g1_i1	-
Tdic2A_Cluster_105550	-	-	-	-	LoCoTd_WEWseq_PGSB_v3_chr2A_Loc015518.1	LoCo_Td_WEWseq_PGSB_v3_chr2A_Loc015518.1
Tdic2A_Cluster_104038	Bradi2g10040.1	Os01t0268300-01	Sb03g010630.1	AK376117	-	-
Tdic2A_Cluster_103670	-	-	Sb02g034060.1	MLOC_11784.1	Td_WEWseq_PGSB_v3_chr2A_Loc019719.1	-
Tdic2A_Cluster_100154	-	-	Sb01g021625.1	-	-	-
Tdic2A-contig9994821	-	-	-	AK356563	-	-
Tdic2A-contig9987872	-	-	Sb02g041970.1	AK361510	-	-
Tdic2A-contig9975871	-	-	-	-	sample12c25908_g3_i1	-
Tdic2A-contig9973351	Bradi5g09517.1	-	-	-	-	-
Tdic2A-contig9921346	Bradi1g07400.1	Os04t0650800-01	Sb06g030920.1	AK360019	-	-
Tdic2A-contig9898123	-	-	Sb05g020460.1	-	-	-
Tdic2A-contig9894639	-	-	-	MLOC_56981.1	-	-
Tdic2A-contig9889625	-	-	Sb04g012680.1	-	-	-
Tdic2A-contig9876903	-	-	-	MLOC_69202.1	-	-
Tdic2A-contig9873654	-	-	-	-	LoCoTd_WEWseq_PGSB_v3_chr2A_Loc015156.1	-
Tdic2A-contig9857388	-	-	-	MLOC_76328.1	-	-
Tdic2A-contig985355	Bradi1g72490.1	Os03t0182400-01	Sb01g045110.1	AK248477.1	-	-
Tdic2A-contig9842878	-	Os12t0277500-01	Sb09g014430.1	-	-	-
Tdic2A-contig9841515	-	-	-	MLOC_32936.1	-	-
Tdic2A-contig9805388	Bradi1g42630.1	Os02t0714200-01	Sb04g030000.1	-	-	-
Tdic2A-contig9764519	Bradi5g21900.1	Os04t0617800-01	Sb06g028690.1	-	-	-
Tdic2A-contig9762535	-	Os03t0430500-00	-	-	-	-
Tdic2A-contig9760059	Bradi3g17240.1	-	-	-	-	-
Tdic2A-contig9757499	Bradi2g11590.1	Os06t0484800-00	-	-	-	-
Tdic2A-contig9739587	Bradi5g25350.1	-	-	-	-	-
Tdic2A-contig972250	Bradi1g20240.1	-	-	-	-	-
Tdic2A-contig9696086	-	Os06t0549900-01	-	MLOC_49936.1	-	-
Tdic2A-contig969278	-	-	Sb03g032510.1	-	-	-
Tdic2A-contig968754	Bradi5g12430.1	Os04t0461100-01	Sb06g019030.1	AK353736	-	-
Tdic2A-contig9653054	Bradi5g21960.1	Os04t0618700-01	Sb06g028760.1	-	-	-
Tdic2A-contig9614775	-	-	-	MLOC_55294.2	Td_WEWseq_PGSB_v3_chr2A_Loc018264.8	-
Tdic2A-contig9606352	-	-	-	-	-	LoCo_Td_WEWseq_PGSB_v3_chr2A_Loc019882.1
Tdic2A-contig959073	-	-	Sb0506s002020.1	-	-	-
Tdic2A-contig9575827	Bradi5g08690.1	Os04t0394700-01	Sb06g014370.1	MLOC_3087.1	-	-
Tdic2A-contig9571264	-	-	-	MLOC_29057.1	-	-
Tdic2A-contig9563320	Bradi1g30290.1	Os09t0352400-01	Sb06g033140.1	AK367267	-	-
Tdic2A-contig956062	-	-	-	MLOC_57923.1	-	-
Tdic2A-contig9534597	-	Os01t0834400-01	-	-	-	-
Tdic2A-contig9520516	Bradi2g31050.1	-	Sb09g014000.1	MLOC_12021.1	-	-
Tdic2A-contig9518229	-	-	-	AK375753	-	-
Tdic2A-contig9506610	-	-	-	-	Td_WEWseq_PGSB_v3_chr2A_Loc021301.5	-
Tdic2A-contig9491189	-	-	-	-	Td_WEWseq_PGSB_v3_chr7A_Loc093356.1	Td_WEWseq_PGSB_v3_chr7A_Loc093356.1
Tdic2A-contig9435171	-	-	-	MLOC_514.1	-	-
Tdic2A-contig943251	Bradi5g21110.1	Os04t0609300-01	Sb06g027990.1	-	Td_WEWseq_PGSB_v3_chr2A_Loc021249.5	-
Tdic2A-contig9407053	Bradi4g27157.1	-	Sb02g018910.1	-	-	-
Tdic2A-contig9381295	-	-	-	-	sample12c26485_g1_i1	-
Tdic2A-contig9340978	-	Os07t0421000-01	-	-	-	-
Tdic2A-contig9330672	-	-	-	-	LoCoTd_WEWseq_PGSB_v3_chr2A_Loc021718.8	-
Tdic2A-contig9306902	Bradi1g17750.1	-	Sb05g025610.1	-	-	-
Tdic2A-contig9304511	-	-	-	-	LoCoTd_WEWseq_PGSB_v3_chr2A_Loc015340.1	-
Tdic2A-contig9298038	-	-	-	-	-	LoCo_Td_WEWseq_PGSB_v3_chr7A_Loc099192.1
Tdic2A-contig9291631	-	-	-	-	Td_WEWseq_PGSB_v3_chr4A_Loc048487.1	-
Tdic2A-contig9268218	Bradi1g61110.1	-	Sb02g040140.1	-	-	-
Tdic2A-contig9235657	Bradi5g02320.1	-	-	MLOC_74049.1	-	-
Tdic2A-contig9219994	Bradi3g37300.3	Os08t0448000-01	Sb07g022040.1	MLOC_59078.2	-	-
Tdic2A-contig9217128	Bradi1g10070.1	Os03t0726800-01	Sb01g009500.2	-	-	-
Tdic2A-contig9208914	-	-	-	-	-	Td_WEWseq_PGSB_v3_chr2A_Loc015727.7
Tdic2A-contig9171703	Bradi3g58590.1	-	-	-	-	Td_WEWseq_PGSB_v3_chr7A_Loc092466.1
Tdic2A-contig9162835	-	-	Sb01g011950.1	-	-	-
Tdic2A-contig9162690	-	Os11t0180000-01	-	-	-	-
Tdic2A-contig9155404	Bradi3g14297.1	Os08t0130300-00	Sb07g002510.1	AK376532	-	-
Tdic2A-contig9154135	-	Os06t0576800-00	-	-	-	-
Tdic2A-contig9153322	-	-	-	-	sample11c48752_g1_i1	-
Tdic2A-contig9151819	-	-	-	-	LoCoTd_WEWseq_PGSB_v3_chr4A_Loc050786.1	-
Tdic2A-contig9133110	Bradi3g15390.1	-	Sb10g023620.1	-	-	-
Tdic2A-contig9132191	Bradi5g02350.1	Os04t0103100-01	-	-	-	-
Tdic2A-contig9127880	Bradi1g16640.1	Os07t0693400-00	Sb02g043920.1	MLOC_36561.1	-	-
Tdic2A-contig912698	-	-	-	-	sample7c30161_g1_i1	-
Tdic2A-contig9126051	-	Os02t0566400-01	-	AK355363	-	-
Tdic2A-contig9115405	Bradi1g54940.1	-	-	MLOC_55009.1	-	-
Tdic2A-contig9100590	-	-	Sb02g011240.1	-	-	-
Tdic2A-contig9087326	Bradi1g21280.1	Os07t0621500-01	Sb02g039580.1	MLOC_34417.9	-	-
Tdic2A-contig9074466	Bradi4g09247.1	-	-	-	-	-
Tdic2A-contig9066426	-	-	-	-	sample8c2586_g2_i1	-
Tdic2A-contig9049258	-	-	-	-	-	LoCo_Td_WEWseq_PGSB_v3_chr6B_Loc085622.1
Tdic2A-contig9048074	-	-	-	-	-	LoCo_Td_WEWseq_PGSB_v3_chr2A_Loc016123.1
Tdic2A-contig9031143	-	-	Sb02g028950.1	MLOC_78576.1	-	-
Tdic2A-contig9025366	Bradi2g08640.1	Os07t0515700-01	Sb02g028956.1	-	-	-
Tdic2A-contig9007674	Bradi1g10360.1	Os09t0442700-00	-	MLOC_64588.1	-	-
Tdic2A-contig898482	Bradi3g10370.1	-	-	-	-	-
Tdic2A-contig8974838	Bradi3g37710.1	Os04t0475250-00	-	-	-	-
Tdic2A-contig8962782	-	Os02t0514500-01	Sb06g014320.1	-	-	-
Tdic2A-contig8961141	Bradi4g27670.1	-	-	-	-	-
Tdic2A-contig8947615	-	-	Sb04g012680.1	-	-	-
Tdic2A-contig8928165	Bradi1g00237.1	Os05t0250700-00	-	-	-	-
Tdic2A-contig892714	Bradi2g51807.1	-	Sb03g036450.1	-	-	-
Tdic2A-contig8907428	Bradi5g23900.1	Os04t0645500-01	Sb06g030560.1	-	-	-
Tdic2A-contig8871346	-	-	-	MLOC_63567.1	-	-
Tdic2A-contig884009	Bradi1g70970.1	-	-	-	-	-
Tdic2A-contig8831312	-	Os01t0152500-00	-	-	-	-
Tdic2A-contig8826237	-	-	-	AK362010	-	-
Tdic2A-contig8824758	Bradi2g11590.1	-	-	-	-	-
Tdic2A-contig8816977	-	-	Sb05g001950.1	-	-	-
Tdic2A-contig8811651	Bradi3g13140.1	-	-	MLOC_65731.1	-	-
Tdic2A-contig8810209	-	-	-	MLOC_77892.3	-	-
Tdic2A-contig8801948	Bradi1g06540.1	-	-	AK362698	Td_WEWseq_PGSB_v3_chr2A_Loc019824.1	-
Tdic2A-contig8779485	Bradi1g17810.1	-	Sb02g042910.1	AK364409	-	-
Tdic2A-contig876912	-	-	-	-	Td_WEWseq_PGSB_v3_chr2A_Loc020717.1	Td_WEWseq_PGSB_v3_chr2A_Loc020717.1
Tdic2A-contig8741602	-	Os01t0861900-01	-	-	-	-
Tdic2A-contig8727653	Bradi5g10230.1	-	Sb06g016870.1	AK356264	-	Td_WEWseq_PGSB_v3_chr2A_Loc020365.1
Tdic2A-contig8723108	Bradi1g46170.1	-	-	MLOC_73695.2	-	-
Tdic2A-contig8716565	-	-	Sb02g010500.1	AK367892	-	-
Tdic2A-contig8712371	-	-	-	AK370019	-	-
Tdic2A-contig8701541	Bradi1g70970.1	-	-	-	-	-
Tdic2A-contig867884	Bradi1g22140.1	Os07t0603300-01	-	AK364466	-	-
Tdic2A-contig8675681	Bradi2g38000.1	-	-	-	Td_WEWseq_PGSB_v3_chr2A_Loc020141.1	-
Tdic2A-contig8664871	Bradi1g13820.1	-	Sb02g004040.1	-	LoCoTd_WEWseq_PGSB_v3_chr2A_Loc017550.1	-
Tdic2A-contig8653165	Bradi3g38400.1	Os08t0478500-01	-	-	-	-
Tdic2A-contig8629967	-	-	-	-	sample11c40935_g1_i1	-
Tdic2A-contig8592300	-	-	Sb03g017570.1	MLOC_9439.1	-	-
Tdic2A-contig8579554	-	-	-	-	sample11c30501_g1_i1	-
Tdic2A-contig857763	-	-	-	-	LoCoTd_WEWseq_PGSB_v3_chr2A_Loc016870.1	-
Tdic2A-contig8575666	Bradi2g51807.1	-	Sb03g036450.1	MLOC_10643.2	-	-
Tdic2A-contig8556622	-	Os10t0358200-00	-	-	-	-
Tdic2A-contig8551133	-	Os06t0549600-01	-	-	-	-
Tdic2A-contig8543846	Bradi5g10260.1	Os04t0431200-01	-	-	-	-
Tdic2A-contig8540029	Bradi4g26610.1	-	-	AK250336.1	-	-
Tdic2A-contig8538023	Bradi1g48670.1	Os06t0158900-00	-	MLOC_13688.1	-	-
Tdic2A-contig8518057	-	-	-	-	-	LoCo_Td_WEWseq_PGSB_v3_chr2A_Loc016150.1
Tdic2A-contig8511097	-	-	-	-	Td_WEWseq_PGSB_v3_chr2A_Loc019117.1	-
Tdic2A-contig8508344	Bradi3g36357.1	-	Sb07g020870.1	-	-	-
Tdic2A-contig8502128	Bradi1g29427.1	Os11t0633500-01	-	-	-	-
Tdic2A-contig8496516	-	-	-	-	sample11c44366_g1_i1	-
Tdic2A-contig8492813	-	-	-	-	sample12c6845_g1_i1	-
Tdic2A-contig8483327	Bradi5g23450.1	Os04t0640500-01	Sb06g030250.1	AK360630	-	-
Tdic2A-contig8483147	Bradi1g31050.1	-	Sb10g025870.1	-	-	-
Tdic2A-contig8473548	Bradi5g16470.1	Os04t0529700-01	Sb06g023350.1	MLOC_54935.1	-	-
Tdic2A-contig8461344	-	-	-	-	-	LoCo_Td_WEWseq_PGSB_v3_chr5A_Loc062483.1
Tdic2A-contig8452205	-	-	-	-	Td_WEWseq_PGSB_v3_chr2A_Loc014818.6	-
Tdic2A-contig8444687	Bradi1g14190.1	Os04t0350000-01	-	-	-	-
Tdic2A-contig8441142	-	Os02t0731900-01	Sb10g009410.1	-	Td_WEWseq_PGSB_v3_chr2A_Loc021710.1	-
Tdic2A-contig8432749	-	-	-	AK367134	-	-
Tdic2A-contig8430697	-	-	-	-	sample7c46102_g1_i1	-
Tdic2A-contig8422735	-	Os06t0484800-00	-	-	-	-
Tdic2A-contig84181	Bradi3g12660.1	Os08t0564800-01	-	-	-	-
Tdic2A-contig8412834	Bradi1g00440.1	-	-	-	-	-
Tdic2A-contig839825	Bradi1g73810.1	-	-	-	-	-
Tdic2A-contig8397047	-	-	Sb02g020470.1	-	-	-
Tdic2A-contig8395581	-	-	-	-	-	LoCo_Td_WEWseq_PGSB_v3_chr5A_Loc066942.11
Tdic2A-contig8392393	Bradi2g15510.3	-	-	AK252170.1	-	-
Tdic2A-contig8375443	-	-	Sb02g007670.1	MLOC_3502.1	-	-
Tdic2A-contig8373888	-	Os11t0633500-01	Sb06g029290.1	-	-	-
Tdic2A-contig8349839	Bradi3g37300.2	-	Sb01g043680.1	-	-	-
Tdic2A-contig834526	-	-	-	AK374486	-	-
Tdic2A-contig832095	-	Os10t0337400-01	-	-	-	-
Tdic2A-contig8317274	Bradi1g21330.1	-	-	MLOC_17364.1	-	-
Tdic2A-contig8304649	-	-	-	-	LoCoTd_WEWseq_PGSB_v3_chr2A_Loc016597.1	LoCo_Td_WEWseq_PGSB_v3_chr2A_Loc016597.1
Tdic2A-contig829859	Bradi4g24170.1	-	-	AK248677.1	-	-
Tdic2A-contig827679	Bradi2g49670.1	Os01t0566500-01	-	-	-	-
Tdic2A-contig8268484	Bradi1g18510.1	-	Sb02g042330.1	-	-	-
Tdic2A-contig8268192	-	Os04t0625600-01	-	MLOC_77821.1	-	Td_WEWseq_PGSB_v3_chr2A_Loc017351.1
Tdic2A-contig8241681	-	-	Sb02g044015.1	-	-	-
Tdic2A-contig8231874	Bradi2g51807.1	-	-	MLOC_10643.2	-	-
Tdic2A-contig822730	-	-	-	MLOC_10292.5	-	-
Tdic2A-contig8206531	-	-	-	-	LoCoTd_WEWseq_PGSB_v3_chr2A_Loc014905.3	-
Tdic2A-contig8198422	Bradi3g25900.1	-	-	-	-	-
Tdic2A-contig8191685	-	-	Sb07g013770.1	-	-	-
Tdic2A-contig8180467	-	-	Sb10g000970.1	-	-	-
Tdic2A-contig8172273	Bradi2g30425.1	-	-	-	-	-
Tdic2A-contig8162584	-	-	Sb09g004157.1	-	-	-
Tdic2A-contig815692	-	-	Sb06g031680.1	MLOC_65646.2	-	-
Tdic2A-contig8153934	-	-	Sb05g027630.1	-	-	-
Tdic2A-contig8148306	Bradi1g21420.1	Os02t0753000-01	-	-	-	-
Tdic2A-contig8142351	-	-	-	-	sample8c71896_g1_i1	-
Tdic2A-contig8126926	-	Os03t0197800-00	Sb01g043960.1	-	-	-
Tdic2A-contig8110888	-	-	-	-	LoCoTd_WEWseq_PGSB_v3_chr7B_Loc101115.1	LoCo_Td_WEWseq_PGSB_v3_chr7B_Loc101115.1
Tdic2A-contig8110219	-	-	Sb02g038120.1	MLOC_17677.1	sample8c39634_g1_i1	Td_WEWseq_PGSB_v3_chr2A_Loc022123.1
Tdic2A-contig8109826	-	-	-	MLOC_62970.1	-	-
Tdic2A-contig8106026	Bradi5g01400.1	Os04t0128001-00	Sb01g012045.1	-	-	-
Tdic2A-contig8101192	Bradi1g18380.1	-	-	AK376816	-	-
Tdic2A-contig8074776	Bradi5g22970.1	-	-	-	-	-
Tdic2A-contig8064276	Bradi1g30672.1	-	-	-	-	-
Tdic2A-contig8057081	-	Os09t0322500-01	-	MLOC_44528.1	-	-
Tdic2A-contig8047184	-	Os12t0104200-00	-	-	-	-
Tdic2A-contig8044486	-	-	-	AK356149	-	-
Tdic2A-contig8038147	-	-	Sb06g017740.1	-	-	-
Tdic2A-contig7996780	-	-	-	MLOC_13798.2	-	-
Tdic2A-contig7986665	-	-	Sb01g031070.1	-	-	-
Tdic2A-contig797168	-	-	Sb07g008825.1	-	-	-
Tdic2A-contig7962527	Bradi3g27560.1	-	-	-	-	-
Tdic2A-contig7953344	Bradi3g17240.1	-	-	-	-	-
Tdic2A-contig7947396	-	-	Sb06g019330.1	AK354076	-	-
Tdic2A-contig7946524	Bradi3g02380.1	-	-	-	-	-
Tdic2A-contig7936107	-	Os11t0224800-00	Sb05g008400.1	-	-	-
Tdic2A-contig792071	-	Os07t0564800-01	Sb02g036520.1	MLOC_56126.4	-	-
Tdic2A-contig7895248	Bradi1g12830.1	Os03t0669100-01	Sb01g012360.1	-	-	-
Tdic2A-contig7884173	-	-	Sb05g020390.1	MLOC_24802.1	-	-
Tdic2A-contig7877286	-	-	-	MLOC_61988.1	-	-
Tdic2A-contig787379	-	-	-	-	-	LoCo_Td_WEWseq_PGSB_v3_chr2A_Loc015180.1
Tdic2A-contig786963	Bradi1g65680.1	Os03t0288500-01	-	MLOC_10041.3	-	-
Tdic2A-contig7866305	-	-	-	-	-	LoCo_Td_WEWseq_PGSB_v3_chr2A_Loc017295.1
Tdic2A-contig7854403	Bradi5g20660.1	-	Sb06g027510.1	-	-	-
Tdic2A-contig7844533	-	-	-	-	-	LoCo_Td_WEWseq_PGSB_v3_chr2A_Loc020118.1
Tdic2A-contig783317	Bradi1g16355.1	-	-	-	-	-
Tdic2A-contig7820879	-	-	-	-	-	LoCo_Td_WEWseq_PGSB_v3_chr1B_Loc013166.1
Tdic2A-contig7816021	Bradi1g21410.1	-	-	MLOC_36358.1	sample11c11430_g1_i1	-
Tdic2A-contig7813606	-	-	-	-	LoCoTd_WEWseq_PGSB_v3_chr2A_Loc016606.4	-
Tdic2A-contig7803613	-	-	-	MLOC_58420.1	-	-
Tdic2A-contig7803554	Bradi1g24747.1	-	-	AK368323	-	-
Tdic2A-contig7762806	-	-	-	-	LoCoTd_WEWseq_PGSB_v3_chr4A_Loc054798.1	-
Tdic2A-contig77603	-	Os04t0685600-01	-	-	-	-
Tdic2A-contig7750425	-	-	Sb01g010675.1	-	-	-
Tdic2A-contig7746575	-	Os04t0597501-00	Sb06g027300.1	MLOC_10510.3	sample8c42573_g1_i1	-
Tdic2A-contig7731656	-	-	Sb04g021870.1	-	-	-
Tdic2A-contig7720084	Bradi3g15270.1	-	-	MLOC_15174.2	-	-
Tdic2A-contig7717531	Bradi5g10770.1	-	-	-	-	-
Tdic2A-contig7712529	-	-	Sb02g028950.1	-	-	-
Tdic2A-contig7661176	Bradi1g49840.1	Os06t0129900-01	Sb10g001880.1	MLOC_61121.1	-	-
Tdic2A-contig7659003	Bradi2g01840.1	-	-	-	-	-
Tdic2A-contig7652931	Bradi1g19220.1	Os03t0323200-02	Sb06g032740.1	MLOC_82117.2	Td_WEWseq_PGSB_v3_chr2A_Loc014818.6	-
Tdic2A-contig7627198	Bradi1g22020.1	Os07t0604500-01	-	MLOC_13809.2	-	-
Tdic2A-contig7615739	Bradi3g22560.1	-	Sb01g004060.1	AK359800	-	-
Tdic2A-contig761090	Bradi2g38850.1	-	-	MLOC_74187.1	-	-
Tdic2A-contig7596722	-	Os03t0682600-00	Sb01g004920.1	-	sample11c39930_g1_i1	-
Tdic2A-contig7558893	-	Os04t0525200-01	-	AK370280	Td_WEWseq_PGSB_v3_chr2A_Loc016704.3	-
Tdic2A-contig7542424	Bradi5g27290.1	Os04t0115500-00	-	MLOC_43901.1	-	-
Tdic2A-contig7540082	-	-	-	AK356832	Td_WEWseq_PGSB_v3_chr2A_Loc020453.1	Td_WEWseq_PGSB_v3_chr2A_Loc020453.1
Tdic2A-contig7505381	-	-	Sb07g002450.1	-	-	-
Tdic2A-contig7500446	-	-	-	MLOC_7873.1	LoCoTd_WEWseq_PGSB_v3_chr2A_Loc022271.1	-
Tdic2A-contig74736	-	Os08t0260800-00	-	-	-	-
Tdic2A-contig7464444	-	Os04t0691800-01	-	MLOC_60852.1	-	-
Tdic2A-contig7445671	-	Os02t0301400-01	-	-	-	-
Tdic2A-contig7434101	-	-	-	-	Td_WEWseq_PGSB_v3_chr2A_Loc019271.1	-
Tdic2A-contig7407920	-	-	Sb02g028950.1	MLOC_78576.1	-	-
Tdic2A-contig7402172	-	Os06t0731200-01	-	MLOC_37941.3	-	-
Tdic2A-contig7384971	Bradi5g18130.1	-	-	-	-	-
Tdic2A-contig7384816	Bradi5g06377.1	-	-	AK250586.1	-	-
Tdic2A-contig7379251	Bradi4g07590.1	-	-	-	-	-
Tdic2A-contig7377976	-	-	Sb01g005660.1	-	-	-
Tdic2A-contig73763	-	-	Sb01g040840.1	AK372094	-	-
Tdic2A-contig7363447	Bradi1g24780.1	-	-	-	-	-
Tdic2A-contig7358002	Bradi5g18350.1	-	-	-	-	Td_WEWseq_PGSB_v3_chr2A_Loc021097.1
Tdic2A-contig7337083	Bradi3g18250.1	-	-	-	-	-
Tdic2A-contig7327284	Bradi5g22077.1	Os04t0620000-01	Sb06g028880.1	-	-	-
Tdic2A-contig7287496	-	Os04t0672700-01	-	-	-	-
Tdic2A-contig7277172	-	-	-	-	sample7c51174_g1_i1	-
Tdic2A-contig7275359	Bradi1g61140.1	-	-	-	-	-
Tdic2A-contig726215	Bradi2g51807.1	-	Sb03g036450.1	MLOC_10643.2	-	-
Tdic2A-contig725421	-	-	-	-	sample12c15972_g2_i2	-
Tdic2A-contig724100	-	-	-	MLOC_5638.1	-	-
Tdic2A-contig7238427	Bradi1g31112.1	-	Sb01g022010.1	MLOC_75677.2	Td_WEWseq_PGSB_v3_chr2A_Loc017208.1	-
Tdic2A-contig7224958	-	-	Sb05g008400.1	-	-	-
Tdic2A-contig722081	Bradi5g18220.1	Os04t0560400-01	Sb06g025200.1	AK371057	-	-
Tdic2A-contig7219005	-	-	-	-	LoCoTd_WEWseq_PGSB_v3_chr2A_Loc016147.1	LoCo_Td_WEWseq_PGSB_v3_chr2A_Loc016147.1
Tdic2A-contig7146155	-	-	-	-	sample11c24077_g2_i1	-
Tdic2A-contig7141357	Bradi5g19150.1	-	-	MLOC_56396.1	-	-
Tdic2A-contig7134752	-	Os03t0584400-01	-	-	Td_WEWseq_PGSB_v3_chr2A_Loc015457.8	-
Tdic2A-contig7104466	-	Os11t0290600-01	-	-	-	-
Tdic2A-contig7099778	Bradi1g05380.1	-	-	MLOC_10988.2	-	-
Tdic2A-contig7076124	Bradi3g27305.1	-	-	-	-	-
Tdic2A-contig7061359	-	-	Sb10g027110.1	-	-	Td_WEWseq_PGSB_v3_chr2A_Loc017864.1
Tdic2A-contig704856	Bradi1g64900.1	-	Sb09g030670.1	-	-	-
Tdic2A-contig7041495	Bradi1g22690.1	Os07t0596600-01	-	MLOC_73783.2	-	-
Tdic2A-contig7040417	-	-	-	-	Td_WEWseq_PGSB_v3_chr4A_Loc051288.1	Td_WEWseq_PGSB_v3_chr4A_Loc051288.1
Tdic2A-contig703251	Bradi1g59130.1	Os07t0112400-00	-	MLOC_7414.1	-	-
Tdic2A-contig7031604	Bradi1g53947.1	-	Sb06g026570.1	-	-	-
Tdic2A-contig7012129	Bradi4g09247.1	-	-	-	-	-
Tdic2A-contig7011913	-	-	-	AK363515	-	-
Tdic2A-contig6986670	-	-	-	MLOC_63458.1	-	-
Tdic2A-contig6981994	Bradi4g19030.1	Os11t0490100-01	Sb05g016880.1	MLOC_25453.1	-	Td_WEWseq_PGSB_v3_chr2A_Loc020923.1
Tdic2A-contig697972	-	Os11t0156000-01	Sb05g003450.1	MLOC_11014.7	-	-
Tdic2A-contig696595	-	Os01t0107900-01	Sb03g008585.1	-	-	-
Tdic2A-contig6950880	Bradi1g06540.1	-	-	AK362698	Td_WEWseq_PGSB_v3_chr2A_Loc019824.1	-
Tdic2A-contig6942731	Bradi5g22930.1	-	-	-	-	-
Tdic2A-contig6942371	Bradi5g22070.1	-	Sb06g028870.1	AK376691	LoCoTd_WEWseq_PGSB_v3_chr2A_Loc021434.1	-
Tdic2A-contig6940399	Bradi5g09850.1	-	-	MLOC_32600.1	-	-
Tdic2A-contig6921328	-	-	-	-	LoCoTd_WEWseq_PGSB_v3_chr2A_Loc021491.2	-
Tdic2A-contig691389	-	-	Sb05g006500.1	-	-	-
Tdic2A-contig6897731	-	-	-	-	LoCoTd_WEWseq_PGSB_v3_chr2A_Loc020284.2	LoCo_Td_WEWseq_PGSB_v3_chr2A_Loc020284.2
Tdic2A-contig6891462	Bradi5g18307.1	Os08t0565900-01	Sb01g020000.1	-	-	-
Tdic2A-contig6882638	Bradi1g14290.1	Os03t0628900-01	Sb01g014170.1	-	-	-
Tdic2A-contig685995	Bradi2g56980.1	-	-	MLOC_72400.1	-	-
Tdic2A-contig6842518	-	-	Sb07g021012.1	-	-	-
Tdic2A-contig6802765	Bradi1g22140.1	Os07t0603300-01	-	AK364466	-	-
Tdic2A-contig6787312	Bradi1g12830.1	Os03t0669100-01	Sb01g012360.1	-	-	-
Tdic2A-contig6785047	-	Os04t0559000-00	-	-	-	-
Tdic2A-contig6778202	Bradi5g02340.1	-	Sb04g028900.1	AK364632	-	-
Tdic2A-contig6775735	Bradi3g22760.1	-	Sb08g008230.1	-	-	-
Tdic2A-contig676511	-	Os02t0184700-00	Sb04g005740.1	-	-	-
Tdic2A-contig6761035	Bradi5g27130.1	Os04t0688200-01	-	-	-	-
Tdic2A-contig6741237	Bradi4g41730.1	Os12t0166300-00	-	-	-	-
Tdic2A-contig6736761	-	-	Sb01g014270.1	-	-	-
Tdic2A-contig6726988	Bradi1g18360.1	-	Sb02g042190.1	MLOC_4602.3	-	-
Tdic2A-contig6721845	-	-	-	MLOC_62967.1	-	-
Tdic2A-contig6706595	-	-	-	-	sample12c38547_g1_i1	-
Tdic2A-contig6685873	Bradi1g53580.1	-	Sb02g007060.1	-	-	-
Tdic2A-contig6678582	-	-	-	-	sample12c58282_g1_i1	-
Tdic2A-contig6677538	Bradi5g10210.1	Os04t0430700-01	Sb06g016860.1	MLOC_4084.1	-	-
Tdic2A-contig6644887	-	Os03t0576700-01	-	-	-	-
Tdic2A-contig6638838	Bradi1g69500.3	-	-	-	-	-
Tdic2A-contig6622474	Bradi3g60630.1	Os01t0379800-00	-	-	-	-
Tdic2A-contig6618834	-	-	Sb05g002693.1	-	-	-
Tdic2A-contig6599035	-	-	Sb01g002390.1	MLOC_78789.1	-	-
Tdic2A-contig6547097	-	-	-	-	LoCoTd_WEWseq_PGSB_v3_chr2A_Loc020151.1	-
Tdic2A-contig6530616	-	-	-	-	sample11c68946_g1_i1	-
Tdic2A-contig6520418	Bradi5g07120.1	-	-	MLOC_80753.1	-	-
Tdic2A-contig6519073	-	-	Sb05g008030.1	-	-	-
Tdic2A-contig6482073	-	-	Sb05g004420.1	-	-	-
Tdic2A-contig6465591	-	-	Sb06g002515.1	-	-	-
Tdic2A-contig6453039	Bradi1g56107.1	-	-	-	-	-
Tdic2A-contig6443220	Bradi1g21975.1	-	-	-	-	-
Tdic2A-contig6421418	Bradi5g12847.1	-	Sb06g019420.1	MLOC_4021.4	-	-
Tdic2A-contig6414189	Bradi5g03740.2	Os04t0278900-01	Sb06g006720.1	-	-	-
Tdic2A-contig6394285	Bradi1g56720.1	Os07t0164300-01	Sb02g003700.1	AK252235.1	-	-
Tdic2A-contig6393279	-	Os04t0680000-00	Sb06g033130.1	MLOC_59990.2	-	-
Tdic2A-contig6359548	Bradi5g24290.1	-	Sb06g030810.1	AK356200	-	-
Tdic2A-contig6350366	Bradi5g02830.1	-	-	-	-	-
Tdic2A-contig6344429	-	-	-	MLOC_23320.1	-	-
Tdic2A-contig6328611	Bradi1g10360.1	Os03t0722400-00	-	MLOC_64588.1	-	-
Tdic2A-contig6325138	-	Os07t0421000-01	-	-	-	-
Tdic2A-contig6321806	Bradi1g56760.1	Os07t0164000-01	Sb02g003680.1	MLOC_52096.4	-	-
Tdic2A-contig6320869	Bradi1g30672.1	-	Sb1736s002010.1	-	-	-
Tdic2A-contig6296898	Bradi2g46250.1	-	Sb10g030970.1	MLOC_75948.1	-	-
Tdic2A-contig6277494	-	-	-	MLOC_74514.1	-	-
Tdic2A-contig6260366	Bradi2g11590.1	-	-	-	-	-
Tdic2A-contig6260294	-	-	-	-	LoCoTd_WEWseq_PGSB_v3_chr2A_Loc021593.2	LoCo_Td_WEWseq_PGSB_v3_chr2A_Loc021593.2
Tdic2A-contig6257335	-	-	-	-	-	LoCo_Td_WEWseq_PGSB_v3_chr5A_Loc063670.1
Tdic2A-contig6239724	-	-	-	-	Td_WEWseq_PGSB_v3_chr2A_Loc016683.6	-
Tdic2A-contig622922	Bradi5g21960.1	Os04t0618700-01	Sb06g028760.1	AK375599	-	-
Tdic2A-contig6215008	-	Os01t0276000-01	-	MLOC_14971.1	-	-
Tdic2A-contig6214357	Bradi1g19140.1	-	-	AK358552	-	-
Tdic2A-contig619761	Bradi2g17187.1	-	-	-	-	-
Tdic2A-contig6181297	Bradi3g05767.1	-	Sb06g030210.1	-	-	-
Tdic2A-contig6159579	Bradi1g51807.1	-	-	MLOC_64607.5	-	-
Tdic2A-contig6139723	-	-	Sb03g033855.1	-	-	-
Tdic2A-contig610139	-	-	-	AK374861	-	-
Tdic2A-contig6096378	Bradi1g00440.1	-	-	-	-	-
Tdic2A-contig6048156	-	-	-	MLOC_13483.1	-	-
Tdic2A-contig6039872	-	-	Sb05g025870.1	-	-	-
Tdic2A-contig6039696	-	-	-	-	sample7c50938_g1_i1	-
Tdic2A-contig6025532	-	Os02t0493100-00	-	-	-	-
Tdic2A-contig6011566	Bradi1g74050.1	-	Sb01g046160.1	AK375962	-	-
Tdic2A-contig5998428	Bradi4g23510.1	-	-	-	-	-
Tdic2A-contig5975999	Bradi4g23380.1	Os11t0195100-00	Sb05g005960.1	-	-	-
Tdic2A-contig5938150	-	-	Sb01g006655.1	-	-	-
Tdic2A-contig5924128	-	-	-	-	LoCoTd_WEWseq_PGSB_v3_chr2A_Loc022259.1	-
Tdic2A-contig5921899	Bradi5g26000.1	Os04t0674700-01	Sb06g032750.1	MLOC_71821.2	Td_WEWseq_PGSB_v3_chr2A_Loc021987.1	Td_WEWseq_PGSB_v3_chr2A_Loc021987.1
Tdic2A-contig5909003	-	Os11t0446500-00	Sb02g037880.1	MLOC_55895.1	-	-
Tdic2A-contig585488	Bradi2g17187.1	-	Sb01g017870.1	-	-	-
Tdic2A-contig5852894	Bradi4g23280.1	-	Sb05g026440.1	-	LoCoTd_WEWseq_PGSB_v3_chr4A_Loc053133.1	LoCo_Td_WEWseq_PGSB_v3_chr4A_Loc053133.1
Tdic2A-contig5813997	-	-	-	-	Td_WEWseq_PGSB_v3_chr2A_Loc015540.1	-
Tdic2A-contig5791367	-	-	-	MLOC_16705.3	-	-
Tdic2A-contig5787917	-	-	-	-	sample8c19629_g1_i1	-
Tdic2A-contig5778665	Bradi5g25540.1	Os04t0668900-01	Sb06g032190.2	-	-	-
Tdic2A-contig5770397	Bradi1g26110.1	-	-	AK353824	Td_WEWseq_PGSB_v3_chr2A_Loc015456.1	-
Tdic2A-contig5770289	-	Os07t0598400-01	-	-	-	-
Tdic2A-contig5769486	-	-	-	-	LoCoTd_WEWseq_PGSB_v3_chr2A_Loc021105.1	LoCo_Td_WEWseq_PGSB_v3_chr2A_Loc021105.1
Tdic2A-contig5763354	-	Os04t0519925-00	-	-	-	-
Tdic2A-contig5755780	-	-	-	-	LoCoTd_WEWseq_PGSB_v3_chr2A_Loc019801.1	-
Tdic2A-contig5746194	-	-	-	-	-	LoCo_Td_WEWseq_PGSB_v3_chr2A_Loc014337.1
Tdic2A-contig5745237	-	-	Sb02g034380.1	MLOC_62143.1	-	-
Tdic2A-contig5741306	-	-	Sb04g020125.1	-	-	-
Tdic2A-contig5731986	-	-	-	MLOC_26232.1	-	-
Tdic2A-contig5725636	-	-	-	AK357435	-	-
Tdic2A-contig5724412	Bradi2g11590.1	-	-	-	-	-
Tdic2A-contig5722794	-	-	-	MLOC_75088.5	-	-
Tdic2A-contig5722368	-	-	Sb05g003710.1	-	-	-
Tdic2A-contig5719567	-	Os07t0150200-01	Sb02g006810.1	MLOC_66817.1	-	-
Tdic2A-contig5718011	Bradi2g38000.1	-	-	MLOC_14370.1	-	-
Tdic2A-contig5702743	-	-	-	-	LoCoTd_WEWseq_PGSB_v3_chr2A_Loc014483.1	LoCo_Td_WEWseq_PGSB_v3_chr2A_Loc014483.1
Tdic2A-contig5689602	Bradi5g13510.1	Os04t0480300-01	Sb06g020190.1	-	-	-
Tdic2A-contig5671770	Bradi1g09615.1	-	-	AK363880	-	-
Tdic2A-contig566352	Bradi1g18960.1	-	-	AK357841	Td_WEWseq_PGSB_v3_chr2A_Loc014786.3	-
Tdic2A-contig5643191	Bradi5g04070.1	Os04t0269600-04	Sb06g004290.1	AK362156	-	-
Tdic2A-contig5622542	-	-	-	MLOC_73614.1	Td_WEWseq_PGSB_v3_chr2A_Loc020852.3	-
Tdic2A-contig559455	-	-	-	AK358395	-	-
Tdic2A-contig5583193	Bradi1g57975.1	-	Sb06g016400.1	-	-	-
Tdic2A-contig5570822	-	-	Sb10g009466.1	MLOC_67622.1	Td_WEWseq_PGSB_v3_chr2A_Loc021710.1	-
Tdic2A-contig5570623	-	-	-	-	sample7c63419_g1_i1	-
Tdic2A-contig5570495	Bradi1g15030.1	Os03t0602300-01	Sb01g015040.1	MLOC_75134.1	-	-
Tdic2A-contig5550589	-	-	Sb07g003376.1	-	-	-
Tdic2A-contig5536296	Bradi1g00227.1	-	-	-	-	-
Tdic2A-contig5526383	-	-	-	MLOC_43194.1	LoCoTd_WEWseq_PGSB_v3_chr2A_Loc015323.1	-
Tdic2A-contig5524108	Bradi2g11590.1	-	-	-	-	-
Tdic2A-contig5517974	-	Os04t0298700-01	-	MLOC_61107.1	-	-
Tdic2A-contig5512066	-	-	-	-	-	Td_WEWseq_PGSB_v3_chr2A_Loc018668.1
Tdic2A-contig5509132	Bradi1g74580.1	Os03t0158200-01	Sb01g046570.1	AK371061	-	-
Tdic2A-contig5501440	Bradi4g03660.1	-	-	-	-	-
Tdic2A-contig5470179	-	-	-	-	LoCoTd_WEWseq_PGSB_v3_chr2A_Loc021257.1	-
Tdic2A-contig5464544	-	Os09t0544900-01	Sb02g031670.1	AK252578.1	-	-
Tdic2A-contig546230	Bradi3g50030.1	Os02t0642700-01	Sb04g033620.1	-	-	-
Tdic2A-contig5461973	Bradi4g07541.1	Os11t0514100-00	-	-	-	-
Tdic2A-contig5456892	Bradi1g72190.1	-	-	-	-	-
Tdic2A-contig5451157	Bradi1g63920.1	Os03t0321500-01	Sb01g036880.1	MLOC_74241.2	-	-
Tdic2A-contig5443059	-	-	-	-	sample7c70220_g1_i1	-
Tdic2A-contig5431899	-	-	Sb07g019090.1	-	-	-
Tdic2A-contig5421617	Bradi3g16320.1	-	-	-	-	-
Tdic2A-contig540755	-	-	-	-	LoCoTd_WEWseq_PGSB_v3_chr2A_Loc020095.1	-
Tdic2A-contig5407340	-	-	Sb06g013750.1	AK364954	-	-
Tdic2A-contig5407300	-	Os01t0896700-00	-	MLOC_58960.1	-	-
Tdic2A-contig5379266	-	-	Sb02g004900.1	MLOC_29057.1	-	-
Tdic2A-contig5378503	Bradi5g06377.1	-	-	AK250586.1	-	-
Tdic2A-contig5371676	-	-	-	MLOC_3328.1	-	-
Tdic2A-contig5345775	-	-	-	-	LoCoTd_WEWseq_PGSB_v3_chr2A_Loc022158.1	-
Tdic2A-contig5340186	-	Os05t0523100-01	-	-	-	-
Tdic2A-contig5337435	Bradi5g21530.1	-	Sb06g028200.1	AK248355.1	-	-
Tdic2A-contig5321355	Bradi4g09247.1	-	-	-	-	-
Tdic2A-contig5318124	-	-	Sb06g025890.1	-	Td_WEWseq_PGSB_v3_chr2A_Loc021063.1	Td_WEWseq_PGSB_v3_chr2A_Loc021063.1
Tdic2A-contig5306862	Bradi4g09247.1	-	-	-	-	-
Tdic2A-contig5274229	-	-	-	MLOC_77123.1	-	-
Tdic2A-contig5267788	-	-	Sb08g016940.1	-	-	-
Tdic2A-contig5265164	Bradi2g51807.1	-	Sb03g036450.1	-	-	-
Tdic2A-contig5237720	-	-	-	-	LoCoTd_WEWseq_PGSB_v3_chr2A_Loc017503.1	LoCo_Td_WEWseq_PGSB_v3_chr2A_Loc017503.1
Tdic2A-contig52352	-	Os01t0766000-00	Sb03g035610.1	-	-	-
Tdic2A-contig5230777	-	Os04t0665500-01	Sb06g031960.1	MLOC_52269.1	-	-
Tdic2A-contig5225672	Bradi4g06880.1	-	-	-	-	-
Tdic2A-contig5207150	-	Os03t0563400-00	-	MLOC_21667.1	-	-
Tdic2A-contig5197347	Bradi5g01110.1	-	-	-	-	-
Tdic2A-contig5174601	Bradi4g38730.1	-	-	-	-	-
Tdic2A-contig5158909	-	-	-	-	LoCoTd_WEWseq_PGSB_v3_chr2A_Loc017024.1	LoCo_Td_WEWseq_PGSB_v3_chr2A_Loc017024.1
Tdic2A-contig5143342	Bradi1g48670.1	-	Sb07g027770.1	-	-	-
Tdic2A-contig5141265	-	-	-	MLOC_10031.2	-	-
Tdic2A-contig5134362	Bradi1g78530.1	Os10t0557900-00	Sb04g028370.1	-	-	-
Tdic2A-contig5128951	Bradi1g04950.2	Os04t0605900-01	-	-	-	-
Tdic2A-contig5121617	Bradi4g44100.1	Os09t0436700-01	Sb04g000710.1	-	-	-
Tdic2A-contig5108568	-	-	-	-	sample7c27601_g2_i1	-
Tdic2A-contig5096953	Bradi1g01250.1	-	Sb02g005235.1	-	-	-
Tdic2A-contig5086588	-	Os08t0197100-01	Sb05g021330.1	MLOC_73438.1	-	-
Tdic2A-contig5078359	-	-	-	-	-	LoCo_Td_WEWseq_PGSB_v3_chr4A_Loc052385.1
Tdic2A-contig5077743	-	-	-	MLOC_12985.1	-	-
Tdic2A-contig5076874	-	-	Sb07g019823.1	-	-	-
Tdic2A-contig5076783	-	Os08t0106900-00	-	-	-	-
Tdic2A-contig5075432	-	Os05t0549100-02	-	-	-	-
Tdic2A-contig5065137	Bradi1g27060.3	-	-	-	-	-
Tdic2A-contig5063023	-	-	Sb02g035355.1	-	-	-
Tdic2A-contig5058042	Bradi2g05750.1	-	-	-	LoCoTd_WEWseq_PGSB_v3_chr2A_Loc014699.1	-
Tdic2A-contig5056676	-	-	-	MLOC_24733.1	-	-
Tdic2A-contig5053784	-	-	Sb05g024126.1	-	-	-
Tdic2A-contig5045145	-	-	Sb03g010910.1	-	-	-
Tdic2A-contig5028438	Bradi4g23080.1	Os06t0556300-01	Sb05g004240.1	-	-	-
Tdic2A-contig5016762	Bradi1g18390.1	Os07t0667100-00	Sb02g042220.1	AK372519	-	-
Tdic2A-contig5015423	Bradi1g32950.1	-	-	-	-	-
Tdic2A-contig5009596	Bradi3g46440.1	-	Sb06g029102.1	MLOC_3091.1	-	-
Tdic2A-contig5008554	-	Os11t0540600-01	Sb05g020490.1	-	-	-
Tdic2A-contig5001519	-	-	-	-	-	LoCo_Td_WEWseq_PGSB_v3_chr2A_Loc018444.1
Tdic2A-contig4996495	-	Os03t0643050-00	-	-	-	-
Tdic2A-contig4988534	Bradi2g16800.1	-	Sb09g028280.1	MLOC_53471.2	-	-
Tdic2A-contig4963039	-	-	-	-	LoCoTd_WEWseq_PGSB_v3_chr4A_Loc050631.1	LoCo_Td_WEWseq_PGSB_v3_chr4A_Loc050631.1
Tdic2A-contig4961142	Bradi5g02440.1	Os04t0101800-01	Sb06g000280.1	AK362446	-	-
Tdic2A-contig4943296	Bradi5g14440.1	-	-	MLOC_18852.1	-	-
Tdic2A-contig4933534	Bradi1g23430.1	-	-	MLOC_68500.1	-	-
Tdic2A-contig491632	Bradi1g70980.1	-	-	-	-	-
Tdic2A-contig4908330	-	-	-	MLOC_80687.1	-	-
Tdic2A-contig4903367	Bradi1g26470.1	-	Sb02g034420.1	AK373774	-	-
Tdic2A-contig4844234	-	-	Sb05g019635.1	-	-	-
Tdic2A-contig4842179	Bradi2g40160.1	-	-	-	-	-
Tdic2A-contig4840418	Bradi1g23430.1	-	-	MLOC_68500.1	-	-
Tdic2A-contig4829830	Bradi5g10177.1	Os04t0430200-01	Sb06g016810.1	MLOC_60221.2	-	-
Tdic2A-contig4811155	-	Os04t0178300-02	-	-	-	-
Tdic2A-contig4765883	-	-	-	-	Td_WEWseq_PGSB_v3_chr2A_Loc014818.6	-
Tdic2A-contig4763006	-	Os04t0641000-01	Sb01g042100.1	-	-	-
Tdic2A-contig4737980	Bradi4g23650.1	-	-	-	-	-
Tdic2A-contig4721771	Bradi4g09247.1	-	-	-	-	-
Tdic2A-contig4699757	Bradi1g18400.1	-	-	MLOC_57631.2	Td_WEWseq_PGSB_v3_chr2A_Loc014728.2	-
Tdic2A-contig4698046	Bradi1g74940.1	Os03t0151700-01	Sb01g046850.1	MLOC_11400.1	-	-
Tdic2A-contig4697889	-	-	-	MLOC_77755.2	-	-
Tdic2A-contig4684156	-	-	Sb09g002195.1	-	-	-
Tdic2A-contig4677303	-	Os03t0417800-01	-	MLOC_11070.1	sample7c68140_g1_i1	-
Tdic2A-contig4661470	-	Os07t0692900-01	-	-	-	-
Tdic2A-contig4659842	Bradi1g58930.1	-	-	-	-	-
Tdic2A-contig4659431	-	Os07t0526400-01	-	-	-	-
Tdic2A-contig4616913	Bradi5g24160.1	Os04t0652500-00	Sb06g031010.1	AK368842	-	-
Tdic2A-contig4610614	-	-	Sb06g028100.1	AK249433.1	-	-
Tdic2A-contig457887	-	-	Sb03g020200.1	-	-	-
Tdic2A-contig4572810	Bradi1g25117.1	-	Sb02g035980.1	-	-	-
Tdic2A-contig4570249	Bradi5g23260.1	-	-	-	-	-
Tdic2A-contig4564776	Bradi1g30672.1	-	-	-	-	-
Tdic2A-contig4530066	-	-	-	-	-	LoCo_Td_WEWseq_PGSB_v3_chr2A_Loc014990.1
Tdic2A-contig451488	-	Os07t0172600-00	Sb02g004050.1	MLOC_4757.1	-	Td_WEWseq_PGSB_v3_chr2A_Loc016897.1
Tdic2A-contig4486905	-	-	Sb03g026060.1	-	-	-
Tdic2A-contig4485931	-	Os06t0116600-01	Sb06g027510.1	-	-	-
Tdic2A-contig4475867	-	-	Sb04g001520.1	-	-	-
Tdic2A-contig4467187	Bradi5g14137.1	-	Sb06g020960.1	-	-	-
Tdic2A-contig4467007	-	-	-	MLOC_40031.2	-	-
Tdic2A-contig4463260	-	-	Sb01g048580.1	-	-	-
Tdic2A-contig4462478	-	-	Sb07g002990.1	-	-	-
Tdic2A-contig4451592	-	Os04t0663700-01	Sb06g031890.1	MLOC_22700.2	-	-
Tdic2A-contig4450324	-	-	Sb05g005061.1	-	-	-
Tdic2A-contig4448998	Bradi2g26100.1	Os05t0397900-01	Sb09g019590.1	-	-	-
Tdic2A-contig4429203	-	-	-	-	LoCoTd_WEWseq_PGSB_v3_chr2A_Loc018175.1	-
Tdic2A-contig4408915	Bradi1g23675.1	Os07t0575800-01	Sb02g037330.1	MLOC_15496.1	-	-
Tdic2A-contig4399397	-	-	-	-	LoCoTd_WEWseq_PGSB_v3_chr2A_Loc017393.1	-
Tdic2A-contig4380362	Bradi4g23510.1	-	-	-	-	-
Tdic2A-contig4352187	-	-	Sb03g038615.1	-	sample12c51327_g1_i1	-
Tdic2A-contig4350502	Bradi1g77850.1	-	Sb01g017810.1	MLOC_11761.2	-	-
Tdic2A-contig4349095	Bradi1g58400.1	-	Sb02g003030.1	-	-	-
Tdic2A-contig4332721	Bradi1g37582.1	-	-	-	-	-
Tdic2A-contig4327470	Bradi2g56450.1	-	Sb03g041200.1	-	-	-
Tdic2A-contig431604	Bradi1g57975.1	-	-	-	-	-
Tdic2A-contig4315229	Bradi1g57975.1	-	-	-	-	-
Tdic2A-contig4310933	Bradi5g19290.1	Os04t0582000-00	-	-	-	-
Tdic2A-contig4307212	-	Os04t0625600-01	Sb06g029170.1	-	-	-
Tdic2A-contig4290382	Bradi5g19940.3	-	-	-	-	-
Tdic2A-contig4247983	-	-	-	MLOC_477.3	Td_WEWseq_PGSB_v3_chr2A_Loc019574.10	Td_WEWseq_PGSB_v3_chr2A_Loc019574.10
Tdic2A-contig4232004	Bradi1g24070.2	-	-	-	-	-
Tdic2A-contig422917	-	Os04t0223000-01	Sb03g025460.1	AK373139	-	-
Tdic2A-contig4218019	-	-	-	-	LoCoTd_WEWseq_PGSB_v3_chr2A_Loc016423.1	-
Tdic2A-contig4216921	-	-	-	MLOC_54707.1	-	-
Tdic2A-contig4213842	Bradi5g13137.1	-	Sb06g019745.1	-	-	-
Tdic2A-contig4191646	-	-	Sb01g027310.1	-	-	-
Tdic2A-contig4178874	-	-	Sb01g015070.1	-	-	-
Tdic2A-contig4175724	Bradi1g22770.1	-	Sb02g038220.1	-	-	-
Tdic2A-contig4155665	-	-	Sb04g001520.1	-	-	-
Tdic2A-contig4127637	-	-	Sb01g019890.1	-	-	-
Tdic2A-contig4114097	Bradi5g04730.2	Os04t0258900-01	Sb06g003990.1	AK374891	-	-
Tdic2A-contig4096813	-	Os12t0407750-00	Sb05g008895.1	-	-	-
Tdic2A-contig4090925	-	Os04t0638100-01	-	MLOC_52569.1	-	-
Tdic2A-contig409078	Bradi4g17230.1	-	-	-	-	-
Tdic2A-contig4079147	-	-	-	-	LoCoTd_WEWseq_PGSB_v3_chr7A_Loc094345.1	-
Tdic2A-contig4074207	-	-	-	-	sample7c69873_g1_i1	-
Tdic2A-contig4063011	-	-	-	-	sample8c47746_g1_i1	-
Tdic2A-contig4051777	-	-	Sb04g034505.1	-	-	-
Tdic2A-contig4051203	-	-	Sb01g031070.1	-	-	-
Tdic2A-contig4010572	Bradi3g36930.1	Os08t0440800-01	Sb07g021630.1	MLOC_77485.3	-	-
Tdic2A-contig4004561	Bradi5g15050.1	Os04t0505700-01	-	MLOC_18443.1	-	-
Tdic2A-contig3995132	Bradi2g38300.1	-	-	-	-	-
Tdic2A-contig3993899	-	Os09t0352400-01	Sb06g033140.1	AK367267	-	-
Tdic2A-contig3982447	-	-	-	-	LoCoTd_WEWseq_PGSB_v3_chrUn_Loc107115.1	LoCo_Td_WEWseq_PGSB_v3_chrUn_Loc107115.1
Tdic2A-contig3981069	Bradi1g27197.1	-	Sb02g033650.1	MLOC_59151.1	-	-
Tdic2A-contig3976470	-	-	Sb10g025140.1	-	-	-
Tdic2A-contig3975095	-	-	-	-	LoCoTd_WEWseq_PGSB_v3_chr2A_Loc019156.1	-
Tdic2A-contig3950591	Bradi4g07847.1	Os09t0255000-01	Sb06g031910.1	MLOC_80162.3	Td_WEWseq_PGSB_v3_chr2A_Loc017460.3	-
Tdic2A-contig3939072	-	-	-	MLOC_27616.1	-	-
Tdic2A-contig3930124	-	-	Sb02g010500.1	-	-	-
Tdic2A-contig3928221	Bradi1g41690.1	-	-	-	-	-
Tdic2A-contig3909305	-	Os04t0582700-00	Sb06g027382.1	-	-	-
Tdic2A-contig3907181	-	-	-	-	sample12c28124_g1_i1	-
Tdic2A-contig3905774	-	-	-	MLOC_68912.1	-	-
Tdic2A-contig3868621	-	-	-	AK370645	-	-
Tdic2A-contig3825742	-	-	-	MLOC_5210.1	-	LoCo_Td_WEWseq_PGSB_v3_chr2A_Loc017592.1
Tdic2A-contig3825383	Bradi4g21260.1	-	-	MLOC_62798.1	Td_WEWseq_PGSB_v3_chr2A_Loc018433.1	Td_WEWseq_PGSB_v3_chr2A_Loc018433.1
Tdic2A-contig3820297	Bradi1g45180.1	-	-	MLOC_67856.1	-	-
Tdic2A-contig3794192	Bradi5g12390.1	Os04t0460200-00	Sb06g018960.1	MLOC_68132.2	-	-
Tdic2A-contig3788557	-	Os01t0107900-01	Sb03g008585.1	-	-	-
Tdic2A-contig3788036	-	-	Sb02g004900.1	MLOC_77773.1	-	-
Tdic2A-contig3774916	-	-	-	MLOC_62415.1	-	-
Tdic2A-contig3761401	Bradi1g59470.1	-	Sb02g000570.1	MLOC_57591.1	-	-
Tdic2A-contig3761293	-	-	-	-	Td_WEWseq_PGSB_v3_chr2A_Loc018721.1	-
Tdic2A-contig3760661	-	-	-	-	LoCoTd_WEWseq_PGSB_v3_chr2A_Loc018842.1	-
Tdic2A-contig3754541	-	Os02t0135600-01	Sb04g002870.1	MLOC_59736.3	-	-
Tdic2A-contig3742978	Bradi1g12830.1	-	Sb01g012360.1	-	-	-
Tdic2A-contig3734941	Bradi1g10360.1	Os09t0442700-00	-	MLOC_61395.3	-	-
Tdic2A-contig3723124	Bradi1g61540.1	-	-	-	-	-
Tdic2A-contig3718438	-	-	Sb03g012435.1	-	-	-
Tdic2A-contig3697429	Bradi1g30360.2	Os06t0639500-01	Sb10g025070.1	-	-	-
Tdic2A-contig3675114	Bradi4g33480.1	-	-	-	-	-
Tdic2A-contig3669230	-	-	-	MLOC_69543.1	-	-
Tdic2A-contig3656920	Bradi3g20207.1	-	-	-	-	-
Tdic2A-contig3656425	-	-	Sb06g015220.1	-	-	-
Tdic2A-contig3632634	-	Os04t0258900-01	Sb06g003990.1	AK374891	-	-
Tdic2A-contig3600931	Bradi3g10370.1	-	-	-	-	-
Tdic2A-contig3581180	Bradi1g23650.1	-	-	-	-	-
Tdic2A-contig3559627	Bradi1g00227.1	Os01t0547000-01	-	AK365963	-	-
Tdic2A-contig3551286	-	-	-	-	LoCoTd_WEWseq_PGSB_v3_chr2A_Loc020284.2	-
Tdic2A-contig3551242	Bradi3g51900.1	-	-	-	-	-
Tdic2A-contig3527857	Bradi4g28727.1	-	-	-	-	-
Tdic2A-contig3518311	Bradi1g41990.1	Os03t0565500-01	Sb01g001500.1	AK362829	-	-
Tdic2A-contig3516257	-	Os04t0482800-01	Sb06g020520.1	-	sample8c28956_g1_i1	-
Tdic2A-contig3508037	Bradi2g54640.1	-	-	-	-	-
Tdic2A-contig3506512	-	-	-	-	sample12c44153_g1_i1	-
Tdic2A-contig3502307	-	Os04t0610500-01	Sb06g028100.1	AK249433.1	-	-
Tdic2A-contig3489831	Bradi2g04240.1	-	-	-	-	-
Tdic2A-contig347950	Bradi1g37650.1	Os01t0590200-01	Sb08g001280.1	-	Td_WEWseq_PGSB_v3_chr2A_Loc019420.1	-
Tdic2A-contig3444925	-	-	Sb02g038520.1	-	-	-
Tdic2A-contig3442533	-	-	-	-	LoCoTd_WEWseq_PGSB_v3_chr2A_Loc017934.2	-
Tdic2A-contig3411520	-	-	-	AK370019	-	-
Tdic2A-contig340694	-	-	-	AK375409	-	-
Tdic2A-contig340408	-	-	Sb02g000750.1	-	Td_WEWseq_PGSB_v3_chr4A_Loc054068.1	Td_WEWseq_PGSB_v3_chr4A_Loc054068.1
Tdic2A-contig3402987	Bradi5g13370.1	-	Sb06g020040.1	MLOC_37569.1	-	-
Tdic2A-contig3388475	-	-	Sb02g036420.1	-	-	-
Tdic2A-contig3301299	Bradi1g29887.1	-	-	-	-	-
Tdic2A-contig3275786	-	-	-	-	-	LoCo_Td_WEWseq_PGSB_v3_chr2A_Loc017605.1
Tdic2A-contig3270205	Bradi5g26867.1	Os04t0686200-01	Sb06g033680.1	MLOC_57705.1	-	-
Tdic2A-contig3249811	-	-	-	MLOC_18653.1	-	-
Tdic2A-contig3241940	-	Os07t0516000-01	-	MLOC_16075.9	-	-
Tdic2A-contig3220766	-	Os04t0115500-00	Sb06g000970.1	-	sample7c29018_g2_i2	LoCo_Td_WEWseq_PGSB_v3_chr2A_Loc014045.4
Tdic2A-contig3218857	-	Os01t0752300-01	-	-	-	-
Tdic2A-contig3213507	-	-	Sb08g013825.1	-	-	-
Tdic2A-contig3211583	Bradi5g20075.1	Os03t0423850-01	-	-	-	-
Tdic2A-contig3210685	-	-	-	MLOC_60662.1	-	-
Tdic2A-contig3185732	Bradi2g11707.1	Os01t0306400-01	-	-	Td_WEWseq_PGSB_v3_chr2A_Loc017438.1	-
Tdic2A-contig3181987	-	Os04t0464100-01	Sb06g019490.1	-	-	Td_WEWseq_PGSB_v3_chr2A_Loc020579.10
Tdic2A-contig3171989	Bradi2g42660.1	-	-	-	-	-
Tdic2A-contig316396	Bradi5g26770.1	Os04t0683600-01	Sb06g033400.1	-	-	-
Tdic2A-contig3122251	Bradi1g19470.1	Os07t0290200-01	-	MLOC_14732.1	Td_WEWseq_PGSB_v3_chr2A_Loc017166.1	-
Tdic2A-contig3105729	-	-	-	-	-	LoCo_Td_WEWseq_PGSB_v3_chr4A_Loc052155.1
Tdic2A-contig3102137	-	-	-	-	LoCoTd_WEWseq_PGSB_v3_chr7A_Loc096300.1	-
Tdic2A-contig3098778	-	Os09t0442100-01	-	-	LoCoTd_WEWseq_PGSB_v3_chr2A_Loc015187.2	-
Tdic2A-contig3091118	Bradi5g02440.1	Os04t0101800-01	Sb06g000280.1	AK362446	-	-
Tdic2A-contig3080099	Bradi4g06610.1	-	-	-	sample11c45353_g1_i1	-
Tdic2A-contig3075023	Bradi4g07847.1	Os09t0255000-01	-	-	-	-
Tdic2A-contig3074954	-	-	-	-	LoCoTd_WEWseq_PGSB_v3_chr7A_Loc096300.1	-
Tdic2A-contig3060341	Bradi1g18390.1	Os07t0667100-00	Sb02g042220.1	AK372519	-	-
Tdic2A-contig3052071	Bradi4g21730.1	-	Sb02g028950.1	-	-	-
Tdic2A-contig3035768	-	Os02t0818500-03	Sb02g006040.1	-	-	-
Tdic2A-contig3035168	-	-	-	AK360436	-	LoCo_Td_WEWseq_PGSB_v3_chr2A_Loc016651.1
Tdic2A-contig3029919	Bradi2g52010.1	-	Sb06g019043.1	-	-	-
Tdic2A-contig3026553	-	-	Sb06g018460.1	AK250586.1	-	-
Tdic2A-contig2998415	-	-	-	-	LoCoTd_WEWseq_PGSB_v3_chr2A_Loc015340.1	-
Tdic2A-contig2972985	-	-	Sb06g019140.1	MLOC_61499.1	Td_WEWseq_PGSB_v3_chr2A_Loc016386.4	-
Tdic2A-contig2967176	Bradi1g22830.1	-	Sb01g032020.1	MLOC_64672.1	-	-
Tdic2A-contig2959278	Bradi1g10360.1	-	Sb01g009790.1	MLOC_64588.1	-	-
Tdic2A-contig2932994	-	-	Sb01g010460.1	-	-	-
Tdic2A-contig2922265	Bradi1g24080.1	Os07t0571600-00	Sb02g036910.1	MLOC_36726.1	-	-
Tdic2A-contig2919420	Bradi5g10150.1	-	-	AK366800	-	-
Tdic2A-contig2915637	Bradi1g27110.1	Os07t0492100-01	-	-	-	-
Tdic2A-contig291326	-	Os09t0352400-01	Sb06g033140.1	-	-	-
Tdic2A-contig2907104	-	-	-	MLOC_76818.1	-	-
Tdic2A-contig2886486	-	-	Sb08g015240.1	-	Td_WEWseq_PGSB_v3_chr2A_Loc018256.1	Td_WEWseq_PGSB_v3_chr2A_Loc018256.1
Tdic2A-contig2885727	Bradi5g21800.1	Os04t0615700-01	Sb06g028510.1	AK364273	-	-
Tdic2A-contig2862371	-	-	-	-	LoCoTd_WEWseq_PGSB_v3_chr2A_Loc019609.1	-
Tdic2A-contig2831891	Bradi3g13200.1	-	-	MLOC_11873.1	-	-
Tdic2A-contig2830853	Bradi3g25900.1	-	-	-	-	-
Tdic2A-contig2829229	-	-	-	-	sample8c50506_g1_i1	-
Tdic2A-contig2816525	-	-	Sb01g000320.1	-	-	-
Tdic2A-contig2808276	Bradi5g01210.1	-	Sb06g001310.1	AK363354	-	-
Tdic2A-contig2805455	-	-	Sb06g029790.1	-	-	-
Tdic2A-contig2798939	-	-	-	-	-	LoCo_Td_WEWseq_PGSB_v3_chr2A_Loc016741.1
Tdic2A-contig2769994	-	Os08t0428100-00	Sb07g020870.1	MLOC_13682.1	-	-
Tdic2A-contig2768516	Bradi2g51807.1	-	-	-	-	-
Tdic2A-contig2760153	Bradi1g23410.1	Os07t0583000-01	Sb02g037610.1	MLOC_66665.2	-	-
Tdic2A-contig2746583	-	-	-	-	sample11c7552_g1_i1	-
Tdic2A-contig2731743	-	-	-	-	LoCoTd_WEWseq_PGSB_v3_chr2A_Loc015083.1	-
Tdic2A-contig271709	-	-	-	-	Td_WEWseq_PGSB_v3_chr2A_Loc016566.1	-
Tdic2A-contig2692629	Bradi1g42750.1	-	-	MLOC_73230.1	-	-
Tdic2A-contig2691079	-	-	-	-	LoCoTd_WEWseq_PGSB_v3_chr4A_Loc050786.1	-
Tdic2A-contig2667112	-	-	-	-	LoCoTd_WEWseq_PGSB_v3_chr2A_Loc017773.1	LoCo_Td_WEWseq_PGSB_v3_chr2A_Loc017773.1
Tdic2A-contig26619	-	-	-	-	LoCoTd_WEWseq_PGSB_v3_chr2A_Loc015395.6	-
Tdic2A-contig2657537	Bradi5g14137.1	-	-	AK376379	-	-
Tdic2A-contig2653499	Bradi1g15400.1	Os03t0586500-01	Sb01g015580.1	MLOC_52219.1	-	-
Tdic2A-contig2633708	Bradi4g07997.1	-	Sb08g012560.1	-	-	-
Tdic2A-contig2629408	-	-	-	AK372651	-	-
Tdic2A-contig2617527	Bradi1g23675.1	-	Sb02g037330.1	MLOC_15496.1	-	-
Tdic2A-contig2614865	-	-	-	-	sample12c11269_g1_i1	-
Tdic2A-contig2612397	Bradi1g22780.1	-	Sb01g009615.1	-	-	-
Tdic2A-contig2589816	Bradi4g15090.1	-	Sb01g016840.1	-	-	-
Tdic2A-contig2586421	-	Os04t0430700-01	Sb06g016860.1	MLOC_4084.1	-	-
Tdic2A-contig2574888	Bradi1g23540.1	-	-	-	-	-
Tdic2A-contig2574413	-	-	Sb01g038360.1	-	-	-
Tdic2A-contig2565384	-	-	-	-	sample7c55774_g1_i1	-
Tdic2A-contig2547550	-	-	-	-	sample11c54138_g1_i1	-
Tdic2A-contig254443	Bradi1g24330.1	Os07t0567300-01	Sb02g036660.1	-	-	-
Tdic2A-contig2526742	Bradi1g45200.1	-	-	-	-	-
Tdic2A-contig2524335	-	-	-	AK370528	-	-
Tdic2A-contig2512769	Bradi1g18360.1	-	-	MLOC_4602.3	-	-
Tdic2A-contig2511579	Bradi4g07980.3	Os12t0430900-00	Sb08g005270.1	MLOC_22498.1	-	-
Tdic2A-contig2496369	Bradi3g02380.1	-	-	-	-	-
Tdic2A-contig2476818	-	-	Sb06g027240.1	MLOC_54515.1	-	-
Tdic2A-contig2457175	-	Os03t0664700-01	Sb01g012610.1	-	-	-
Tdic2A-contig2442539	-	-	-	AK354076	-	-
Tdic2A-contig2421442	-	Os08t0246300-01	-	MLOC_12318.2	-	-
Tdic2A-contig2410450	-	-	-	MLOC_59696.2	-	-
Tdic2A-contig2400848	-	-	-	AK368496	-	-
Tdic2A-contig239309	-	Os11t0579200-01	-	-	-	-
Tdic2A-contig2379607	Bradi5g04070.1	Os07t0572100-01	Sb06g004290.1	-	-	-
Tdic2A-contig2365530	-	Os02t0465500-01	Sb04g017420.1	AK357801	sample7c43946_g1_i1	-
Tdic2A-contig2356685	-	-	-	AK364409	-	-
Tdic2A-contig2349168	-	-	-	MLOC_72210.2	-	-
Tdic2A-contig2346187	-	Os07t0213500-01	-	-	-	-
Tdic2A-contig2344411	-	-	Sb06g025600.1	-	-	-
Tdic2A-contig2328307	-	-	-	MLOC_71595.1	sample11c49335_g1_i1	-
Tdic2A-contig2274073	-	-	-	MLOC_68045.2	-	-
Tdic2A-contig2272481	Bradi5g14830.1	Os04t0502200-01	Sb06g021740.1	MLOC_66217.2	-	-
Tdic2A-contig2261088	-	Os11t0574500-00	Sb10g028260.1	-	-	-
Tdic2A-contig2259114	-	-	-	-	-	LoCo_Td_WEWseq_PGSB_v3_chr4A_Loc050319.1
Tdic2A-contig221870	-	Os10t0135100-00	Sb01g026660.1	-	-	-
Tdic2A-contig2216725	-	-	-	AK355444	-	-
Tdic2A-contig2213974	-	-	-	AK248844.1	-	-
Tdic2A-contig2213627	Bradi1g19010.1	Os07t0659400-00	-	AK369111	-	-
Tdic2A-contig2197547	Bradi5g10400.1	-	Sb06g017010.1	AK251262.1	LoCoTd_WEWseq_PGSB_v3_chr2A_Loc020380.1	-
Tdic2A-contig2191892	Bradi1g58380.2	Os07t0150100-01	Sb02g003010.1	MLOC_57806.2	-	-
Tdic2A-contig2172110	-	-	-	MLOC_75851.1	-	-
Tdic2A-contig2164845	Bradi1g56930.1	-	Sb02g003510.1	-	-	-
Tdic2A-contig2164323	-	-	Sb07g006096.1	-	-	-
Tdic2A-contig2122396	-	-	Sb04g025850.1	-	-	-
Tdic2A-contig2112402	-	-	-	MLOC_63702.2	-	Td_WEWseq_PGSB_v3_chr2A_Loc021931.1
Tdic2A-contig2068135	Bradi1g22580.1	Os07t0598400-01	-	-	-	-
Tdic2A-contig2053070	Bradi5g22300.1	-	Sb06g025570.1	AK372651	-	-
Tdic2A-contig2050545	Bradi1g52130.1	-	-	-	-	-
Tdic2A-contig2023936	Bradi4g09247.1	-	-	MLOC_74542.1	-	-
Tdic2A-contig2020569	-	Os07t0557700-00	-	MLOC_43194.1	-	-
Tdic2A-contig2019172	-	-	-	MLOC_24891.1	-	LoCo_Td_WEWseq_PGSB_v3_chr7A_Loc094134.1
Tdic2A-contig2011417	Bradi5g10270.1	-	-	MLOC_17094.1	-	-
Tdic2A-contig2011137	-	-	-	-	-	LoCo_Td_WEWseq_PGSB_v3_chr2A_Loc014306.1
Tdic2A-contig199196	Bradi2g24255.1	-	-	-	-	-
Tdic2A-contig1990825	-	-	-	-	sample12c35543_g1_i1	-
Tdic2A-contig1984634	Bradi1g52690.1	Os07t0295800-01	Sb02g009490.1	-	-	-
Tdic2A-contig1981966	Bradi1g54760.1	-	-	AK367546	-	-
Tdic2A-contig1961089	-	-	Sb03g008970.1	-	-	-
Tdic2A-contig1939995	Bradi5g24027.1	Os04t0650000-03	-	-	-	-
Tdic2A-contig1936053	-	-	-	MLOC_62967.1	-	-
Tdic2A-contig1928593	-	-	-	MLOC_55345.6	-	-
Tdic2A-contig1926501	-	Os02t0493100-00	Sb02g001530.1	-	-	-
Tdic2A-contig1918642	Bradi1g23250.1	-	-	-	-	-
Tdic2A-contig1908564	-	-	-	MLOC_80756.1	-	-
Tdic2A-contig1906249	-	-	Sb10g003395.1	-	-	-
Tdic2A-contig1877320	Bradi1g19400.1	-	-	-	-	-
Tdic2A-contig1871613	-	-	-	-	sample7c38833_g1_i1	-
Tdic2A-contig1866865	Bradi5g22580.1	Os04t0627200-00	Sb06g029280.1	MLOC_70900.1	-	-
Tdic2A-contig1862452	-	-	-	MLOC_63296.1	Td_WEWseq_PGSB_v3_chr2A_Loc021810.2	-
Tdic2A-contig1858794	-	-	-	AK374861	-	-
Tdic2A-contig1856301	Bradi3g09535.1	-	-	-	-	-
Tdic2A-contig1854008	-	Os11t0514100-00	-	MLOC_24388.12	Td_WEWseq_PGSB_v3_chr2A_Loc017395.2	-
Tdic2A-contig184911	Bradi1g42250.1	-	-	-	-	-
Tdic2A-contig1838214	-	-	-	-	-	LoCo_Td_WEWseq_PGSB_v3_chr2A_Loc018919.15
Tdic2A-contig1831895	Bradi3g35460.1	-	-	-	-	-
Tdic2A-contig1763015	Bradi2g37670.1	-	-	-	-	-
Tdic2A-contig1761847	-	-	Sb07g009445.1	MLOC_9885.1	-	-
Tdic2A-contig1756251	Bradi5g00620.1	-	Sb10g011054.1	-	-	-
Tdic2A-contig17507509	Bradi1g22907.1	Os07t0589200-00	Sb02g038040.1	MLOC_1442.1	Td_WEWseq_PGSB_v3_chr2A_Loc015226.1	Td_WEWseq_PGSB_v3_chr2A_Loc015226.1
Tdic2A-contig17507499	-	-	-	AK375006	-	-
Tdic2A-contig17507493	Bradi4g23440.1	-	-	-	-	-
Tdic2A-contig17507472	-	-	-	AK373050	-	-
Tdic2A-contig17507458	Bradi1g54730.1	-	-	-	-	-
Tdic2A-contig17507456	-	-	-	MLOC_3095.1	Td_WEWseq_PGSB_v3_chr2A_Loc021154.1	Td_WEWseq_PGSB_v3_chr2A_Loc021154.1
Tdic2A-contig17507447	Bradi1g36790.1	-	-	-	-	-
Tdic2A-contig17507442	Bradi1g70970.1	-	-	-	-	-
Tdic2A-contig17507433	-	-	-	MLOC_54194.2	-	-
Tdic2A-contig17507425	-	-	Sb01g010790.1	MLOC_79518.1	-	-
Tdic2A-contig17507420	Bradi1g18450.2	Os01t0367700-01	-	-	-	-
Tdic2A-contig17507414	-	-	-	-	LoCoTd_WEWseq_PGSB_v3_chr2A_Loc015802.1	-
Tdic2A-contig17507395	Bradi1g52625.1	Os01t0303100-01	-	-	-	-
Tdic2A-contig17507380	-	-	-	-	LoCoTd_WEWseq_PGSB_v3_chr2A_Loc020390.1	LoCo_Td_WEWseq_PGSB_v3_chr2A_Loc020390.1
Tdic2A-contig17507374	-	-	-	MLOC_16370.1	-	-
Tdic2A-contig17507370	Bradi2g04680.1	-	Sb01g028256.1	MLOC_54981.5	-	-
Tdic2A-contig17507320	-	-	-	-	Td_WEWseq_PGSB_v3_chr5B_Loc077581.1	-
Tdic2A-contig17507311	Bradi5g25790.1	-	-	-	Td_WEWseq_PGSB_v3_chr2A_Loc021959.1	Td_WEWseq_PGSB_v3_chr2A_Loc021959.1
Tdic2A-contig17507307	-	-	Sb02g043175.1	MLOC_32693.2	-	-
Tdic2A-contig17507279	-	-	Sb01g006670.1	-	-	-
Tdic2A-contig17507270	Bradi1g56600.1	-	Sb02g003750.1	AK368932	-	-
Tdic2A-contig17507263	Bradi5g27410.1	Os12t0104200-00	-	-	-	Td_WEWseq_PGSB_v3_chr2A_Loc016630.1
Tdic2A-contig17507242	-	-	Sb02g028950.1	-	-	-
Tdic2A-contig17507239	-	-	-	-	sample12c49306_g1_i1	-
Tdic2A-contig17507236	-	-	-	-	LoCoTd_WEWseq_PGSB_v3_chr2A_Loc015202.2	-
Tdic2A-contig17507234	-	-	-	MLOC_17175.2	Td_WEWseq_PGSB_v3_chr2A_Loc019781.4	-
Tdic2A-contig17507211	-	Os01t0125900-01	-	-	-	-
Tdic2A-contig17507210	-	-	-	MLOC_54346.5	-	-
Tdic2A-contig17507209	Bradi1g15010.1	Os03t0602600-01	Sb01g015030.1	AK249799.1	-	-
Tdic2A-contig17507207	Bradi2g51760.2	Os01t0531300-00	Sb03g036400.1	-	-	-
Tdic2A-contig17507203	-	Os11t0211300-01	-	MLOC_73747.1	-	-
Tdic2A-contig17507199	Bradi1g19327.1	Os03t0423850-01	-	-	-	-
Tdic2A-contig17507196	-	-	-	-	LoCoTd_WEWseq_PGSB_v3_chr2A_Loc021418.1	-
Tdic2A-contig17507195	-	-	Sb04g036240.1	-	-	-
Tdic2A-contig17507191	Bradi5g21540.1	-	Sb06g028230.1	-	-	-
Tdic2A-contig17507190	-	-	-	-	LoCoTd_WEWseq_PGSB_v3_chr2A_Loc021853.1	LoCo_Td_WEWseq_PGSB_v3_chr2A_Loc021853.1
Tdic2A-contig17507187	-	Os01t0232800-01	Sb01g027600.1	-	-	-
Tdic2A-contig17507186	-	Os10t0487600-01	Sb02g020960.1	-	LoCoTd_WEWseq_PGSB_v3_chr2A_Loc016993.2	-
Tdic2A-contig17507181	-	-	-	-	LoCoTd_WEWseq_PGSB_v3_chr2A_Loc018428.1	LoCo_Td_WEWseq_PGSB_v3_chr2A_Loc018428.1
Tdic2A-contig17507180	Bradi4g12867.1	-	-	-	-	-
Tdic2A-contig17507179	Bradi3g18180.1	-	-	-	Td_WEWseq_PGSB_v3_chr2A_Loc018339.1	-
Tdic2A-contig17507167	-	Os07t0605200-01	Sb02g038780.1	-	-	-
Tdic2A-contig17507166	Bradi1g29030.1	-	Sb05g022040.1	-	sample11c69087_g1_i1	-
Tdic2A-contig17507158	-	-	Sb07g006096.1	-	-	-
Tdic2A-contig17507157	-	-	-	-	-	Td_WEWseq_PGSB_v3_chr2A_Loc021435.1
Tdic2A-contig17507154	Bradi1g21560.1	-	Sb02g039160.1	-	-	-
Tdic2A-contig17507150	Bradi3g04130.1	Os05t0147400-01	-	-	-	-
Tdic2A-contig17507149	Bradi5g13450.1	Os02t0594800-01	Sb04g024780.1	MLOC_43934.1	-	-
Tdic2A-contig17507145	Bradi4g35477.1	Os09t0520600-01	Sb02g030200.1	-	-	-
Tdic2A-contig17507142	-	-	-	-	LoCoTd_WEWseq_PGSB_v3_chr2A_Loc014589.1	-
Tdic2A-contig17507139	-	Os01t0824700-01	Sb03g033621.1	-	-	-
Tdic2A-contig17507130	-	Os04t0617600-01	Sb06g028670.1	-	-	-
Tdic2A-contig17507129	-	-	-	-	Td_WEWseq_PGSB_v3_chr2A_Loc019019.10	-
Tdic2A-contig17507125	-	Os07t0607300-01	-	-	Td_WEWseq_PGSB_v3_chr2A_Loc019294.1	Td_WEWseq_PGSB_v3_chr2A_Loc019294.1
Tdic2A-contig17507120	-	Os03t0347800-01	-	MLOC_44076.1	-	-
Tdic2A-contig17507118	Bradi3g09220.1	Os08t0137800-01	Sb02g012910.1	MLOC_30326.1	-	-
Tdic2A-contig17507116	Bradi2g56240.1	-	-	-	-	-
Tdic2A-contig17507107	-	-	-	-	LoCoTd_WEWseq_PGSB_v3_chr2A_Loc019644.8	-
Tdic2A-contig17507101	Bradi1g30672.1	-	-	-	-	-
Tdic2A-contig17507098	Bradi1g55830.1	-	-	MLOC_45040.1	Td_WEWseq_PGSB_v3_chr2A_Loc020072.1	-
Tdic2A-contig17507095	Bradi2g13082.1	-	Sb03g012356.1	MLOC_24862.1	-	-
Tdic2A-contig17507090	Bradi2g42160.1	-	-	MLOC_71490.1	-	-
Tdic2A-contig17507089	-	-	Sb05g008895.1	-	LoCoTd_WEWseq_PGSB_v3_chr1A_Loc004049.1	-
Tdic2A-contig17507088	-	Os07t0290500-00	Sb02g009340.1	MLOC_14732.1	-	-
Tdic2A-contig17507085	-	Os09t0381800-01	Sb02g023780.1	-	-	-
Tdic2A-contig17507083	Bradi3g10020.1	Os01t0760000-01	-	-	-	-
Tdic2A-contig17507076	Bradi3g37720.1	Os04t0193200-00	Sb01g015930.1	MLOC_57169.1	-	-
Tdic2A-contig17507071	Bradi5g21350.1	Os04t0611200-00	Sb06g028160.1	AK361065	Td_WEWseq_PGSB_v3_chr2A_Loc021234.1	-
Tdic2A-contig17507064	-	-	-	-	Td_WEWseq_PGSB_v3_chr2A_Loc016493.2	-
Tdic2A-contig17507039	Bradi1g22930.1	Os07t0588800-01	Sb02g038020.1	AK374727	-	-
Tdic2A-contig17507024	Bradi1g53450.1	Os07t0244900-01	Sb02g007380.1	MLOC_51511.1	LoCoTd_WEWseq_PGSB_v3_chr2A_Loc014701.2	-
Tdic2A-contig17507021	-	-	Sb02g039650.2	-	-	-
Tdic2A-contig17507013	Bradi1g59170.1	Os07t0111600-01	Sb02g000950.1	-	LoCoTd_WEWseq_PGSB_v3_chr2A_Loc019774.3	-
Tdic2A-contig17507009	Bradi3g20537.1	Os08t0327200-01	Sb07g016970.1	MLOC_51158.2	-	-
Tdic2A-contig17506998	Bradi3g10370.1	Os02t0281200-02	-	-	-	-
Tdic2A-contig17506985	Bradi1g24800.1	-	Sb02g036350.1	-	LoCoTd_WEWseq_PGSB_v3_chr2A_Loc015313.1	LoCo_Td_WEWseq_PGSB_v3_chr2A_Loc015313.1
Tdic2A-contig17506964	Bradi1g12830.1	Os03t0669100-01	Sb01g012360.1	-	-	-
Tdic2A-contig17506960	-	Os05t0280500-01	Sb03g009610.1	MLOC_70437.1	-	-
Tdic2A-contig17506931	-	Os04t0343050-00	-	MLOC_26770.1	Td_WEWseq_PGSB_v3_chr5A_Loc067582.1	-
Tdic2A-contig17506929	Bradi1g58070.1	-	-	-	Td_WEWseq_PGSB_v3_chr2A_Loc015764.5	-
Tdic2A-contig17506927	-	-	Sb02g038245.1	-	-	-
Tdic2A-contig17506907	-	-	-	-	Td_WEWseq_PGSB_v3_chr2A_Loc014516.2	-
Tdic2A-contig17506905	Bradi3g27266.1	-	Sb04g023665.1	MLOC_25280.1	LoCoTd_WEWseq_PGSB_v3_chr5B_Loc077590.1	-
Tdic2A-contig17506894	Bradi1g25170.1	-	Sb02g035950.1	AK374192	Td_WEWseq_PGSB_v3_chr2A_Loc015369.1	-
Tdic2A-contig17506890	-	-	-	-	LoCoTd_WEWseq_PGSB_v3_chr2A_Loc020470.1	LoCo_Td_WEWseq_PGSB_v3_chr2A_Loc020470.1
Tdic2A-contig17506879	-	-	-	-	-	LoCo_Td_WEWseq_PGSB_v3_chr2B_Loc027289.1
Tdic2A-contig17506872	Bradi4g44050.1	-	-	MLOC_59143.3	-	-
Tdic2A-contig17506867	-	-	-	MLOC_76403.3	-	-
Tdic2A-contig17506846	Bradi4g42810.1	Os11t0148500-02	Sb05g002900.1	-	-	-
Tdic2A-contig17506831	-	-	Sb04g002893.1	-	-	-
Tdic2A-contig17506799	Bradi3g37720.1	Os04t0193200-00	-	-	-	-
Tdic2A-contig17506797	-	Os03t0223000-02	-	AK366081	-	-
Tdic2A-contig17506793	-	-	-	-	Td_WEWseq_PGSB_v3_chr2A_Loc020036.1	Td_WEWseq_PGSB_v3_chr2A_Loc020036.1
Tdic2A-contig17506791	Bradi5g23290.1	-	Sb02g009580.1	-	-	-
Tdic2A-contig17506783	-	-	-	-	LoCoTd_WEWseq_PGSB_v3_chr2A_Loc017234.1	LoCo_Td_WEWseq_PGSB_v3_chr2A_Loc017234.1
Tdic2A-contig17506779	-	-	-	-	LoCoTd_WEWseq_PGSB_v3_chr2A_Loc015463.2	-
Tdic2A-contig17506775	-	-	-	-	Td_WEWseq_PGSB_v3_chr2A_Loc021083.10	-
Tdic2A-contig17506750	-	-	-	-	sample7c9736_g2_i1	-
Tdic2A-contig17506740	-	-	-	-	LoCoTd_WEWseq_PGSB_v3_chr2A_Loc016024.1	-
Tdic2A-contig17506724	Bradi1g60380.1	-	-	-	-	-
Tdic2A-contig17506721	-	Os08t0478100-01	Sb07g023310.1	-	-	-
Tdic2A-contig17506718	-	Os03t0643433-00	Sb05g025250.1	MLOC_73056.1	LoCoTd_WEWseq_PGSB_v3_chr2A_Loc018664.1	-
Tdic2A-contig17506712	-	-	Sb01g010860.1	MLOC_33306.1	Td_WEWseq_PGSB_v3_chr2A_Loc019417.3	-
Tdic2A-contig17506709	-	-	Sb09g013513.1	MLOC_55245.1	sample7c70740_g1_i1	-
Tdic2A-contig17506698	Bradi5g12547.1	Os04t0463200-01	-	-	-	-
Tdic2A-contig17506696	-	-	-	-	LoCoTd_WEWseq_PGSB_v3_chr2A_Loc019234.1	LoCo_Td_WEWseq_PGSB_v3_chr2A_Loc019234.1
Tdic2A-contig17506695	Bradi1g17700.1	-	-	-	-	-
Tdic2A-contig17506685	-	-	-	-	sample7c59920_g1_i1	-
Tdic2A-contig17506666	Bradi2g11950.1	Os01t0315600-01	Sb03g012970.1	AK250865.1	-	-
Tdic2A-contig17506654	-	-	Sb04g024580.1	MLOC_10926.1	Td_WEWseq_PGSB_v3_chr2A_Loc021312.4	-
Tdic2A-contig17506652	-	-	Sb05g007323.1	-	-	-
Tdic2A-contig17506648	-	Os01t0711000-01	-	-	-	-
Tdic2A-contig17506647	-	-	-	MLOC_36236.1	sample12c10323_g2_i1	-
Tdic2A-contig17506618	-	Os03t0423850-01	-	-	sample11c31519_g1_i1	-
Tdic2A-contig17506608	-	-	-	AK251737.1	Td_WEWseq_PGSB_v3_chr2A_Loc020941.1	-
Tdic2A-contig17506581	-	-	Sb05g005061.1	-	-	-
Tdic2A-contig17506531	-	-	Sb02g017833.1	-	-	-
Tdic2A-contig17506506	Bradi1g56020.1	-	-	-	-	-
Tdic2A-contig17506503	-	-	-	-	Td_WEWseq_PGSB_v3_chr2A_Loc016193.6	-
Tdic2A-contig17506490	-	-	Sb01g026646.1	MLOC_34476.1	sample11c54027_g1_i1	Td_WEWseq_PGSB_v3_chr2A_Loc014129.1
Tdic2A-contig17506488	Bradi1g69730.1	-	-	-	-	-
Tdic2A-contig17506461	-	-	-	-	Td_WEWseq_PGSB_v3_chr2A_Loc016371.4	-
Tdic2A-contig17506448	-	Os01t0719600-01	Sb03g033050.1	-	-	-
Tdic2A-contig17506438	-	Os04t0482900-01	-	AK361437	LoCoTd_WEWseq_PGSB_v3_chr2A_Loc016459.1	-
Tdic2A-contig17506437	-	-	-	-	Td_WEWseq_PGSB_v3_chr2A_Loc021008.1	Td_WEWseq_PGSB_v3_chr2A_Loc021008.1
Tdic2A-contig17506435	-	-	Sb05g024230.1	-	-	-
Tdic2A-contig17506433	Bradi2g57107.1	Os01t0884500-01	-	AK360532	-	-
Tdic2A-contig17506424	-	-	-	-	Td_WEWseq_PGSB_v3_chr2A_Loc014143.1	Td_WEWseq_PGSB_v3_chr2A_Loc014143.2
Tdic2A-contig17506421	Bradi5g13180.1	-	Sb06g019760.1	-	-	-
Tdic2A-contig17506411	-	-	-	-	LoCoTd_WEWseq_PGSB_v3_chr2A_Loc019905.1	LoCo_Td_WEWseq_PGSB_v3_chr2A_Loc019905.1
Tdic2A-contig17506371	Bradi1g26920.1	-	-	MLOC_56753.1	Td_WEWseq_PGSB_v3_chr2A_Loc015511.2	-
Tdic2A-contig17506367	-	-	Sb01g026646.1	-	-	-
Tdic2A-contig17506362	Bradi5g21937.1	Os04t0618500-01	Sb06g028740.1	MLOC_14267.2	sample7c53193_g1_i1	-
Tdic2A-contig17506358	-	-	Sb03g027260.1	MLOC_17346.2	Td_WEWseq_PGSB_v3_chr2B_Loc027075.4	-
Tdic2A-contig17506355	-	Os04t0650600-01	-	MLOC_38209.1	Td_WEWseq_PGSB_v3_chr2A_Loc021723.1	-
Tdic2A-contig17506352	Bradi5g13180.1	-	Sb06g019760.1	-	LoCoTd_WEWseq_PGSB_v3_chr2A_Loc018074.1	-
Tdic2A-contig17506351	-	-	-	-	-	LoCo_Td_WEWseq_PGSB_v3_chr4A_Loc050913.1
Tdic2A-contig17506335	Bradi5g19720.1	-	Sb07g022090.1	-	-	-
Tdic2A-contig17506319	-	Os04t0692800-00	-	-	-	-
Tdic2A-contig17506313	-	-	-	-	LoCoTd_WEWseq_PGSB_v3_chr2A_Loc014404.1	LoCo_Td_WEWseq_PGSB_v3_chr2A_Loc014404.1
Tdic2A-contig17506302	-	-	Sb01g021625.1	-	-	-
Tdic2A-contig17506293	-	-	-	-	LoCoTd_WEWseq_PGSB_v3_chr2A_Loc017885.1	-
Tdic2A-contig17506266	Bradi2g19500.1	-	Sb09g025930.1	AK375583	-	-
Tdic2A-contig17506263	-	-	-	MLOC_39041.1	-	-
Tdic2A-contig17506241	Bradi1g27310.1	-	Sb02g033540.1	AK249377.1	-	-
Tdic2A-contig17506236	Bradi1g18070.7	-	Sb01g031670.1	MLOC_64426.3	Td_WEWseq_PGSB_v3_chr2A_Loc018849.3	-
Tdic2A-contig17506213	Bradi5g09930.1	Os04t0421900-01	Sb06g016440.1	AK358193	-	-
Tdic2A-contig17506211	-	-	-	-	sample7c1341_g1_i1	-
Tdic2A-contig17506198	Bradi4g42810.1	Os11t0148500-02	Sb05g002900.1	-	-	-
Tdic2A-contig17506194	-	-	-	AK376058	-	-
Tdic2A-contig17506190	-	-	Sb02g036650.1	-	LoCoTd_WEWseq_PGSB_v3_chr2A_Loc019472.2	-
Tdic2A-contig17506187	-	Os04t0689800-00	Sb04g001440.1	-	-	-
Tdic2A-contig17506185	-	-	-	MLOC_51960.1	LoCoTd_WEWseq_PGSB_v3_chr2A_Loc017199.1	LoCo_Td_WEWseq_PGSB_v3_chr2A_Loc017199.1
Tdic2A-contig17506159	-	-	Sb01g014790.1	MLOC_59161.1	-	-
Tdic2A-contig17506153	-	-	-	-	LoCoTd_WEWseq_PGSB_v3_chr2A_Loc022120.1	LoCo_Td_WEWseq_PGSB_v3_chr2A_Loc022120.1
Tdic2A-contig17506150	Bradi3g35060.1	Os08t0335600-01	Sb02g029630.1	AK363911	Td_WEWseq_PGSB_v3_chr2A_Loc018965.2	-
Tdic2A-contig17506145	-	-	-	MLOC_5483.1	-	-
Tdic2A-contig17506144	Bradi1g12830.1	Os03t0669100-01	Sb01g012360.1	-	LoCoTd_WEWseq_PGSB_v3_chr2A_Loc014237.1	LoCo_Td_WEWseq_PGSB_v3_chr2A_Loc014237.1
Tdic2A-contig17506132	-	-	-	MLOC_69987.1	-	-
Tdic2A-contig17506120	Bradi1g68090.1	-	-	AK368795	-	-
Tdic2A-contig17506115	-	-	-	AK362552	-	-
Tdic2A-contig17506102	-	-	-	AK372753	-	-
Tdic2A-contig17506099	Bradi1g24920.1	-	-	AK362889	-	-
Tdic2A-contig17506087	Bradi1g27230.2	-	-	-	-	-
Tdic2A-contig17506086	-	Os03t0230300-01	Sb01g042000.1	-	-	-
Tdic2A-contig17506085	-	-	-	-	LoCoTd_WEWseq_PGSB_v3_chr2A_Loc020563.1	LoCo_Td_WEWseq_PGSB_v3_chr2A_Loc020563.1
Tdic2A-contig17506080	-	-	-	-	Td_WEWseq_PGSB_v3_chr2A_Loc022006.2	-
Tdic2A-contig17506076	-	Os02t0461900-01	Sb04g016300.1	-	Td_WEWseq_PGSB_v3_chr2A_Loc020117.2	Td_WEWseq_PGSB_v3_chr2A_Loc020117.1
Tdic2A-contig17506075	-	-	-	MLOC_30071.1	-	-
Tdic2A-contig17506073	-	-	-	-	LoCoTd_WEWseq_PGSB_v3_chr2A_Loc019730.6	-
Tdic2A-contig17506072	Bradi1g70300.1	-	-	-	Td_WEWseq_PGSB_v3_chr2A_Loc015129.3	-
Tdic2A-contig17506035	-	-	-	-	Td_WEWseq_PGSB_v3_chr2A_Loc018579.5	Td_WEWseq_PGSB_v3_chr2A_Loc018579.5
Tdic2A-contig17506028	-	Os03t0150700-00	-	-	-	-
Tdic2A-contig17506011	-	-	-	MLOC_63259.1	sample8c20611_g1_i2	Td_WEWseq_PGSB_v3_chr2A_Loc016117.1
Tdic2A-contig17505985	-	-	-	-	sample12c9355_g1_i1	-
Tdic2A-contig17505981	Bradi1g43070.1	-	-	-	-	LoCo_Td_WEWseq_PGSB_v3_chr3B_Loc046133.1
Tdic2A-contig17505965	Bradi3g53180.1	-	Sb03g043330.1	-	LoCoTd_WEWseq_PGSB_v3_chr2A_Loc015813.1	LoCo_Td_WEWseq_PGSB_v3_chr2A_Loc015813.1
Tdic2A-contig17505961	Bradi3g57310.1	-	-	-	-	-
Tdic2A-contig17505953	-	-	-	AK251994.1	-	-
Tdic2A-contig17505911	-	Os04t0691800-01	-	-	LoCoTd_WEWseq_PGSB_v3_chr2A_Loc018112.16	Td_WEWseq_PGSB_v3_chr2A_Loc018113.1
Tdic2A-contig17505908	-	-	Sb06g023923.1	-	-	-
Tdic2A-contig17505904	-	-	Sb01g040500.1	MLOC_10110.1	-	-
Tdic2A-contig17505901	-	Os01t0705100-00	-	-	Td_WEWseq_PGSB_v3_chr2A_Loc018823.1	-
Tdic2A-contig17505897	-	Os11t0126500-00	-	-	-	-
Tdic2A-contig17505891	-	-	-	-	sample7c36264_g1_i1	-
Tdic2A-contig17505886	Bradi1g20890.1	-	Sb01g033060.1	-	-	-
Tdic2A-contig17505883	Bradi4g39260.1	-	-	-	Td_WEWseq_PGSB_v3_chr2A_Loc018654.14	-
Tdic2A-contig17505878	-	-	-	-	Td_WEWseq_PGSB_v3_chr2A_Loc019296.2	-
Tdic2A-contig17505871	-	-	Sb02g041120.1	AK376203	-	-
Tdic2A-contig17505847	-	-	-	-	Td_WEWseq_PGSB_v3_chr2A_Loc021967.7	-
Tdic2A-contig17505805	Bradi5g02320.1	-	-	-	Td_WEWseq_PGSB_v3_chr2A_Loc018342.1	-
Tdic2A-contig17505790	-	-	-	AK360798	-	-
Tdic2A-contig17505789	Bradi1g17620.1	-	-	MLOC_55137.2	-	-
Tdic2A-contig17505785	-	-	Sb01g012360.1	-	-	-
Tdic2A-contig17505777	-	-	Sb02g041740.1	MLOC_70866.1	-	-
Tdic2A-contig17505754	-	-	-	MLOC_9892.1	-	-
Tdic2A-contig17505750	Bradi5g18647.1	-	-	AK368024	-	-
Tdic2A-contig17505727	-	Os04t0401300-01	-	-	-	-
Tdic2A-contig17505718	-	-	-	-	Td_WEWseq_PGSB_v3_chr2A_Loc016020.3	-
Tdic2A-contig17505707	-	-	Sb06g004616.1	-	-	-
Tdic2A-contig17505692	Bradi5g01280.1	Os04t0129500-01	Sb06g001240.1	-	sample7c58531_g1_i1	-
Tdic2A-contig17505690	-	Os05t0395300-01	-	AK358179	-	-
Tdic2A-contig17505665	-	-	Sb02g001850.1	-	-	-
Tdic2A-contig17505650	-	-	Sb05g001090.1	MLOC_6943.1	LoCoTd_WEWseq_PGSB_v3_chr2A_Loc022178.1	Td_WEWseq_PGSB_v3_chr2A_Loc022179.1
Tdic2A-contig17505649	-	-	Sb01g017230.1	MLOC_64918.1	-	-
Tdic2A-contig17505635	Bradi5g20040.1	Os04t0592700-01	Sb06g027070.1	MLOC_679.1	-	-
Tdic2A-contig17505626	-	-	-	-	LoCoTd_WEWseq_PGSB_v3_chr2A_Loc017953.1	-
Tdic2A-contig17505618	-	-	-	AK251854.1	-	-
Tdic2A-contig17505598	Bradi3g18520.1	Os01t0530366-01	-	-	Td_WEWseq_PGSB_v3_chr2A_Loc016196.1	-
Tdic2A-contig17505580	Bradi2g11590.1	-	Sb01g042855.1	MLOC_21373.1	sample8c60652_g1_i1	-
Tdic2A-contig17505561	Bradi1g00720.1	Os03t0859800-01	Sb01g000370.1	-	-	-
Tdic2A-contig17505558	-	-	-	-	Td_WEWseq_PGSB_v3_chr2A_Loc014577.1	-
Tdic2A-contig17505554	-	Os04t0544500-01	Sb06g024200.1	-	-	-
Tdic2A-contig17505550	Bradi5g08430.1	-	-	MLOC_38691.1	-	-
Tdic2A-contig17505524	Bradi1g56600.1	Os07t0165200-01	Sb02g003750.1	AK368932	-	-
Tdic2A-contig17505511	Bradi5g17440.1	Os04t0546100-01	Sb06g024290.1	MLOC_56633.2	-	-
Tdic2A-contig17505474	Bradi5g03697.2	-	Sb06g001950.1	AK363640	-	-
Tdic2A-contig17505446	-	-	-	-	LoCoTd_WEWseq_PGSB_v3_chr2A_Loc016081.1	-
Tdic2A-contig17505423	-	-	-	AK356079	-	-
Tdic2A-contig17505412	Bradi3g04400.1	-	-	-	-	-
Tdic2A-contig17505401	Bradi5g18100.1	Os04t0558900-01	-	AK376932	Td_WEWseq_PGSB_v3_chr2A_Loc021115.1	Td_WEWseq_PGSB_v3_chr2A_Loc021115.1
Tdic2A-contig17505380	Bradi1g39200.1	-	Sb03g017630.1	-	-	-
Tdic2A-contig17505369	-	Os07t0638600-00	Sb02g040660.1	-	-	-
Tdic2A-contig17505356	Bradi1g43500.1	-	-	-	-	-
Tdic2A-contig17505341	Bradi1g76430.1	Os03t0130100-01	-	MLOC_74836.1	Td_WEWseq_PGSB_v3_chr2A_Loc018058.1	-
Tdic2A-contig17505327	-	Os04t0402100-01	-	MLOC_2075.1	-	-
Tdic2A-contig17505310	-	-	Sb06g033260.2	-	-	-
Tdic2A-contig17505309	Bradi5g23920.1	Os04t0647300-01	-	-	-	-
Tdic2A-contig17505296	-	-	-	-	Td_WEWseq_PGSB_v3_chr2A_Loc018814.1	-
Tdic2A-contig17505287	-	-	-	AK365002	-	-
Tdic2A-contig17505257	-	-	Sb04g020110.1	-	-	-
Tdic2A-contig17505251	-	-	-	MLOC_77359.2	-	-
Tdic2A-contig17505240	-	Os04t0683800-01	-	-	-	-
Tdic2A-contig17505238	-	-	-	-	Td_WEWseq_PGSB_v3_chr2A_Loc020915.1	-
Tdic2A-contig17505237	Bradi1g58725.1	-	-	-	-	-
Tdic2A-contig17505223	-	-	-	MLOC_46305.1	Td_WEWseq_PGSB_v3_chr3B_Loc043027.1	-
Tdic2A-contig17505216	Bradi5g18080.1	-	-	-	-	-
Tdic2A-contig17505201	Bradi5g13210.1	Os04t0472700-00	-	-	Td_WEWseq_PGSB_v3_chr2A_Loc016419.1	Td_WEWseq_PGSB_v3_chr2A_Loc016419.1
Tdic2A-contig17505195	Bradi3g11810.1	-	-	-	-	-
Tdic2A-contig17505176	Bradi1g04970.1	-	-	-	-	-
Tdic2A-contig17505167	-	-	-	-	LoCoTd_WEWseq_PGSB_v3_chr2A_Loc019437.1	LoCo_Td_WEWseq_PGSB_v3_chr2A_Loc019437.1
Tdic2A-contig17505156	-	Os04t0559000-00	Sb06g025110.1	-	Td_WEWseq_PGSB_v3_chr2A_Loc016937.1	-
Tdic2A-contig17505138	-	-	-	MLOC_51932.2	-	-
Tdic2A-contig17505137	-	Os07t0181800-01	-	AK357659	-	-
Tdic2A-contig17505129	-	-	-	-	sample12c65012_g1_i1	-
Tdic2A-contig17505125	-	-	-	-	LoCoTd_WEWseq_PGSB_v3_chr2A_Loc018156.1	-
Tdic2A-contig17505079	-	-	-	AK367320	LoCoTd_WEWseq_PGSB_v3_chr2A_Loc020059.1	LoCo_Td_WEWseq_PGSB_v3_chr2A_Loc020059.1
Tdic2A-contig17505069	Bradi1g57975.1	-	-	-	-	-
Tdic2A-contig17505046	Bradi1g77210.1	Os03t0120000-01	-	-	-	-
Tdic2A-contig17505038	Bradi5g06277.1	-	Sb06g016240.1	MLOC_11924.1	Td_WEWseq_PGSB_v3_chr2A_Loc015980.1	Td_WEWseq_PGSB_v3_chr2A_Loc015980.1
Tdic2A-contig17505003	-	Os01t0104900-01	-	MLOC_46067.3	-	-
Tdic2A-contig17505000	Bradi5g26480.1	-	Sb06g033260.2	-	-	-
Tdic2A-contig17504993	-	-	-	MLOC_72474.1	-	-
Tdic2A-contig17504978	-	Os04t0436800-01	Sb06g017180.1	MLOC_55469.1	Td_WEWseq_PGSB_v3_chr2A_Loc020398.1	Td_WEWseq_PGSB_v3_chr2A_Loc020398.1
Tdic2A-contig17504971	-	-	-	MLOC_36363.1	Td_WEWseq_PGSB_v3_chr2A_Loc018817.1	-
Tdic2A-contig17504961	Bradi1g77265.1	-	-	AK371664	-	-
Tdic2A-contig17504937	-	-	-	-	LoCoTd_WEWseq_PGSB_v3_chr2A_Loc018941.1	LoCo_Td_WEWseq_PGSB_v3_chr2A_Loc018941.1
Tdic2A-contig17504923	Bradi1g09480.1	-	-	-	-	-
Tdic2A-contig17504917	Bradi5g23845.1	-	-	-	-	-
Tdic2A-contig17504901	-	-	Sb10g027110.1	AK375379	-	-
Tdic2A-contig17504887	-	-	-	MLOC_6620.3	-	-
Tdic2A-contig17504861	-	-	Sb06g030120.1	MLOC_53532.1	-	-
Tdic2A-contig17504860	-	Os07t0592100-01	-	AK361551	sample11c23181_g1_i1	Td_WEWseq_PGSB_v3_chr2A_Loc015234.1
Tdic2A-contig17504859	Bradi1g24970.1	-	-	MLOC_70834.1	-	-
Tdic2A-contig17504854	-	-	-	MLOC_66880.1	-	-
Tdic2A-contig17504824	-	Os11t0207700-00	-	MLOC_75511.1	-	-
Tdic2A-contig17504823	-	Os03t0761900-01	-	-	-	-
Tdic2A-contig17504781	-	-	-	AK359767	-	-
Tdic2A-contig17504767	Bradi1g72790.1	Os03t0187300-01	-	-	-	-
Tdic2A-contig17504759	-	-	Sb02g028950.1	-	LoCoTd_WEWseq_PGSB_v3_chr2A_Loc019558.3	-
Tdic2A-contig17504752	-	-	-	-	LoCoTd_WEWseq_PGSB_v3_chr2A_Loc015827.10	-
Tdic2A-contig17504739	Bradi1g47730.1	-	Sb10g005390.1	MLOC_52753.1	LoCoTd_WEWseq_PGSB_v3_chr2A_Loc019666.1	Td_WEWseq_PGSB_v3_chr7B_Loc103505.1
Tdic2A-contig17504717	-	-	-	-	LoCoTd_WEWseq_PGSB_v3_chr2A_Loc019737.3	LoCo_Td_WEWseq_PGSB_v3_chr2A_Loc015536.1
Tdic2A-contig17504709	-	-	-	AK375303	-	-
Tdic2A-contig17504686	-	-	-	AK359044	-	-
Tdic2A-contig17504681	Bradi5g07840.1	Os04t0385600-01	-	-	-	-
Tdic2A-contig17504672	-	Os12t0104200-00	-	-	-	-
Tdic2A-contig17504670	-	-	-	AK361047	-	-
Tdic2A-contig17504659	-	Os04t0541500-01	-	MLOC_62861.3	-	-
Tdic2A-contig17504656	-	-	-	MLOC_51620.2	-	-
Tdic2A-contig17504620	Bradi4g44350.1	-	-	-	-	-
Tdic2A-contig17504605	Bradi1g07930.1	-	-	MLOC_74232.1	-	Td_WEWseq_PGSB_v3_chr5A_Loc064561.4
Tdic2A-contig17504604	Bradi3g27266.1	-	-	MLOC_63387.1	LoCoTd_WEWseq_PGSB_v3_chr2A_Loc017290.1	LoCo_Td_WEWseq_PGSB_v3_chr2A_Loc017290.1
Tdic2A-contig17504585	-	-	Sb02g015861.1	-	-	-
Tdic2A-contig17504576	-	-	-	AK359800	-	-
Tdic2A-contig17504570	-	-	-	AK248161.1	-	-
Tdic2A-contig17504541	-	-	Sb06g024125.1	-	-	-
Tdic2A-contig17504528	Bradi1g30360.2	Os02t0328600-01	-	-	-	Td_WEWseq_PGSB_v3_chr3A_Loc032454.11
Tdic2A-contig17504527	-	Os03t0667700-01	-	-	-	-
Tdic2A-contig17504507	Bradi1g17527.1	-	-	MLOC_370.1	Td_WEWseq_PGSB_v3_chr7B_Loc103066.1	-
Tdic2A-contig17504493	-	-	Sb04g019590.1	-	-	-
Tdic2A-contig17504491	Bradi2g59247.1	-	-	-	-	-
Tdic2A-contig17504489	Bradi1g47097.1	-	Sb10g005860.1	-	-	-
Tdic2A-contig17504488	-	-	-	-	LoCoTd_WEWseq_PGSB_v3_chr2A_Loc020491.18	-
Tdic2A-contig17504472	Bradi1g25847.1	Os07t0529700-01	Sb02g035160.1	-	sample11c15985_g1_i2	-
Tdic2A-contig17504454	-	-	-	-	-	LoCo_Td_WEWseq_PGSB_v3_chr2A_Loc021256.1
Tdic2A-contig17504443	-	-	-	MLOC_61723.2	-	-
Tdic2A-contig17504403	-	-	-	MLOC_54151.1	-	-
Tdic2A-contig17504393	-	-	-	AK356530	-	-
Tdic2A-contig17504374	Bradi4g10500.1	-	-	-	LoCoTd_WEWseq_PGSB_v3_chr2A_Loc017600.1	-
Tdic2A-contig17504370	Bradi1g24950.2	Os01t0916800-00	-	MLOC_10832.5	-	-
Tdic2A-contig17504361	-	-	-	AK371500	LoCoTd_WEWseq_PGSB_v3_chr2A_Loc017891.1	-
Tdic2A-contig17504334	Bradi4g21363.1	-	-	-	-	-
Tdic2A-contig17504333	Bradi1g19830.1	-	Sb06g032040.1	-	-	Td_WEWseq_PGSB_v3_chr2A_Loc014885.1
Tdic2A-contig17504314	Bradi1g23510.1	-	Sb02g037510.1	AK363280	sample7c20293_g1_i1	-
Tdic2A-contig17504293	Bradi2g31180.1	-	-	-	-	-
Tdic2A-contig17504269	-	-	-	-	-	LoCo_Td_WEWseq_PGSB_v3_chr2A_Loc020008.1
Tdic2A-contig17504254	-	-	-	MLOC_18035.1	LoCoTd_WEWseq_PGSB_v3_chr2A_Loc018355.1	-
Tdic2A-contig17504251	Bradi1g20470.1	Os07t0631300-01	Sb02g040230.1	MLOC_17448.2	-	-
Tdic2A-contig17504250	-	-	-	-	LoCoTd_WEWseq_PGSB_v3_chr2A_Loc015716.1	-
Tdic2A-contig17504249	-	-	-	AK364547	-	-
Tdic2A-contig17504248	-	Os07t0557200-01	Sb02g036190.1	-	-	-
Tdic2A-contig17504239	Bradi5g18857.1	Os03t0667700-01	Sb06g025930.2	MLOC_44876.1	-	-
Tdic2A-contig17504223	-	Os07t0588300-00	Sb02g037980.1	MLOC_74022.2	-	-
Tdic2A-contig17504198	-	-	Sb03g044640.1	-	-	-
Tdic2A-contig17504153	-	-	Sb06g018480.1	-	sample12c16281_g1_i1	-
Tdic2A-contig17504150	Bradi1g22780.1	-	-	MLOC_40345.1	-	-
Tdic2A-contig17504143	Bradi1g53947.1	Os04t0584100-01	Sb06g026570.1	MLOC_77880.1	-	-
Tdic2A-contig17504142	-	-	-	MLOC_477.3	sample11c69415_g1_i1	-
Tdic2A-contig17504126	Bradi1g19920.1	Os12t0633000-01	-	-	-	-
Tdic2A-contig17504118	-	-	-	-	LoCoTd_WEWseq_PGSB_v3_chr2A_Loc018784.1	-
Tdic2A-contig17504113	-	Os08t0554050-01	Sb02g031900.1	-	-	-
Tdic2A-contig17504106	-	-	-	MLOC_5973.1	-	-
Tdic2A-contig17504100	-	Os04t0557000-01	Sb10g003500.1	MLOC_33004.2	Td_WEWseq_PGSB_v3_chr2A_Loc021120.1	Td_WEWseq_PGSB_v3_chr2A_Loc021120.1
Tdic2A-contig17504084	Bradi4g19670.1	Os01t0708600-01	-	MLOC_59846.2	-	-
Tdic2A-contig17504058	Bradi3g17240.1	-	-	-	-	-
Tdic2A-contig17504046	-	-	-	-	Td_WEWseq_PGSB_v3_chr2A_Loc014138.1	-
Tdic2A-contig17504034	-	-	-	MLOC_58913.1	Td_WEWseq_PGSB_v3_chr2A_Loc020553.7	Td_WEWseq_PGSB_v3_chr2A_Loc020553.10
Tdic2A-contig17504022	Bradi2g39537.1	-	Sb05g002530.1	-	Td_WEWseq_PGSB_v3_chr2A_Loc016820.1	Td_WEWseq_PGSB_v3_chr2A_Loc016820.1
Tdic2A-contig17504016	-	-	-	-	LoCoTd_WEWseq_PGSB_v3_chr2A_Loc018523.1	-
Tdic2A-contig17504014	Bradi1g57080.1	Os07t0160000-00	-	-	-	-
Tdic2A-contig17504010	Bradi1g59040.1	-	-	-	-	-
Tdic2A-contig17504005	-	-	-	-	Td_WEWseq_PGSB_v3_chr2A_Loc014254.1	-
Tdic2A-contig17503991	Bradi3g06253.1	Os06t0226000-01	-	-	LoCoTd_WEWseq_PGSB_v3_chr2A_Loc016534.1	LoCo_Td_WEWseq_PGSB_v3_chr2A_Loc016534.1
Tdic2A-contig17503978	-	-	Sb01g000430.1	MLOC_66314.2	sample7c27088_g3_i2	-
Tdic2A-contig17503972	Bradi1g55730.1	-	-	-	-	-
Tdic2A-contig17503964	-	-	-	-	LoCoTd_WEWseq_PGSB_v3_chr2A_Loc017028.2	-
Tdic2A-contig17503960	-	-	-	-	LoCoTd_WEWseq_PGSB_v3_chr2A_Loc019439.2	-
Tdic2A-contig17503955	-	-	-	-	LoCoTd_WEWseq_PGSB_v3_chr2A_Loc022258.1	-
Tdic2A-contig17503952	-	-	-	-	-	LoCo_Td_WEWseq_PGSB_v3_chr5A_Loc065436.1
Tdic2A-contig17503946	-	-	-	-	LoCoTd_WEWseq_PGSB_v3_chr2A_Loc014935.1	-
Tdic2A-contig17503945	-	Os11t0151200-01	-	MLOC_72685.1	-	-
Tdic2A-contig17503923	Bradi2g59480.1	Os01t0927600-01	-	AK372798	sample8c51556_g1_i1	-
Tdic2A-contig17503914	Bradi1g26420.1	-	-	MLOC_11948.5	-	-
Tdic2A-contig17503911	-	-	-	AK251581.1	Td_WEWseq_PGSB_v3_chr2A_Loc019802.1	Td_WEWseq_PGSB_v3_chr2A_Loc019802.3
Tdic2A-contig17503906	-	-	-	-	Td_WEWseq_PGSB_v3_chr2A_Loc018597.1	-
Tdic2A-contig17503893	-	-	Sb01g005360.1	-	-	-
Tdic2A-contig17503879	Bradi5g07370.1	Os04t0379300-01	Sb06g013020.1	AK355586	-	-
Tdic2A-contig17503876	-	-	-	-	sample12c42333_g1_i1	-
Tdic2A-contig17503860	-	-	-	MLOC_76387.1	-	-
Tdic2A-contig17503846	Bradi1g22590.1	Os06t0235400-01	Sb02g038345.1	MLOC_68924.1	sample7c34559_g1_i1	-
Tdic2A-contig17503829	-	-	Sb06g017130.1	-	LoCoTd_WEWseq_PGSB_v3_chr2A_Loc016207.1	-
Tdic2A-contig17503815	-	-	-	-	LoCoTd_WEWseq_PGSB_v3_chr2A_Loc020625.1	LoCo_Td_WEWseq_PGSB_v3_chr2A_Loc020625.1
Tdic2A-contig17503800	Bradi5g00650.1	-	-	AK356424	-	Td_WEWseq_PGSB_v3_chr2A_Loc014065.1
Tdic2A-contig17503788	Bradi1g34150.1	-	-	AK359981	-	-
Tdic2A-contig17503787	-	-	-	AK368997	Td_WEWseq_PGSB_v3_chr2A_Loc020084.1	Td_WEWseq_PGSB_v3_chr2A_Loc020084.1
Tdic2A-contig17503779	Bradi1g17160.1	-	-	MLOC_44215.2	-	-
Tdic2A-contig17503740	-	-	-	MLOC_64395.3	-	-
Tdic2A-contig17503725	Bradi2g19280.1	-	Sb10g027110.1	AK375658	-	-
Tdic2A-contig17503721	Bradi2g30695.1	-	-	-	-	LoCo_Td_WEWseq_PGSB_v3_chr2A_Loc021589.1
Tdic2A-contig17503717	-	-	-	-	sample7c16885_g1_i2	LoCo_Td_WEWseq_PGSB_v3_chr2A_Loc016153.1
Tdic2A-contig17503711	-	-	-	-	sample11c12428_g1_i1	-
Tdic2A-contig17503701	-	-	-	-	LoCoTd_WEWseq_PGSB_v3_chr2A_Loc021607.1	-
Tdic2A-contig17503697	-	Os04t0691800-01	Sb06g034070.1	-	-	-
Tdic2A-contig17503685	Bradi4g17230.1	-	-	-	Td_WEWseq_PGSB_v3_chr2A_Loc018272.2	-
Tdic2A-contig17503682	Bradi1g72850.1	Os04t0402300-00	-	-	-	-
Tdic2A-contig17503680	-	-	-	MLOC_11508.1	LoCoTd_WEWseq_PGSB_v3_chr2A_Loc018341.1	LoCo_Td_WEWseq_PGSB_v3_chr2A_Loc018341.1
Tdic2A-contig17503669	-	Os04t0670900-00	Sb06g032410.1	MLOC_73110.2	Td_WEWseq_PGSB_v3_chr2A_Loc017861.4	-
Tdic2A-contig17503652	-	-	-	-	LoCoTd_WEWseq_PGSB_v3_chr2A_Loc015385.4	-
Tdic2A-contig17503647	-	Os04t0201900-00	-	-	Td_WEWseq_PGSB_v3_chr2A_Loc018426.4	-
Tdic2A-contig17503640	-	-	-	AK361977	-	-
Tdic2A-contig17503636	-	Os04t0544500-01	Sb06g024200.1	-	-	-
Tdic2A-contig17503635	Bradi3g17670.1	-	-	-	-	Td_WEWseq_PGSB_v3_chr2A_Loc018563.1
Tdic2A-contig17503619	-	Os04t0524500-01	-	MLOC_37227.2	-	-
Tdic2A-contig17503617	-	-	-	AK360716	Td_WEWseq_PGSB_v3_chr2A_Loc015259.5	-
Tdic2A-contig17503605	-	-	-	-	LoCoTd_WEWseq_PGSB_v3_chr4B_Loc058504.1	-
Tdic2A-contig17503603	Bradi3g23160.2	Os10t0390500-01	-	-	-	-
Tdic2A-contig17503593	-	-	-	-	LoCoTd_WEWseq_PGSB_v3_chr2A_Loc017458.1	LoCo_Td_WEWseq_PGSB_v3_chr2A_Loc017458.1
Tdic2A-contig17503584	Bradi1g12267.1	-	Sb03g000205.1	-	-	-
Tdic2A-contig17503560	-	-	-	MLOC_59245.1	-	-
Tdic2A-contig17503553	Bradi5g13450.1	Os02t0594800-01	Sb04g024780.1	MLOC_43934.1	-	-
Tdic2A-contig17503548	-	-	-	-	sample8c61014_g1_i1	LoCo_Td_WEWseq_PGSB_v3_chr5A_Loc062036.1
Tdic2A-contig17503546	-	-	Sb07g001180.1	-	-	-
Tdic2A-contig17503541	-	-	-	-	sample7c22983_g2_i4	-
Tdic2A-contig17503538	-	Os07t0288700-02	-	-	-	-
Tdic2A-contig17503524	-	-	-	-	-	LoCo_Td_WEWseq_PGSB_v3_chr7B_Loc102371.6
Tdic2A-contig17503523	Bradi2g28414.1	-	-	-	-	-
Tdic2A-contig17503514	Bradi2g06320.1	-	Sb01g025305.1	-	-	-
Tdic2A-contig17503504	Bradi3g17240.1	-	-	-	-	-
Tdic2A-contig17503493	-	Os01t0372700-01	-	MLOC_5218.1	Td_WEWseq_PGSB_v3_chr2A_Loc022077.1	-
Tdic2A-contig17503488	-	-	-	MLOC_9936.1	-	-
Tdic2A-contig17503468	-	-	-	AK360283	Td_WEWseq_PGSB_v3_chr2A_Loc015195.3	-
Tdic2A-contig17503466	Bradi2g15820.1	-	Sb09g029100.1	-	LoCoTd_WEWseq_PGSB_v3_chr2A_Loc019094.1	LoCo_Td_WEWseq_PGSB_v3_chr2A_Loc019094.1
Tdic2A-contig17503464	-	Os11t0597700-01	-	-	-	-
Tdic2A-contig17503452	Bradi5g02490.1	-	Sb01g031685.1	-	-	-
Tdic2A-contig17503449	Bradi1g57546.1	Os07t0124800-01	Sb02g002120.1	AK359232	Td_WEWseq_PGSB_v3_chr2A_Loc020090.11	-
Tdic2A-contig17503448	Bradi1g18200.1	-	-	MLOC_60505.1	-	-
Tdic2A-contig17503428	Bradi5g05230.1	Os04t0347600-01	Sb06g004980.1	AK361615	-	-
Tdic2A-contig17503425	-	-	-	-	Td_WEWseq_PGSB_v3_chr2A_Loc016732.1	-
Tdic2A-contig17503403	-	-	Sb01g030030.1	-	-	-
Tdic2A-contig17503402	Bradi3g02560.1	Os02t0125600-00	Sb04g002180.1	-	-	-
Tdic2A-contig17503375	-	-	-	-	sample12c14526_g1_i1	-
Tdic2A-contig17503354	Bradi5g20734.1	-	-	-	-	-
Tdic2A-contig17503350	-	-	-	-	sample11c64255_g1_i1	-
Tdic2A-contig17503344	-	-	-	MLOC_55612.1	-	-
Tdic2A-contig17503332	-	-	-	-	Td_WEWseq_PGSB_v3_chr2A_Loc021766.1	-
Tdic2A-contig17503321	-	-	-	-	Td_WEWseq_PGSB_v3_chr2A_Loc016453.8	-
Tdic2A-contig17503314	-	-	-	MLOC_25787.1	Td_WEWseq_PGSB_v3_chr2A_Loc016155.1	Td_WEWseq_PGSB_v3_chr2A_Loc016155.1
Tdic2A-contig17503297	-	-	-	MLOC_5957.1	-	-
Tdic2A-contig17503288	-	-	-	-	LoCoTd_WEWseq_PGSB_v3_chr2A_Loc018274.1	-
Tdic2A-contig17503275	Bradi1g53857.1	Os07t0223700-00	-	AK365954	Td_WEWseq_PGSB_v3_chr2A_Loc019914.11	-
Tdic2A-contig17503261	Bradi1g26440.1	Os07t0511500-01	Sb02g034440.1	-	LoCoTd_WEWseq_PGSB_v3_chr2A_Loc019680.1	-
Tdic2A-contig17503254	-	-	-	-	LoCoTd_WEWseq_PGSB_v3_chr2A_Loc015563.1	LoCo_Td_WEWseq_PGSB_v3_chr2A_Loc015563.1
Tdic2A-contig17503242	-	-	-	-	LoCoTd_WEWseq_PGSB_v3_chr2A_Loc017338.1	-
Tdic2A-contig17503232	-	-	-	AK361931	-	-
Tdic2A-contig17503231	-	Os11t0130900-00	-	-	-	-
Tdic2A-contig17503228	-	-	-	MLOC_5536.8	-	-
Tdic2A-contig17503212	-	Os04t0603800-01	-	-	LoCoTd_WEWseq_PGSB_v3_chr2A_Loc018920.1	-
Tdic2A-contig17503193	-	-	Sb01g048270.1	MLOC_58960.1	Td_WEWseq_PGSB_v3_chr2A_Loc016122.11	-
Tdic2A-contig17503184	-	-	-	MLOC_57004.1	sample11c53946_g1_i1	-
Tdic2A-contig17503180	-	-	Sb02g017700.1	MLOC_476.1	-	-
Tdic2A-contig17503165	-	Os04t0513400-01	-	-	-	-
Tdic2A-contig17503139	Bradi5g21660.1	-	-	-	Td_WEWseq_PGSB_v3_chr2A_Loc017040.8	-
Tdic2A-contig17503103	Bradi1g27740.1	-	-	MLOC_5135.1	LoCoTd_WEWseq_PGSB_v3_chr2A_Loc015580.3	-
Tdic2A-contig17503099	-	-	Sb10g015050.1	-	-	-
Tdic2A-contig17503097	Bradi1g16840.1	Os03t0304400-01	-	-	Td_WEWseq_PGSB_v3_chr2A_Loc020955.6	-
Tdic2A-contig17503083	-	Os04t0307200-01	-	AK252299.1	-	-
Tdic2A-contig17503074	-	-	-	-	LoCoTd_WEWseq_PGSB_v3_chr2A_Loc015609.2	-
Tdic2A-contig17503073	-	Os11t0270500-01	Sb05g001570.1	-	-	-
Tdic2A-contig17503067	Bradi3g20010.1	-	-	-	-	-
Tdic2A-contig17503059	-	-	-	MLOC_43627.4	Td_WEWseq_PGSB_v3_chr2A_Loc019399.9	-
Tdic2A-contig17503007	-	-	-	MLOC_36718.3	sample12c6152_g2_i1	-
Tdic2A-contig17502996	-	-	-	MLOC_67410.1	-	-
Tdic2A-contig17502973	Bradi1g21320.1	Os03t0390000-02	Sb02g039650.1	MLOC_56367.1	Td_WEWseq_PGSB_v3_chr2A_Loc014384.6	-
Tdic2A-contig17502963	-	-	-	-	sample12c49492_g1_i1	-
Tdic2A-contig17502960	Bradi4g42087.1	-	-	-	Td_WEWseq_PGSB_v3_chr2A_Loc016130.4	-
Tdic2A-contig17502945	Bradi4g39260.1	-	-	-	Td_WEWseq_PGSB_v3_chr2A_Loc018654.14	-
Tdic2A-contig17502938	Bradi5g18940.1	-	Sb06g026020.1	-	Td_WEWseq_PGSB_v3_chr2A_Loc021053.2	Td_WEWseq_PGSB_v3_chr2A_Loc021053.2
Tdic2A-contig17502915	-	-	-	MLOC_17562.1	-	-
Tdic2A-contig17502912	Bradi5g25610.1	-	-	-	LoCoTd_WEWseq_PGSB_v3_chr3A_Loc035941.6	LoCo_Td_WEWseq_PGSB_v3_chr3A_Loc035941.6
Tdic2A-contig17502901	-	-	-	-	Td_WEWseq_PGSB_v3_chr2A_Loc019370.2	-
Tdic2A-contig17502890	Bradi5g21895.1	Os04t0617700-01	Sb06g028680.1	MLOC_69651.1	Td_WEWseq_PGSB_v3_chr2A_Loc021411.2	-
Tdic2A-contig17502884	-	-	-	MLOC_55662.1	-	-
Tdic2A-contig17502883	-	-	Sb03g020182.1	MLOC_61558.1	-	-
Tdic2A-contig17502866	-	Os02t0125600-00	-	-	-	-
Tdic2A-contig17502845	-	Os02t0281200-01	-	-	-	-
Tdic2A-contig17502844	-	-	-	-	Td_WEWseq_PGSB_v3_chr2A_Loc021693.1	-
Tdic2A-contig17502834	-	-	Sb04g008547.1	-	-	-
Tdic2A-contig17502821	-	-	-	MLOC_67187.1	LoCoTd_WEWseq_PGSB_v3_chr2A_Loc015099.2	-
Tdic2A-contig17502809	Bradi4g03180.1	-	Sb06g032850.1	-	-	-
Tdic2A-contig17502807	-	-	-	MLOC_15202.1	Td_WEWseq_PGSB_v3_chr2A_Loc019895.2	-
Tdic2A-contig17502800	Bradi3g36980.1	-	-	MLOC_52447.1	-	-
Tdic2A-contig17502788	Bradi3g17240.1	-	Sb05g006500.1	-	-	-
Tdic2A-contig17502787	Bradi5g03977.1	Os04t0226800-00	-	MLOC_61794.1	sample11c68104_g1_i1	-
Tdic2A-contig17502739	-	-	-	-	Td_WEWseq_PGSB_v3_chr2A_Loc017414.1	-
Tdic2A-contig17502724	Bradi4g45140.1	Os10t0487600-01	Sb02g020960.1	-	LoCoTd_WEWseq_PGSB_v3_chr2A_Loc016993.2	-
Tdic2A-contig17502719	-	-	-	-	LoCoTd_WEWseq_PGSB_v3_chr2A_Loc021587.1	-
Tdic2A-contig17502718	Bradi2g03437.1	-	Sb03g008850.1	-	-	-
Tdic2A-contig17502710	Bradi1g19810.1	-	-	AK355538	-	-
Tdic2A-contig17502695	-	-	-	MLOC_37572.7	-	-
Tdic2A-contig17502677	Bradi1g56760.1	Os07t0164000-01	Sb02g003680.1	MLOC_52096.4	-	-
Tdic2A-contig17502663	-	-	Sb01g023050.1	MLOC_76709.2	-	-
Tdic2A-contig17502652	Bradi5g00770.1	-	-	-	-	-
Tdic2A-contig17502647	-	-	-	AK363630	-	-
Tdic2A-contig17502646	-	Os12t0428600-01	Sb08g012560.1	MLOC_54346.5	-	-
Tdic2A-contig17502643	-	Os04t0492900-01	Sb06g021160.1	-	LoCoTd_WEWseq_PGSB_v3_chr2A_Loc020687.1	-
Tdic2A-contig17502642	-	-	-	-	sample11c7765_g1_i1	-
Tdic2A-contig17502632	Bradi1g15030.1	Os03t0602300-01	Sb01g015040.1	-	Td_WEWseq_PGSB_v3_chr2A_Loc014111.17	Td_WEWseq_PGSB_v3_chr2A_Loc014111.18
Tdic2A-contig17502621	-	Os04t0436100-01	Sb06g017150.1	-	Td_WEWseq_PGSB_v3_chr2A_Loc016206.5	-
Tdic2A-contig17502619	Bradi5g15300.1	Os04t0509100-00	Sb06g022160.1	-	Td_WEWseq_PGSB_v3_chr2A_Loc016623.15	-
Tdic2A-contig17502607	-	-	Sb10g006910.1	-	-	-
Tdic2A-contig17502602	Bradi5g21447.1	-	Sb02g007540.1	-	sample8c37136_g1_i1	-
Tdic2A-contig17502593	-	-	Sb01g000950.1	-	LoCoTd_WEWseq_PGSB_v3_chrUn_Loc110049.1	-
Tdic2A-contig17502591	-	-	-	-	LoCoTd_WEWseq_PGSB_v3_chr2A_Loc015254.2	-
Tdic2A-contig17502586	-	-	-	-	Td_WEWseq_PGSB_v3_chr2A_Loc014770.3	-
Tdic2A-contig17502585	-	-	-	MLOC_6738.1	-	-
Tdic2A-contig17502570	-	-	-	-	LoCoTd_WEWseq_PGSB_v3_chr2A_Loc015648.1	-
Tdic2A-contig17502553	Bradi1g27040.1	-	-	MLOC_13690.1	-	-
Tdic2A-contig17502531	Bradi2g43110.1	Os01t0607900-01	Sb03g027400.1	-	-	-
Tdic2A-contig17502524	Bradi3g20867.1	-	Sb01g025950.1	MLOC_61989.1	-	-
Tdic2A-contig17502515	-	-	-	-	Td_WEWseq_PGSB_v3_chr2A_Loc019303.1	-
Tdic2A-contig17502511	-	-	Sb07g006096.1	-	-	-
Tdic2A-contig17502500	Bradi1g25770.1	Os07t0533800-01	Sb02g035310.1	MLOC_51955.1	Td_WEWseq_PGSB_v3_chr2A_Loc015429.1	Td_WEWseq_PGSB_v3_chr2A_Loc015429.1
Tdic2A-contig17502493	-	-	-	MLOC_54856.2	-	-
Tdic2A-contig17502487	-	-	-	-	sample8c28634_g5_i1	-
Tdic2A-contig17502470	-	-	-	MLOC_56837.1	Td_WEWseq_PGSB_v3_chr2A_Loc017242.1	Td_WEWseq_PGSB_v3_chr2A_Loc017242.1
Tdic2A-contig17502466	-	-	-	MLOC_71382.1	-	-
Tdic2A-contig17502461	-	Os02t0661100-01	-	-	-	-
Tdic2A-contig17502460	Bradi1g08080.1	-	-	-	-	-
Tdic2A-contig17502454	-	-	Sb07g022850.1	-	-	-
Tdic2A-contig17502446	-	-	-	MLOC_12896.2	-	-
Tdic2A-contig17502418	-	-	Sb04g003500.1	-	LoCoTd_WEWseq_PGSB_v3_chr2A_Loc020195.4	-
Tdic2A-contig17502408	Bradi1g20340.1	-	-	MLOC_72643.1	-	-
Tdic2A-contig17502400	-	-	-	MLOC_12131.1	-	-
Tdic2A-contig17502368	-	-	-	-	LoCoTd_WEWseq_PGSB_v3_chr2A_Loc018235.1	-
Tdic2A-contig17502365	-	Os03t0570100-01	Sb01g001200.1	-	-	-
Tdic2A-contig17502355	Bradi1g23320.1	-	Sb02g037670.1	AK371186	Td_WEWseq_PGSB_v3_chr2A_Loc015196.2	-
Tdic2A-contig17502349	-	-	-	-	LoCoTd_WEWseq_PGSB_v3_chr2A_Loc020181.1	LoCo_Td_WEWseq_PGSB_v3_chr2A_Loc020181.1
Tdic2A-contig17502344	-	-	Sb04g001440.1	-	-	-
Tdic2A-contig17502326	-	Os04t0583700-00	-	-	Td_WEWseq_PGSB_v3_chr2A_Loc021397.8	-
Tdic2A-contig17502312	-	Os04t0129500-01	Sb06g001240.1	AK362062	-	-
Tdic2A-contig17502301	-	-	-	-	-	LoCo_Td_WEWseq_PGSB_v3_chr2A_Loc019043.1
Tdic2A-contig17502277	Bradi3g46440.1	Os04t0625300-01	Sb06g029102.1	MLOC_3091.1	-	-
Tdic2A-contig17502234	-	-	-	AK357698	-	-
Tdic2A-contig17502223	-	-	-	MLOC_75821.1	sample12c19885_g3_i1	-
Tdic2A-contig17502205	-	-	Sb05g011450.1	MLOC_24563.1	-	-
Tdic2A-contig17502197	-	-	-	MLOC_8686.1	-	-
Tdic2A-contig17502194	Bradi3g01100.1	Os02t0110000-01	-	-	-	-
Tdic2A-contig17502186	Bradi1g22050.1	-	-	AK251036.1	Td_WEWseq_PGSB_v3_chr2A_Loc019312.1	-
Tdic2A-contig17502170	-	-	-	-	LoCoTd_WEWseq_PGSB_v3_chr1B_Loc013220.1	-
Tdic2A-contig17502159	Bradi1g24490.1	-	-	-	sample11c8522_g1_i1	-
Tdic2A-contig17502135	Bradi4g07847.1	-	-	AK374957	-	LoCo_Td_WEWseq_PGSB_v3_chr2A_Loc017938.1
Tdic2A-contig17502119	-	-	Sb0012s002310.1	-	-	-
Tdic2A-contig17502109	-	Os10t0388600-00	Sb01g002723.1	-	-	-
Tdic2A-contig17502084	Bradi1g58730.1	-	Sb05g016005.1	-	-	-
Tdic2A-contig17502068	-	-	-	MLOC_43731.1	-	-
Tdic2A-contig17502063	-	-	Sb07g021360.1	-	-	-
Tdic2A-contig17502045	Bradi5g02800.1	-	-	MLOC_78939.2	-	-
Tdic2A-contig17502033	-	-	-	MLOC_58118.1	-	Td_WEWseq_PGSB_v3_chr5B_Loc074423.1
Tdic2A-contig17502030	-	-	-	-	Td_WEWseq_PGSB_v3_chr2A_Loc021047.5	-
Tdic2A-contig17502028	Bradi2g11590.1	-	-	-	-	-
Tdic2A-contig17502027	Bradi1g21820.1	Os07t0607300-01	Sb02g038900.1	-	-	-
Tdic2A-contig17502019	-	Os02t0204700-00	-	MLOC_53497.2	-	-
Tdic2A-contig17502013	Bradi5g00970.1	-	-	-	-	-
Tdic2A-contig17502012	Bradi1g55847.1	Os07t0175100-01	Sb02g004140.1	MLOC_38130.1	Td_WEWseq_PGSB_v3_chr2A_Loc019913.3	Td_WEWseq_PGSB_v3_chr2A_Loc019913.1
Tdic2A-contig17501990	-	-	-	AK358158	sample8c12762_g1_i1	-
Tdic2A-contig17501986	Bradi1g16720.1	Os07t0692600-01	Sb02g043870.1	MLOC_62226.2	-	-
Tdic2A-contig17501969	-	-	-	-	Td_WEWseq_PGSB_v3_chr2A_Loc019034.2	-
Tdic2A-contig17501961	-	-	-	-	Td_WEWseq_PGSB_v3_chr2A_Loc020225.3	-
Tdic2A-contig17501946	Bradi5g14137.1	Os04t0490300-01	Sb06g020960.1	-	Td_WEWseq_PGSB_v3_chr2A_Loc016500.2	-
Tdic2A-contig17501936	Bradi5g12900.1	-	-	-	-	-
Tdic2A-contig17501932	-	-	-	-	LoCoTd_WEWseq_PGSB_v3_chr2A_Loc020023.1	LoCo_Td_WEWseq_PGSB_v3_chr2A_Loc020023.1
Tdic2A-contig17501925	-	-	-	-	LoCoTd_WEWseq_PGSB_v3_chr2A_Loc022180.1	LoCo_Td_WEWseq_PGSB_v3_chr2A_Loc022180.1
Tdic2A-contig17501922	-	-	-	-	LoCoTd_WEWseq_PGSB_v3_chr2A_Loc016557.1	LoCo_Td_WEWseq_PGSB_v3_chr2A_Loc016557.1
Tdic2A-contig17501912	-	-	-	AK357446	-	-
Tdic2A-contig17501902	-	-	-	-	LoCoTd_WEWseq_PGSB_v3_chr2A_Loc018492.1	-
Tdic2A-contig17501882	-	-	Sb02g012910.1	MLOC_30326.1	-	-
Tdic2A-contig17501881	-	-	Sb05g022840.1	-	-	-
Tdic2A-contig17501868	Bradi1g05837.1	-	Sb01g005420.1	-	-	LoCo_Td_WEWseq_PGSB_v3_chr2A_Loc018576.1
Tdic2A-contig17501857	Bradi3g27300.1	-	-	MLOC_75831.1	-	-
Tdic2A-contig17501852	-	Os07t0103200-01	Sb02g000450.1	MLOC_3594.2	-	-
Tdic2A-contig17501806	-	-	Sb02g031100.1	-	-	-
Tdic2A-contig17501791	-	-	-	MLOC_19653.2	-	-
Tdic2A-contig17501789	-	Os05t0442550-01	Sb04g008547.1	-	-	-
Tdic2A-contig17501779	-	-	-	-	LoCoTd_WEWseq_PGSB_v3_chr2A_Loc019832.1	-
Tdic2A-contig17501773	-	-	-	AK364238	-	-
Tdic2A-contig17501735	-	-	-	-	sample8c30642_g1_i1	-
Tdic2A-contig17501730	Bradi5g26820.1	Os04t0682800-01	Sb06g033310.1	MLOC_57408.2	-	-
Tdic2A-contig17501725	Bradi2g37260.1	Os04t0166000-01	-	-	-	-
Tdic2A-contig17501707	-	-	-	-	-	Td_WEWseq_PGSB_v3_chr2A_Loc015742.1
Tdic2A-contig17501704	Bradi1g20550.1	Os07t0628600-00	Sb02g040150.1	MLOC_14939.1	-	-
Tdic2A-contig17501673	Bradi4g10670.1	-	Sb07g028525.1	MLOC_79257.1	LoCoTd_WEWseq_PGSB_v3_chr2A_Loc014742.1	LoCo_Td_WEWseq_PGSB_v3_chr2A_Loc014742.1
Tdic2A-contig17501669	-	Os10t0487600-02	-	-	-	-
Tdic2A-contig17501641	Bradi1g17710.1	Os02t0167700-01	Sb04g004540.1	MLOC_67779.1	LoCoTd_WEWseq_PGSB_v3_chr2A_Loc018336.1	-
Tdic2A-contig17501640	Bradi1g58297.1	Os07t0147700-01	Sb02g002880.1	MLOC_11063.4	sample8c18028_g1_i2	-
Tdic2A-contig17501638	-	-	Sb06g022010.1	-	Td_WEWseq_PGSB_v3_chr4A_Loc054570.1	-
Tdic2A-contig17501616	Bradi2g58230.1	-	-	-	-	-
Tdic2A-contig17501613	-	Os02t0118950-00	Sb09g027510.1	MLOC_44276.3	-	-
Tdic2A-contig17501586	-	Os12t0539700-01	-	-	-	-
Tdic2A-contig17501572	-	-	-	MLOC_20518.1	LoCoTd_WEWseq_PGSB_v3_chr2A_Loc017805.1	LoCo_Td_WEWseq_PGSB_v3_chr2A_Loc017805.1
Tdic2A-contig17501569	Bradi2g37795.1	-	Sb01g014270.1	-	-	-
Tdic2A-contig17501564	-	-	-	MLOC_79411.2	Td_WEWseq_PGSB_v3_chr2A_Loc014991.8	-
Tdic2A-contig17501543	Bradi1g28890.1	-	-	-	-	-
Tdic2A-contig17501539	Bradi1g26830.1	Os07t0501800-01	Sb02g034070.1	AK252241.1	-	-
Tdic2A-contig17501530	-	-	Sb01g021990.1	AK364238	-	-
Tdic2A-contig17501492	-	-	-	-	sample12c54625_g1_i1	-
Tdic2A-contig17501485	-	-	-	MLOC_56837.1	LoCoTd_WEWseq_PGSB_v3_chr2A_Loc021387.1	LoCo_Td_WEWseq_PGSB_v3_chr2A_Loc021387.1
Tdic2A-contig17501480	Bradi1g57060.1	Os07t0160300-01	-	MLOC_50839.5	Td_WEWseq_PGSB_v3_chr2A_Loc019863.1	Td_WEWseq_PGSB_v3_chr2A_Loc019863.1
Tdic2A-contig17501443	Bradi1g25057.1	-	Sb02g036080.1	MLOC_9013.1	Td_WEWseq_PGSB_v3_chr2A_Loc015361.2	-
Tdic2A-contig17501426	-	Os12t0103150-00	Sb04g001440.1	AK370639	-	-
Tdic2A-contig17501410	-	-	-	-	Td_WEWseq_PGSB_v3_chr2A_Loc020279.1	-
Tdic2A-contig17501389	-	-	-	-	-	LoCo_Td_WEWseq_PGSB_v3_chr2A_Loc015599.1
Tdic2A-contig17501376	-	-	-	-	LoCoTd_WEWseq_PGSB_v3_chr2A_Loc020241.3	-
Tdic2A-contig17501369	Bradi1g54130.1	-	-	-	sample7c29128_g1_i1	-
Tdic2A-contig17501360	Bradi1g17790.1	-	-	MLOC_68384.2	-	-
Tdic2A-contig17501359	-	-	-	MLOC_66478.3	-	-
Tdic2A-contig17501333	Bradi1g20640.1	Os02t0778400-01	-	-	-	-
Tdic2A-contig17501330	-	-	-	-	Td_WEWseq_PGSB_v3_chr2A_Loc017691.1	Td_WEWseq_PGSB_v3_chr2A_Loc017691.1
Tdic2A-contig17501287	Bradi4g41940.1	Os12t0162100-01	-	-	-	-
Tdic2A-contig17501265	Bradi2g38850.1	-	Sb10g028260.1	-	-	-
Tdic2A-contig17501257	-	-	-	MLOC_66989.2	Td_WEWseq_PGSB_v3_chr2A_Loc021803.3	-
Tdic2A-contig17501253	Bradi1g57240.1	-	-	MLOC_44356.1	Td_WEWseq_PGSB_v3_chr2A_Loc018442.1	-
Tdic2A-contig17501252	-	Os02t0287800-00	-	-	LoCoTd_WEWseq_PGSB_v3_chr2A_Loc014332.6	-
Tdic2A-contig17501231	-	-	-	AK357000	-	-
Tdic2A-contig17501222	-	-	-	AK362521	-	-
Tdic2A-contig17501221	Bradi3g08420.1	-	-	-	-	-
Tdic2A-contig17501212	Bradi5g22730.1	-	Sb06g029440.1	MLOC_55907.2	-	-
Tdic2A-contig17501173	-	-	-	-	LoCoTd_WEWseq_PGSB_v3_chr4A_Loc054202.1	LoCo_Td_WEWseq_PGSB_v3_chr4A_Loc054202.1
Tdic2A-contig17501162	-	-	-	-	sample12c54141_g1_i1	-
Tdic2A-contig17501158	-	-	-	MLOC_77747.2	LoCoTd_WEWseq_PGSB_v3_chr2A_Loc018255.1	LoCo_Td_WEWseq_PGSB_v3_chr2A_Loc018255.1
Tdic2A-contig17501112	-	-	-	-	Td_WEWseq_PGSB_v3_chr2A_Loc019490.3	-
Tdic2A-contig17501109	-	-	Sb04g023170.1	MLOC_69399.1	sample8c46842_g1_i1	-
Tdic2A-contig17501085	Bradi1g43920.1	-	-	MLOC_39950.2	-	-
Tdic2A-contig17501079	Bradi1g24000.1	-	-	-	-	-
Tdic2A-contig17501077	-	-	-	-	LoCoTd_WEWseq_PGSB_v3_chr2A_Loc021389.1	-
Tdic2A-contig17501070	-	-	-	-	-	LoCo_Td_WEWseq_PGSB_v3_chrUn_Loc107255.16
Tdic2A-contig17501053	-	Os01t0961200-01	-	MLOC_70761.3	-	-
Tdic2A-contig17501049	-	Os11t0438400-01	-	-	-	-
Tdic2A-contig17501045	Bradi4g19457.1	Os11t0455500-01	Sb05g014470.2	-	-	-
Tdic2A-contig17501041	-	Os07t0517000-01	-	-	-	-
Tdic2A-contig17501023	-	Os02t0509600-01	-	MLOC_73663.1	-	-
Tdic2A-contig17501010	-	-	-	MLOC_58742.2	-	-
Tdic2A-contig17501008	Bradi4g17340.1	Os11t0525700-01	-	AK364267	-	-
Tdic2A-contig17500976	-	-	-	-	sample8c28125_g1_i2	-
Tdic2A-contig17500943	-	-	-	-	LoCoTd_WEWseq_PGSB_v3_chr2A_Loc017449.1	-
Tdic2A-contig17500940	Bradi1g04950.2	-	-	MLOC_17150.2	-	-
Tdic2A-contig17500928	-	-	Sb08g012560.1	MLOC_54346.5	-	-
Tdic2A-contig17500927	-	-	-	-	LoCoTd_WEWseq_PGSB_v3_chr2A_Loc020244.1	-
Tdic2A-contig17500894	-	Os04t0166000-01	-	-	-	-
Tdic2A-contig17500892	-	-	Sb06g016460.1	-	-	-
Tdic2A-contig17500866	Bradi4g11120.1	-	Sb02g021820.1	-	-	-
Tdic2A-contig17500855	-	Os02t0639600-01	-	-	Td_WEWseq_PGSB_v3_chr2A_Loc016676.2	-
Tdic2A-contig17500834	Bradi2g11590.1	-	-	MLOC_21373.1	LoCoTd_WEWseq_PGSB_v3_chr2A_Loc018645.4	-
Tdic2A-contig17500795	-	-	Sb07g019130.1	MLOC_5805.2	Td_WEWseq_PGSB_v3_chr2A_Loc014703.3	-
Tdic2A-contig17500792	Bradi2g51807.1	-	-	MLOC_10643.2	-	-
Tdic2A-contig17500786	Bradi3g00757.1	-	-	-	-	-
Tdic2A-contig17500778	-	-	Sb09g025860.1	-	-	-
Tdic2A-contig17500770	-	-	-	-	Td_WEWseq_PGSB_v3_chr2A_Loc014675.1	-
Tdic2A-contig17500759	-	-	Sb04g036340.1	-	Td_WEWseq_PGSB_v3_chr2A_Loc016372.3	-
Tdic2A-contig17500757	Bradi1g73010.1	Os03t0174200-01	-	AK373739	LoCoTd_WEWseq_PGSB_v3_chr2A_Loc015354.2	LoCo_Td_WEWseq_PGSB_v3_chr2A_Loc015355.1
Tdic2A-contig17500746	-	-	Sb02g034920.1	MLOC_12688.5	-	-
Tdic2A-contig17500734	-	Os04t0490700-01	-	MLOC_59520.2	Td_WEWseq_PGSB_v3_chr2A_Loc016503.1	Td_WEWseq_PGSB_v3_chr2A_Loc016503.1
Tdic2A-contig17500712	Bradi3g17240.1	-	-	-	-	-
Tdic2A-contig17500692	-	-	-	-	LoCoTd_WEWseq_PGSB_v3_chr2A_Loc018698.1	-
Tdic2A-contig17500677	-	Os04t0472200-01	-	MLOC_65113.1	-	-
Tdic2A-contig17500668	Bradi1g22520.1	-	-	MLOC_44338.1	-	-
Tdic2A-contig17500658	Bradi1g59860.1	-	-	MLOC_63045.1	-	-
Tdic2A-contig17500656	-	-	Sb02g005700.1	-	-	-
Tdic2A-contig17500644	Bradi4g31780.1	Os08t0410950-00	-	-	-	-
Tdic2A-contig17500628	Bradi4g37550.1	-	-	-	-	-
Tdic2A-contig17500622	-	Os03t0333300-01	-	-	Td_WEWseq_PGSB_v3_chr4A_Loc051861.2	Td_WEWseq_PGSB_v3_chr4A_Loc051861.2
Tdic2A-contig17500615	-	-	-	-	LoCoTd_WEWseq_PGSB_v3_chr2A_Loc016414.1	-
Tdic2A-contig17500578	-	-	-	-	LoCoTd_WEWseq_PGSB_v3_chr2A_Loc015649.1	LoCo_Td_WEWseq_PGSB_v3_chr2A_Loc015649.1
Tdic2A-contig17500568	-	-	-	-	LoCoTd_WEWseq_PGSB_v3_chr2A_Loc015670.3	-
Tdic2A-contig17500559	Bradi1g73127.1	Os09t0297800-01	Sb02g027890.1	-	-	-
Tdic2A-contig17500545	Bradi1g17750.1	-	Sb08g015513.1	MLOC_62444.1	-	-
Tdic2A-contig17500533	Bradi3g17240.1	-	-	-	-	-
Tdic2A-contig17500511	-	-	-	-	LoCoTd_WEWseq_PGSB_v3_chr2B_Loc026774.1	LoCo_Td_WEWseq_PGSB_v3_chr2B_Loc026774.1
Tdic2A-contig17500506	-	-	-	-	Td_WEWseq_PGSB_v3_chr2A_Loc018816.1	-
Tdic2A-contig17500504	-	-	Sb02g003760.1	MLOC_54618.1	-	-
Tdic2A-contig17500503	-	Os02t0329300-01	Sb04g014390.1	MLOC_44349.1	Td_WEWseq_PGSB_v3_chr2A_Loc020993.1	-
Tdic2A-contig17500497	-	-	-	-	sample12c24936_g1_i1	-
Tdic2A-contig17500485	-	-	-	-	LoCoTd_WEWseq_PGSB_v3_chr2A_Loc021561.1	-
Tdic2A-contig17500479	-	-	-	-	LoCoTd_WEWseq_PGSB_v3_chr2A_Loc019842.1	-
Tdic2A-contig17500468	Bradi2g13360.2	-	Sb04g001220.1	MLOC_52037.1	-	-
Tdic2A-contig17500462	-	Os10t0133166-00	Sb01g026646.1	MLOC_34476.1	-	Td_WEWseq_PGSB_v3_chr2A_Loc014129.1
Tdic2A-contig17500451	Bradi5g12740.1	Os04t0465600-01	Sb06g019320.1	-	-	-
Tdic2A-contig17500423	Bradi5g25610.1	Os04t0669800-01	-	AK371092	Td_WEWseq_PGSB_v3_chr2A_Loc021912.6	-
Tdic2A-contig17500417	Bradi1g18110.1	Os07t0414800-01	Sb02g042610.1	AK358418	-	-
Tdic2A-contig17500414	-	-	-	-	Td_WEWseq_PGSB_v3_chr2A_Loc016376.6	Td_WEWseq_PGSB_v3_chr2A_Loc016376.6
Tdic2A-contig17500405	-	-	-	AK368339	Td_WEWseq_PGSB_v3_chr2A_Loc016617.1	-
Tdic2A-contig17500391	-	Os04t0605200-01	-	MLOC_73565.1	-	-
Tdic2A-contig17500390	Bradi1g24100.1	-	Sb02g036890.1	MLOC_64007.3	-	-
Tdic2A-contig17500383	Bradi1g52600.1	-	Sb02g009450.1	AK363768	LoCoTd_WEWseq_PGSB_v3_chr2A_Loc015724.2	-
Tdic2A-contig17500380	Bradi2g11950.1	-	Sb03g012970.1	AK250865.1	-	-
Tdic2A-contig17500375	-	-	-	-	Td_WEWseq_PGSB_v3_chr2A_Loc015115.1	-
Tdic2A-contig17500374	-	-	-	AK359800	-	-
Tdic2A-contig17500370	-	-	Sb02g036420.1	-	-	-
Tdic2A-contig17500368	-	-	-	-	sample11c43304_g1_i1	-
Tdic2A-contig17500314	Bradi4g33960.1	-	-	-	-	-
Tdic2A-contig17500292	Bradi1g27110.1	Os07t0492100-01	Sb02g034000.1	AK249062.1	-	-
Tdic2A-contig17500285	Bradi1g02030.1	Os03t0843400-01	Sb01g001650.1	-	-	-
Tdic2A-contig17500284	-	-	-	MLOC_5168.1	Td_WEWseq_PGSB_v3_chr2A_Loc019603.1	-
Tdic2A-contig17500281	-	-	Sb02g012480.1	-	-	-
Tdic2A-contig17500279	-	-	-	MLOC_65616.3	-	-
Tdic2A-contig17500250	Bradi1g17580.1	Os07t0681600-01	Sb02g043160.1	MLOC_20390.2	-	-
Tdic2A-contig17500246	-	-	-	-	Td_WEWseq_PGSB_v3_chr2A_Loc015994.32	-
Tdic2A-contig17500241	-	-	Sb08g014401.1	-	-	-
Tdic2A-contig17500235	-	-	-	MLOC_81078.2	LoCoTd_WEWseq_PGSB_v3_chr2A_Loc018064.2	-
Tdic2A-contig17500217	Bradi5g10500.1	-	Sb06g017090.1	MLOC_73792.2	-	-
Tdic2A-contig17500216	-	-	-	-	LoCoTd_WEWseq_PGSB_v3_chr2A_Loc015518.1	-
Tdic2A-contig17500210	-	-	-	AK374868	LoCoTd_WEWseq_PGSB_v3_chr2A_Loc016382.1	LoCo_Td_WEWseq_PGSB_v3_chr2A_Loc020546.1
Tdic2A-contig17500205	-	-	-	-	LoCoTd_WEWseq_PGSB_v3_chr2A_Loc021718.8	-
Tdic2A-contig17500189	-	-	-	MLOC_59582.1	-	-
Tdic2A-contig17500185	Bradi4g07541.1	Os11t0514100-00	-	MLOC_24388.12	-	-
Tdic2A-contig17500168	-	-	-	-	LoCoTd_WEWseq_PGSB_v3_chrUn_Loc107246.1	LoCo_Td_WEWseq_PGSB_v3_chr2A_Loc015787.1
Tdic2A-contig17500153	-	-	-	MLOC_36540.1	-	-
Tdic2A-contig17500137	-	-	-	MLOC_16581.1	LoCoTd_WEWseq_PGSB_v3_chr2A_Loc017398.5	-
Tdic2A-contig17500133	Bradi1g00417.1	-	-	AK369303	-	-
Tdic2A-contig17500126	Bradi1g20250.1	-	-	-	sample11c25970_g1_i2	Td_WEWseq_PGSB_v3_chr2A_Loc019146.1
Tdic2A-contig17500123	Bradi5g26890.1	Os03t0655700-01	Sb06g033720.1	-	-	-
Tdic2A-contig17500072	Bradi1g12267.1	-	-	-	-	-
Tdic2A-contig17500063	Bradi1g42370.1	-	-	AK371602	LoCoTd_WEWseq_PGSB_v3_chr2A_Loc014447.1	-
Tdic2A-contig17500060	Bradi1g26277.1	Os07t0516200-01	Sb02g034670.1	AK249257.1	-	-
Tdic2A-contig17500057	-	-	-	-	-	LoCo_Td_WEWseq_PGSB_v3_chr2A_Loc015896.1
Tdic2A-contig17500025	-	-	-	-	-	LoCo_Td_WEWseq_PGSB_v3_chr5A_Loc062741.3
Tdic2A-contig17500000	-	-	-	AK376217	-	-
Tdic2A-contig17499996	Bradi5g05162.1	Os04t0298600-00	Sb05g005320.1	AK364717	-	-
Tdic2A-contig17499988	Bradi1g14190.1	-	-	-	-	-
Tdic2A-contig17499978	-	-	-	-	Td_WEWseq_PGSB_v3_chr2A_Loc015188.2	-
Tdic2A-contig17499965	Bradi1g60150.1	Os03t0408500-01	Sb01g032810.1	-	-	-
Tdic2A-contig17499964	Bradi1g26120.1	-	Sb02g034870.1	MLOC_13942.2	-	-
Tdic2A-contig17499960	-	Os02t0281200-01	-	MLOC_3917.1	-	-
Tdic2A-contig17499959	-	-	-	-	-	LoCo_Td_WEWseq_PGSB_v3_chr7A_Loc098500.1
Tdic2A-contig17499952	-	-	-	-	-	LoCo_Td_WEWseq_PGSB_v3_chr2A_Loc015763.1
Tdic2A-contig17499944	Bradi5g17940.1	Os04t0555300-01	-	AK364433	Td_WEWseq_PGSB_v3_chr2A_Loc016961.2	Td_WEWseq_PGSB_v3_chr2A_Loc016962.1
Tdic2A-contig17499935	-	Os05t0399300-01	Sb06g016510.1	-	Td_WEWseq_PGSB_v3_chr2A_Loc022235.1	Td_WEWseq_PGSB_v3_chr2A_Loc022235.1
Tdic2A-contig17499931	-	-	-	-	LoCoTd_WEWseq_PGSB_v3_chr2A_Loc015709.1	LoCo_Td_WEWseq_PGSB_v3_chr2A_Loc019916.1
Tdic2A-contig17499922	-	-	-	-	sample12c36435_g1_i1	-
Tdic2A-contig17499921	Bradi5g19770.1	-	-	-	Td_WEWseq_PGSB_v3_chr2A_Loc017222.1	Td_WEWseq_PGSB_v3_chr2A_Loc017222.1
Tdic2A-contig17499901	Bradi3g53870.1	-	-	-	-	-
Tdic2A-contig17499884	-	-	-	-	LoCoTd_WEWseq_PGSB_v3_chr2A_Loc017841.1	-
Tdic2A-contig17499880	Bradi3g27266.1	-	Sb02g032065.1	MLOC_63387.1	LoCoTd_WEWseq_PGSB_v3_chr2A_Loc022021.1	-
Tdic2A-contig17499876	-	-	Sb01g002723.1	-	-	-
Tdic2A-contig17499873	Bradi3g00260.2	-	-	AK370019	-	-
Tdic2A-contig17499869	-	-	-	AK357152	LoCoTd_WEWseq_PGSB_v3_chr2A_Loc014985.1	LoCo_Td_WEWseq_PGSB_v3_chr2A_Loc014984.1
Tdic2A-contig17499857	-	-	-	-	-	Td_WEWseq_PGSB_v3_chr2A_Loc017251.1
Tdic2A-contig17499853	-	-	-	AK364106	-	-
Tdic2A-contig17499851	-	Os06t0707733-00	-	-	-	Td_WEWseq_PGSB_v3_chr2A_Loc017358.6
Tdic2A-contig17499836	-	Os07t0661600-01	-	-	-	-
Tdic2A-contig17499830	Bradi2g18400.1	-	-	-	-	-
Tdic2A-contig17499828	-	Os04t0119400-01	-	-	Td_WEWseq_PGSB_v3_chr2A_Loc014085.4	-
Tdic2A-contig17499820	Bradi1g32650.1	-	-	-	-	-
Tdic2A-contig17499811	-	-	-	-	Td_WEWseq_PGSB_v3_chr2A_Loc017875.5	-
Tdic2A-contig17499797	-	-	Sb03g036763.1	-	-	-
Tdic2A-contig17499791	-	-	Sb09g007400.1	-	-	-
Tdic2A-contig17499774	-	-	Sb03g007345.1	-	-	-
Tdic2A-contig17499765	-	-	Sb06g028980.1	-	Td_WEWseq_PGSB_v3_chr2A_Loc021455.5	-
Tdic2A-contig17499757	-	-	-	-	-	LoCo_Td_WEWseq_PGSB_v3_chr2A_Loc015788.1
Tdic2A-contig17499753	Bradi1g18240.1	Os07t0671000-00	Sb02g042480.1	-	sample11c18169_g1_i1	-
Tdic2A-contig17499752	Bradi4g03040.1	-	-	-	-	-
Tdic2A-contig17499731	-	-	-	-	sample12c64963_g1_i1	-
Tdic2A-contig17499730	-	-	-	MLOC_63951.1	Td_WEWseq_PGSB_v3_chr2A_Loc022163.2	-
Tdic2A-contig17499728	-	Os07t0664400-01	-	-	-	-
Tdic2A-contig17499704	Bradi4g11740.1	-	-	MLOC_3707.2	sample7c34116_g1_i1	-
Tdic2A-contig17499694	-	-	-	MLOC_5001.2	-	-
Tdic2A-contig17499680	-	-	-	-	Td_WEWseq_PGSB_v3_chr2A_Loc016157.1	-
Tdic2A-contig17499652	Bradi5g13290.1	-	Sb06g019910.1	MLOC_2439.1	LoCoTd_WEWseq_PGSB_v3_chr2A_Loc016424.2	-
Tdic2A-contig17499643	-	-	-	-	-	Td_WEWseq_PGSB_v3_chr2A_Loc021656.1
Tdic2A-contig17499624	Bradi5g00600.1	Os04t0295100-00	-	MLOC_11500.1	-	-
Tdic2A-contig17499620	-	-	-	MLOC_59501.1	Td_WEWseq_PGSB_v3_chr2A_Loc019222.6	-
Tdic2A-contig17499597	Bradi4g11517.1	Os05t0188600-01	Sb05g025680.1	AK376324	-	-
Tdic2A-contig17499593	-	-	Sb05g021720.1	-	LoCoTd_WEWseq_PGSB_v3_chr2A_Loc017063.1	-
Tdic2A-contig17499587	-	Os04t0620800-00	Sb09g027500.1	-	LoCoTd_WEWseq_PGSB_v3_chr2A_Loc017315.2	LoCo_Td_WEWseq_PGSB_v3_chr2A_Loc017315.3
Tdic2A-contig17499541	Bradi1g16757.1	-	-	-	Td_WEWseq_PGSB_v3_chr2A_Loc018689.1	-
Tdic2A-contig17499533	-	Os01t0956800-00	-	-	-	-
Tdic2A-contig17499500	-	Os06t0658400-01	-	-	-	-
Tdic2A-contig17499480	-	Os07t0668200-01	-	AK374282	Td_WEWseq_PGSB_v3_chr2A_Loc014704.2	Td_WEWseq_PGSB_v3_chr2A_Loc014704.1
Tdic2A-contig17499477	Bradi1g17200.1	Os03t0316200-01	-	-	-	-
Tdic2A-contig17499465	-	-	Sb03g024493.1	-	-	-
Tdic2A-contig17499454	-	-	-	-	-	LoCo_Td_WEWseq_PGSB_v3_chr7A_Loc094872.1
Tdic2A-contig17499435	-	-	-	-	LoCoTd_WEWseq_PGSB_v3_chr2A_Loc016993.2	LoCo_Td_WEWseq_PGSB_v3_chr2A_Loc021159.1
Tdic2A-contig17499429	Bradi3g37340.1	Os08t0450100-01	Sb07g022090.1	-	-	-
Tdic2A-contig17499421	-	-	Sb03g036030.1	-	-	-
Tdic2A-contig17499418	-	-	-	-	LoCoTd_WEWseq_PGSB_v3_chr2A_Loc020580.1	-
Tdic2A-contig17499408	-	-	-	-	LoCoTd_WEWseq_PGSB_v3_chr2A_Loc014371.1	-
Tdic2A-contig17499405	Bradi3g14127.1	Os05t0399300-01	-	-	-	-
Tdic2A-contig17499397	-	Os04t0648400-00	-	-	sample11c4251_g1_i1	-
Tdic2A-contig17499392	-	-	-	AK357763	-	-
Tdic2A-contig17499391	Bradi1g26080.2	-	Sb02g034900.1	MLOC_17842.2	-	-
Tdic2A-contig17499390	Bradi1g05000.1	Os03t0803500-01	Sb01g004670.1	MLOC_55291.2	-	-
Tdic2A-contig17499388	Bradi1g16010.1	-	-	MLOC_70662.1	-	-
Tdic2A-contig17499384	Bradi5g17187.1	Os04t0541900-00	Sb06g024010.1	AK371607	-	-
Tdic2A-contig17499380	Bradi5g19530.1	-	-	-	-	-
Tdic2A-contig17499378	-	-	-	-	Td_WEWseq_PGSB_v3_chr2A_Loc017720.3	-
Tdic2A-contig17499364	-	-	Sb05g002610.1	-	sample11c40328_g1_i1	-
Tdic2A-contig17499342	-	-	-	-	LoCoTd_WEWseq_PGSB_v3_chr2A_Loc015079.1	-
Tdic2A-contig17499331	-	Os09t0569800-00	-	-	LoCoTd_WEWseq_PGSB_v3_chr2A_Loc021375.5	-
Tdic2A-contig17499309	Bradi3g44550.1	-	-	MLOC_11985.1	-	-
Tdic2A-contig17499293	Bradi5g08027.1	-	-	-	Td_WEWseq_PGSB_v3_chr2A_Loc016026.1	-
Tdic2A-contig17499281	-	-	-	-	LoCoTd_WEWseq_PGSB_v3_chr2A_Loc017616.1	LoCo_Td_WEWseq_PGSB_v3_chr2A_Loc017616.1
Tdic2A-contig17499271	-	-	Sb02g011993.1	-	-	-
Tdic2A-contig17499270	Bradi3g09220.1	-	Sb02g012910.1	-	-	-
Tdic2A-contig17499233	-	-	Sb04g024215.1	-	-	-
Tdic2A-contig17499218	Bradi1g59300.1	-	Sb02g001060.1	AK373369	LoCoTd_WEWseq_PGSB_v3_chr2A_Loc015822.1	-
Tdic2A-contig17499181	-	-	Sb08g014401.1	-	-	-
Tdic2A-contig17499168	Bradi4g11120.1	-	-	-	-	-
Tdic2A-contig17499145	-	-	-	-	LoCoTd_WEWseq_PGSB_v3_chr2A_Loc016819.1	-
Tdic2A-contig17499140	Bradi1g27027.1	-	Sb02g033940.1	MLOC_21543.1	-	-
Tdic2A-contig17499134	-	-	-	-	LoCoTd_WEWseq_PGSB_v3_chr2A_Loc018574.15	-
Tdic2A-contig17499132	Bradi1g48180.1	Os11t0529900-00	-	-	LoCoTd_WEWseq_PGSB_v3_chr2A_Loc018217.1	LoCo_Td_WEWseq_PGSB_v3_chr2A_Loc018217.1
Tdic2A-contig17499129	Bradi1g22780.1	-	-	-	-	-
Tdic2A-contig17499114	Bradi5g12730.1	Os04t0465432-00	Sb06g019300.1	MLOC_17328.1	Td_WEWseq_PGSB_v3_chr2A_Loc020494.1	-
Tdic2A-contig17499093	-	-	Sb04g037140.1	-	-	Td_WEWseq_PGSB_v3_chr2A_Loc020795.1
Tdic2A-contig17499090	-	Os07t0152700-00	Sb02g003090.1	-	-	-
Tdic2A-contig17499067	-	Os03t0300400-01	-	-	-	-
Tdic2A-contig17499046	-	Os04t0571200-01	Sb06g025850.1	MLOC_11163.3	Td_WEWseq_PGSB_v3_chr2A_Loc021067.2	-
Tdic2A-contig17499038	Bradi5g20420.1	Os04t0599650-00	-	-	-	-
Tdic2A-contig17499026	Bradi1g45150.1	-	-	AK362463	LoCoTd_WEWseq_PGSB_v3_chr2A_Loc021225.1	-
Tdic2A-contig17499011	-	-	-	AK376366	LoCoTd_WEWseq_PGSB_v3_chr2A_Loc019975.1	-
Tdic2A-contig17499009	-	-	-	-	LoCoTd_WEWseq_PGSB_v3_chr2A_Loc021020.1	-
Tdic2A-contig17498991	Bradi1g69730.1	-	Sb01g023050.1	MLOC_76709.2	-	-
Tdic2A-contig17498989	Bradi5g18610.1	-	Sb06g025620.1	MLOC_62728.2	-	-
Tdic2A-contig17498986	-	-	-	-	Td_WEWseq_PGSB_v3_chr2A_Loc017722.1	-
Tdic2A-contig17498982	-	-	-	-	-	LoCo_Td_WEWseq_PGSB_v3_chr2A_Loc019172.1
Tdic2A-contig17498975	-	-	-	-	sample7c25211_g2_i1	-
Tdic2A-contig17498966	-	-	Sb01g049730.1	MLOC_59412.1	sample12c17720_g1_i1	Td_WEWseq_PGSB_v3_chr2A_Loc015464.1
Tdic2A-contig17498953	-	-	-	AK248255.1	Td_WEWseq_PGSB_v3_chr2A_Loc018401.1	-
Tdic2A-contig17498949	-	-	-	AK369953	-	-
Tdic2A-contig17498938	-	-	-	-	LoCoTd_WEWseq_PGSB_v3_chr2A_Loc020702.1	LoCo_Td_WEWseq_PGSB_v3_chr2A_Loc020702.1
Tdic2A-contig17498924	-	Os04t0594500-01	-	-	-	-
Tdic2A-contig17498920	-	-	-	MLOC_53621.1	Td_WEWseq_PGSB_v3_chr2A_Loc016940.2	Td_WEWseq_PGSB_v3_chr2A_Loc016940.1
Tdic2A-contig17498896	-	-	Sb01g040970.1	-	-	-
Tdic2A-contig17498873	Bradi5g18407.1	Os04t0563801-00	Sb06g025390.1	MLOC_15562.2	-	-
Tdic2A-contig17498870	-	Os04t0493600-01	-	-	-	Td_WEWseq_PGSB_v3_chr2A_Loc020704.1
Tdic2A-contig17498865	-	-	Sb02g042850.1	-	-	-
Tdic2A-contig17498856	-	-	-	-	Td_WEWseq_PGSB_v3_chr2A_Loc015302.1	-
Tdic2A-contig17498853	-	-	-	MLOC_1557.1	Td_WEWseq_PGSB_v3_chr2A_Loc016718.2	-
Tdic2A-contig17498834	-	-	-	MLOC_43630.3	-	-
Tdic2A-contig17498833	Bradi1g25727.1	Os07t0534300-01	-	-	-	-
Tdic2A-contig17498826	Bradi5g24760.1	Os04t0655300-01	Sb06g031180.1	-	Td_WEWseq_PGSB_v3_chr2A_Loc021676.2	-
Tdic2A-contig17498825	Bradi1g22780.1	-	-	-	-	-
Tdic2A-contig17498822	Bradi1g22260.1	-	-	-	-	-
Tdic2A-contig17498817	-	-	-	MLOC_79331.1	-	-
Tdic2A-contig17498813	-	-	-	-	LoCoTd_WEWseq_PGSB_v3_chr2A_Loc019962.1	-
Tdic2A-contig17498805	Bradi1g54130.1	-	-	-	Td_WEWseq_PGSB_v3_chr2A_Loc014841.1	Td_WEWseq_PGSB_v3_chr2A_Loc014840.1
Tdic2A-contig17498796	-	-	Sb03g026310.1	-	-	-
Tdic2A-contig17498774	-	-	-	-	sample12c5765_g1_i1	-
Tdic2A-contig17498758	-	-	-	MLOC_57106.1	Td_WEWseq_PGSB_v3_chr2A_Loc018329.1	-
Tdic2A-contig17498726	-	Os07t0256300-00	Sb02g007850.1	MLOC_29459.2	Td_WEWseq_PGSB_v3_chr2A_Loc020370.2	Td_WEWseq_PGSB_v3_chr2A_Loc020370.2
Tdic2A-contig17498723	Bradi5g12940.1	Os04t0464100-01	Sb06g019490.1	-	Td_WEWseq_PGSB_v3_chrUn_Loc107231.1	-
Tdic2A-contig17498712	-	-	Sb03g031745.1	-	-	-
Tdic2A-contig17498703	Bradi5g16050.2	-	Sb06g022890.1	MLOC_17228.1	Td_WEWseq_PGSB_v3_chr2A_Loc020907.5	-
Tdic2A-contig17498635	Bradi1g22990.1	Os07t0588100-00	-	MLOC_58086.1	Td_WEWseq_PGSB_v3_chr2A_Loc019423.1	-
Tdic2A-contig17498627	-	-	-	AK372850	-	Td_WEWseq_PGSB_v3_chr2A_Loc019936.1
Tdic2A-contig17498623	Bradi5g03530.1	-	-	-	-	-
Tdic2A-contig17498594	-	-	-	-	-	Td_WEWseq_PGSB_v3_chr2A_Loc021867.1
Tdic2A-contig17498571	-	-	-	-	sample12c10323_g2_i1	-
Tdic2A-contig17498566	Bradi3g13140.1	-	-	-	-	-
Tdic2A-contig17498558	Bradi5g09720.1	Os02t0215650-00	-	AK359598	-	-
Tdic2A-contig17498537	-	-	-	MLOC_14804.1	-	-
Tdic2A-contig17498533	-	-	-	-	-	LoCo_Td_WEWseq_PGSB_v3_chrUn_Loc108984.1
Tdic2A-contig17498511	-	-	-	AK365974	-	-
Tdic2A-contig17498503	Bradi1g57450.1	-	Sb02g001920.1	AK252328.1	-	-
Tdic2A-contig17498498	-	-	-	-	LoCoTd_WEWseq_PGSB_v3_chr2A_Loc019289.1	-
Tdic2A-contig17498496	-	-	-	-	sample12c39721_g1_i1	-
Tdic2A-contig17498488	Bradi1g33790.1	-	-	AK365885	-	-
Tdic2A-contig17498484	-	-	-	MLOC_63657.1	-	-
Tdic2A-contig17498474	-	-	-	-	LoCoTd_WEWseq_PGSB_v3_chr6A_Loc079922.1	-
Tdic2A-contig17498473	Bradi1g02820.1	-	Sb01g032090.1	MLOC_54413.1	-	-
Tdic2A-contig17498472	-	-	Sb02g015861.1	-	-	-
Tdic2A-contig17498471	-	-	-	MLOC_62398.2	Td_WEWseq_PGSB_v3_chr2A_Loc021779.1	Td_WEWseq_PGSB_v3_chr2A_Loc021779.1
Tdic2A-contig17498438	Bradi5g11887.1	Os04t0450500-01	Sb06g018380.1	AK367675	-	-
Tdic2A-contig17498425	Bradi1g27027.1	-	Sb02g033940.1	MLOC_38196.6	-	-
Tdic2A-contig17498422	Bradi1g75320.1	-	-	-	-	-
Tdic2A-contig17498413	Bradi4g09660.1	-	-	-	-	-
Tdic2A-contig17498412	-	-	Sb01g045100.1	AK361347	-	-
Tdic2A-contig17498406	Bradi1g03670.1	Os03t0821700-01	Sb01g003150.1	-	-	-
Tdic2A-contig17498404	-	-	-	MLOC_21004.1	-	-
Tdic2A-contig17498397	-	-	-	AK375160	-	-
Tdic2A-contig17498384	Bradi1g06540.1	-	Sb01g006100.1	-	-	-
Tdic2A-contig17498372	-	Os03t0659233-00	-	-	-	-
Tdic2A-contig17498371	-	-	-	-	LoCoTd_WEWseq_PGSB_v3_chr2A_Loc020233.1	-
Tdic2A-contig17498367	-	Os07t0141100-01	-	-	-	-
Tdic2A-contig17498314	-	-	-	-	LoCoTd_WEWseq_PGSB_v3_chr2A_Loc017143.1	-
Tdic2A-contig17498312	Bradi1g12830.1	-	Sb01g012360.1	-	LoCoTd_WEWseq_PGSB_v3_chr2A_Loc020437.1	LoCo_Td_WEWseq_PGSB_v3_chr2A_Loc015377.1
Tdic2A-contig17498304	-	-	-	-	Td_WEWseq_PGSB_v3_chr2A_Loc021476.2	-
Tdic2A-contig17498284	Bradi1g78420.1	Os03t0101600-01	Sb01g050560.1	-	-	-
Tdic2A-contig17498274	-	-	Sb05g022840.1	-	Td_WEWseq_PGSB_v3_chr2A_Loc017736.1	-
Tdic2A-contig17498216	Bradi4g30410.1	Os09t0419500-01	Sb02g024800.1	AK376142	-	-
Tdic2A-contig17498212	-	-	-	-	-	LoCo_Td_WEWseq_PGSB_v3_chr3B_Loc047147.1
Tdic2A-contig17498210	-	-	-	MLOC_64400.1	-	-
Tdic2A-contig17498206	-	-	-	MLOC_61991.1	LoCoTd_WEWseq_PGSB_v3_chr2A_Loc017325.6	-
Tdic2A-contig17498189	Bradi1g38330.1	Os04t0110200-01	Sb06g000830.1	AK359755	Td_WEWseq_PGSB_v3_chr2A_Loc014206.1	Td_WEWseq_PGSB_v3_chr2A_Loc014206.1
Tdic2A-contig17498165	-	-	Sb06g033846.1	-	Td_WEWseq_PGSB_v3_chr2A_Loc022167.1	Td_WEWseq_PGSB_v3_chr2A_Loc022167.1
Tdic2A-contig17498163	Bradi2g57800.1	Os01t0900800-01	Sb03g042860.1	-	-	LoCo_Td_WEWseq_PGSB_v3_chr2A_Loc015545.1
Tdic2A-contig17498136	-	Os05t0326675-00	-	-	-	-
Tdic2A-contig17498134	-	-	Sb02g036110.1	MLOC_57581.1	-	-
Tdic2A-contig17498132	-	-	-	-	Td_WEWseq_PGSB_v3_chr2A_Loc014360.1	Td_WEWseq_PGSB_v3_chr2A_Loc014360.1
Tdic2A-contig17498125	-	-	-	MLOC_20589.1	Td_WEWseq_PGSB_v3_chr2A_Loc020662.2	-
Tdic2A-contig17498121	Bradi4g42997.1	-	-	MLOC_57690.1	-	-
Tdic2A-contig17498103	Bradi1g52640.1	-	Sb01g014830.1	-	-	-
Tdic2A-contig17498099	Bradi4g20140.1	-	-	-	-	-
Tdic2A-contig17498091	Bradi5g08670.1	Os04t0395700-00	Sb06g014430.1	-	Td_WEWseq_PGSB_v3_chr2A_Loc020251.1	Td_WEWseq_PGSB_v3_chr2A_Loc020251.3
Tdic2A-contig17498089	-	-	-	-	LoCoTd_WEWseq_PGSB_v3_chr2A_Loc015970.2	-
Tdic2A-contig17498058	-	-	-	-	LoCoTd_WEWseq_PGSB_v3_chr2A_Loc017231.4	-
Tdic2A-contig17498057	-	-	-	MLOC_17312.1	-	-
Tdic2A-contig17498012	-	-	Sb06g030100.1	MLOC_61530.3	-	-
Tdic2A-contig17498008	Bradi1g52187.1	-	Sb10g000460.1	MLOC_53086.2	-	-
Tdic2A-contig17497998	Bradi4g09137.1	-	Sb02g004180.1	AK375160	-	-
Tdic2A-contig17497989	-	-	-	-	LoCoTd_WEWseq_PGSB_v3_chr2A_Loc014347.1	-
Tdic2A-contig17497978	Bradi1g21620.2	-	Sb02g039095.1	MLOC_15152.1	-	-
Tdic2A-contig17497956	Bradi3g10370.1	Os02t0281200-01	Sb04g001410.1	-	-	-
Tdic2A-contig17497922	-	Os10t0351500-01	Sb06g026360.1	MLOC_52562.1	Td_WEWseq_PGSB_v3_chr2A_Loc014148.1	Td_WEWseq_PGSB_v3_chr2A_Loc014148.1
Tdic2A-contig17497918	-	-	Sb06g017360.1	-	-	-
Tdic2A-contig17497914	-	-	-	-	LoCoTd_WEWseq_PGSB_v3_chr2A_Loc021606.11	LoCo_Td_WEWseq_PGSB_v3_chr2A_Loc017482.2
Tdic2A-contig17497895	Bradi2g04680.1	-	Sb01g028256.1	MLOC_54981.5	Td_WEWseq_PGSB_v3_chr2A_Loc017927.11	-
Tdic2A-contig17497868	Bradi1g28870.1	-	-	-	-	-
Tdic2A-contig17497867	-	-	-	-	LoCoTd_WEWseq_PGSB_v3_chr2A_Loc015431.18	-
Tdic2A-contig17497856	Bradi3g08327.1	Os12t0624400-01	Sb07g000823.1	-	-	-
Tdic2A-contig17497843	Bradi3g36530.1	Os08t0431500-01	Sb07g021080.1	MLOC_52301.2	-	-
Tdic2A-contig17497826	Bradi1g12830.1	Os03t0669100-01	Sb01g012360.1	MLOC_74118.1	-	-
Tdic2A-contig17497814	-	-	-	MLOC_12054.1	-	-
Tdic2A-contig17497797	Bradi1g21270.1	Os07t0621500-01	Sb02g039580.1	MLOC_34417.9	-	-
Tdic2A-contig17497787	-	Os01t0968300-01	-	MLOC_72685.1	-	-
Tdic2A-contig17497770	-	-	-	MLOC_5307.7	-	-
Tdic2A-contig17497769	Bradi5g24420.1	Os04t0652900-01	Sb06g031040.1	MLOC_10126.3	-	-
Tdic2A-contig17497762	-	-	-	-	LoCoTd_WEWseq_PGSB_v3_chr7B_Loc100485.1	-
Tdic2A-contig17497759	Bradi1g25270.1	-	-	-	Td_WEWseq_PGSB_v3_chr2A_Loc019578.2	-
Tdic2A-contig17497752	-	-	-	-	LoCoTd_WEWseq_PGSB_v3_chr2A_Loc019220.1	-
Tdic2A-contig17497751	Bradi2g60990.1	-	Sb02g034200.1	MLOC_72096.1	-	-
Tdic2A-contig17497748	-	-	-	-	sample8c6516_g1_i1	-
Tdic2A-contig17497733	-	-	-	-	Td_WEWseq_PGSB_v3_chr2A_Loc021370.9	-
Tdic2A-contig17497716	Bradi1g09480.1	Os03t0735900-00	Sb01g008880.1	-	-	-
Tdic2A-contig17497658	-	-	-	-	LoCoTd_WEWseq_PGSB_v3_chr2A_Loc015219.1	LoCo_Td_WEWseq_PGSB_v3_chr2A_Loc015219.1
Tdic2A-contig17497652	-	-	-	-	Td_WEWseq_PGSB_v3_chr2A_Loc018086.4	-
Tdic2A-contig17497644	Bradi2g03730.1	Os01t0101150-00	Sb03g009160.1	-	-	-
Tdic2A-contig17497575	-	-	Sb07g001310.1	-	Td_WEWseq_PGSB_v3_chr2A_Loc018326.1	Td_WEWseq_PGSB_v3_chr2A_Loc018326.1
Tdic2A-contig17497572	Bradi5g05230.1	-	-	-	-	-
Tdic2A-contig17497568	-	Os04t0491700-01	-	MLOC_5161.2	-	-
Tdic2A-contig17497540	-	Os01t0304100-00	-	-	-	-
Tdic2A-contig17497538	-	-	-	MLOC_10588.1	-	-
Tdic2A-contig17497528	-	-	-	MLOC_44160.1	-	-
Tdic2A-contig17497524	Bradi1g29810.1	-	Sb03g026060.1	-	-	-
Tdic2A-contig17497522	-	-	-	-	Td_WEWseq_PGSB_v3_chr2A_Loc021559.4	-
Tdic2A-contig17497521	-	-	-	-	Td_WEWseq_PGSB_v3_chr2A_Loc020967.4	-
Tdic2A-contig17497510	-	-	Sb08g015513.1	-	-	-
Tdic2A-contig17497502	Bradi5g25780.1	Os12t0103150-00	Sb06g028940.1	-	LoCoTd_WEWseq_PGSB_v3_chr2A_Loc021644.1	-
Tdic2A-contig17497490	Bradi1g22400.1	-	-	-	-	-
Tdic2A-contig17497477	-	Os06t0622300-03	-	AK249562.1	-	-
Tdic2A-contig17497474	Bradi3g22437.1	Os08t0338600-01	-	-	-	-
Tdic2A-contig17497473	-	Os03t0111100-01	Sb01g017810.1	-	-	-
Tdic2A-contig17497469	Bradi1g22110.1	Os07t0603600-01	Sb02g038650.1	AK356873	-	-
Tdic2A-contig17497448	-	-	-	MLOC_15925.1	Td_WEWseq_PGSB_v3_chr2A_Loc017931.1	Td_WEWseq_PGSB_v3_chr2A_Loc017931.1
Tdic2A-contig17497445	-	-	-	MLOC_60529.1	-	-
Tdic2A-contig17497430	Bradi1g12830.1	-	Sb01g012360.1	-	sample7c59202_g1_i1	-
Tdic2A-contig17497411	-	-	-	-	LoCoTd_WEWseq_PGSB_v3_chr2A_Loc018222.4	LoCo_Td_WEWseq_PGSB_v3_chr2A_Loc018222.3
Tdic2A-contig17497334	Bradi3g27560.1	-	-	-	-	-
Tdic2A-contig17497308	-	-	-	-	Td_WEWseq_PGSB_v3_chr2A_Loc015154.1	-
Tdic2A-contig17497305	-	-	Sb03g007345.1	AK362402	-	-
Tdic2A-contig17497294	-	-	-	-	-	LoCo_Td_WEWseq_PGSB_v3_chr2A_Loc016741.1
Tdic2A-contig17497290	-	-	-	-	LoCoTd_WEWseq_PGSB_v3_chr2A_Loc015151.1	-
Tdic2A-contig17497254	-	-	Sb02g004000.1	AK364573	-	-
Tdic2A-contig17497252	-	-	Sb03g033910.1	MLOC_64385.1	Td_WEWseq_PGSB_v3_chr2A_Loc021064.2	-
Tdic2A-contig17497225	-	Os04t0489100-01	-	MLOC_57395.6	Td_WEWseq_PGSB_v3_chr2A_Loc020680.27	-
Tdic2A-contig17497215	-	Os07t0553700-01	-	-	-	-
Tdic2A-contig17497209	-	Os03t0157450-00	-	-	-	-
Tdic2A-contig17497204	Bradi1g04440.1	-	Sb01g004150.1	-	-	-
Tdic2A-contig17497201	-	-	Sb02g034380.1	MLOC_62143.1	-	-
Tdic2A-contig17497177	-	-	-	MLOC_13342.2	-	-
Tdic2A-contig17497170	-	-	-	-	-	LoCo_Td_WEWseq_PGSB_v3_chr2A_Loc014319.1
Tdic2A-contig17497166	Bradi4g18390.1	-	Sb05g018070.1	-	-	-
Tdic2A-contig17497158	-	-	-	MLOC_57855.1	-	-
Tdic2A-contig17497153	-	-	-	MLOC_53432.1	Td_WEWseq_PGSB_v3_chr2A_Loc019253.2	-
Tdic2A-contig17497152	-	-	-	-	LoCoTd_WEWseq_PGSB_v3_chr2A_Loc019954.1	-
Tdic2A-contig17497139	-	-	Sb08g015513.1	-	-	-
Tdic2A-contig17497129	Bradi1g16680.1	-	Sb01g038300.1	MLOC_80485.1	Td_WEWseq_PGSB_v3_chr2A_Loc018371.1	-
Tdic2A-contig17497121	Bradi2g11510.1	Os01t0301000-01	Sb03g012450.1	-	LoCoTd_WEWseq_PGSB_v3_chr2A_Loc015602.5	-
Tdic2A-contig17497118	-	-	-	-	LoCoTd_WEWseq_PGSB_v3_chr2A_Loc017291.1	LoCo_Td_WEWseq_PGSB_v3_chr2A_Loc017291.1
Tdic2A-contig17497114	-	-	-	MLOC_65975.1	Td_WEWseq_PGSB_v3_chrUn_Loc108992.1	-
Tdic2A-contig17497108	-	Os02t0492000-01	-	-	-	-
Tdic2A-contig17497096	Bradi4g27990.1	-	-	-	-	-
Tdic2A-contig17497095	Bradi3g09500.1	-	-	-	-	-
Tdic2A-contig17497093	Bradi1g29940.1	Os08t0202300-03	-	-	-	-
Tdic2A-contig17497077	Bradi4g16730.1	Os06t0192500-02	Sb09g030450.1	-	-	-
Tdic2A-contig17497073	-	-	-	-	sample12c483_g1_i1	LoCo_Td_WEWseq_PGSB_v3_chr2A_Loc014784.1
Tdic2A-contig17497030	Bradi5g26782.1	-	Sb06g031520.1	AK373887	-	-
Tdic2A-contig17497022	-	-	-	-	-	LoCo_Td_WEWseq_PGSB_v3_chr2A_Loc015396.1
Tdic2A-contig17496980	-	Os02t0135600-01	Sb04g002870.1	MLOC_59736.3	-	-
Tdic2A-contig17496968	Bradi1g15560.1	-	Sb01g015910.1	MLOC_18904.1	Td_WEWseq_PGSB_v3_chr2A_Loc014758.2	Td_WEWseq_PGSB_v3_chr2A_Loc014758.1
Tdic2A-contig17496944	-	Os04t0683600-01	Sb06g033400.1	AK375993	Td_WEWseq_PGSB_v3_chr2A_Loc022098.7	-
Tdic2A-contig17496936	-	Os01t0857700-01	Sb03g040410.1	AK364902	Td_WEWseq_PGSB_v3_chr2A_Loc015294.2	-
Tdic2A-contig17496915	-	-	Sb05g003840.1	-	sample11c37528_g1_i1	-
Tdic2A-contig17496905	Bradi1g17670.1	-	-	-	-	-
Tdic2A-contig17496892	-	-	-	-	Td_WEWseq_PGSB_v3_chr2A_Loc020323.1	Td_WEWseq_PGSB_v3_chr2A_Loc020323.1
Tdic2A-contig17496887	-	-	-	MLOC_26912.5	-	-
Tdic2A-contig17496886	Bradi1g27237.2	-	Sb02g033690.1	-	-	-
Tdic2A-contig17496881	-	-	-	MLOC_26232.1	-	-
Tdic2A-contig17496870	Bradi3g07617.1	Os04t0655300-01	-	-	Td_WEWseq_PGSB_v3_chr2A_Loc017560.1	-
Tdic2A-contig17496867	-	-	-	-	sample8c44836_g1_i1	-
Tdic2A-contig17496864	-	-	-	MLOC_12120.2	-	-
Tdic2A-contig17496862	-	Os01t0375000-01	Sb01g015410.1	MLOC_56743.1	-	-
Tdic2A-contig17496846	Bradi5g13663.1	-	-	-	-	-
Tdic2A-contig17496840	-	-	Sb10g016950.1	-	-	-
Tdic2A-contig17496832	Bradi5g05190.1	Os04t0298200-01	Sb06g007330.1	AK364337	-	-
Tdic2A-contig17496809	Bradi5g12265.1	-	-	-	-	-
Tdic2A-contig17496802	-	Os07t0570550-00	Sb02g036870.1	-	LoCoTd_WEWseq_PGSB_v3_chr2A_Loc019455.1	-
Tdic2A-contig17496757	-	-	Sb02g036410.1	MLOC_81208.1	-	-
Tdic2A-contig17496751	Bradi1g26580.1	-	-	MLOC_11659.3	-	-
Tdic2A-contig17496729	-	-	-	-	-	LoCo_Td_WEWseq_PGSB_v3_chr2A_Loc016275.1
Tdic2A-contig17496721	-	Os01t0504500-01	Sb04g034505.1	AK361347	-	-
Tdic2A-contig17496703	-	-	-	-	LoCoTd_WEWseq_PGSB_v3_chr2A_Loc021378.1	LoCo_Td_WEWseq_PGSB_v3_chr2A_Loc021378.1
Tdic2A-contig17496687	-	-	-	MLOC_80137.1	Td_WEWseq_PGSB_v3_chr2A_Loc021429.1	-
Tdic2A-contig17496676	-	-	-	MLOC_64527.1	-	-
Tdic2A-contig17496668	Bradi5g13900.1	Os04t0486350-00	Sb06g020670.1	AK353943	-	-
Tdic2A-contig17496666	-	-	Sb06g033840.1	-	Td_WEWseq_PGSB_v3_chr2A_Loc022150.1	-
Tdic2A-contig17496662	Bradi3g46310.1	-	-	AK251413.1	LoCoTd_WEWseq_PGSB_v3_chr2A_Loc015359.1	LoCo_Td_WEWseq_PGSB_v3_chr2A_Loc015359.1
Tdic2A-contig17496656	-	-	-	-	sample8c53919_g1_i1	-
Tdic2A-contig17496642	-	Os04t0674400-01	-	-	-	Td_WEWseq_PGSB_v3_chr3A_Loc035834.1
Tdic2A-contig17496609	-	Os04t0513100-01	-	MLOC_11508.1	-	-
Tdic2A-contig17496596	-	-	-	-	-	LoCo_Td_WEWseq_PGSB_v3_chr2A_Loc019929.1
Tdic2A-contig17496582	Bradi1g13730.1	-	-	MLOC_60556.1	-	-
Tdic2A-contig17496563	-	-	-	MLOC_57503.2	-	-
Tdic2A-contig17496547	-	-	-	-	LoCoTd_WEWseq_PGSB_v3_chr2A_Loc020220.10	-
Tdic2A-contig17496542	Bradi1g22550.1	-	-	-	Td_WEWseq_PGSB_v3_chr2A_Loc019247.1	-
Tdic2A-contig17496539	-	Os04t0298600-00	-	AK364717	-	-
Tdic2A-contig17496535	-	-	-	MLOC_3328.1	-	-
Tdic2A-contig17496533	Bradi1g61450.1	Os10t0100500-01	Sb06g017260.1	-	-	-
Tdic2A-contig17496532	-	Os02t0127700-02	-	-	-	-
Tdic2A-contig17496519	Bradi2g11590.1	-	-	-	-	-
Tdic2A-contig17496476	Bradi1g05837.1	-	Sb01g005420.1	-	-	-
Tdic2A-contig17496464	Bradi3g00757.1	-	-	-	-	-
Tdic2A-contig17496450	-	Os07t0490200-01	Sb02g033620.1	-	-	-
Tdic2A-contig17496440	-	-	Sb03g017630.1	-	-	-
Tdic2A-contig17496439	-	Os07t0673200-01	-	MLOC_52462.2	-	-
Tdic2A-contig17496423	Bradi4g22610.3	-	-	-	-	-
Tdic2A-contig17496400	Bradi2g58200.1	Os03t0243200-01	-	-	-	-
Tdic2A-contig17496397	-	-	-	-	LoCoTd_WEWseq_PGSB_v3_chr2A_Loc022273.1	-
Tdic2A-contig17496374	-	-	-	-	-	LoCo_Td_WEWseq_PGSB_v3_chr2A_Loc020339.1
Tdic2A-contig17496368	Bradi4g38720.1	-	-	MLOC_53077.1	-	-
Tdic2A-contig17496365	-	-	Sb02g003730.1	MLOC_5354.1	sample8c6119_g1_i1	-
Tdic2A-contig17496359	-	-	-	-	LoCoTd_WEWseq_PGSB_v3_chr2A_Loc021871.1	-
Tdic2A-contig17496358	Bradi1g22240.1	Os07t0602200-01	Sb02g038550.1	-	-	-
Tdic2A-contig17496354	Bradi1g05758.1	-	-	MLOC_24780.1	-	-
Tdic2A-contig17496344	Bradi1g02180.1	-	Sb02g041490.1	MLOC_17206.2	-	Td_WEWseq_PGSB_v3_chr2A_Loc018830.1
Tdic2A-contig17496341	Bradi5g20320.2	Os04t0598000-01	Sb06g027320.1	-	-	-
Tdic2A-contig17496330	-	-	Sb06g025250.1	MLOC_65218.1	-	-
[truncated: 5,265 more rows]

## Sheet: Tdic2B
Contig	Brachypodium Protein Hit	Rice Protein Hit	Sorghum Protein Hit	Barley Protein Hit	T dicoccoides Transcript Hit	T dicoccoides Protein Hit
Tdic2B_Cluster_98995	Bradi1g73010.1	-	-	-	-	-
Tdic2B_Cluster_94594	-	-	-	-	sample12c17728_g1_i3	-
Tdic2B_Cluster_94421	Bradi1g23740.1	Os07t0575500-00	Sb02g037280.1	-	-	-
Tdic2B_Cluster_9061	Bradi2g61550.1	-	Sb03g046740.1	AK375567	-	-
Tdic2B_Cluster_88899	-	Os07t0587200-01	-	MLOC_67382.1	-	-
Tdic2B_Cluster_88293	-	-	-	-	Td_WEWseq_PGSB_v3_chr2B_Loc023653.4	-
Tdic2B_Cluster_85678	-	-	Sb02g038274.1	MLOC_61255.1	-	-
Tdic2B_Cluster_85274	Bradi1g22670.1	-	-	MLOC_7292.1	-	-
Tdic2B_Cluster_84716	Bradi1g22590.1	Os06t0235300-01	Sb02g038350.1	MLOC_43717.1	Td_WEWseq_PGSB_v3_chr2B_Loc023619.10	-
Tdic2B_Cluster_837	-	-	-	-	Td_WEWseq_PGSB_v3_chrUn_Loc109078.1	-
Tdic2B_Cluster_83174	Bradi1g77560.1	Os03t0115000-01	Sb01g049630.1	MLOC_17803.1	-	-
Tdic2B_Cluster_82988	-	Os10t0155500-01	-	-	Td_WEWseq_PGSB_v3_chr2B_Loc023603.6	Td_WEWseq_PGSB_v3_chr2B_Loc023603.6
Tdic2B_Cluster_82677	Bradi1g22490.1	Os07t0599201-00	Sb02g038430.1	MLOC_26389.1	-	-
Tdic2B_Cluster_82670	-	Os12t0104200-00	-	MLOC_38985.1	sample11c25620_g2_i1	-
Tdic2B_Cluster_8265	-	-	-	-	LoCoTd_WEWseq_PGSB_v3_chr2B_Loc027117.2	-
Tdic2B_Cluster_82068	-	-	-	-	LoCoTd_WEWseq_PGSB_v3_chr2B_Loc023592.1	LoCo_Td_WEWseq_PGSB_v3_chr2B_Loc023591.1
Tdic2B_Cluster_81782	Bradi1g71160.1	-	Sb01g043810.1	-	sample12c28188_g1_i1	-
Tdic2B_Cluster_81346	-	-	-	-	LoCoTd_WEWseq_PGSB_v3_chr2B_Loc023569.1	LoCo_Td_WEWseq_PGSB_v3_chr2B_Loc023569.1
Tdic2B_Cluster_8004	Bradi4g34846.1	-	Sb02g029500.1	-	-	-
Tdic2B_Cluster_7920	-	-	-	-	sample11c44203_g1_i1	-
Tdic2B_Cluster_76074	Bradi1g21560.1	-	-	AK375910	-	-
Tdic2B_Cluster_74184	Bradi1g48090.3	-	Sb07g028550.1	-	-	-
Tdic2B_Cluster_73638	Bradi1g73010.1	Os03t0174200-01	-	AK373739	LoCoTd_WEWseq_PGSB_v3_chr2B_Loc023490.1	-
Tdic2B_Cluster_72892	-	Os09t0545250-00	-	-	-	-
Tdic2B_Cluster_69337	-	-	-	-	Td_WEWseq_PGSB_v3_chr2B_Loc023447.1	-
Tdic2B_Cluster_6901	Bradi2g42990.1	Os01t0605700-01	Sb03g027260.1	-	-	-
Tdic2B_Cluster_65234	-	Os07t0418500-01	-	-	-	-
Tdic2B_Cluster_6303	-	Os06t0685300-00	-	-	-	-
Tdic2B_Cluster_61944	Bradi3g35460.1	-	-	-	-	-
Tdic2B_Cluster_6080	Bradi5g02250.1	-	-	-	-	-
Tdic2B_Cluster_60205	Bradi1g03270.2	Os03t0826400-01	Sb01g002770.1	MLOC_10449.1	Td_WEWseq_PGSB_v3_chr2B_Loc023330.1	-
Tdic2B_Cluster_58901	Bradi3g10350.1	-	-	-	LoCoTd_WEWseq_PGSB_v3_chr2B_Loc027899.1	-
Tdic2B_Cluster_58186	Bradi1g74070.1	Os03t0165266-00	Sb01g046180.1	-	-	-
Tdic2B_Cluster_57438	-	-	-	MLOC_12039.2	-	-
Tdic2B_Cluster_57387	Bradi1g22830.1	-	Sb01g032020.1	-	-	-
Tdic2B_Cluster_56215	-	-	-	-	-	LoCo_Td_WEWseq_PGSB_v3_chr2B_Loc027834.1
Tdic2B_Cluster_53892	-	-	Sb01g031210.1	AK358072	-	-
Tdic2B_Cluster_53250	-	Os07t0649500-00	-	-	LoCoTd_WEWseq_PGSB_v3_chr2B_Loc027811.1	-
Tdic2B_Cluster_52302	-	-	Sb03g044210.1	-	-	-
Tdic2B_Cluster_51562	Bradi1g38150.1	-	-	MLOC_74854.1	-	-
Tdic2B_Cluster_50506	Bradi1g19050.1	-	-	MLOC_59696.2	-	-
Tdic2B_Cluster_48253	-	-	Sb09g028670.1	-	-	-
Tdic2B_Cluster_44944	-	-	-	-	Td_WEWseq_PGSB_v3_chr2B_Loc023166.3	-
Tdic2B_Cluster_44792	Bradi1g25657.1	-	-	-	-	-
Tdic2B_Cluster_44166	Bradi2g25800.1	Os05t0404400-01	Sb09g019840.1	-	-	-
Tdic2B_Cluster_4390	Bradi4g10470.1	-	-	-	-	-
Tdic2B_Cluster_43828	-	-	Sb02g017490.1	-	-	-
Tdic2B_Cluster_43008	Bradi5g02490.1	-	-	MLOC_63588.1	-	Td_WEWseq_PGSB_v3_chr2A_Loc017831.31
Tdic2B_Cluster_4243	-	Os03t0148700-01	-	-	-	-
Tdic2B_Cluster_4235	-	Os06t0311800-00	Sb07g028690.1	-	-	-
Tdic2B_Cluster_40700	Bradi1g18180.1	Os07t0671700-01	Sb02g042540.1	MLOC_54704.1	-	-
Tdic2B_Cluster_40545	Bradi1g11650.1	-	Sb01g011025.1	-	-	-
Tdic2B_Cluster_38500	-	-	-	MLOC_68259.1	-	-
Tdic2B_Cluster_37848	-	-	-	-	LoCoTd_WEWseq_PGSB_v3_chr1B_Loc010026.1	-
Tdic2B_Cluster_3767	Bradi2g37760.1	-	Sb03g039500.1	-	-	-
Tdic2B_Cluster_349822	Bradi2g32970.1	-	Sb02g030865.1	-	-	-
Tdic2B_Cluster_349451	Bradi2g37660.1	Os08t0337800-00	Sb05g020790.1	-	-	-
Tdic2B_Cluster_348956	-	-	-	-	LoCoTd_WEWseq_PGSB_v3_chr2B_Loc026740.1	-
Tdic2B_Cluster_348293	-	-	Sb04g009491.1	MLOC_76284.1	-	-
Tdic2B_Cluster_348164	-	-	-	MLOC_63951.1	LoCoTd_WEWseq_PGSB_v3_chr2B_Loc031280.1	-
Tdic2B_Cluster_348091	-	-	Sb06g033840.1	-	sample11c3998_g2_i1	-
Tdic2B_Cluster_347232	-	Os12t0624400-01	-	-	-	-
Tdic2B_Cluster_346741	Bradi5g26730.2	-	-	-	-	-
Tdic2B_Cluster_346601	Bradi3g51010.1	-	Sb06g024920.1	-	-	-
Tdic2B_Cluster_345843	-	-	Sb06g030515.1	-	-	-
Tdic2B_Cluster_344808	Bradi3g45107.1	-	Sb05g020420.1	MLOC_37037.1	-	-
Tdic2B_Cluster_344439	Bradi5g26480.1	-	Sb06g033260.2	MLOC_62924.1	-	-
Tdic2B_Cluster_343904	-	-	-	MLOC_39533.1	-	-
Tdic2B_Cluster_343680	-	-	-	MLOC_59990.2	-	-
Tdic2B_Cluster_342789	-	Os04t0678300-01	-	AK364639	Td_WEWseq_PGSB_v3_chr2B_Loc026540.4	-
Tdic2B_Cluster_342396	Bradi5g26040.1	Os04t0675600-01	Sb06g032810.1	MLOC_45241.2	-	-
Tdic2B_Cluster_342243	-	-	-	MLOC_54981.5	LoCoTd_WEWseq_PGSB_v3_chr2B_Loc031093.1	-
Tdic2B_Cluster_341673	Bradi5g26017.1	Os04t0675101-00	Sb06g032770.1	MLOC_14650.1	-	-
Tdic2B_Cluster_339456	Bradi4g30370.1	-	-	-	-	-
Tdic2B_Cluster_339072	-	-	-	-	sample11c43735_g1_i1	-
Tdic2B_Cluster_338992	-	-	Sb02g004795.1	-	-	-
Tdic2B_Cluster_338196	-	-	-	-	-	LoCo_Td_WEWseq_PGSB_v3_chr7B_Loc105989.1
Tdic2B_Cluster_336275	Bradi1g02050.1	-	-	-	-	-
Tdic2B_Cluster_336065	-	-	-	MLOC_58803.1	-	-
Tdic2B_Cluster_334676	-	-	-	MLOC_53532.1	-	-
Tdic2B_Cluster_331968	Bradi1g05037.1	Os03t0802900-01	Sb01g004710.1	AK369263	-	-
Tdic2B_Cluster_330473	-	-	-	MLOC_52893.1	-	-
Tdic2B_Cluster_328473	-	-	-	MLOC_64997.1	-	-
Tdic2B_Cluster_328375	Bradi1g32950.1	-	-	-	-	-
Tdic2B_Cluster_327983	Bradi3g03040.1	Os02t0133800-01	Sb04g002770.1	-	-	-
Tdic2B_Cluster_327141	-	-	-	-	-	Td_WEWseq_PGSB_v3_chr2B_Loc026144.1
Tdic2B_Cluster_326375	Bradi2g11590.1	-	Sb01g031070.1	-	-	-
Tdic2B_Cluster_326362	-	-	Sb06g031020.1	MLOC_5210.1	-	LoCo_Td_WEWseq_PGSB_v3_chr2B_Loc026122.1
Tdic2B_Cluster_325469	-	-	-	-	LoCoTd_WEWseq_PGSB_v3_chr2B_Loc026105.16	-
Tdic2B_Cluster_325209	-	-	-	-	Td_WEWseq_PGSB_v3_chr2B_Loc026098.3	-
Tdic2B_Cluster_324707	Bradi1g61577.1	Os03t0367101-00	Sb01g034460.1	-	-	-
Tdic2B_Cluster_322609	Bradi1g28637.1	-	-	MLOC_56752.7	-	-
Tdic2B_Cluster_32243	Bradi1g17387.1	-	-	-	-	-
Tdic2B_Cluster_322356	-	Os12t0173400-01	Sb06g028940.1	-	-	-
Tdic2B_Cluster_321123	-	-	Sb01g027310.1	-	-	-
Tdic2B_Cluster_31681	-	-	Sb04g029303.1	-	-	-
Tdic2B_Cluster_316753	-	-	Sb10g007930.1	MLOC_14883.2	-	-
Tdic2B_Cluster_316495	-	-	-	-	sample11c23126_g1_i2	Td_WEWseq_PGSB_v3_chr2B_Loc030530.1
Tdic2B_Cluster_316218	Bradi1g43500.1	-	-	-	-	-
[truncated: 7,504 more rows]

## Sheet: Tdic3A
Contig	Brachypodium Protein Hit	Rice Protein Hit	Sorghum Protein Hit	Barley Protein Hit	T dicoccoides Transcript Hit	T dicoccoides Protein Hit
[truncated: 6,611 more rows]

[truncated: 9 more sheets: Tdic3B, Tdic4A, Tdic4B, Tdic5A, Tdic5B, Tdic6A, Tdic6B, Tdic7A, Tdic7B]
