# Supplementary material for: Chromosome‐based survey sequencing reveals the genome organization of wild wheat progenitor Triticum dicoccoides
Source: Plant Biotechnol J. 2018 Jun 13;16(12):2077–87. doi: 10.1111/pbi.12940 (PMC6230948; doi:10.1111/pbi.12940)
Supplement: Supplementary file 10 — Table S3 Putative miRNAs encoded by T. dicoccoides chromosomes. [file PBI-16-2077-s005.xlsx]

## Sheet: Tdic1A
Supplementary Table S3. Putative miRNAs encoded by T. dicoccoides chromosomes.
Confidence level	miRNA ID	Location	Mature miRNA sequence	Mature miRNA* sequence	Pre-miRNA sequence	Homolog miRNA ID	Target(s)	Target Annotation(s)	Mode(s) of inhibition	TE-associated?	TE Type	TE Family	TE Class	Expression evidence
High	miR1436-3p-115	TR1A	GGAUUAUGGAACGGAGGGAGU	UACCCUCCGUUCGAUAAUUCUU	CUCCUUUCACUAUUUUGUACUACCCUCCGUUCGAUAAUUCUUGUCGUCGUUUUGAACCAAAACGACAGCAAGGAUUAUGGAACGGAGGGAGUACCUAUGAAUUGGCCCUUUU	osa-miR1436	sample7c60614_g1_i1, sample8c23891_g2_i1, sample12c24479_g1_i2, sample11c17974_g1_i1, Td_WEWseq_PGSB_v3_chr7A_Loc096855.20, sample7c1117_g1_i1, Td_WEWseq_PGSB_v3_chr2A_Loc018385.4, LoCoTd_WEWseq_PGSB_v3_chr1A_Loc000478.6, LoCoTd_WEWseq_PGSB_v3_chr5B_Loc069581.3, LoCoTd_WEWseq_PGSB_v3_chr5B_Loc069581.2, LoCoTd_WEWseq_PGSB_v3_chr5B_Loc069581.5, LoCoTd_WEWseq_PGSB_v3_chr5B_Loc069581.4, LoCoTd_WEWseq…	phenylalanyl-tRNA synthetase alpha chain, Pyruvate cytosolic isozyme, hypothetical protein F775_28941, hypothetical protein TRIUR3_20993, Receptor kinase, hypothetical protein TRIUR3_08885, hypothetical protein TRIUR3_03111, hypothetical protein SORBIDRAFT_08g015460, Os05g0164100, partial, hypothetical protein TRIUR3_21199, hypothetical protein F775_07787, hypothetical protein F775_24208, ---NA--…	Cleavage, Translation	N	None	None	None	None
High	miR1436-5p-1	TR1A	ACAUUAUGGAAUGGAGGGAGU	UCCCUUCGUUCCAUAGUGUAA	CUAGUGUCAUAGAACAUCCUACAUUAUGGAAUGGAGGGAGUAGUUGCUAAGUUUUACUCCCUUCGUUCCAUAGUGUAAGAUGUCCAGUGUCAAA	osa-miR1436	LoCoTd_WEWseq_PGSB_v3_chr6A_Loc081182.1, sample12c31188_g1_i1, Td_WEWseq_PGSB_v3_chr2B_Loc024186.3, Td_WEWseq_PGSB_v3_chr1A_Loc003753.4, Td_WEWseq_PGSB_v3_chr1A_Loc003753.5, LoCoTd_WEWseq_PGSB_v3_chr5A_Loc066049.4, sample7c28272_g1_i1, sample8c2545_g1_i1, sample8c2545_g1_i2, LoCoTd_WEWseq_PGSB_v3_chr7B_Loc106463.1, Td_WEWseq_PGSB_v3_chr7A_Loc095261.1, sample12c8825_g1_i1, sample8c25355_g1_i1, sam…	bZIP transcription factor, phenylalanyl-tRNA synthetase alpha chain, hypothetical protein TRIUR3_06269, histone acetyltransferase GCN5, PREDICTED: uncharacterized protein LOC100842440, hypothetical protein BRADI_3g04490, hypothetical protein BRADI_1g22781, hypothetical protein F775_28216, mitochondrial uncoupling 2 isoform X1, hypothetical protein SORBIDRAFT_03g008760, chitin-inducible gibberelli…	Cleavage, Translation	N	rph7_rep_0443	CACTA	DNA-transposon	None
High	miR1439-3p-3	TR1A	UUUUGGAACGGAGAGAGUAUG	UACUACUCCCUCACUGAAAAUA	GAGAUGGCAGAGUACAUGCAUACUACUCCCUCACUGAAAAUACUUGUCGUGGAUUUGAACUUAAACCAUGACAAGUAUUUUGGAACGGAGAGAGUAUGAAACAUCAGACAAACUCAAU	osa-miR1439	sample7c62689_g1_i1, LoCoTd_WEWseq_PGSB_v3_chr3B_Loc044393.1, sample11c28176_g2_i2, LoCoTd_WEWseq_PGSB_v3_chr7B_Loc104878.7, LoCoTd_WEWseq_PGSB_v3_chr7B_Loc104878.8, sample11c4595_g1_i2, sample11c29171_g1_i1, sample8c28822_g1_i5, sample11c4595_g1_i1, Td_WEWseq_PGSB_v3_chr5B_Loc070872.2, sample8c25355_g1_i1, sample11c50164_g1_i1, sample8c25355_g1_i5, sample8c25355_g1_i6, sample7c24680_g1_i6, sampl…	hypothetical protein F775_29656, argonaute PNH1, hypothetical protein F775_29492, Coleoptile phototropism 1, Exonuclease 3 -5 domain-containing 2, PREDICTED: uncharacterized protein LOC100842440, nucleolar 6 isoform X1, zinc finger BED domain-containing RICESLEEPER 2-like, Chloride channel CLC-c, hypothetical protein TRIUR3_22116, E3 ubiquitin ligase BIG BROTHER-related, UPF0483 AGAP003155, inact…	Cleavage, Translation	N	None	None	None	None
High	miR164-5p-1	TR1A	UGGAGAAGCAGGGCACGUGCA	CACGCGCUCCCCUUCUCCACC	GUUGGUGAGGAGGUCCCUGUUGGAGAAGCAGGGCACGUGCAAAUUAUGAUCGUAGCACGCUUCGUGCUUGUAUAGUACGUGCAUGCAUGGAUCGUCGUGCACGCGCUCCCCUUCUCCACCAUGGCCUUCUCACCUAGCCU	ath-miR164a	Td_WEWseq_PGSB_v3_chr7B_Loc100939.7, Td_WEWseq_PGSB_v3_chr7B_Loc100939.4, Td_WEWseq_PGSB_v3_chr1B_Loc013864.1, Td_WEWseq_PGSB_v3_chr7B_Loc100939.1, Td_WEWseq_PGSB_v3_chr2B_Loc023455.3, Td_WEWseq_PGSB_v3_chr7B_Loc100939.9, sample12c21449_g1_i4, Td_WEWseq_PGSB_v3_chr3B_Loc039970.13, Td_WEWseq_PGSB_v3_chr2A_Loc016372.8, Td_WEWseq_PGSB_v3_chr2A_Loc016372.9, Td_WEWseq_PGSB_v3_chr2A_Loc016372.6, Td_WEW…	NAC transcription factor 6A, NAC transcription factor 6B, mitogen-activated kinase 4, mitogen-activated kinase 5, NAC domain-containing 21 22-like isoform X1, General transcription factor IIH subunit 4, NAC transcription factor 7, hypothetical protein TRIUR3_23097, TWIN LOV 1-like, hypothetical protein TRIUR3_08765, NAC domain-containing 21 22, Oligopeptide transporter 4, polyol transporter 1, --…	Cleavage, Translation	N	None	None	None	sRNA/pre-miRNA
High	miR166-3p-1	TR1A	UCGGACCAGGCUUCAUUCCCC	GGAAUGUUGUCUGGUUCAAGG	AAGCUAUUUUGCUUCUGGGUGGAAUGUUGUCUGGUUCAAGGUCUCGCUCUGGUUUGAGGAUGGAAAACUUUCAUUUCUCUCAGCUUCCUGCGAUCUCGGACCAGGCUUCAUUCCCCUCAGAGAUAGCUUCAACCAU	nta-miR166h	sample7c7262_g1_i1, sample8c26593_g1_i1, sample8c26593_g1_i3, sample8c26593_g1_i5, sample11c27706_g3_i1, LoCoTd_WEWseq_PGSB_v3_chr7B_Loc101595.1, Td_WEWseq_PGSB_v3_chr5B_Loc069820.1, Td_WEWseq_PGSB_v3_chr5B_Loc069820.2, Td_WEWseq_PGSB_v3_chr5B_Loc069820.3, Td_WEWseq_PGSB_v3_chr5B_Loc069820.5, Td_WEWseq_PGSB_v3_chr5B_Loc069820.6, Td_WEWseq_PGSB_v3_chr5B_Loc069820.7, Td_WEWseq_PGSB_v3_chr5B_Loc0698…	PREDICTED: uncharacterized protein LOC106866306, Homeobox-leucine zipper HOX9, predicted protein, probable S-acyltransferase 7, Homeobox-leucine zipper HOX33, ---NA---, MATE efflux family 9, hypothetical protein F775_23482, homeobox-leucine zipper HOX10, Homeobox-leucine zipper HOX32, unnamed protein product, hypothetical protein TRIUR3_15846, hypothetical protein TRIUR3_15847, hypothetical prote…	Cleavage	N	None	None	None	sRNA/pre-miRNA
High	miR166-3p-2	TR1A	UCGGACCAGGCUUCAUUCC	AAUGUUGUCUGGUUCAAGG	GCUAUUUUGCUUCUGGGUGGAAUGUUGUCUGGUUCAAGGUCUCGCUCUGGUUUGAGGAUGGAAAACUUUCAUUUCUCUCAGCUUCCUGCGAUCUCGGACCAGGCUUCAUUCCCCUCAGAGAUAGCUUCAACC	vvi-miR166a	None	None	None	N	None	None	None	sRNA/pre-miRNA
High	miR166-3p-3	TR1A	UCGGACCAGGCUUCAUUCCC	GAAUGUUGUCUGGUUCAAGG	AGCUAUUUUGCUUCUGGGUGGAAUGUUGUCUGGUUCAAGGUCUCGCUCUGGUUUGAGGAUGGAAAACUUUCAUUUCUCUCAGCUUCCUGCGAUCUCGGACCAGGCUUCAUUCCCCUCAGAGAUAGCUUCAACCA	sbi-miR166a	sample7c7262_g1_i1, sample8c26593_g1_i1, sample8c26593_g1_i3, sample8c26593_g1_i5, sample11c27706_g3_i1, LoCoTd_WEWseq_PGSB_v3_chr7B_Loc101595.1, Td_WEWseq_PGSB_v3_chr5B_Loc069820.1, Td_WEWseq_PGSB_v3_chr5B_Loc069820.2, Td_WEWseq_PGSB_v3_chr5B_Loc069820.3, Td_WEWseq_PGSB_v3_chr5B_Loc069820.5, Td_WEWseq_PGSB_v3_chr5B_Loc069820.6, Td_WEWseq_PGSB_v3_chr5B_Loc069820.7, Td_WEWseq_PGSB_v3_chr5B_Loc0698…	PREDICTED: uncharacterized protein LOC106866306, Homeobox-leucine zipper HOX9, predicted protein, probable S-acyltransferase 7, Homeobox-leucine zipper HOX33, Beta-glucosidase 34, ---NA---, hypothetical protein F775_23482, homeobox-leucine zipper HOX10, Homeobox-leucine zipper HOX32, unnamed protein product, hypothetical protein BRADI_2g22795, Homeobox-leucine zipper HOX10, Cysteine chloroplastic…	Cleavage	N	None	None	None	sRNA/pre-miRNA
High	miR166-5p-1	TR1A	GGAAUGUUGUCUGGUUCAAGG	UCGGACCAGGCUUCAUUCCCC	AAGCUAUUUUGCUUCUGGGUGGAAUGUUGUCUGGUUCAAGGUCUCGCUCUGGUUUGAGGAUGGAAAACUUUCAUUUCUCUCAGCUUCCUGCGAUCUCGGACCAGGCUUCAUUCCCCUCAGAGAUAGCUUCAACCAU	osa-miR166a-5p	Td_WEWseq_PGSB_v3_chr2A_Loc018654.11, Td_WEWseq_PGSB_v3_chr2A_Loc018654.10, Td_WEWseq_PGSB_v3_chr2A_Loc018654.13, Td_WEWseq_PGSB_v3_chr2A_Loc018654.12, Td_WEWseq_PGSB_v3_chr4A_Loc053676.10, sample7c28628_g1_i1, sample7c28628_g1_i2, Td_WEWseq_PGSB_v3_chr4A_Loc053676.15, sample8c29128_g1_i2, sample8c29128_g1_i1, Td_WEWseq_PGSB_v3_chrUn_Loc107270.2, Td_WEWseq_PGSB_v3_chrUn_Loc107270.3, Td_WEWseq_PGS…	ABC transporter C family member 10, hypothetical protein F775_52263, isoflavone reductase homolog, 35 kDa SR repressor, hypothetical protein BRADI_5g03897, predicted protein, Receptor-like serine threonine- kinase SD1-8, cysteine-rich receptor kinase 15, ---NA---, Isoflavone reductase, hypothetical protein F775_12846, hypothetical protein LR48_Vigan01g339900, calcium-dependent kinase, unnamed pro…	Cleavage, Translation	N	None	None	None	sRNA/pre-miRNA
High	miR171-3p-1	TR1A	UGAGCCGCGCCAAUAUCUCAG	GCGGUAUUGGCUCGGCUCACU	GACCAAAUGAAAUCGCAGCUGCGGUAUUGGCUCGGCUCACUCAGGUCAUCGUGUUGCAGAAGCAUAUGCUUCUCGGUAUAAUCUGAUUGAGCCGCGCCAAUAUCUCAGUGCCAUUUCAUCAGUACGUA	ppt-miR171a	Td_WEWseq_PGSB_v3_chr1A_Loc001679.1, Td_WEWseq_PGSB_v3_chr1A_Loc001679.3, Td_WEWseq_PGSB_v3_chr1A_Loc001679.2, Td_WEWseq_PGSB_v3_chr1A_Loc001679.5, Td_WEWseq_PGSB_v3_chr6B_Loc090029.2, sample8c28393_g1_i1, sample12c21894_g1_i1, Td_WEWseq_PGSB_v3_chr6A_Loc082882.1, Td_WEWseq_PGSB_v3_chr6B_Loc085524.1, sample11c64447_g1_i1, LoCoTd_WEWseq_PGSB_v3_chr3B_Loc044189.1	hypothetical protein F775_27777, predicted protein, Leucyl-tRNA cytoplasmic, Leucine-rich repeat receptor kinase EXS, Threonyl-tRNA mitochondrial, retrofit	Cleavage, Translation	N	None	None	None	None
High	miR171-3p-2	TR1A	UGAUUGAGCCGCGCCAAUAUC	UAUUGGCUCGGCUCACUCAGG	AAAUGAAAUCGCAGCUGCGGUAUUGGCUCGGCUCACUCAGGUCAUCGUGUUGCAGAAGCAUAUGCUUCUCGGUAUAAUCUGAUUGAGCCGCGCCAAUAUCUCAGUGCCAUUUCAUCAGUA	osa-miR171a	Td_WEWseq_PGSB_v3_chr5A_Loc062280.14, Td_WEWseq_PGSB_v3_chr5A_Loc062280.15, Td_WEWseq_PGSB_v3_chr5A_Loc062280.16, Td_WEWseq_PGSB_v3_chr5A_Loc062280.17, Td_WEWseq_PGSB_v3_chr5A_Loc062280.10, Td_WEWseq_PGSB_v3_chr5A_Loc062280.11, Td_WEWseq_PGSB_v3_chr5A_Loc062280.12, Td_WEWseq_PGSB_v3_chr5A_Loc062280.13, sample12c56871_g1_i1, sample11c27201_g1_i4, sample11c27201_g1_i3, Td_WEWseq_PGSB_v3_chr5A_Loc06…	inositol transporter 1, Chaperone dnaJ 10, hypothetical protein F775_27777, predicted protein, hypothetical protein TRIUR3_20614, MHD domain-containing death-inducing, SWIM partial, Benzoate carboxyl methyltransferase	Cleavage, Translation	N	None	None	None	sRNA
High	miR171-3p-3	TR1A	UGAUUGAGCCGCGCCAAUAUCU	GUAUUGGCUCGGCUCACUCAGG	CAAAUGAAAUCGCAGCUGCGGUAUUGGCUCGGCUCACUCAGGUCAUCGUGUUGCAGAAGCAUAUGCUUCUCGGUAUAAUCUGAUUGAGCCGCGCCAAUAUCUCAGUGCCAUUUCAUCAGUAC	bna-miR171g	Td_WEWseq_PGSB_v3_chr5A_Loc062280.14, Td_WEWseq_PGSB_v3_chr5A_Loc062280.15, Td_WEWseq_PGSB_v3_chr5A_Loc062280.16, Td_WEWseq_PGSB_v3_chr5A_Loc062280.17, Td_WEWseq_PGSB_v3_chr5A_Loc062280.10, Td_WEWseq_PGSB_v3_chr5A_Loc062280.11, Td_WEWseq_PGSB_v3_chr5A_Loc062280.12, Td_WEWseq_PGSB_v3_chr5A_Loc062280.13, sample11c27201_g1_i1, sample11c27201_g1_i3, sample11c27201_g1_i4, Td_WEWseq_PGSB_v3_chr5A_Loc06…	inositol transporter 1, Chaperone dnaJ 10, hypothetical protein F775_27777, predicted protein, hypothetical protein TRIUR3_20614, MHD domain-containing death-inducing, SWIM partial, Benzoate carboxyl methyltransferase	Cleavage, Translation	N	None	None	None	sRNA
High	miR171-5p-1	TR1A	UAUUGGCUCGGCUCACUCAGG	UGAUUGAGCCGCGCCAAUAUC	AAAUGAAAUCGCAGCUGCGGUAUUGGCUCGGCUCACUCAGGUCAUCGUGUUGCAGAAGCAUAUGCUUCUCGGUAUAAUCUGAUUGAGCCGCGCCAAUAUCUCAGUGCCAUUUCAUCAGUA	osa-miR171e-5p	sample11c26223_g2_i8, sample7c61200_g1_i1, Td_WEWseq_PGSB_v3_chr7B_Loc102790.2, LoCoTd_WEWseq_PGSB_v3_chr5B_Loc075588.1, sample7c20490_g1_i1, sample12c8724_g1_i1, LoCoTd_WEWseq_PGSB_v3_chr4B_Loc061107.1, LoCoTd_WEWseq_PGSB_v3_chr4B_Loc061107.2, Td_WEWseq_PGSB_v3_chr7B_Loc102790.3, sample8c55918_g1_i1, sample8c18932_g1_i1, sample12c17964_g1_i1, Td_WEWseq_PGSB_v3_chr7B_Loc102790.1	hypothetical protein BRADI_3g16890, partial, probable RNA-dependent RNA polymerase 1, inactive serine threonine- kinase lvsG, predicted protein, ---NA---, RNA-directed RNA polymerase 1, hypothetical protein TRIUR3_03384	Cleavage, Translation	N	None	None	None	sRNA
High	miR2118-3p-1	TR1A	UUCCUAAUGCCUCCCAUUCCUA	GAAAUGGGAGCAUGGAGGAAAG	UAGAGGGCCUUAGAGUAGUGGAAAUGGGAGCAUGGAGGAAAGCCUAACUUGCUUAAUUUUCACCUCUAGUAUUGGAGGUGAGAAUUUAGCAUGGUGUUUCCUAAUGCCUCCCAUUCCUAUUGUUCUAAAGCACUCCAUC	osa-miR2118r	LoCoTd_WEWseq_PGSB_v3_chr6B_Loc084885.29, LoCoTd_WEWseq_PGSB_v3_chr6B_Loc084885.28, sample12c61737_g1_i1, sample11c29685_g1_i2, Td_WEWseq_PGSB_v3_chr3A_Loc037510.1, LoCoTd_WEWseq_PGSB_v3_chr6B_Loc084885.27, LoCoTd_WEWseq_PGSB_v3_chr6B_Loc084885.26, LoCoTd_WEWseq_PGSB_v3_chr6B_Loc084569.1, sample11c29685_g1_i3, Td_WEWseq_PGSB_v3_chr6A_Loc078009.9, Td_WEWseq_PGSB_v3_chr6A_Loc078009.8, sample11c1455…	disease resistance RGA4, Disease resistance RGA2, disease resistance RGA3, disease resistance RGA1, disease resistance RPM1-like, probable disease resistance RF45, HVA22 g isoform X2, Disease resistance RPM1, unnamed protein product, disease resistance RPP13-like, ---NA---	Cleavage, Translation	N	None	None	None	None
High	miR399-3p-1	TR1A	UGCCAAAGGAGAAUUGCCCUG	GGGCGCUUCUCCCUUGGCAUG	ACCGACGUGUGUGAAUCACAGGGCGCUUCUCCCUUGGCAUGGACACGGUGGCAUGCAUGUACCGAUGAGUGUACGGUGCAGCUUGCUGGCAAGCCGUGCGUGCCAAAGGAGAAUUGCCCUGCCAUUUGCCUCAGCUGCUCU	osa-miR399c	Td_WEWseq_PGSB_v3_chr7A_Loc091635.2, sample11c13711_g1_i1, sample8c29967_g1_i1, sample8c29967_g1_i2, Td_WEWseq_PGSB_v3_chr2B_Loc026462.5, sample12c17896_g1_i1, sample7c26929_g1_i1, Td_WEWseq_PGSB_v3_chr3A_Loc033048.2, Td_WEWseq_PGSB_v3_chr2A_Loc019351.2, Td_WEWseq_PGSB_v3_chr1A_Loc006095.1, Td_WEWseq_PGSB_v3_chr1A_Loc006095.2, sample12c21013_g1_i1, sample11c24535_g1_i1, Td_WEWseq_PGSB_v3_chr1B_Lo…	ubiquitin-conjugating enzyme E2 24, pentatricopeptide repeat-containing At4g13650-like, hypothetical protein BRADI_4g39360, predicted protein, inorganic pyrophosphatase 3, ethanolamine-phosphate cytidylyltransferase-like, Sentrin-specific protease 2, hypothetical protein TRIUR3_31846, ---NA---, Callose synthase 5, Transmembrane 56, Midasin, predicted protein, partial, hypothetical protein TRIUR3_…	Cleavage, Translation	N	None	None	None	None
High	miR399-3p-2	TR1A	UGCCAAAGGAGAAUUGCCC	GCGCUUCUCCCUUGGCAUG	CGACGUGUGUGAAUCACAGGGCGCUUCUCCCUUGGCAUGGACACGGUGGCAUGCAUGUACCGAUGAGUGUACGGUGCAGCUUGCUGGCAAGCCGUGCGUGCCAAAGGAGAAUUGCCCUGCCAUUUGCCUCAGCUGCU	tae-miR399	None	None	None	N	None	None	None	None
High	miR9664-3p-1	TR1A	UUGCAGUCCUCGAUGUCGUAG	ACGGCAUAGAGGCACUGCAAAC	GUUUGAUGGUUAACGAAACCACGGCAUAGAGGCACUGCAAACAUCCGAGAUGAGCAAAAUUAAGCUUGUCCCAAGUUUGCAGUCCUCGAUGUCGUAGUUUUGUUUUUUCCAUCUAUU	tae-miR9664-3p	Td_WEWseq_PGSB_v3_chr5B_Loc070203.1, Td_WEWseq_PGSB_v3_chr5B_Loc070203.3, Td_WEWseq_PGSB_v3_chr5B_Loc070203.2, Td_WEWseq_PGSB_v3_chr2A_Loc018362.1, Td_WEWseq_PGSB_v3_chr2B_Loc027072.6, Td_WEWseq_PGSB_v3_chr2B_Loc027072.7, Td_WEWseq_PGSB_v3_chr2B_Loc027072.5, Td_WEWseq_PGSB_v3_chr2B_Loc027072.2, Td_WEWseq_PGSB_v3_chr2B_Loc027072.3, Td_WEWseq_PGSB_v3_chr7B_Loc099381.1, sample8c8739_g1_i1, sample7c4…	hypothetical protein BRADI_2g39207, Disease resistance RPP13 4, predicted protein, disease resistance RPM1-like, Disease resistance RPP13, Auxin-induced 5NG4, Disease resistance RPM1, unnamed protein product, Protein Rf1, mitochondrial, disease resistance RPP8 4, hypothetical protein F775_07952	Cleavage, Translation	N	None	None	None	sRNA
High	miR9666-3p-1	TR1A	CGGUUGGGCUGUAUGAUGGCGA	GCCAUCAUACGUCCAACCGUG	AAUACAAAUCAUUCGGAUUCGCCAUCAUACGUCCAACCGUGCAUUUGAUAUGCAUAUAUAUGCAUCACGAGCCACGGUUGGGCUGUAUGAUGGCGAUACCGAUUGGUUUGUUCUAG	tae-miR9666b-3p	Td_WEWseq_PGSB_v3_chr4B_Loc060107.2, Td_WEWseq_PGSB_v3_chr4B_Loc055447.2, sample12c27852_g1_i1, Td_WEWseq_PGSB_v3_chr4B_Loc061388.2, Td_WEWseq_PGSB_v3_chr4B_Loc061388.3, sample7c28971_g1_i3, Td_WEWseq_PGSB_v3_chr2A_Loc020087.15, sample11c29606_g11_i1, sample11c28174_g1_i1, Td_WEWseq_PGSB_v3_chr5B_Loc076400.2, Td_WEWseq_PGSB_v3_chr5B_Loc076400.3, Td_WEWseq_PGSB_v3_chr5B_Loc076400.1, Td_WEWseq_PGSB…	hypothetical protein TRIUR3_21488, hypothetical protein TRIUR3_17933, hypothetical protein SORBIDRAFT_03g002780, predicted protein, ATP-dependent Clp protease ATP-binding subunit clpC, hypothetical protein F775_23741, 5-methylcytosine DNA glycosylase, ---NA---, DNA-directed RNA polymerase II subunit RPB1, predicted protein, partial, unnamed protein product, Coatomer subunit alpha-3, 40S ribosomal…	Cleavage	N	None	None	None	sRNA
Low	miR1118-3p-1	TR1A	CACUACAUUGUGAAAUGGAGGGA	UCUCCAUUCUACAAUAUAGUGCG	CUGAUUAUUGGGGCAUACUCUCUCCAUUCUACAAUAUAGUGCGCUCGCGUUUUCCGAGAUUCAACUUUGAUCGUUAAUUUAACCAAUGAGACCGACUGCGGCGGGAGCGAAAAUUAUAUCACUGAAUUCAUAUCGAAAAUACGAAUUCAAUGGUAUAAUUUUUUGCUUCCGCCGCAAUCGGUCUUGUUGGUUAAAUUUACGGUCAAACUUGAAUCCCGGAAAACGCGGACGCACUACAUUGUGAAAUGGAGGGAGUCCGCGUAUUGCACCCCAG	tae-miR1118	LoCoTd_WEWseq_PGSB_v3_chr5B_Loc074158.4, sample11c17701_g1_i1, Td_WEWseq_PGSB_v3_chr1A_Loc003753.4, Td_WEWseq_PGSB_v3_chr1A_Loc003753.5, sample7c28272_g1_i1, sample8c2545_g1_i1, sample7c28272_g1_i3, LoCoTd_WEWseq_PGSB_v3_chr6A_Loc081182.1, sample12c8825_g1_i1, sample12c54301_g1_i1, sample11c51437_g1_i1, sample12c11999_g1_i1, Td_WEWseq_PGSB_v3_chr3B_Loc040961.8, sample12c4597_g1_i1, sample11c25374…	hypothetical protein F775_26507, hypothetical protein F775_08682, Adipocyte plasma membrane-associated, hypothetical protein BRADI_2g13422, Serine threonine- kinase PEPKR2, hypothetical protein SORBIDRAFT_03g008760, 4-hydroxyphenylacetaldehyde oxime monooxygenase-like, ---NA---, hypothetical protein SETIT_033094mg, partial, Splicing factor U2af large subunit A, Bowman-Birk type trypsin inhibitor,…	Cleavage, Translation	Y	rph7_rep_0570	Mariner	DNA-transposon	None
Low	miR1118-3p-10	TR1A	CACUACAUUGUGGAAUGGAGGGA	CCUCUAUUUCAAAAUAUAGUACGCC	UUUACAUAAUAAUAAUACUCCCUCUAUUUCAAAAUAUAGUACGCCCACGCUUUCCGAGGUCAAACUUUGACCAUAAAUUUAACGAACGAGACCGACAGCGGCGGGAGAAAAAGUUACAUAAUUAAAAACUUCUUUCGAAUACGAAUUCACUGAUAUAACUUUUGCCUCCGCCGCAAUUGGUCUUGAUAGUUAAAUUUACGGUCAAAGUUGAAGCACGUGGAUAGAGGAAGCACUACAUUGUGGAAUGGAGGGAGUAAUAAUAAAGCAAAUUGG	tae-miR1118	sample7c9553_g1_i1, LoCoTd_WEWseq_PGSB_v3_chr5B_Loc074158.4, sample11c17701_g1_i1, Td_WEWseq_PGSB_v3_chr1A_Loc003753.4, Td_WEWseq_PGSB_v3_chr1A_Loc003753.5, Td_WEWseq_PGSB_v3_chr3B_Loc041043.6, sample7c28272_g1_i1, sample8c2545_g1_i1, sample7c28272_g1_i3, LoCoTd_WEWseq_PGSB_v3_chr6A_Loc081182.1, sample12c8825_g1_i1, sample12c54301_g1_i1, sample11c51437_g1_i1, sample12c11999_g1_i1, sample11c57493_…	hypothetical protein F775_26507, bZIP transcription factor, phenylalanyl-tRNA synthetase alpha chain, serine-threonine kinase, hypothetical protein TRIUR3_00902, Beta- insoluble isoenzyme 4, Adipocyte plasma membrane-associated, hypothetical protein BRADI_2g13422, Serine threonine- kinase PEPKR2, ROOT HAIR DEFECTIVE 3 homolog 2-like isoform X1, annexin, hypothetical protein SORBIDRAFT_03g008760, …	Cleavage, Translation	Y	TREP2216	Mariner	DNA-transposon	None
Low	miR1118-3p-100	TR1A	CACUACAUUGUGGAAUGGAGGGA	CCUCCAUUCCAAAAUAUAGUGCG	UCAGACAAGACACGCACNUCCCUCCAUUCCAAAAUAUAGUGCGCCCGCGCUUUUCAAGGUCGAACUUUGACCAUAAAUUUAACGAACGAGACCGACUGCGGCGGGAGAAAAAGUUACAUAAUUAAAAUCUUCUUUCGAAUACGAAUUCAUUGAUAUAACUUUUCCUCCCGUCGCAAUCGGUCUUGAUAGUUAAAUUUACGGUCAAAGUAGAAGCACGGGGAUAGAGGAAGCACUACAUUGUGGAAUGGAGGGACUAUACUUGGGCCUCUUGGC	tae-miR1118	sample7c9553_g1_i1, LoCoTd_WEWseq_PGSB_v3_chr5B_Loc074158.4, sample11c17701_g1_i1, Td_WEWseq_PGSB_v3_chr1A_Loc003753.4, Td_WEWseq_PGSB_v3_chr1A_Loc003753.5, Td_WEWseq_PGSB_v3_chr3B_Loc041043.6, sample7c28272_g1_i1, sample8c2545_g1_i1, sample7c28272_g1_i3, LoCoTd_WEWseq_PGSB_v3_chr6A_Loc081182.1, sample12c8825_g1_i1, sample12c54301_g1_i1, sample11c51437_g1_i1, sample12c11999_g1_i1, sample11c57493_…	hypothetical protein F775_26507, bZIP transcription factor, phenylalanyl-tRNA synthetase alpha chain, serine-threonine kinase, hypothetical protein TRIUR3_00902, Beta- insoluble isoenzyme 4, Adipocyte plasma membrane-associated, hypothetical protein BRADI_2g13422, Serine threonine- kinase PEPKR2, ROOT HAIR DEFECTIVE 3 homolog 2-like isoform X1, annexin, hypothetical protein SORBIDRAFT_03g008760, …	Cleavage, Translation	Y	TREP2216	Mariner	DNA-transposon	sRNA
Low	miR1118-3p-101	TR1A	CACUACAUUGUGGAAUGGAGGGG	CCUCCAUUCCAAAAUAUAGUGCG	CUUUAGAAAUACUAUUACUCCCUCCAUUCCAAAAUAUAGUGCGCCCGCGUUUCCCGAGGUCCAACUUUGACCGUAAAUUUAACCAACAAGACCAACUGCGGCGGGAGAAAAAAUUAUAUAAUUGAAAACUUCUUUCGAAUACAAAUUCACUGAUAUAAUUUUUGCUCCCGCCGCAAUCGGUCUUGGUAGUUAAAUUUACGGUCAAAGUUGAAGCACGUGGAUAAAGGAAGCACUACAUUGUGGAAUGGAGGGGAUAUCUUUUUCCGCCUUUGA	tae-miR1118	sample7c9553_g1_i1, LoCoTd_WEWseq_PGSB_v3_chr5B_Loc074158.4, sample11c17701_g1_i1, Td_WEWseq_PGSB_v3_chr1A_Loc003753.4, Td_WEWseq_PGSB_v3_chr1A_Loc003753.5, Td_WEWseq_PGSB_v3_chr3B_Loc041043.6, sample7c28272_g1_i1, sample8c2545_g1_i1, sample7c28272_g1_i3, LoCoTd_WEWseq_PGSB_v3_chr6A_Loc081182.1, sample12c8825_g1_i1, sample12c54301_g1_i1, sample11c51437_g1_i1, sample12c11999_g1_i1, sample11c57493_…	hypothetical protein F775_26507, bZIP transcription factor, phenylalanyl-tRNA synthetase alpha chain, serine-threonine kinase, hypothetical protein TRIUR3_00902, Beta- insoluble isoenzyme 4, Adipocyte plasma membrane-associated, hypothetical protein BRADI_2g13422, Serine threonine- kinase PEPKR2, ROOT HAIR DEFECTIVE 3 homolog 2-like isoform X1, annexin, hypothetical protein SORBIDRAFT_03g008760, …	Cleavage, Translation	Y	rph7_rep_0570, ctgF_rep_0142	Gypsy, Mariner	Retrotransposon, DNA-transposon	sRNA
Low	miR1118-3p-102	TR1A	CACUAUAUUUUGAAAUGGAGGGA	CCUCCAUUUCACAAUGUAGUGCU	AUGUCAUCAUUAUUAUACUCCCUCCAUUUCACAAUGUAGUGCUUCCUCUAUCCCCGUGCUUCAAAUUUGACCGUAAAUUUAACUACCAAGACCGAAUGCGGCGGGAGCAAAAAUUAUAUCAGUGAAUUCGUAUUCGAAAGAAGUUUUCAAUUAUAUAAUUUUUUCUCCCGCUGCAGUUGGUCUUGUUGGUUAAAUUUAUGGUCAAAGUUGGACCUGGGGAAGCGCGGGCGCACUAUAUUUUGAAAUGGAGGGAGUAUCAUUGUUGUGGUCUCC	tae-miR1118	LoCoTd_WEWseq_PGSB_v3_chr5B_Loc074158.4, sample11c17701_g1_i1, LoCoTd_WEWseq_PGSB_v3_chr3B_Loc044393.1, sample11c64237_g1_i1, Td_WEWseq_PGSB_v3_chr1A_Loc003753.4, Td_WEWseq_PGSB_v3_chr1A_Loc003753.5, sample7c28272_g1_i1, sample8c2545_g1_i1, sample7c28272_g1_i3, sample8c29556_g2_i2, Td_WEWseq_PGSB_v3_chr6B_Loc090808.17, sample11c57493_g1_i1, LoCoTd_WEWseq_PGSB_v3_chr1A_Loc003874.1, Td_WEWseq_PGSB_…	hypothetical protein F775_26507, pre-mRNA-processing factor 19, unnamed protein product, Os07g0619200, partial, Chloride channel CLC-c, Adipocyte plasma membrane-associated, bZIP transcription factor, ROOT HAIR DEFECTIVE 3 homolog 2-like isoform X1, Lymphoid-specific helicase, annexin, Monosaccharide-sensing 2, 5-methylcytosine DNA glycosylase, ---NA---, hypothetical protein SETIT_033094mg, parti…	Cleavage, Translation	Y	rph7_rep_0570	Mariner	DNA-transposon	None
Low	miR1118-3p-11	TR1A	UACUACAUUGUGGAAUGGAGGGA	CCUCCAUCCCAAAAUAUAGUGCG	UGUUUUUUUAGGAUGUACUCCCUCCAUCCCAAAAUAUAGUGCGCCCGCGCUUCUCGAGGUCCAACUUUGACUAUAAAUUUAACCAACGAGACCAACUGCGACGGGAGAAAAAAANUCACUGAUAUAAUUUUUGCUUCCGCCGCAAUCGGUAUUGGUAGUUGAAUUUACGGUCAAAGUUGAAGCACAUGGAUAGAGGAAGUACUACAUUGUGGAAUGGAGGGAGUAUGUUAUUUUCACCUCAU	tae-miR1118	LoCoTd_WEWseq_PGSB_v3_chr5B_Loc074158.4, sample11c17701_g1_i1, Td_WEWseq_PGSB_v3_chr1A_Loc003753.4, Td_WEWseq_PGSB_v3_chr1A_Loc003753.5, Td_WEWseq_PGSB_v3_chr3B_Loc041043.6, sample7c28272_g1_i1, sample8c2545_g1_i1, sample7c28272_g1_i3, LoCoTd_WEWseq_PGSB_v3_chr6A_Loc081182.1, sample12c8825_g1_i1, sample12c54301_g1_i1, sample12c11999_g1_i1, sample11c57493_g1_i1, Td_WEWseq_PGSB_v3_chr3B_Loc040961.8…	bZIP transcription factor, serine-threonine kinase, hypothetical protein F775_08682, hypothetical protein BRADI_2g13422, Serine threonine- kinase PEPKR2, ROOT HAIR DEFECTIVE 3 homolog 2-like isoform X1, annexin, hypothetical protein SORBIDRAFT_03g008760, ---NA---, hypothetical protein SETIT_033094mg, partial, Splicing factor U2af large subunit A, Bowman-Birk type trypsin inhibitor, Monosaccharide…	Cleavage, Translation	Y	rph7_rep_0570	Mariner	DNA-transposon	None
Low	miR1118-3p-13	TR1A	CACUACAUUGUGGAAUGGAGGGA	CCUCCAUUCUAAAAUAUAGUGCG	UGCCACACUUUGUCAUACUCCCUCCAUUCUAAAAUAUAGUGCGCCCACGCUUCCCGAGGUCCAACUUUGACCAUAAAUUUAACCAACGAGACCAACUGCGGCGGGAGAAAAAAAAAUAUAAUUGAAAACUUCUUUUGAAUACGAAUUCACUGAUAUAAUUUUUGCUCCCGCCGCAAUCGGUCUUGGUAGUUAAAUUUGCGGUCAAAGUUGAAGCACGAGGAUAGAGGAAGCACUACAUUGUGGAAUGGAGGGAGUACAAUGUUGUCACACUUG	tae-miR1118	sample7c9553_g1_i1, LoCoTd_WEWseq_PGSB_v3_chr5B_Loc074158.4, sample11c17701_g1_i1, Td_WEWseq_PGSB_v3_chr1A_Loc003753.4, Td_WEWseq_PGSB_v3_chr1A_Loc003753.5, Td_WEWseq_PGSB_v3_chr3B_Loc041043.6, sample7c28272_g1_i1, sample8c2545_g1_i1, sample7c28272_g1_i3, LoCoTd_WEWseq_PGSB_v3_chr6A_Loc081182.1, sample12c8825_g1_i1, sample12c54301_g1_i1, sample11c51437_g1_i1, sample12c11999_g1_i1, sample11c57493_…	hypothetical protein F775_26507, bZIP transcription factor, phenylalanyl-tRNA synthetase alpha chain, serine-threonine kinase, hypothetical protein TRIUR3_00902, Beta- insoluble isoenzyme 4, Adipocyte plasma membrane-associated, hypothetical protein BRADI_2g13422, Serine threonine- kinase PEPKR2, ROOT HAIR DEFECTIVE 3 homolog 2-like isoform X1, annexin, hypothetical protein SORBIDRAFT_03g008760, …	Cleavage, Translation	Y	rph7_rep_0570	Mariner	DNA-transposon	None
Low	miR1118-3p-14	TR1A	CACUAUAUUUUGGAAUGGAGGGA	UCUCCAUUCCACAAUAUAGUGCU	ACUCAAGAAAGCAGGUACUCUCUCCAUUCCACAAUAUAGUGCUUCCUCUAUCCCGUGCUUCAACUUUGACCGUAAAUUUAACUAUUAAGACCGAUUGCGGCGGGAGUAAAAAAUAUAUCAGUGAAUUCGUAUUCGAAAGAAGUUUUCAAUUAUAUAAUUUUUUCUUCCGCCGCAGUUGGUCUCAUUGGUUAAAUUUAUGGUCAAAGUUGGACCUCGGGAAGCGCGGGCGCACUAUAUUUUGGAAUGGAGGGAGUAUAUAUAUGAA	tae-miR1118	sample7c9553_g1_i1, LoCoTd_WEWseq_PGSB_v3_chr6A_Loc081182.1, LoCoTd_WEWseq_PGSB_v3_chr3B_Loc044393.1, sample11c64237_g1_i1, Td_WEWseq_PGSB_v3_chr1A_Loc003753.4, Td_WEWseq_PGSB_v3_chr1A_Loc003753.5, sample12c21523_g1_i2, sample11c4097_g1_i2, sample7c28272_g1_i1, sample8c2545_g1_i1, sample7c28272_g1_i3, sample12c54301_g1_i1, sample12c22819_g1_i1, sample11c57493_g1_i1, LoCoTd_WEWseq_PGSB_v3_chr1A_Lo…	hypothetical protein F775_26507, bZIP transcription factor, serine-threonine kinase, Os07g0619200, partial, Chloride channel CLC-c, callose synthase 3-like, Adipocyte plasma membrane-associated, hypothetical protein TRIUR3_00902, ROOT HAIR DEFECTIVE 3 homolog 2-like isoform X1, annexin, hypothetical protein SORBIDRAFT_03g008760, hypothetical protein F775_05708, 5-methylcytosine DNA glycosylase, -…	Cleavage, Translation	Y	rph7_rep_0570	Mariner	DNA-transposon	None
Low	miR1118-3p-15	TR1A	CACUAUAUUUUGGAAUGGAGGGA	CCUCCAUUCCAUAAUGUAGUGCU	CACAAAUUAAAAUAAUACUCCCUCCAUUCCAUAAUGUAGUGCUUCCUCUAUCCCCGUGCUUCAACUUAGACCGUACAUUUAACUAUCAAGACCGAUUGCGGCGGGAGCAAAAAUUAUAUCAGUGAAUUCGUAUUUGAAAGAAGUUUUUAAUUAUGUAACUUUUUCUCCUGCCGCAGUCGGUCUUGUUCGUUAAAUUUAUGGUCAAAGUUCGAUCUCAGGAAGCGCGGGCGCACUAUAUUUUGGAAUGGAGGGAGUACAAGCUUUAUAUUACAA	tae-miR1118	sample7c9553_g1_i1, LoCoTd_WEWseq_PGSB_v3_chr6A_Loc081182.1, LoCoTd_WEWseq_PGSB_v3_chr3B_Loc044393.1, sample11c64237_g1_i1, Td_WEWseq_PGSB_v3_chr1A_Loc003753.4, Td_WEWseq_PGSB_v3_chr1A_Loc003753.5, sample11c4097_g1_i2, sample7c28272_g1_i1, sample8c2545_g1_i1, sample7c28272_g1_i3, sample8c29556_g2_i2, sample12c54301_g1_i1, sample12c22819_g1_i1, sample11c57493_g1_i1, LoCoTd_WEWseq_PGSB_v3_chr1A_Loc…	hypothetical protein F775_26507, bZIP transcription factor, photosystem I P700 apo A2 (chloroplast), Os07g0619200, partial, Chloride channel CLC-c, Adipocyte plasma membrane-associated, hypothetical protein TRIUR3_00902, ROOT HAIR DEFECTIVE 3 homolog 2-like isoform X1, annexin, Monosaccharide-sensing 2, hypothetical protein F775_05708, 5-methylcytosine DNA glycosylase, ---NA---, hypothetical prot…	Cleavage, Translation	Y	TREP2216	Mariner	DNA-transposon	None
Low	miR1118-3p-16	TR1A	UACUACAUUGUGGAAUGGAGGGG	CAUCCGUUCCAAAAUAUAGUGCG	UGCAUUAAUAAAUAAUACUCCAUCCGUUCCAAAAUAUAGUGCGCCCGCGCUUCCCGAAGUCCAACUUUGACCAUAAAUUUAACCAACGAGACCAACUGCGGCGGGAGAAAAAAUUAUAUAAUUGGAAACUUCUUUCGAAUACGAAUUCAUUGAUAUAAUUUUUGCUCCUGCCGCAAUCGGUCUUGGUAAUUAAAUUUACGGUCAAAGUUGAAGCACGGGGAUAGAGGAAGUACUACAUUGUGGAAUGGAGGGGGUAUUUUUUAUCAUUGAAUA	tae-miR1118	sample7c9553_g1_i1, LoCoTd_WEWseq_PGSB_v3_chr5B_Loc074158.4, sample11c17701_g1_i1, Td_WEWseq_PGSB_v3_chr1A_Loc003753.4, Td_WEWseq_PGSB_v3_chr1A_Loc003753.5, Td_WEWseq_PGSB_v3_chr3B_Loc041043.6, sample7c28272_g1_i1, sample8c2545_g1_i1, sample7c28272_g1_i3, LoCoTd_WEWseq_PGSB_v3_chr6A_Loc081182.1, sample12c8825_g1_i1, sample12c54301_g1_i1, sample12c11999_g1_i1, sample11c57493_g1_i1, Td_WEWseq_PGSB_…	bZIP transcription factor, serine-threonine kinase, hypothetical protein F775_08682, hypothetical protein BRADI_2g13422, Serine threonine- kinase PEPKR2, ROOT HAIR DEFECTIVE 3 homolog 2-like isoform X1, annexin, hypothetical protein SORBIDRAFT_03g008760, ---NA---, hypothetical protein SETIT_033094mg, partial, Splicing factor U2af large subunit A, Bowman-Birk type trypsin inhibitor, Monosaccharide…	Cleavage, Translation	Y	rph7_rep_0570	Mariner	DNA-transposon	None
Low	miR1118-3p-18	TR1A	UACUAUAUUUUGGAAUGGAGGGA	CCUCCAUUCCACAAUGUAGUGCU	AACAUAAAGAUGUAAUACUCCCUCCAUUCCACAAUGUAGUGCUUCCUCUAUCCCCGUGCUUCAACUUUGACCGUAAAUUUAACUAUCAAGACCGAUUGUGGCGGGAGCAAACAUUAUAUCAGUGAAUUCGUAUUCGGAAAAAGUUUUCAAUUAUAUAUUUUUUUCUCCCGCCGCAGUUGGUCUCGUUGGUUAAAUUUAUGGUCAAAGUUGGACCUCGGGAAGCGCGGGCGUACUAUAUUUUGGAAUGGAGGGAGUAUUCUUGAACAACUGAGU	tae-miR1118	sample7c9553_g1_i1, Td_WEWseq_PGSB_v3_chr2B_Loc022993.2, LoCoTd_WEWseq_PGSB_v3_chr6A_Loc081182.1, LoCoTd_WEWseq_PGSB_v3_chr3B_Loc044393.1, sample11c64237_g1_i1, LoCoTd_WEWseq_PGSB_v3_chr1B_Loc009626.1, Td_WEWseq_PGSB_v3_chr1A_Loc003753.4, Td_WEWseq_PGSB_v3_chr1A_Loc003753.5, sample7c28272_g1_i1, sample8c2545_g1_i1, sample7c28272_g1_i3, sample12c54301_g1_i1, sample12c22819_g1_i1, sample11c57493_g1…	hypothetical protein F775_26507, bZIP transcription factor, hypothetical protein F775_26460, Chloride channel CLC-c, Adipocyte plasma membrane-associated, hypothetical protein TRIUR3_00902, ROOT HAIR DEFECTIVE 3 homolog 2-like isoform X1, annexin, hypothetical protein SORBIDRAFT_03g008760, 5-methylcytosine DNA glycosylase, ---NA---, hypothetical protein SETIT_033094mg, partial, Splicing factor U2…	Cleavage, Translation	Y	rph7_rep_0570	Mariner	DNA-transposon	sRNA
Low	miR1118-3p-19	TR1A	CACUAUAUUUUGGAAUGGAGGGA	CCUCCAUUCCACAAUGUAGUGCU	UUUCUUUGGCCAUGAUACUCCCUCCAUUCCACAAUGUAGUGCUUCCUCUAUCCACGUGCUUCAACUUUGACCGUAAAUUUAACUACCAAGACCGAUUGCGGCGGGAGCAAAAAAUAUAUCAGUGAAUUCGUAUUCGAAAGAAGUUUUCAAUUAUAUAUUUUUUUCUCCCGCCGCAGUUGGUCUCAUUGGUUAAAUUUAUGGUCAAAGUUGGACCUCGGAAAGCGCGGGUGCACUAUAUUUUGGAAUGGAGGGAGUAUUUUGAGAAGACAUAAC	tae-miR1118	sample7c9553_g1_i1, LoCoTd_WEWseq_PGSB_v3_chr6A_Loc081182.1, LoCoTd_WEWseq_PGSB_v3_chr3B_Loc044393.1, sample11c64237_g1_i1, Td_WEWseq_PGSB_v3_chr1A_Loc003753.4, Td_WEWseq_PGSB_v3_chr1A_Loc003753.5, sample12c21523_g1_i2, sample11c4097_g1_i2, sample7c28272_g1_i1, sample8c2545_g1_i1, sample7c28272_g1_i3, sample12c54301_g1_i1, sample12c22819_g1_i1, sample11c57493_g1_i1, LoCoTd_WEWseq_PGSB_v3_chr1A_Lo…	hypothetical protein F775_26507, bZIP transcription factor, serine-threonine kinase, Os07g0619200, partial, Chloride channel CLC-c, callose synthase 3-like, Adipocyte plasma membrane-associated, hypothetical protein TRIUR3_00902, ROOT HAIR DEFECTIVE 3 homolog 2-like isoform X1, annexin, hypothetical protein SORBIDRAFT_03g008760, hypothetical protein F775_05708, 5-methylcytosine DNA glycosylase, -…	Cleavage, Translation	Y	rph7_rep_0570	Mariner	DNA-transposon	sRNA
Low	miR1118-3p-2	TR1A	CACUAUAUUUUGGAAUGAAGGGA	CCUCCGUUUCAAAAUAUAGUGUU	CUUUGGAAAGUGUACUACUUCCUCCGUUUCAAAAUAUAGUGUUUCCUCUAUUUCCGUGCUUUAACUUUGACCAUAAAUUUAACCAACAAGACCGACUGCAGCGGGAGCAAAAGUUAUACCAGUGAAUUCGUAUUCAAAAGAAGUUUUCAAUUAUAUAAUUUUUUUCUGCCGUCGCAGUCGGGCUCGUUGGUUAAAUUUAUGGUCAAAGUUGGACCUUGAGAAGCACGGGCGCACUAUAUUUUGGAAUGAAGGGAGUAUUAACUUUACAACAGUC	tae-miR1118	LoCoTd_WEWseq_PGSB_v3_chr5B_Loc074158.4, LoCoTd_WEWseq_PGSB_v3_chr6A_Loc078655.20, LoCoTd_WEWseq_PGSB_v3_chr3B_Loc044393.1, Td_WEWseq_PGSB_v3_chr6B_Loc089596.1, sample11c64237_g1_i1, Td_WEWseq_PGSB_v3_chr1A_Loc003753.4, Td_WEWseq_PGSB_v3_chr1A_Loc003753.5, sample7c28272_g1_i1, sample8c2545_g1_i1, sample8c2545_g1_i2, LoCoTd_WEWseq_PGSB_v3_chr6A_Loc081182.1, LoCoTd_WEWseq_PGSB_v3_chr5B_Loc070206.1,…	hypothetical protein F775_26507, bZIP transcription factor, AB48G_ORYSJ ame: Full=ABC transporter G family member 48 Short= 48 ame: Full=Pleiotropic drug resistance 3 Short= 3, PAPA-1-like conserved region family 5B1a, PAPA-1-like conserved region family 5B1b, Os07g0619200, partial, Chloride channel CLC-c, callose synthase 3-like, Adipocyte plasma membrane-associated, ROOT HAIR DEFECTIVE 3 homolo…	Cleavage, Translation	Y	rph7_rep_0570	Mariner	DNA-transposon	None
Low	miR1118-3p-20	TR1A	CACUACAUUGUGGAAUGGAGGGA	CCUCCAUUCCAAAAUAUAGUGCG	ACUUGAUGUACCUACUACUCCCUCCAUUCCAAAAUAUAGUGCGCCCGCGCUUCCCGAGGUCCAACUUUGACCAUAAAUUUAACCAACGAGACCAACUGCGGCGGGAGAAAAAAUUAUAUAAUUGAAAACUUCUUUCGAAUACGAAUUCACUGAUAUAAUUUUUGCUCCCGCCACAAUUGGUCUUGGUAGUUAAAUUUACGGUCAAAGUUGAAGCACGUGGAUAGAGGAAGCACUACAUUGUGGAAUGGAGGGAGUAUUUGUUAACCCUGAGAU	tae-miR1118	sample7c9553_g1_i1, LoCoTd_WEWseq_PGSB_v3_chr5B_Loc074158.4, sample11c17701_g1_i1, Td_WEWseq_PGSB_v3_chr1A_Loc003753.4, Td_WEWseq_PGSB_v3_chr1A_Loc003753.5, Td_WEWseq_PGSB_v3_chr3B_Loc041043.6, sample7c28272_g1_i1, sample8c2545_g1_i1, sample7c28272_g1_i3, LoCoTd_WEWseq_PGSB_v3_chr6A_Loc081182.1, sample12c8825_g1_i1, sample12c54301_g1_i1, sample11c51437_g1_i1, sample12c11999_g1_i1, sample11c57493_…	hypothetical protein F775_26507, bZIP transcription factor, phenylalanyl-tRNA synthetase alpha chain, serine-threonine kinase, hypothetical protein TRIUR3_00902, Beta- insoluble isoenzyme 4, Adipocyte plasma membrane-associated, hypothetical protein BRADI_2g13422, Serine threonine- kinase PEPKR2, ROOT HAIR DEFECTIVE 3 homolog 2-like isoform X1, annexin, hypothetical protein SORBIDRAFT_03g008760, …	Cleavage, Translation	Y	rph7_rep_0570, ctgF_rep_0142	Gypsy, Mariner	Retrotransposon, DNA-transposon	sRNA
Low	miR1118-3p-21	TR1A	CACUAUAUUUUGGAAUGGAGGGA	CCUCCAUUCCACAAUAUAGUGCU	AUUUUUUUUAUUUAAUACUCCCUCCAUUCCACAAUAUAGUGCUUCCUCUAUUUCCGUGCUUCAAAUUUGACCGUAAAUUUAACUACCAAGACCGAUUGCGGCGGGAGCAAAAAUUAUAUUAGUGAAUUCGUAUUCGAAAGAAGUUUUCAAUUAUAUAAUUUUUUCUCCCGCCGCAGUUGGUCUCGUUUGUUAAAUUUAUGGUCAAAGUUGAACUUCGAAAAGCGCGGGCGCACUAUAUUUUGGAAUGGAGGGAGUAAUAUUAAUUUUUCCCUC	tae-miR1118	sample7c9553_g1_i1, LoCoTd_WEWseq_PGSB_v3_chr6A_Loc081182.1, LoCoTd_WEWseq_PGSB_v3_chr3B_Loc044393.1, sample11c64237_g1_i1, Td_WEWseq_PGSB_v3_chr1A_Loc003753.4, Td_WEWseq_PGSB_v3_chr1A_Loc003753.5, sample11c4097_g1_i2, sample7c28272_g1_i1, sample8c2545_g1_i1, sample7c28272_g1_i3, sample8c29556_g2_i2, sample12c54301_g1_i1, sample12c22819_g1_i1, sample11c57493_g1_i1, LoCoTd_WEWseq_PGSB_v3_chr1A_Loc…	hypothetical protein F775_26507, bZIP transcription factor, photosystem I P700 apo A2 (chloroplast), Os07g0619200, partial, Chloride channel CLC-c, Adipocyte plasma membrane-associated, hypothetical protein TRIUR3_00902, ROOT HAIR DEFECTIVE 3 homolog 2-like isoform X1, annexin, Monosaccharide-sensing 2, hypothetical protein F775_05708, 5-methylcytosine DNA glycosylase, ---NA---, hypothetical prot…	Cleavage, Translation	Y	rph7_rep_0570	Mariner	DNA-transposon	None
Low	miR1118-3p-22	TR1A	CAUUAUAUUUUGGAAUGGAGGGA	CCUCCAUUCCAUAAUGUAGUGCU	UGGGUCAUUGCUUUGUACUCCCUCCAUUCCAUAAUGUAGUGCUUCAUCUAUCCCCGUGCUUCAACUUUGACCGUAAUUUAACUACCAAGACCGAUUGCGACGGGAGCAAAAAUUAUAUCAGUGAAUUCGUAUUCAAAAAAAGUUUUCAAUUAUAUAUUUUUUUCUCCCGUCGCAGUUGGUCUCGUUGGUUAAACUUAUGGUCAAAGUUGGAUCUCGAAAAGCGCGGACGCAUUAUAUUUUGGAAUGGAGGGAGUAAUAUAAAGCGGGGUGAA	tae-miR1118	sample11c27407_g2_i5, sample11c27407_g2_i1, LoCoTd_WEWseq_PGSB_v3_chr6A_Loc081182.1, sample11c24892_g2_i1, LoCoTd_WEWseq_PGSB_v3_chr3B_Loc044393.1, sample11c64237_g1_i1, Td_WEWseq_PGSB_v3_chr1A_Loc003753.4, Td_WEWseq_PGSB_v3_chr1A_Loc003753.5, sample7c28272_g1_i1, sample8c2545_g1_i1, sample7c28272_g1_i3, sample7c27009_g1_i1, sample7c6251_g1_i1, Td_WEWseq_PGSB_v3_chr6B_Loc090808.17, sample11c57493…	hypothetical protein F775_26507, bZIP transcription factor, hypothetical protein TRIUR3_00902, Chloride channel CLC-c, Adipocyte plasma membrane-associated, hypothetical protein TRIUR3_20993, ROOT HAIR DEFECTIVE 3 homolog 2-like isoform X1, hypothetical protein TRIUR3_04648, annexin, hypothetical protein SORBIDRAFT_03g008760, 5-methylcytosine DNA glycosylase, ---NA---, Splicing factor U2af large …	Cleavage, Translation	Y	rph7_rep_0570	Mariner	DNA-transposon	None
Low	miR1118-3p-23	TR1A	CAUUACAUUGUGGAAUGGAGGGA	CCUCCAUUCCAAAAUAUAGUGCG	CAGUCCACGGAUAGAUACUCCCUCCAUUCCAAAAUAUAGUGCGCCCACGCUUCCCAAGAUCGAAGUUUGACCAUAAAUUUAACGAACAAGACCGACUGCGGCGGGAGAAAAGGUUAUAUAAUUAAAAAACUUCUUUCGAAUACGAAUUCACUGAUAUAACUUUUGCUUCCGCCGCAAUCGGUUUUGGUAGUUAAAUUUACGGUCAAAGUUGAAGCAUGAGGAUAGAGAAAGCAUUACAUUGUGGAAUGGAGGGAGUACAAUGUUCGUUUUAGGU	tae-miR1118	LoCoTd_WEWseq_PGSB_v3_chr5B_Loc074158.4, sample11c17701_g1_i1, Td_WEWseq_PGSB_v3_chr1A_Loc003753.4, Td_WEWseq_PGSB_v3_chr1A_Loc003753.5, Td_WEWseq_PGSB_v3_chr3B_Loc041043.6, sample8c42568_g1_i1, sample7c28272_g1_i1, sample8c2545_g1_i1, sample7c28272_g1_i3, LoCoTd_WEWseq_PGSB_v3_chr6A_Loc081182.1, sample12c38962_g1_i1, sample12c8825_g1_i1, sample11c17337_g2_i1, sample12c54301_g1_i1, sample11c57493…	bZIP transcription factor, phenylalanyl-tRNA synthetase alpha chain, serine-threonine kinase, Beta- insoluble isoenzyme 4, hypothetical protein TRIUR3_00902, Serine threonine- kinase PEPKR2, ROOT HAIR DEFECTIVE 3 homolog 2-like isoform X1, annexin, hypothetical protein SORBIDRAFT_03g008760, WRKY transcription factor 3, ---NA---, hypothetical protein SETIT_033094mg, partial, Splicing factor U2af l…	Cleavage, Translation	Y	rph7_rep_0570	Mariner	DNA-transposon	sRNA
Low	miR1118-3p-24	TR1A	CACUAAAUUAUGGAAUGGAGGGA	CCUCCAUUCCCCAAUGUAGUGUG	GAAUCUGUUCCAAUAUACUCCCUCCAUUCCCCAAUGUAGUGUGCCCACGCUUCCCAAGAUCCAGGGCCUCGUUGGUUAAAUACGGUCAAACUUGAAUCUCGAGAAACGCGAGCGCACUAAAUUAUGGAAUGGAGGGAGUAUUUAUAUGAGAUUAUAA	tae-miR1118	sample7c9553_g1_i1, sample11c7791_g1_i1, LoCoTd_WEWseq_PGSB_v3_chr6A_Loc081182.1, Td_WEWseq_PGSB_v3_chr1A_Loc003753.4, Td_WEWseq_PGSB_v3_chr1A_Loc003753.5, Td_WEWseq_PGSB_v3_chr3B_Loc041043.6, sample7c28272_g1_i1, sample8c2545_g1_i1, sample8c2545_g1_i2, sample12c54301_g1_i1, sample11c57493_g1_i1, Td_WEWseq_PGSB_v3_chr3B_Loc040961.8, Td_WEWseq_PGSB_v3_chr5B_Loc071719.22, sample12c31188_g1_i1, Td_W…	hypothetical protein F775_26507, bZIP transcription factor, unnamed protein product, BREAST CANCER SUSCEPTIBILITY 1, Adipocyte plasma membrane-associated, Serine threonine- kinase PEPKR2, ROOT HAIR DEFECTIVE 3 homolog 2-like isoform X1, hypothetical protein SORBIDRAFT_03g008760, hypothetical protein F775_24746, ---NA---, hypothetical protein SETIT_033094mg, partial, Splicing factor U2af large sub…	Cleavage, Translation	Y	ctgH_rep_0197	Mariner	DNA-transposon	None
Low	miR1118-3p-25	TR1A	CACUAUAUUUUGAAAUGGAGGGA	CCUUCAUUCUACAAUGUAGUGCU	UAUGGGUUUGCUUUAUACUCCCUUCAUUCUACAAUGUAGUGCUUUCUUCAUCCACGUGCUUCAACUUUGACUGUAAAUUUAACUAUCAAGACCGAUUGUGGCGGGAGCAAAAAUUAUAUCAGUGAAUUCGUAUUCGAAAGAAGUUUUCAAUUAUAUAAUUUUUUUUCUCCCGCCGCAGUUGGUCUUGUUGGUUAAAUUUAUGAUCAAAGUUAGACCUAAGGAAGCGCGGGCGCACUAUAUUUUGAAAUGGAGGGAGUAUGAGAUACUCCCUCCGG	tae-miR1118	LoCoTd_WEWseq_PGSB_v3_chr5B_Loc074158.4, sample11c17701_g1_i1, LoCoTd_WEWseq_PGSB_v3_chr3B_Loc044393.1, sample11c64237_g1_i1, Td_WEWseq_PGSB_v3_chr1A_Loc003753.4, Td_WEWseq_PGSB_v3_chr1A_Loc003753.5, sample7c28272_g1_i1, sample8c2545_g1_i1, sample7c28272_g1_i3, sample8c29556_g2_i2, Td_WEWseq_PGSB_v3_chr6B_Loc090808.17, sample11c57493_g1_i1, LoCoTd_WEWseq_PGSB_v3_chr1A_Loc003874.1, Td_WEWseq_PGSB_…	hypothetical protein F775_26507, pre-mRNA-processing factor 19, unnamed protein product, Os07g0619200, partial, Chloride channel CLC-c, Adipocyte plasma membrane-associated, bZIP transcription factor, ROOT HAIR DEFECTIVE 3 homolog 2-like isoform X1, Lymphoid-specific helicase, annexin, Monosaccharide-sensing 2, 5-methylcytosine DNA glycosylase, ---NA---, hypothetical protein SETIT_033094mg, parti…	Cleavage, Translation	Y	rph7_rep_0570	Mariner	DNA-transposon	None
Low	miR1118-3p-26	TR1A	CACUACAUUGUGGAAUGGAGGGA	CCUUCAUUCCAAAAUAUAGUGCG	UACCAAUUUCAACAAUACUCCCUUCAUUCCAAAAUAUAGUGCGCCCGCGCUUCCUGAGGUCCAACUUUGACCAUAAAUUUAAACAACGAGACCAACUGCGGUGGGAGAAAAAAAUAUAUAAUUGAAAACUUCUUUCGAAUACGAAUUCACUGAUAUAAUUUUUGCUCCCGCCGCAAUCGGUCUUGGUAGUUAAGUUUACGGUCAAAGUUGAAGCACGGAGAUAGAGGAAGCACUACAUUGUGGAAUGGAGGGAGUACCACUAUGAAUGACUAC	tae-miR1118	sample7c9553_g1_i1, LoCoTd_WEWseq_PGSB_v3_chr5B_Loc074158.4, sample11c17701_g1_i1, Td_WEWseq_PGSB_v3_chr1A_Loc003753.4, Td_WEWseq_PGSB_v3_chr1A_Loc003753.5, Td_WEWseq_PGSB_v3_chr3B_Loc041043.6, sample7c28272_g1_i1, sample8c2545_g1_i1, sample7c28272_g1_i3, LoCoTd_WEWseq_PGSB_v3_chr6A_Loc081182.1, sample12c8825_g1_i1, sample12c54301_g1_i1, sample11c51437_g1_i1, sample12c11999_g1_i1, sample11c57493_…	hypothetical protein F775_26507, bZIP transcription factor, phenylalanyl-tRNA synthetase alpha chain, serine-threonine kinase, hypothetical protein TRIUR3_00902, Beta- insoluble isoenzyme 4, Adipocyte plasma membrane-associated, hypothetical protein BRADI_2g13422, Serine threonine- kinase PEPKR2, ROOT HAIR DEFECTIVE 3 homolog 2-like isoform X1, annexin, hypothetical protein SORBIDRAFT_03g008760, …	Cleavage, Translation	Y	rph7_rep_0570, ctgF_rep_0142	Gypsy, Mariner	Retrotransposon, DNA-transposon	None
Low	miR1118-3p-27	TR1A	CACUAUAUUUUGGAAUGGAGGGA	CCUCCAUUUCACAAUGUAGUGCU	ACACAAAUGGCAAUAUACUUCCUCCAUUUCACAAUGUAGUGCUUCCUCUAUCCCCGUGCUUCAACUUUGAUCGUAAAUUUAACUACCAAGACCGAUUGCGGCGGGAGCAAAAAUUAUAUCAGUGAAUUCGUAUUCGAAAGAAGUUUCAAUUAUAUAAUUUUUUCUCCCGCCGCAGUUGGUCUCGUUGGUUAAAUUUAUGGUCAAAGUUGGACCUCGGGAAGCGCGGGUGCACUAUAUUUUGGAAUGGAGGGAGUAUUUAGGAAAACAAACAU	tae-miR1118	sample7c9553_g1_i1, LoCoTd_WEWseq_PGSB_v3_chr6A_Loc081182.1, LoCoTd_WEWseq_PGSB_v3_chr3B_Loc044393.1, sample11c64237_g1_i1, Td_WEWseq_PGSB_v3_chr1A_Loc003753.4, Td_WEWseq_PGSB_v3_chr1A_Loc003753.5, sample11c4097_g1_i2, sample7c28272_g1_i1, sample8c2545_g1_i1, sample7c28272_g1_i3, sample8c29556_g2_i2, sample12c54301_g1_i1, sample12c22819_g1_i1, sample11c57493_g1_i1, LoCoTd_WEWseq_PGSB_v3_chr1A_Loc…	hypothetical protein F775_26507, bZIP transcription factor, photosystem I P700 apo A2 (chloroplast), Os07g0619200, partial, Chloride channel CLC-c, Adipocyte plasma membrane-associated, hypothetical protein TRIUR3_00902, ROOT HAIR DEFECTIVE 3 homolog 2-like isoform X1, annexin, Monosaccharide-sensing 2, hypothetical protein F775_05708, 5-methylcytosine DNA glycosylase, ---NA---, hypothetical prot…	Cleavage, Translation	Y	rph7_rep_0570	Mariner	DNA-transposon	None
Low	miR1118-3p-28	TR1A	CACUAUAUUUUGGAACGGAGGGA	CCUCCAUUCCAUAAUGUAGUGCU	UCCAUCUUUACCUAAUACUCCCUCCAUUCCAUAAUGUAGUGCUUCCUCUAUCCUCGUGCUUCAACUUUGACUGUAAAUUUAACUACCAAGACCGAUAGCGGUGGGAGCAAAAGUUAUAUUAGUGAAUUCGUAUUCGAAAGAAGUUUUCAAUUAUACAAUUUUUUUUCCCGCCGCAGUCGGUCUCGUUGGUUAAAUUUAUGGUCAAAGUUAGACCUCGGGAAGCGCGGACGCACUAUAUUUUGGAACGGAGGGAGUAACUAGUAGAACGCCCGU	tae-miR1118	sample7c9553_g1_i1, LoCoTd_WEWseq_PGSB_v3_chr5B_Loc074158.4, LoCoTd_WEWseq_PGSB_v3_chr3B_Loc044393.1, sample11c64237_g1_i1, Td_WEWseq_PGSB_v3_chr1A_Loc003753.4, Td_WEWseq_PGSB_v3_chr1A_Loc003753.5, sample12c25371_g3_i3, Td_WEWseq_PGSB_v3_chr3B_Loc041043.6, sample7c28272_g1_i1, sample7c28272_g1_i3, LoCoTd_WEWseq_PGSB_v3_chr6A_Loc081182.1, sample12c8825_g1_i1, LoCoTd_WEWseq_PGSB_v3_chr5B_Loc070206.…	hypothetical protein F775_26507, pre-mRNA-processing factor 19, phenylalanyl-tRNA synthetase alpha chain, unnamed protein product, PAPA-1-like conserved region family 5B1a, PAPA-1-like conserved region family 5B1b, Os07g0619200, partial, zinc finger BED domain-containing RICESLEEPER 2-like, Chloride channel CLC-c, Adipocyte plasma membrane-associated, bZIP transcription factor, ROOT HAIR DEFECTIV…	Cleavage, Translation	Y	rph7_rep_0570	Mariner	DNA-transposon	None
Low	miR1118-3p-29	TR1A	CACUACAUUAUGGAAUGGAGGGA	CCUCCAUUCCAAAAUAUAGUGCG	CACAACAACUUUCAAUACUCCCUCCAUUCCAAAAUAUAGUGCGCCCGCGCUUUUCGAGGUCCAACUUUGAUCAUAAAUUUAACCAACGAGACCAACUGCGGCGGGAGAAAAAAUUAUAUAAUUGAAAACUUCUUUCGAAUACGAAUUCACUGAUAUAAUUUUUGCUUCCGCCGCAAUCGGUCUUGGUAGUUAAAUUUACGGUCAAAGUUGAAGCACGUGGAUAGAGGAAGCACUACAUUAUGGAAUGGAGGGAGUAUAACCAAGCCUGUUUUA	tae-miR1118	sample7c9553_g1_i1, LoCoTd_WEWseq_PGSB_v3_chr6A_Loc081182.1, sample12c31188_g1_i1, LoCoTd_WEWseq_PGSB_v3_chr5B_Loc074158.4, Td_WEWseq_PGSB_v3_chr1A_Loc003753.4, Td_WEWseq_PGSB_v3_chr1A_Loc003753.5, Td_WEWseq_PGSB_v3_chr3B_Loc041043.6, sample7c28272_g1_i1, sample8c2545_g1_i1, sample8c2545_g1_i2, sample12c8825_g1_i1, sample12c54301_g1_i1, sample11c51437_g1_i1, sample12c11999_g1_i1, sample11c57493_g…	hypothetical protein F775_26507, bZIP transcription factor, phenylalanyl-tRNA synthetase alpha chain, serine-threonine kinase, hypothetical protein F775_08682, Adipocyte plasma membrane-associated, Serine threonine- kinase PEPKR2, ROOT HAIR DEFECTIVE 3 homolog 2-like isoform X1, hypothetical protein TRIUR3_03111, annexin, hypothetical protein SORBIDRAFT_03g008760, 4-hydroxyphenylacetaldehyde oxim…	Cleavage, Translation	Y	rph7_rep_0570	Mariner	DNA-transposon	None
Low	miR1118-3p-3	TR1A	CACUAUAUUUUGGAAUGGAGGGA	CCUCCAUUCCACAAUGUAGUGCU	AGCUGCCUAUACUACUACUCCCUCCAUUCCACAAUGUAGUGCUUCCUCUAUCUACGUGCUUCAACUUUGACCGUAAAUUUAACUACCAAGACCGAUUGCGGCGGGAGCAAAAAUUAUAUCAGUGAAUUCGUAUUCGAAAGAAGUUUUCAAUUAUAUAAUUUUUUCUUCCGCCGCAGUUGGUCUUGUUGGUUAAAUUUACGGUCAAAGUUGAACCUCGGGAAGCGCGGGCGCACUAUAUUUUGGAAUGGAGGGAGUACCAGUACCACACUAAUU	tae-miR1118	sample7c9553_g1_i1, LoCoTd_WEWseq_PGSB_v3_chr6A_Loc081182.1, LoCoTd_WEWseq_PGSB_v3_chr3B_Loc044393.1, sample11c64237_g1_i1, Td_WEWseq_PGSB_v3_chr1A_Loc003753.4, Td_WEWseq_PGSB_v3_chr1A_Loc003753.5, sample11c4097_g1_i2, sample7c28272_g1_i1, sample8c2545_g1_i1, sample7c28272_g1_i3, sample8c29556_g2_i2, sample12c54301_g1_i1, sample12c22819_g1_i1, sample11c57493_g1_i1, LoCoTd_WEWseq_PGSB_v3_chr1A_Loc…	hypothetical protein F775_26507, bZIP transcription factor, photosystem I P700 apo A2 (chloroplast), Os07g0619200, partial, Chloride channel CLC-c, Adipocyte plasma membrane-associated, hypothetical protein TRIUR3_00902, ROOT HAIR DEFECTIVE 3 homolog 2-like isoform X1, annexin, Monosaccharide-sensing 2, hypothetical protein F775_05708, 5-methylcytosine DNA glycosylase, ---NA---, hypothetical prot…	Cleavage, Translation	Y	rph7_rep_0570	Mariner	DNA-transposon	sRNA
Low	miR1118-3p-30	TR1A	CACUAUAUUAUGGAACGGAUGGA	CCUCCAUUUCACAAUGUAGUGCC	ACAUAUGACUUGUACUACUCCCUCCAUUUCACAAUGUAGUGCCUAUAGAUUUUUCUGAAAGUCAAACUUUGCCAACUUUGACCAAGUUUAUAGAGAAAACUGUAUACAUCUACAAUACCAAACAUGCACAUUUCGAAAAUAUAACUCAUGAUGUAUCCAAUGAUGUGCAUUUGGUAUUCUAAAUGUACCUAUUUUUCUCUAUAAAAUAUGGUCAAACUUUGUAAUGUUUGACUUUUGGAAAAAUCUAUAGGCACUAUAUUAUGGAACGGAUGGAGUAUUUGAUUAUGUAUAGCU	tae-miR1118	sample7c9553_g1_i1, sample8c19224_g1_i2, sample8c26261_g3_i1, sample8c29556_g2_i1, sample11c17862_g1_i1, LoCoTd_WEWseq_PGSB_v3_chr6A_Loc081182.1, Td_WEWseq_PGSB_v3_chr6B_Loc089988.1, sample11c17701_g1_i1, sample8c29556_g2_i8, LoCoTd_WEWseq_PGSB_v3_chr6B_Loc089411.7, sample12c9866_g1_i1, Td_WEWseq_PGSB_v3_chr6A_Loc078268.6, sample8c68375_g1_i1, LoCoTd_WEWseq_PGSB_v3_chr4B_Loc060077.1, sample7c3528…	bZIP transcription factor, phenylalanyl-tRNA synthetase alpha chain, unnamed protein product, hypothetical protein F775_07212, hypothetical protein TRIUR3_23121, Serine threonine- kinase PEPKR2, ROOT HAIR DEFECTIVE 3 homolog 2-like isoform X1, 4-hydroxyphenylacetaldehyde oxime monooxygenase-like, ---NA---, hypothetical protein SETIT_033094mg, partial, hypothetical protein F775_52499, Monosacchari…	Cleavage, Translation	Y	rph7_rep_0355	DNAunknown	DNA-transposon	None
Low	miR1118-3p-31	TR1A	CACUAUAUUUUGGAAUGGAGGGA	CCUCCACUCUACAAUGUAGUGCU	UACUAUGAUAUGUACUACUCCCUCCACUCUACAAUGUAGUGCUUCCUCUAUCCACGUGCUUCAACUUUGACCGUAAAUUUAACUACCAAGACCGAUUGCGGCGCGAGCAAAAAUUAUAUCAGUGAAUUCGUAUUUGAAAGAAGUUUUUAAUUAUAUAAUUUUUUCUCCCGCCGCAGUUGGUCUUGUUAGUUAAAUUUAUGGUUAAAGUUGGACCUCGGAAAGCGCGGGCGCACUAUAUUUUGGAAUGGAGGGAGUACUACUCAUCUGCACAUC	tae-miR1118	sample7c9553_g1_i1, LoCoTd_WEWseq_PGSB_v3_chr6A_Loc081182.1, LoCoTd_WEWseq_PGSB_v3_chr3B_Loc044393.1, sample11c64237_g1_i1, Td_WEWseq_PGSB_v3_chr1A_Loc003753.4, Td_WEWseq_PGSB_v3_chr1A_Loc003753.5, sample12c21523_g1_i2, sample11c4097_g1_i2, sample7c28272_g1_i1, sample8c2545_g1_i1, sample7c28272_g1_i3, sample12c54301_g1_i1, sample12c22819_g1_i1, sample11c57493_g1_i1, LoCoTd_WEWseq_PGSB_v3_chr1A_Lo…	hypothetical protein F775_26507, bZIP transcription factor, serine-threonine kinase, Os07g0619200, partial, Chloride channel CLC-c, callose synthase 3-like, Adipocyte plasma membrane-associated, hypothetical protein TRIUR3_00902, ROOT HAIR DEFECTIVE 3 homolog 2-like isoform X1, annexin, hypothetical protein SORBIDRAFT_03g008760, hypothetical protein F775_05708, 5-methylcytosine DNA glycosylase, -…	Cleavage, Translation	Y	rph7_rep_0570	Mariner	DNA-transposon	None
Low	miR1118-3p-32	TR1A	CACUAUAUUGUGGAAUGGAGGGA	CCUCCAUUCCAAAAUAUAGUGCG	GGGAAAAAUUAAUAUUACUCCCUCCAUUCCAAAAUAUAGUGCGCCCGCGCUUUUCGAAGUUCAACUUUGACCAUAAAUUUAACAAACGAGACCAACUGCGGCGGGAGAAAAAAUUAUAUAAUUGAAAACUUCUUUCGAAUACGAAUUCACUAAUAUAAUUUUUGCUCCCGCCGCAAUCGGUCUUGGUAGUUAAAUUUACGGUCAAAUUUGAAGCACGGAAAUAGAGGAAGCACUAUAUUGUGGAAUGGAGGGAGUAUUAAAUAAAAAAAAUUU	tae-miR1118	sample7c9553_g1_i1, LoCoTd_WEWseq_PGSB_v3_chr5B_Loc074158.4, LoCoTd_WEWseq_PGSB_v3_chr3B_Loc042575.1, LoCoTd_WEWseq_PGSB_v3_chr2B_Loc030335.2, LoCoTd_WEWseq_PGSB_v3_chr3B_Loc044393.1, sample11c64237_g1_i1, Td_WEWseq_PGSB_v3_chr1A_Loc003753.4, Td_WEWseq_PGSB_v3_chr1A_Loc003753.5, Td_WEWseq_PGSB_v3_chr3B_Loc041043.6, sample7c28272_g1_i1, sample8c2545_g1_i1, sample7c28272_g1_i3, LoCoTd_WEWseq_PGSB_v…	hypothetical protein F775_26507, bZIP transcription factor, phenylalanyl-tRNA synthetase alpha chain, Germin 4-1, unnamed protein product, Beta- insoluble isoenzyme 4, Chloride channel CLC-c, Adipocyte plasma membrane-associated, hypothetical protein TRIUR3_00902, Serine threonine- kinase PEPKR2, ROOT HAIR DEFECTIVE 3 homolog 2-like isoform X1, annexin, Monosaccharide-sensing 2, hypothetical prot…	Cleavage, Translation	Y	rph7_rep_0570	Mariner	DNA-transposon	sRNA
Low	miR1118-3p-33	TR1A	CACUACAUUAUGGAAUGGAGGGA	CCUCCAUUCCAAAAUAUAAUGCG	CACCCCGCUUUAUAUUACUCCCUCCAUUCCAAAAUAUAAUGCGUCCGCGCUUUUCGAGAUCCAACUUUGACCAUAAGUUUAACCAACGAGACCAACUGCGACGGGAGAAAAAAAUAUAUAAUUGAAAACUUUUUUUGAAUACGAAUUCACUGAUAUAAUUUUUGCUCCCGUCGCAAUCGGUCUUGGUAGUUAAAUUACGGUCAAAGUUGAAGCACGGGGAUAGAUGAAGCACUACAUUAUGGAAUGGAGGGAGUACAAAGCAAUGACCCAAG	tae-miR1118	sample7c9553_g1_i1, LoCoTd_WEWseq_PGSB_v3_chr6A_Loc081182.1, sample12c31188_g1_i1, Td_WEWseq_PGSB_v3_chr1A_Loc003753.4, Td_WEWseq_PGSB_v3_chr1A_Loc003753.5, Td_WEWseq_PGSB_v3_chr3B_Loc041043.6, sample7c28272_g1_i1, sample8c2545_g1_i1, sample8c2545_g1_i2, sample12c8825_g1_i1, sample12c54301_g1_i1, sample11c51437_g1_i1, sample12c11999_g1_i1, sample11c57493_g1_i1, Td_WEWseq_PGSB_v3_chr3B_Loc040961.8…	hypothetical protein F775_26507, bZIP transcription factor, phenylalanyl-tRNA synthetase alpha chain, serine-threonine kinase, hypothetical protein F775_08682, Adipocyte plasma membrane-associated, Serine threonine- kinase PEPKR2, ROOT HAIR DEFECTIVE 3 homolog 2-like isoform X1, hypothetical protein TRIUR3_03111, annexin, hypothetical protein SORBIDRAFT_03g008760, 4-hydroxyphenylacetaldehyde oxim…	Cleavage, Translation	Y	rph7_rep_0570	Mariner	DNA-transposon	None
Low	miR1118-3p-34	TR1A	CACUACAUUAUGGAAUGGAGGGA	CCUCCAUUCCAAAAUACAGUGCG	AAACAUCUCACAUAGUACUCCCUCCAUUCCAAAAUACAGUGCGCCCGCGCUUCCCGAGGUCCAACUUUGACCAUAAAUUUAACCAACGAGACCAACUGCGGUGGGAGAAAAAAUUAUAUAAUUGAAAACUUCUUUCGAAUACGAAUUCACUGAUAUAAUUUUUGCUCCCGCCGCAAUCGGUCUUGGUAGUUAAAUUUGCGGUCAAAGUUGAAGCACGUGAAUAGAGGAAGCACUACAUUAUGGAAUGGAGGGAGUAUUCAACAAUGUCAGUCA	tae-miR1118	sample7c9553_g1_i1, LoCoTd_WEWseq_PGSB_v3_chr6A_Loc081182.1, sample12c31188_g1_i1, LoCoTd_WEWseq_PGSB_v3_chr5B_Loc074158.4, Td_WEWseq_PGSB_v3_chr1A_Loc003753.4, Td_WEWseq_PGSB_v3_chr1A_Loc003753.5, Td_WEWseq_PGSB_v3_chr3B_Loc041043.6, sample7c28272_g1_i1, sample8c2545_g1_i1, sample8c2545_g1_i2, sample12c8825_g1_i1, sample12c54301_g1_i1, sample11c51437_g1_i1, sample12c11999_g1_i1, sample11c57493_g…	hypothetical protein F775_26507, bZIP transcription factor, phenylalanyl-tRNA synthetase alpha chain, serine-threonine kinase, hypothetical protein F775_08682, Adipocyte plasma membrane-associated, Serine threonine- kinase PEPKR2, ROOT HAIR DEFECTIVE 3 homolog 2-like isoform X1, hypothetical protein TRIUR3_03111, annexin, hypothetical protein SORBIDRAFT_03g008760, 4-hydroxyphenylacetaldehyde oxim…	Cleavage, Translation	Y	rph7_rep_0570	Mariner	DNA-transposon	None
Low	miR1118-3p-35	TR1A	CACUAUAUUUUGGAAUGGAGGGA	CCUCCGUUCUAAAAUAUAGUGCU	UGGGUCUCUGUUUACUACUCCCUCCGUUCUAAAAUAUAGUGCUUCCUCUGUUCCCGUGCUUCAACUUUGACCAUAAAUUUAACCAACGAUACCGACUGCAGCAGGAGCAAAAGUUAUACCAGUGAAUUCGUAUUCAAAAGAAGUUUUCAAUUAUAUAAUUUUUCCUCCCGCCGCAGUCGGUCUCGUUGGUUAAAUUUAUGGUCAAAGUUGGACCUCAGGAAGUGCGGGUGCACUAUAUUUUGGAAUGGAGGGAGUAAUAUAAUAUGGUCUAUA	tae-miR1118	sample7c9553_g1_i1, LoCoTd_WEWseq_PGSB_v3_chr6A_Loc081182.1, LoCoTd_WEWseq_PGSB_v3_chr3B_Loc044393.1, sample11c64237_g1_i1, Td_WEWseq_PGSB_v3_chr1A_Loc003753.4, Td_WEWseq_PGSB_v3_chr1A_Loc003753.5, sample12c21523_g1_i2, sample11c4097_g1_i2, sample7c28272_g1_i1, sample8c2545_g1_i1, sample7c28272_g1_i3, sample12c54301_g1_i1, sample12c22819_g1_i1, sample11c57493_g1_i1, LoCoTd_WEWseq_PGSB_v3_chr1A_Lo…	hypothetical protein F775_26507, bZIP transcription factor, serine-threonine kinase, Os07g0619200, partial, Chloride channel CLC-c, callose synthase 3-like, Adipocyte plasma membrane-associated, hypothetical protein TRIUR3_00902, ROOT HAIR DEFECTIVE 3 homolog 2-like isoform X1, annexin, hypothetical protein SORBIDRAFT_03g008760, hypothetical protein F775_05708, 5-methylcytosine DNA glycosylase, -…	Cleavage, Translation	Y	rph7_rep_0570	Mariner	DNA-transposon	sRNA
Low	miR1118-3p-36	TR1A	CACUAUAUUUUGGAAUGGAGGGA	CCUUCAUUCCACAAUGUAGUGCU	CAUGACAAAGAGUAGUACUCCCUUCAUUCCACAAUGUAGUGCUUCCUCUAUCCACGUACUUCAACUUUGACCGUAAAUUUAACUACCAAGACUGAUUGCGGCGGGAGCAAAAAUUAUAUCAGUGAAUUCGUAUUCGAAAAAAGUUAUCAAUUAUAUAAUUUUUUUUCUCCCGCCGCAGUUGGUCUUGUUGGUUAAAUUUAUGGUCAAAGUUGGACCUCGCAAAGCGUGGGCGCACUAUAUUUUGGAAUGGAGGGAGUACAAUAUUUAAUAUUACA	tae-miR1118	sample7c9553_g1_i1, LoCoTd_WEWseq_PGSB_v3_chr6A_Loc081182.1, LoCoTd_WEWseq_PGSB_v3_chr3B_Loc044393.1, sample11c64237_g1_i1, Td_WEWseq_PGSB_v3_chr1A_Loc003753.4, Td_WEWseq_PGSB_v3_chr1A_Loc003753.5, sample11c4097_g1_i2, sample7c28272_g1_i1, sample8c2545_g1_i1, sample7c28272_g1_i3, sample8c29556_g2_i2, sample12c54301_g1_i1, sample12c22819_g1_i1, sample11c57493_g1_i1, LoCoTd_WEWseq_PGSB_v3_chr1A_Loc…	hypothetical protein F775_26507, bZIP transcription factor, photosystem I P700 apo A2 (chloroplast), Os07g0619200, partial, Chloride channel CLC-c, Adipocyte plasma membrane-associated, hypothetical protein TRIUR3_00902, ROOT HAIR DEFECTIVE 3 homolog 2-like isoform X1, annexin, Monosaccharide-sensing 2, hypothetical protein F775_05708, 5-methylcytosine DNA glycosylase, ---NA---, hypothetical prot…	Cleavage, Translation	Y	rph7_rep_0570, ctgF_rep_0142	Gypsy, Mariner	Retrotransposon, DNA-transposon	None
Low	miR1118-3p-37	TR1A	CACUAUAUUUUGGAAUGGAGGGA	CCUCCAUUCCAUAAUGUAGUGCU	AAAUUUCAUAAAUCAUACUACCUCCAUUCCAUAAUGUAGUGCUUCCUCUAUCCUCGUGCUUCAACUUUGACCGUAAAUUUAACUACCAAGACCGAUUGCGGCGGGAGCAAAAAUUAUAUCAGUGAAUUCGUAAUCAAAAGAAGUUUUCAAUUAUAUAAUUAUUUUCUCCCGCCGCAGUUGAUCUCGUUGGUUAAAUUUAUGGUCAAAGUUGGACCUCGGGAAGCGCGGGCGCACUAUAUUUUGGAAUGGAGGGAGUAUGUAUUUUUCUCAUACC	tae-miR1118	sample7c9553_g1_i1, LoCoTd_WEWseq_PGSB_v3_chr6A_Loc081182.1, LoCoTd_WEWseq_PGSB_v3_chr3B_Loc044393.1, sample11c64237_g1_i1, Td_WEWseq_PGSB_v3_chr1A_Loc003753.4, Td_WEWseq_PGSB_v3_chr1A_Loc003753.5, sample11c4097_g1_i2, sample7c28272_g1_i1, sample8c2545_g1_i1, sample7c28272_g1_i3, sample8c29556_g2_i2, sample12c54301_g1_i1, sample12c22819_g1_i1, sample11c57493_g1_i1, LoCoTd_WEWseq_PGSB_v3_chr1A_Loc…	hypothetical protein F775_26507, bZIP transcription factor, photosystem I P700 apo A2 (chloroplast), Os07g0619200, partial, Chloride channel CLC-c, Adipocyte plasma membrane-associated, hypothetical protein TRIUR3_00902, ROOT HAIR DEFECTIVE 3 homolog 2-like isoform X1, annexin, Monosaccharide-sensing 2, hypothetical protein F775_05708, 5-methylcytosine DNA glycosylase, ---NA---, hypothetical prot…	Cleavage, Translation	Y	rph7_rep_0570	Mariner	DNA-transposon	None
Low	miR1118-3p-38	TR1A	CACUAUAUUUUGGAAUGGAGGGA	CCUCCAUUCCAUAAUGUAGUGCU	AAUAAUAUAAAAGUGUACUCCCUCCAUUCCAUAAUGUAGUGCUUCCUCUAUCCCCGUGCUUCAACUUUGACCAUAAAUUUAACUAUCAAGAUCGAUUGCGGCGGGAGAAAAAAAUUAUAUGAGUGAAAUCGUAUUUGAAAGAAGUUUUCAAUUAUAUAAUUUUUUCUCCCGCCGUAGUUGGUCUCGUUGGUUAAAUUUAUGUUCAAAGUUGGACCUCGGGAAGCGUGGGCGCACUAUAUUUUGGAAUGGAGGGAGUAUAGUAAAGCCCAAUAAU	tae-miR1118	sample7c9553_g1_i1, LoCoTd_WEWseq_PGSB_v3_chr6A_Loc081182.1, LoCoTd_WEWseq_PGSB_v3_chr3B_Loc044393.1, sample11c64237_g1_i1, Td_WEWseq_PGSB_v3_chr1A_Loc003753.4, Td_WEWseq_PGSB_v3_chr1A_Loc003753.5, sample11c4097_g1_i2, sample7c28272_g1_i1, sample8c2545_g1_i1, sample7c28272_g1_i3, sample8c29556_g2_i2, sample12c54301_g1_i1, sample12c22819_g1_i1, sample11c57493_g1_i1, LoCoTd_WEWseq_PGSB_v3_chr1A_Loc…	hypothetical protein F775_26507, bZIP transcription factor, photosystem I P700 apo A2 (chloroplast), Os07g0619200, partial, Chloride channel CLC-c, Adipocyte plasma membrane-associated, hypothetical protein TRIUR3_00902, ROOT HAIR DEFECTIVE 3 homolog 2-like isoform X1, annexin, Monosaccharide-sensing 2, hypothetical protein F775_05708, 5-methylcytosine DNA glycosylase, ---NA---, hypothetical prot…	Cleavage, Translation	Y	rph7_rep_0570	Mariner	DNA-transposon	None
Low	miR1118-3p-39	TR1A	CACUAUAUUAUGGAAUGAAGGGA	CCUCCGUUUCAAAAUAUAGUGCG	ACCAUACAUACAUACUACUCCCUCCGUUUCAAAAUAUAGUGCGCCCGCGUUUUUCGAGGUGCAACUUUGAUCAUAAAUUUAACCAACGAGACCAACUGCGGUGGGAGAAAAAAUUAUAUAAUUAAAAACUUCUUUCGAAUACGAAUUCACUGAUAUAAUUUUUGCUCCCGCCGCAAUCGGUCUUGGUAGUUAAAUUUACAGUCAAAGUUGAAGCACGGAGAUAGAUGAAGCACUAUAUUAUGGAAUGAAGGGAGUACUGCGCAGGGGGUUGAG	tae-miR1118	sample7c9553_g1_i1, LoCoTd_WEWseq_PGSB_v3_chr6A_Loc081182.1, sample11c25951_g1_i1, sample11c64237_g1_i1, Td_WEWseq_PGSB_v3_chr1A_Loc003753.4, Td_WEWseq_PGSB_v3_chr1A_Loc003753.5, Td_WEWseq_PGSB_v3_chr3B_Loc041043.6, sample7c28272_g1_i1, sample8c2545_g1_i1, sample8c2545_g1_i2, sample12c54301_g1_i1, Td_WEWseq_PGSB_v3_chr6B_Loc089631.7, sample11c57493_g1_i1, Td_WEWseq_PGSB_v3_chr3B_Loc040961.8, Td_W…	hypothetical protein F775_26507, bZIP transcription factor, unnamed protein product, Myb-related 3R-1, callose synthase 3-like, Adipocyte plasma membrane-associated, R2R3-MYB protein, ROOT HAIR DEFECTIVE 3 homolog 2-like isoform X1, hypothetical protein SORBIDRAFT_10g001070, ---NA---, hypothetical protein SETIT_033094mg, partial, Splicing factor U2af large subunit A, Serine threonine- kinase PEPK…	Cleavage, Translation	Y	rph7_rep_0570	Mariner	DNA-transposon	None
Low	miR1118-3p-4	TR1A	CACUACAUUAUGGAAUGGAGGGA	CCUCCAUUCCAAAAUAUAGUGCG	UAUUGGGCUUUACUAUACUCCCUCCAUUCCAAAAUAUAGUGCGCCCACGCUUCCCGAGGUCCAACUUUGACCAUAAAUUUAACCAACGAGAACAACUGCGGCGGGAGAAAAAAUUAUAUAAUUGAAAACUUCUUUCAAAUACGAAUUCACUGAUAUAAUUUUUGCUACCGCCGCAAUCGAUCUUGAUAGUUAAAUUUACGGUCAAAGUUGAAGCACGGGGAUAGAGGAAGCACUACAUUAUGGAAUGGAGGGAGUACACUUUUAUAUUGUUUU	tae-miR1118	sample7c9553_g1_i1, LoCoTd_WEWseq_PGSB_v3_chr6A_Loc081182.1, sample12c31188_g1_i1, LoCoTd_WEWseq_PGSB_v3_chr5B_Loc074158.4, Td_WEWseq_PGSB_v3_chr1A_Loc003753.4, Td_WEWseq_PGSB_v3_chr1A_Loc003753.5, Td_WEWseq_PGSB_v3_chr3B_Loc041043.6, sample7c28272_g1_i1, sample8c2545_g1_i1, sample8c2545_g1_i2, sample12c8825_g1_i1, sample12c54301_g1_i1, sample11c51437_g1_i1, sample12c11999_g1_i1, sample11c57493_g…	hypothetical protein F775_26507, bZIP transcription factor, phenylalanyl-tRNA synthetase alpha chain, serine-threonine kinase, hypothetical protein F775_08682, Adipocyte plasma membrane-associated, Serine threonine- kinase PEPKR2, ROOT HAIR DEFECTIVE 3 homolog 2-like isoform X1, hypothetical protein TRIUR3_03111, annexin, hypothetical protein SORBIDRAFT_03g008760, 4-hydroxyphenylacetaldehyde oxim…	Cleavage, Translation	Y	rph7_rep_0570	Mariner	DNA-transposon	None
Low	miR1118-3p-40	TR1A	CACUACAUUAUGGAAUGGAGGGA	CCUCCAUUCCAAAAUAUAGUGCG	UAUUGGGCUUUACUAUACUCCCUCCAUUCCAAAAUAUAGUGCGCCCACGCUUCCCGAGGUCCAACUUUGAACAUAAAUUUAACCAACGAGACCAACUACGGCGGGAGAAAAAAUUAUAUAAUUGAAAACUUCUUUCAAAUACGAUUUCACUCAUAUAAUUUUUUUCUCCCGCCGCAAUCGAUCUUGAUAGUUAAAUUUAUGGUCAAAGUUGAAGCACGGGGAUAGAGGAAGCACUACAUUAUGGAAUGGAGGGAGUACACUUUUAUAUUAUUUU	tae-miR1118	sample7c9553_g1_i1, LoCoTd_WEWseq_PGSB_v3_chr6A_Loc081182.1, sample12c31188_g1_i1, LoCoTd_WEWseq_PGSB_v3_chr5B_Loc074158.4, Td_WEWseq_PGSB_v3_chr1A_Loc003753.4, Td_WEWseq_PGSB_v3_chr1A_Loc003753.5, Td_WEWseq_PGSB_v3_chr3B_Loc041043.6, sample7c28272_g1_i1, sample8c2545_g1_i1, sample8c2545_g1_i2, sample12c8825_g1_i1, sample12c54301_g1_i1, sample11c51437_g1_i1, sample12c11999_g1_i1, sample11c57493_g…	hypothetical protein F775_26507, bZIP transcription factor, phenylalanyl-tRNA synthetase alpha chain, serine-threonine kinase, hypothetical protein F775_08682, Adipocyte plasma membrane-associated, Serine threonine- kinase PEPKR2, ROOT HAIR DEFECTIVE 3 homolog 2-like isoform X1, hypothetical protein TRIUR3_03111, annexin, hypothetical protein SORBIDRAFT_03g008760, 4-hydroxyphenylacetaldehyde oxim…	Cleavage, Translation	Y	rph7_rep_0570	Mariner	DNA-transposon	None
Low	miR1118-3p-41	TR1A	CACUACAUUGUGGAAUGGAGGGA	CCUCCAUUCCAAAAUAUAGUGCG	UCUACUACUAUUAAAUACUCCCUCCAUUCCAAAAUAUAGUGCGCCCGUGCUUUCCGAGGUUCAACUUUGACCGUAAAUUUAACCAACAAGACCAACUGCGGCGGAAGAAAAAAGUAUAUAAUUGAAAACUUCUUUCGAAUACGAAUUCACUGAUAUAAUUUUUGCUCCCGCCGCAAUCGGUCUUGGUAGUUAAAUUUACGGUCAAAGUUGAAGCACGUAGAUAGAGGAAGCACUACAUUGUGGAAUGGAGGGAGUAAGAAACUUUGAUCUGGG	tae-miR1118	sample7c9553_g1_i1, LoCoTd_WEWseq_PGSB_v3_chr5B_Loc074158.4, sample11c17701_g1_i1, Td_WEWseq_PGSB_v3_chr1A_Loc003753.4, Td_WEWseq_PGSB_v3_chr1A_Loc003753.5, Td_WEWseq_PGSB_v3_chr3B_Loc041043.6, sample7c28272_g1_i1, sample8c2545_g1_i1, sample7c28272_g1_i3, LoCoTd_WEWseq_PGSB_v3_chr6A_Loc081182.1, sample12c8825_g1_i1, sample12c54301_g1_i1, sample11c51437_g1_i1, sample12c11999_g1_i1, sample11c57493_…	hypothetical protein F775_26507, bZIP transcription factor, phenylalanyl-tRNA synthetase alpha chain, serine-threonine kinase, hypothetical protein TRIUR3_00902, Beta- insoluble isoenzyme 4, Adipocyte plasma membrane-associated, hypothetical protein BRADI_2g13422, Serine threonine- kinase PEPKR2, ROOT HAIR DEFECTIVE 3 homolog 2-like isoform X1, annexin, hypothetical protein SORBIDRAFT_03g008760, …	Cleavage, Translation	Y	rph7_rep_0570	Mariner	DNA-transposon	sRNA
Low	miR1118-3p-42	TR1A	CACUACAUUAUGGAACGAAGGGA	CCUCCGUUCCACAAUGUAGUGCA	CAACACAUUCCUUUCUACUCCCUCCGUUCCACAAUGUAGUGCAUAUAGAUUAUUUGAAAAGUCAAUUUUUAUAAACUUUGACGAGAAAGCUAUUUAUAUCUAUAUUACAAAAUAUAAAAUAUGAAACUACAUCUUAUGAUGAGUCUAUCGAUAUAUAUUUGGCAUUCUAGAUGUAAAUAUUUCUUUUCCACAAACUUGGUCAAAGAUUGUAGGAUUGACUUUUGAAAAAAAAAUCUAUAUGCACUACAUUAUGGAACGAAGGGAGUAUUGUUUCUUUCUCGAGC	tae-miR1118	sample7c9553_g1_i1, LoCoTd_WEWseq_PGSB_v3_chr6A_Loc081182.1, sample12c31188_g1_i1, sample12c60059_g1_i1, LoCoTd_WEWseq_PGSB_v3_chr5B_Loc074158.4, Td_WEWseq_PGSB_v3_chr1A_Loc003753.4, Td_WEWseq_PGSB_v3_chr1A_Loc003753.5, sample7c28272_g1_i1, sample8c2545_g1_i1, sample8c2545_g1_i2, LoCoTd_WEWseq_PGSB_v3_chr7B_Loc099857.3, LoCoTd_WEWseq_PGSB_v3_chr7B_Loc099857.4, LoCoTd_WEWseq_PGSB_v3_chr7B_Loc09985…	bZIP transcription factor, phenylalanyl-tRNA synthetase alpha chain, serine-threonine kinase, hypothetical protein TRIUR3_34080, Serine threonine- kinase PEPKR2, hypothetical protein SORBIDRAFT_03g008760, ---NA---, hypothetical protein SETIT_033094mg, partial, Splicing factor U2af large subunit A, Os02g0668200, hypothetical protein OsI_07152, Bowman-Birk type trypsin inhibitor, Monosaccharide-sen…	Cleavage, Translation	Y	rph7_rep_0355, ctgD_rep_0065	DNAunknown, CACTA	DNA-transposon	sRNA
Low	miR1118-3p-43	TR1A	CACUAUAUUUUGGAAUGGAGGGA	CCUCCAUUCCACAAUGUAGUGCU	CUCAGGGUUAACAAAUACUCCCUCCAUUCCACAAUGUAGUGCUUCCUCUAUCCACGUGCUUCAACUUUGACCGUAAAUUUAACUACCAAGACCAAUUGUGGCGGGAGCAAAAAUUAUAUCAGUGAAUUCGUAUUCGAAAGAAGUUUUCAAUUAUAUAAUUUUUUCUCCCGCCGCAGUUGGUCUCGUUGGUUAAAUUUAUGGUCAAAGUUGGACCUCGGGAAGCGCGGGCGCACUAUAUUUUGGAAUGGAGGGAGUAGUAGGUACAUCAAGUAG	tae-miR1118	sample7c9553_g1_i1, LoCoTd_WEWseq_PGSB_v3_chr6A_Loc081182.1, LoCoTd_WEWseq_PGSB_v3_chr3B_Loc044393.1, sample11c64237_g1_i1, Td_WEWseq_PGSB_v3_chr1A_Loc003753.4, Td_WEWseq_PGSB_v3_chr1A_Loc003753.5, sample12c21523_g1_i2, sample11c4097_g1_i2, sample7c28272_g1_i1, sample8c2545_g1_i1, sample7c28272_g1_i3, sample12c54301_g1_i1, sample12c22819_g1_i1, sample11c57493_g1_i1, LoCoTd_WEWseq_PGSB_v3_chr1A_Lo…	hypothetical protein F775_26507, bZIP transcription factor, serine-threonine kinase, Os07g0619200, partial, Chloride channel CLC-c, callose synthase 3-like, Adipocyte plasma membrane-associated, hypothetical protein TRIUR3_00902, ROOT HAIR DEFECTIVE 3 homolog 2-like isoform X1, annexin, hypothetical protein SORBIDRAFT_03g008760, hypothetical protein F775_05708, 5-methylcytosine DNA glycosylase, -…	Cleavage, Translation	Y	rph7_rep_0570, ctgF_rep_0142	Gypsy, Mariner	Retrotransposon, DNA-transposon	sRNA
Low	miR1118-3p-44	TR1A	CACUGUAUUUUGGAAUGGAGGGA	CCUCCAUUCCAUAAUGUAGUGCU	ACUGACAUUGUUGAAUACUCCCUCCAUUCCAUAAUGUAGUGCUUCCUCUAUUCACGUGCUUCAACUUUGACCGCAAAUUUAACUACCAAGACCGAUUGCGGCGGGAGCAAAAAUUAUAUCAGUGAAUUCGUAUUCGAAAGAAGUUUUCAAUUAUAUAAUUUUUUCUCCCACCGCAGUUGGUCUCGUUGGUUAAAUUUAUGGUCAAAGUUGGACCUCGGGAAGCGCGGGCGCACUGUAUUUUGGAAUGGAGGGAGUACUAUGUGAGAUGUUUGU	tae-miR1118	sample7c9553_g1_i1, Td_WEWseq_PGSB_v3_chr2B_Loc022993.2, LoCoTd_WEWseq_PGSB_v3_chr6A_Loc081182.1, LoCoTd_WEWseq_PGSB_v3_chr3B_Loc044393.1, sample11c64237_g1_i1, Td_WEWseq_PGSB_v3_chr1A_Loc003753.4, Td_WEWseq_PGSB_v3_chr1A_Loc003753.5, sample7c28272_g1_i1, sample8c2545_g1_i1, sample7c28272_g1_i3, sample12c54301_g1_i1, sample12c22819_g1_i1, sample11c57493_g1_i1, LoCoTd_WEWseq_PGSB_v3_chr1A_Loc00387…	hypothetical protein F775_26507, bZIP transcription factor, photosystem I P700 apo A2 (chloroplast), AB48G_ORYSJ ame: Full=ABC transporter G family member 48 Short= 48 ame: Full=Pleiotropic drug resistance 3 Short= 3, Chloride channel CLC-c, Adipocyte plasma membrane-associated, hypothetical protein TRIUR3_00902, ROOT HAIR DEFECTIVE 3 homolog 2-like isoform X1, hypothetical protein TRIUR3_03111, …	Cleavage, Translation	Y	rph7_rep_0570	Mariner	DNA-transposon	None
Low	miR1118-3p-45	TR1A	CGCUACAUUAUGGAACGGAGGGA	CCUCCGUUCCACAAUAUAGCGCA	UAUCACGUUCCAAAGUACUCCCUCCGUUCCACAAUAUAGCGCAUAUAGAUUUUUCUAGAAGUCAAACUUUAUAAACUUUGACCAAGUUUGUAGAGAAAAUCAUAUACAUCUAGAAUACCAAAUACGUGUGCUUAGAUACAUCACAACACAUACUUUCAUAUUAUAUACAUUUGGUAUUGUAGAUAUAAAUAGUUUUCUCUAUAAACUUGGUCAAAGUUUAUAAAGUUUGACUUUGUAGAAAAUCUAUAUGCGCUACAUUAUGGAACGGAGGGAGUAUAUUACACAUACUACUA	tae-miR1118	sample7c9553_g1_i1, LoCoTd_WEWseq_PGSB_v3_chr6A_Loc081182.1, sample11c17701_g1_i1, LoCoTd_WEWseq_PGSB_v3_chr3B_Loc044393.1, Td_WEWseq_PGSB_v3_chr1A_Loc003753.4, Td_WEWseq_PGSB_v3_chr1A_Loc003753.5, sample7c28272_g1_i1, sample8c2545_g1_i1, sample8c2545_g1_i2, sample12c8825_g1_i1, sample12c54301_g1_i1, sample11c51437_g1_i1, sample12c11999_g1_i1, Td_WEWseq_PGSB_v3_chr3B_Loc040961.8, sample12c31188_g…	hypothetical protein TRIUR3_03111, 4-hydroxyphenylacetaldehyde oxime monooxygenase-like, phytol kinase chloroplastic, Monosaccharide-sensing 2, phenylalanyl-tRNA synthetase alpha chain, hypothetical protein SETIT_033094mg, partial, predicted protein, Bowman-Birk type trypsin inhibitor, clathrin assembly, Peptide chain release factor 1, Beta- insoluble isoenzyme 4, ---NA---, hypothetical protein S…	Cleavage, Translation	Y	rph7_rep_0355, ctgF_rep_0391	DNAunknown, CACTA	DNA-transposon	None
Low	miR1118-3p-46	TR1A	CACUACAUUGUGAAAUGGAGGGA	CCUCCGUUCUAUAAUGUAGUGUC	CCCAGCAAUAACACAUACUCCCUCCGUUCUAUAAUGUAGUGUCUAUAGAUUUUUCCAAAAAUCAAACAUUAGAAACUUUGACCAUACUUAUAGAGAAAAAUAGGUACAUUUAGAAUACCAAAUACACAUCAUUGGAUACAUAAUGAGUUACAUUUUCAUAAUGUACANUUUCUCUAUAAACUUUGAUCAAAGUUGGCAAAGUUUGACUUUCAGAAAAAAUAUAUAUGCACUACAUUGUGAAAUGGAGGGAGUAUAGUAAACAGAGGCACA	tae-miR1118	LoCoTd_WEWseq_PGSB_v3_chr5B_Loc074158.4, sample11c17701_g1_i1, Td_WEWseq_PGSB_v3_chr1A_Loc003753.4, Td_WEWseq_PGSB_v3_chr1A_Loc003753.5, sample7c28272_g1_i1, sample8c2545_g1_i1, sample7c28272_g1_i3, LoCoTd_WEWseq_PGSB_v3_chr6A_Loc081182.1, sample12c8825_g1_i1, sample12c54301_g1_i1, sample11c51437_g1_i1, sample12c11999_g1_i1, Td_WEWseq_PGSB_v3_chr3B_Loc040961.8, sample12c4597_g1_i1, sample11c25374…	hypothetical protein F775_26507, hypothetical protein F775_08682, Adipocyte plasma membrane-associated, hypothetical protein BRADI_2g13422, Serine threonine- kinase PEPKR2, hypothetical protein SORBIDRAFT_03g008760, 4-hydroxyphenylacetaldehyde oxime monooxygenase-like, ---NA---, hypothetical protein SETIT_033094mg, partial, Splicing factor U2af large subunit A, Bowman-Birk type trypsin inhibitor,…	Cleavage, Translation	Y	rph7_rep_0355	DNAunknown	DNA-transposon	None
Low	miR1118-3p-47	TR1A	CACUACAUUAUGAAAUGGAGGGA	CCUCCAUUUUAAAAUAUAGUGUG	AGGGUCAGAUUAAUAUACUCCCUCCAUUUUAAAAUAUAGUGUGUCCGCGCUUUCCAAUGUCAAACUUUGACCAUAGAUUUAACGAACGAGACCGACUGCGGCGGGAGAAAAAGUUACAUAAUUAAAAACUUGUUUCGAAUACGAAUUCACUGAUAUAAUUUUUGCUUCCGCCGCAAUCGGUCUUGAAAUUUAAAUUUACGGUCAAAGUUGAAGCACGAGGAUAGAGGAAGCACUACAUUAUGAAAUGGAGGGAGUAGCAUACAACAACCCAAU	tae-miR1118	Td_WEWseq_PGSB_v3_chr4B_Loc059387.6, LoCoTd_WEWseq_PGSB_v3_chr6A_Loc081182.1, sample11c17701_g1_i1, Td_WEWseq_PGSB_v3_chr4B_Loc059387.4, Td_WEWseq_PGSB_v3_chr4B_Loc059387.2, LoCoTd_WEWseq_PGSB_v3_chr5B_Loc074158.4, Td_WEWseq_PGSB_v3_chr1A_Loc003753.4, Td_WEWseq_PGSB_v3_chr1A_Loc003753.5, sample7c28272_g1_i1, sample8c2545_g1_i1, sample8c2545_g1_i2, Td_WEWseq_PGSB_v3_chr4B_Loc059387.1, sample12c543…	hypothetical protein F775_26507, bZIP transcription factor, phenylalanyl-tRNA synthetase alpha chain, hypothetical protein SORBIDRAFT_03g001780, Beta- insoluble isoenzyme 4, Adipocyte plasma membrane-associated, hypothetical protein F775_01097, Serine threonine- kinase PEPKR2, hypothetical protein SORBIDRAFT_03g008760, 4-hydroxyphenylacetaldehyde oxime monooxygenase-like, ---NA---, hypothetical p…	Cleavage, Translation	Y	TREP2216	Mariner	DNA-transposon	None
Low	miR1118-3p-48	TR1A	CACUACAUUGUGGAAUGUAGGGA	CCUCCAUUUCAAAAUAUAGUGUG	ACUAUCACAUUUACAUACUCCCUCCAUUUCAAAAUAUAGUGUGCCCGCGCUUCUCGAGAUCCAACUUUGAUCAUAAAUUUAACCAACGAGACCAACUGUAGCGGGAGAAAAAAUAUAUAAUUGAAAACUUUCUUUCGAAUACGAAUUCACUGAUAUAAUUUUUGCUUCCGCCGCAAUCGGUCUUGGUAGUUAAAUUUACUGUCAAAGUUGAAGUACGGGAAUAGAGAAAGCACUACAUUGUGGAAUGUAGGGAGUAUGUUAGAGCAUCUCCAA	tae-miR1118	LoCoTd_WEWseq_PGSB_v3_chr5B_Loc074158.4, LoCoTd_WEWseq_PGSB_v3_chr6B_Loc085145.28, LoCoTd_WEWseq_PGSB_v3_chr6B_Loc085145.25, LoCoTd_WEWseq_PGSB_v3_chr6B_Loc085145.24, LoCoTd_WEWseq_PGSB_v3_chr6B_Loc085145.27, LoCoTd_WEWseq_PGSB_v3_chr6B_Loc085145.26, LoCoTd_WEWseq_PGSB_v3_chr6B_Loc085145.21, LoCoTd_WEWseq_PGSB_v3_chr6B_Loc085145.20, Td_WEWseq_PGSB_v3_chr1A_Loc003753.4, Td_WEWseq_PGSB_v3_chr1A_Loc…	hypothetical protein F775_07277, bZIP transcription factor, hypothetical protein F775_08682, hypothetical protein BRADI_2g13422, Serine threonine- kinase PEPKR2, hypothetical protein SORBIDRAFT_03g008760, ---NA---, O-acyltransferase WSD1, Splicing factor U2af large subunit A, Bowman-Birk type trypsin inhibitor, Monosaccharide-sensing 2, Carbon catabolite-derepressing kinase, Chloroplastic group I…	Cleavage, Translation	Y	rph7_rep_0570	Mariner	DNA-transposon	None
Low	miR1118-3p-49	TR1A	CACUAUAUUUUGAAAUGGAGGGA	CUUUCAUUCCACAAUGUAGUGCU	CAUGACACAAAGUAGUACUCCUUUCAUUCCACAAUGUAGUGCUUCCUCUAUCCACGUACUUCAACUUUGACCGUAAAUUUAACUACCAAGACUGACUGCGGCGGGAGCAAAAAUUAUAUCGGUGAAUUCGUAUUCGAAAAAAGUUAUCAAUUAUAUAAUUUUUUUCUCCCGCCGCAGUUGGUCUCGUUGGUUAAAUUUAUGGUCAAAAUUGGACCUCGGUAAGCAUGGGCGCACUAUAUUUUGAAAUGGAGGGAGUACAAUAUUUAAUAUUACA	tae-miR1118	LoCoTd_WEWseq_PGSB_v3_chr5B_Loc074158.4, sample11c17701_g1_i1, LoCoTd_WEWseq_PGSB_v3_chr3B_Loc044393.1, sample11c64237_g1_i1, Td_WEWseq_PGSB_v3_chr1A_Loc003753.4, Td_WEWseq_PGSB_v3_chr1A_Loc003753.5, sample7c28272_g1_i1, sample8c2545_g1_i1, sample7c28272_g1_i3, sample8c29556_g2_i2, Td_WEWseq_PGSB_v3_chr6B_Loc090808.17, sample11c57493_g1_i1, LoCoTd_WEWseq_PGSB_v3_chr1A_Loc003874.1, Td_WEWseq_PGSB_…	hypothetical protein F775_26507, pre-mRNA-processing factor 19, unnamed protein product, Os07g0619200, partial, Chloride channel CLC-c, Adipocyte plasma membrane-associated, bZIP transcription factor, ROOT HAIR DEFECTIVE 3 homolog 2-like isoform X1, Lymphoid-specific helicase, annexin, Monosaccharide-sensing 2, 5-methylcytosine DNA glycosylase, ---NA---, hypothetical protein SETIT_033094mg, parti…	Cleavage, Translation	Y	rph7_rep_0570	Mariner	DNA-transposon	sRNA
Low	miR1118-3p-5	TR1A	CACUACAUUAUGGAAUGGAGGGA	CCUCCAUUCCAAAAUAUAGUACGCC	CUCAUGCAUGCAACGUACUCCCUCCAUUCCAAAAUAUAGUACGCCCACGCUUCCCGAGGUCCAACUUUGACCGUAAAUUUAACUAACGAGACCAACUGUGGCGGAACAAAAAAUUAUAUAAUUGAAAACUUCUUUCAAAUAUGAAUUCACUGAUAUAAUUUUUGCUNCCGCCGCAAUCGGUCUUGGUAGUUAAAUUUACGGUCAAAGUUGAAGCACGUGGAUAGAGAAAGCACUACAUUAUGGAAUGGAGGGAGUAGCUUUGUUUUCUGUUUG	tae-miR1118	sample7c9553_g1_i1, LoCoTd_WEWseq_PGSB_v3_chr6A_Loc081182.1, sample12c31188_g1_i1, LoCoTd_WEWseq_PGSB_v3_chr5B_Loc074158.4, Td_WEWseq_PGSB_v3_chr1A_Loc003753.4, Td_WEWseq_PGSB_v3_chr1A_Loc003753.5, Td_WEWseq_PGSB_v3_chr3B_Loc041043.6, sample7c28272_g1_i1, sample8c2545_g1_i1, sample8c2545_g1_i2, sample12c8825_g1_i1, sample12c54301_g1_i1, sample11c51437_g1_i1, sample12c11999_g1_i1, sample11c57493_g…	hypothetical protein F775_26507, bZIP transcription factor, phenylalanyl-tRNA synthetase alpha chain, serine-threonine kinase, hypothetical protein F775_08682, Adipocyte plasma membrane-associated, Serine threonine- kinase PEPKR2, ROOT HAIR DEFECTIVE 3 homolog 2-like isoform X1, hypothetical protein TRIUR3_03111, annexin, hypothetical protein SORBIDRAFT_03g008760, 4-hydroxyphenylacetaldehyde oxim…	Cleavage, Translation	Y	rph7_rep_0570, ctgF_rep_0142	Gypsy, Mariner	Retrotransposon, DNA-transposon	None
Low	miR1118-3p-50	TR1A	CACUACAUUGUGGAAUGGAGGGA	CCUUCAUUUCAAAAUAUAGUGCG	UCAUGACUUGUUCAGUACUCCCUUCAUUUCAAAAUAUAGUGCGCCCGCGCUUCCCGAGGUCCAACUUUGACCAUAAAUUUAACCAACGAGACUAACUGCGGCGGGAGAAAAAAAUAUAUAAUUGAAAACUUCUUUCGAAUACGAAUUCACUGAUAUAAUUUUUGCUCCCGCCGCAAUCGGUCUUGAUAGUUAAAUUUACGGUCAAAGUUGAAACACGGGGAUAGAGGAAGCACUACAUUGUGGAAUGGAGGGAGUAGUAUAUAGCACAGAAAU	tae-miR1118	sample7c9553_g1_i1, LoCoTd_WEWseq_PGSB_v3_chr5B_Loc074158.4, sample11c17701_g1_i1, Td_WEWseq_PGSB_v3_chr1A_Loc003753.4, Td_WEWseq_PGSB_v3_chr1A_Loc003753.5, Td_WEWseq_PGSB_v3_chr3B_Loc041043.6, sample7c28272_g1_i1, sample8c2545_g1_i1, sample7c28272_g1_i3, LoCoTd_WEWseq_PGSB_v3_chr6A_Loc081182.1, sample12c8825_g1_i1, sample12c54301_g1_i1, sample11c51437_g1_i1, sample12c11999_g1_i1, sample11c57493_…	hypothetical protein F775_26507, bZIP transcription factor, phenylalanyl-tRNA synthetase alpha chain, serine-threonine kinase, hypothetical protein TRIUR3_00902, Beta- insoluble isoenzyme 4, Adipocyte plasma membrane-associated, hypothetical protein BRADI_2g13422, Serine threonine- kinase PEPKR2, ROOT HAIR DEFECTIVE 3 homolog 2-like isoform X1, annexin, hypothetical protein SORBIDRAFT_03g008760, …	Cleavage, Translation	Y	rph7_rep_0570	Mariner	DNA-transposon	None
Low	miR1118-3p-51	TR1A	CACUACAUUGUGGAAUGGAGGGA	CCUCCAUUCUAAAAUAUAGUGCG	AAAACUGCCAGCUAGUACUCCCUCCAUUCUAAAAUAUAGUGCGUCCGCGCUUCCCGAGGUCGAACUUUGACCAUAAAUUUAACGCACGAGACCGACUGCGGCGGGAGAAAAAGUUACAUAAUUAAAAACUUCUUUCGAAUACGAAUUCGCUGGUAUAACUUUUGCCCCCACCGCAAUCGGUCUUGAUGGUUAGAUUUACGGUUAAAGUUGAAGCACAGGAAUAGAGGAAGCACUACAUUGUGGAAUGGAGGGAAUAGUGAUGUUUGCAUGUCA	tae-miR1118	sample7c9553_g1_i1, LoCoTd_WEWseq_PGSB_v3_chr5B_Loc074158.4, sample11c17701_g1_i1, Td_WEWseq_PGSB_v3_chr1A_Loc003753.4, Td_WEWseq_PGSB_v3_chr1A_Loc003753.5, Td_WEWseq_PGSB_v3_chr3B_Loc041043.6, sample7c28272_g1_i1, sample8c2545_g1_i1, sample7c28272_g1_i3, LoCoTd_WEWseq_PGSB_v3_chr6A_Loc081182.1, sample12c8825_g1_i1, sample12c54301_g1_i1, sample11c51437_g1_i1, sample12c11999_g1_i1, sample11c57493_…	hypothetical protein F775_26507, bZIP transcription factor, phenylalanyl-tRNA synthetase alpha chain, serine-threonine kinase, hypothetical protein TRIUR3_00902, Beta- insoluble isoenzyme 4, Adipocyte plasma membrane-associated, hypothetical protein BRADI_2g13422, Serine threonine- kinase PEPKR2, ROOT HAIR DEFECTIVE 3 homolog 2-like isoform X1, annexin, hypothetical protein SORBIDRAFT_03g008760, …	Cleavage, Translation	Y	TREP2216	Mariner	DNA-transposon	None
Low	miR1118-3p-52	TR1A	CACUACAUUGUGAAAUGGAGGGA	CCUCCAUUUUAAAAUAUAGUGCG	CAGUGCGAUGUUACAUACUCCCUCCAUUUUAAAAUAUAGUGCGUCUACGUUUUCUGAGGUCUAACUUUGACCAUAAAUUUAACCAACGAGAUCAACUGCAGCGGAAGAAAAAAUUAUAUAAUUGAAAACUUCUUUCGAAUACGAAUUCACUGAUAUAAUUUUUGCUUCCACCGCAAACGGUCUUGAUAGUUAAAUUUACAGUCAAAGUUGAAGCAUGGGAAUAGAGGAAGCACACUACAUUGUGAAAUGGAGGGAGUACUACGAAAUGCAGUGCA	tae-miR1118	LoCoTd_WEWseq_PGSB_v3_chr5B_Loc074158.4, sample11c17701_g1_i1, Td_WEWseq_PGSB_v3_chr1A_Loc003753.4, Td_WEWseq_PGSB_v3_chr1A_Loc003753.5, sample7c28272_g1_i1, sample8c2545_g1_i1, sample7c28272_g1_i3, LoCoTd_WEWseq_PGSB_v3_chr6A_Loc081182.1, sample12c8825_g1_i1, sample12c54301_g1_i1, sample11c51437_g1_i1, sample12c11999_g1_i1, Td_WEWseq_PGSB_v3_chr3B_Loc040961.8, sample12c4597_g1_i1, sample11c25374…	hypothetical protein F775_26507, hypothetical protein F775_08682, Adipocyte plasma membrane-associated, hypothetical protein BRADI_2g13422, Serine threonine- kinase PEPKR2, hypothetical protein SORBIDRAFT_03g008760, 4-hydroxyphenylacetaldehyde oxime monooxygenase-like, ---NA---, hypothetical protein SETIT_033094mg, partial, Splicing factor U2af large subunit A, Bowman-Birk type trypsin inhibitor,…	Cleavage, Translation	Y	rph7_rep_0570	Mariner	DNA-transposon	None
Low	miR1118-3p-53	TR1A	CACUAUAUUUUGGAAUGGAGGGA	CCUCCAUUCCACAAUGUAGUGCU	AAAGGCGGAAAAAGAUAUCCCCUCCAUUCCACAAUGUAGUGCUUCCUUUAUCCACGUGCUUCAACUUUGACCGUAAAUUUAACUACCAAGACCGAUUGCGGCGGGAGCAAAAAUUAUAUCAGUGAAUUUGUAUUCGAAAGAAGUUUUCAAUUAUAUAAUUUUUUCUCCCGCCGCAGUUGGUCUUGUUGGUUAAAUUUACGGUCAAAGUUGGACCUCGGGAAACGCGGGCGCACUAUAUUUUGGAAUGGAGGGAGUAAUAGUAUUUCUAAAGGU	tae-miR1118	sample7c9553_g1_i1, LoCoTd_WEWseq_PGSB_v3_chr6A_Loc081182.1, LoCoTd_WEWseq_PGSB_v3_chr3B_Loc044393.1, sample11c64237_g1_i1, Td_WEWseq_PGSB_v3_chr1A_Loc003753.4, Td_WEWseq_PGSB_v3_chr1A_Loc003753.5, sample11c4097_g1_i2, sample7c28272_g1_i1, sample8c2545_g1_i1, sample7c28272_g1_i3, sample8c29556_g2_i2, sample12c54301_g1_i1, sample12c22819_g1_i1, sample11c57493_g1_i1, LoCoTd_WEWseq_PGSB_v3_chr1A_Loc…	hypothetical protein F775_26507, bZIP transcription factor, photosystem I P700 apo A2 (chloroplast), Os07g0619200, partial, Chloride channel CLC-c, Adipocyte plasma membrane-associated, hypothetical protein TRIUR3_00902, ROOT HAIR DEFECTIVE 3 homolog 2-like isoform X1, annexin, Monosaccharide-sensing 2, hypothetical protein F775_05708, 5-methylcytosine DNA glycosylase, ---NA---, hypothetical prot…	Cleavage, Translation	Y	rph7_rep_0570, ctgF_rep_0142	Gypsy, Mariner	Retrotransposon, DNA-transposon	sRNA
Low	miR1118-3p-54	TR1A	CACUACAUUAUGAAAUGAAGGGA	CCUCCAUUUUAAAAUAUAGUGCG	AGUUGCGUUAUUAACUACUCCCUCCAUUUUAAAAUAUAGUGCGCCCGCGAUUCCUGAGGUCCAACUUUGACCAUAAAUUUAACCAACGAGACCAACUGCGGCAGGAGAAAAAAUUAUAUAAUUGAAAACUUCUUUCGAAUACGAAUUCACUGAUAUAAUUUUCGCUCCCGCCGCAAUCGGUCUUGGUAGUUAAAUUUACAGUCAAAGUUGAAGCACGAGGAUAGAGGAAGCACUACAUUAUGAAAUGAAGGGAGUACUUAUGUCUUUAUAUGA	tae-miR1118	sample11c7791_g1_i1, LoCoTd_WEWseq_PGSB_v3_chr6A_Loc081182.1, sample12c31188_g1_i1, sample12c25371_g3_i1, Td_WEWseq_PGSB_v3_chr2A_Loc017265.5, Td_WEWseq_PGSB_v3_chr2A_Loc017265.6, Td_WEWseq_PGSB_v3_chr2A_Loc017265.2, Td_WEWseq_PGSB_v3_chr2A_Loc017265.3, Td_WEWseq_PGSB_v3_chr1A_Loc003753.4, Td_WEWseq_PGSB_v3_chr1A_Loc003753.5, sample7c28272_g1_i1, sample8c2545_g1_i1, LoCoTd_WEWseq_PGSB_v3_chr7B_Lo…	bZIP transcription factor, serine-threonine kinase, hypothetical protein TRIUR3_34080, hypothetical protein TRIUR3_01840, Serine threonine- kinase PEPKR2, hypothetical protein SORBIDRAFT_03g008760, ---NA---, hypothetical protein SETIT_033094mg, partial, Splicing factor U2af large subunit A, WRKY transcription factor 44, Os02g0668200, hypothetical protein OsI_07152, Bowman-Birk type trypsin inhibi…	Cleavage, Translation	Y	rph7_rep_0570	Mariner	DNA-transposon	None
Low	miR1118-3p-55	TR1A	CACUACAUUAUGGAAUGAAGGGA	CCUCCAUUUCAAAAUAUAGUGCG	UUCGCUCUUAACUAGUACUCCCUCCAUUUCAAAAUAUAGUGCGCCCGCACUUUCCGAGGUCUAACUUUGACCAUAAAUUUAACCAACAAGACCAACUGCGGCGGAAGAAAAAAAAAUUGCUCCCGCCGCAAUCGGUCUUGGUAGUUAAAUUUACGGUCAAAGUUGAAACACAUGGAUAGAAAAAGCACUACAUUAUGGAAUGAAGGGAGUAGUAGGAGUGAAUGUUAC	tae-miR1118	sample7c9553_g1_i1, LoCoTd_WEWseq_PGSB_v3_chr6A_Loc081182.1, sample12c31188_g1_i1, LoCoTd_WEWseq_PGSB_v3_chr5B_Loc074158.4, Td_WEWseq_PGSB_v3_chr1A_Loc003753.4, Td_WEWseq_PGSB_v3_chr1A_Loc003753.5, sample7c28272_g1_i1, sample8c2545_g1_i1, sample8c2545_g1_i2, LoCoTd_WEWseq_PGSB_v3_chr7B_Loc099857.3, LoCoTd_WEWseq_PGSB_v3_chr7B_Loc099857.4, sample12c60059_g1_i1, LoCoTd_WEWseq_PGSB_v3_chr7B_Loc09985…	bZIP transcription factor, phenylalanyl-tRNA synthetase alpha chain, hypothetical protein TRIUR3_34080, Serine threonine- kinase PEPKR2, hypothetical protein SORBIDRAFT_03g008760, ---NA---, hypothetical protein SETIT_033094mg, partial, Splicing factor U2af large subunit A, Os02g0668200, Bowman-Birk type trypsin inhibitor, Monosaccharide-sensing 2, hypothetical protein AMTR_s00096p00110370, predic…	Cleavage, Translation	Y	rph7_rep_0570	Mariner	DNA-transposon	None
Low	miR1118-3p-56	TR1A	CACUACAUUGUGGAAUGGAGGGA	CCUCCGUUCCAUAAUGUGAUGCC	GCAUCUUGUAGGGAGUACUCCCUCCGUUCCAUAAUGUGAUGCCUAUAGAUUUUUGCAAAAGUCAAACAUUACAAACUUUGGCCAUAUUUAUAGAGAAAAGUAGAUACAUCUAGAAUACCAAAUGCACAUCAUUGAAUUACAUGAGUUGUAUUUUCAGAAUGUACAUGUUUGAUAUUGUAGAUAUAGACAGUUUUCUCUAUACACUUGGUCAAAGUUGGCAAAAUUUGACUUUCAUAAAAAUCUAUAGGCACUACAUUGUGGAAUGGAGGGAGUAUGUGUUGGAACUGUACG	tae-miR1118	sample7c9553_g1_i1, LoCoTd_WEWseq_PGSB_v3_chr5B_Loc074158.4, sample11c17701_g1_i1, Td_WEWseq_PGSB_v3_chr1A_Loc003753.4, Td_WEWseq_PGSB_v3_chr1A_Loc003753.5, Td_WEWseq_PGSB_v3_chr3B_Loc041043.6, sample7c28272_g1_i1, sample8c2545_g1_i1, sample7c28272_g1_i3, LoCoTd_WEWseq_PGSB_v3_chr6A_Loc081182.1, sample12c8825_g1_i1, sample12c54301_g1_i1, sample11c51437_g1_i1, sample12c11999_g1_i1, sample11c57493_…	hypothetical protein F775_26507, bZIP transcription factor, phenylalanyl-tRNA synthetase alpha chain, serine-threonine kinase, hypothetical protein TRIUR3_00902, Beta- insoluble isoenzyme 4, Adipocyte plasma membrane-associated, hypothetical protein BRADI_2g13422, Serine threonine- kinase PEPKR2, ROOT HAIR DEFECTIVE 3 homolog 2-like isoform X1, annexin, hypothetical protein SORBIDRAFT_03g008760, …	Cleavage, Translation	Y	rph7_rep_0355	DNAunknown	DNA-transposon	None
Low	miR1118-3p-57	TR1A	CACUACAUUGUGGAAUGGAGGGA	CCUCCAUUCCAAAAUUUAGUGCG	UUUUGUGAUAAGUAGUACUCCCUCCAUUCCAAAAUUUAGUGCGCCCGCGCUUCCCGAGGUCUAACUUUGACCAUAAAUUUAACCAACGAGACCAACUGCGGUGGGAGAAAAAAAUAAUAUAAUUGAAAACUUAUUUCGAAUACGAAUUCACUGAUAUUAUUUUUGCUCCCGCCGCAAUCGGUCUUGAUAGUUAAAUUUACGGUCAAAGUUGAAGCACGUGGAUAGAGGAAGCACUACAUUGUGGAAUGGAGGGAGUAGUAGUAGCAAUGAUGUA	tae-miR1118	sample7c9553_g1_i1, LoCoTd_WEWseq_PGSB_v3_chr5B_Loc074158.4, sample11c17701_g1_i1, Td_WEWseq_PGSB_v3_chr1A_Loc003753.4, Td_WEWseq_PGSB_v3_chr1A_Loc003753.5, Td_WEWseq_PGSB_v3_chr3B_Loc041043.6, sample7c28272_g1_i1, sample8c2545_g1_i1, sample7c28272_g1_i3, LoCoTd_WEWseq_PGSB_v3_chr6A_Loc081182.1, sample12c8825_g1_i1, sample12c54301_g1_i1, sample11c51437_g1_i1, sample12c11999_g1_i1, sample11c57493_…	hypothetical protein F775_26507, bZIP transcription factor, phenylalanyl-tRNA synthetase alpha chain, serine-threonine kinase, hypothetical protein TRIUR3_00902, Beta- insoluble isoenzyme 4, Adipocyte plasma membrane-associated, hypothetical protein BRADI_2g13422, Serine threonine- kinase PEPKR2, ROOT HAIR DEFECTIVE 3 homolog 2-like isoform X1, annexin, hypothetical protein SORBIDRAFT_03g008760, …	Cleavage, Translation	Y	rph7_rep_0570	Mariner	DNA-transposon	None
Low	miR1118-3p-58	TR1A	CACUACAUUGUGAAAUGGAGGGA	CCUCCAUUUCAAAAUAUAGUGCG	AGACCACAACAAUGAUACUCCCUCCAUUUCAAAAUAUAGUGCGCCCGCGCUUCCCCAGGUCCAACUUUGACCAUAAAUUUAACCAACAAGACCAACUGCAGCGGGAGAAAAAAUUAUAUAAUUGAAAACUUCUUUCGAAUACGAAUUCACUGAUAUAAUUUUUGCUCCCGCCGCAUUCGGUCUUGGUAGUUAAAUUUACGGUCAAAUUUGAAGCACGGGGAUAGAGGAAGCACUACAUUGUGAAAUGGAGGGAGUAUAAUAAUGAUGACAUCA	tae-miR1118	LoCoTd_WEWseq_PGSB_v3_chr5B_Loc074158.4, sample11c17701_g1_i1, Td_WEWseq_PGSB_v3_chr1A_Loc003753.4, Td_WEWseq_PGSB_v3_chr1A_Loc003753.5, sample7c28272_g1_i1, sample8c2545_g1_i1, sample7c28272_g1_i3, LoCoTd_WEWseq_PGSB_v3_chr6A_Loc081182.1, sample12c8825_g1_i1, sample12c54301_g1_i1, sample11c51437_g1_i1, sample12c11999_g1_i1, Td_WEWseq_PGSB_v3_chr3B_Loc040961.8, sample12c4597_g1_i1, sample11c25374…	hypothetical protein F775_26507, hypothetical protein F775_08682, Adipocyte plasma membrane-associated, hypothetical protein BRADI_2g13422, Serine threonine- kinase PEPKR2, hypothetical protein SORBIDRAFT_03g008760, 4-hydroxyphenylacetaldehyde oxime monooxygenase-like, ---NA---, hypothetical protein SETIT_033094mg, partial, Splicing factor U2af large subunit A, Bowman-Birk type trypsin inhibitor,…	Cleavage, Translation	Y	rph7_rep_0570	Mariner	DNA-transposon	None
Low	miR1118-3p-59	TR1A	CACUAUAUUUUGAAAUGGAGGGA	CCUUCAUUCCAUAAUGUAGUGCU	AACAUUCACUCCUACUACUCCCUUCAUUCCAUAAUGUAGUGCUUUUUCUAUCCAUGUGUUUCAACUUUGACCGUAAAUUUAACUACCAAGACCGAUUGCGGCGGGAGCAAUUUUUUUUUCUUCCGCCGCAGUUGGUCUUGUUGGUUAAAUUUAUGGUCAAAGUUAGACCUCGGAAAGUGCGGGCGCACUAUAUUUUGAAAUGGAGGGAGUACUAGUUAAGAGCGAAUU	tae-miR1118	LoCoTd_WEWseq_PGSB_v3_chr5B_Loc074158.4, sample11c17701_g1_i1, LoCoTd_WEWseq_PGSB_v3_chr3B_Loc044393.1, sample11c64237_g1_i1, Td_WEWseq_PGSB_v3_chr1A_Loc003753.4, Td_WEWseq_PGSB_v3_chr1A_Loc003753.5, sample7c28272_g1_i1, sample8c2545_g1_i1, sample7c28272_g1_i3, sample8c29556_g2_i2, Td_WEWseq_PGSB_v3_chr6B_Loc090808.17, sample11c57493_g1_i1, LoCoTd_WEWseq_PGSB_v3_chr1A_Loc003874.1, Td_WEWseq_PGSB_…	hypothetical protein F775_26507, pre-mRNA-processing factor 19, unnamed protein product, Os07g0619200, partial, Chloride channel CLC-c, Adipocyte plasma membrane-associated, bZIP transcription factor, ROOT HAIR DEFECTIVE 3 homolog 2-like isoform X1, Lymphoid-specific helicase, annexin, Monosaccharide-sensing 2, 5-methylcytosine DNA glycosylase, ---NA---, hypothetical protein SETIT_033094mg, parti…	Cleavage, Translation	Y	rph7_rep_0570	Mariner	DNA-transposon	None
Low	miR1118-3p-6	TR1A	UACUAUAUUUUGGAAUGGAGGGA	CCUCCAUUCCAUAAUGUAGUGCU	AACAGAAAACAAAGCUACUCCCUCCAUUCCAUAAUGUAGUGCUUUCUCUAUCCACGUGCUUCAACUUUGACCGUAAAUUUAACUACCAAGACCGAUUGCGGCGGNAGCAAAAAUUAUAUCAGUGAAUUCAUAUUUGAAAGAAGUUUUCAAUUAUAUAAUUUUUUGUUCCGCCACAGUUGGUCUCGUUAGUUAAAUUUACGGUCAAAGUUGGACCUCGGGAAGCGUGGGCGUACUAUAUUUUGGAAUGGAGGGAGUACGUUGCAUGCAUGAGAU	tae-miR1118	sample7c9553_g1_i1, Td_WEWseq_PGSB_v3_chr2B_Loc022993.2, LoCoTd_WEWseq_PGSB_v3_chr6A_Loc081182.1, LoCoTd_WEWseq_PGSB_v3_chr3B_Loc044393.1, sample11c64237_g1_i1, LoCoTd_WEWseq_PGSB_v3_chr1B_Loc009626.1, Td_WEWseq_PGSB_v3_chr1A_Loc003753.4, Td_WEWseq_PGSB_v3_chr1A_Loc003753.5, sample7c28272_g1_i1, sample8c2545_g1_i1, sample7c28272_g1_i3, sample12c54301_g1_i1, sample12c22819_g1_i1, sample11c57493_g1…	hypothetical protein F775_26507, bZIP transcription factor, hypothetical protein F775_26460, Chloride channel CLC-c, Adipocyte plasma membrane-associated, hypothetical protein TRIUR3_00902, ROOT HAIR DEFECTIVE 3 homolog 2-like isoform X1, annexin, hypothetical protein SORBIDRAFT_03g008760, 5-methylcytosine DNA glycosylase, ---NA---, hypothetical protein SETIT_033094mg, partial, Splicing factor U2…	Cleavage, Translation	Y	ctgB_rep_0111, rph7_rep_0570, ctgF_rep_0142	Gypsy, Mariner, unknown	Retrotransposon, DNA-transposon	None
Low	miR1118-3p-60	TR1A	CACUAUAUUUUGGAAUGAAGGGA	CCUCCAUUCCAGAAUGUAGUGCU	CAAAUAUGUAUCUCAUACUCCCUCCAUUCCAGAAUGUAGUGCUUCCUCUAUCCCCCUGCUUCAACUUUGACCGUAAAUUUAACUACCAAGACCGAUUGUGGCGGGAGCAAAAAUUAUAUCAGUGAAUUCGUAUUCGAAAGAAGUUUUCAAUUAUAUAAUUUUAUCUCCCGCCACAGUUGGUCUCGUUGGUUAAAUUUAUGGUCAAAGUUGGACCUCGGGAAGCGCAGACGCACUAUAUUUUGGAAUGAAGGGAGUAUCUCAUAAUGUUAGUUU	tae-miR1118	LoCoTd_WEWseq_PGSB_v3_chr5B_Loc074158.4, LoCoTd_WEWseq_PGSB_v3_chr6A_Loc078655.20, LoCoTd_WEWseq_PGSB_v3_chr3B_Loc044393.1, Td_WEWseq_PGSB_v3_chr6B_Loc089596.1, sample11c64237_g1_i1, Td_WEWseq_PGSB_v3_chr1A_Loc003753.4, Td_WEWseq_PGSB_v3_chr1A_Loc003753.5, sample7c28272_g1_i1, sample8c2545_g1_i1, sample8c2545_g1_i2, LoCoTd_WEWseq_PGSB_v3_chr6A_Loc081182.1, LoCoTd_WEWseq_PGSB_v3_chr5B_Loc070206.1,…	hypothetical protein F775_26507, bZIP transcription factor, AB48G_ORYSJ ame: Full=ABC transporter G family member 48 Short= 48 ame: Full=Pleiotropic drug resistance 3 Short= 3, PAPA-1-like conserved region family 5B1a, PAPA-1-like conserved region family 5B1b, Os07g0619200, partial, Chloride channel CLC-c, callose synthase 3-like, Adipocyte plasma membrane-associated, ROOT HAIR DEFECTIVE 3 homolo…	Cleavage, Translation	Y	rph7_rep_0570	Mariner	DNA-transposon	None
Low	miR1118-3p-61	TR1A	CACUAUAUUUUGAAAUGGAGGGA	CCUCUAUUUUAUAACGUAGUGCU	UGUGUAUAUAUAUAGUACUCCCUCUAUUUUAUAACGUAGUGCUUCCUCUAUUCCCGUGCUUUAAUUUUAACUAUGAAUUUAACUACCAAGAUCGAUUACGGCGGGAACAAAAAUUAUAUUAGUGAAUUCGUAUUCGAAAGAAGUUUUCAAUUAUAUAAUUUUUUCUCCCGUCGCAGUUGGUCUCGUUGAUUAAAUUUAUGGUCAAAGUUGGACCUCGAAAAGUGCGGGCGCACUAUAUUUUGAAAUGGAGGGAGUACUACAAGCAGACACGUA	tae-miR1118	LoCoTd_WEWseq_PGSB_v3_chr5B_Loc074158.4, sample11c17701_g1_i1, LoCoTd_WEWseq_PGSB_v3_chr3B_Loc044393.1, sample11c64237_g1_i1, Td_WEWseq_PGSB_v3_chr1A_Loc003753.4, Td_WEWseq_PGSB_v3_chr1A_Loc003753.5, sample7c28272_g1_i1, sample8c2545_g1_i1, sample7c28272_g1_i3, sample8c29556_g2_i2, Td_WEWseq_PGSB_v3_chr6B_Loc090808.17, sample11c57493_g1_i1, LoCoTd_WEWseq_PGSB_v3_chr1A_Loc003874.1, Td_WEWseq_PGSB_…	hypothetical protein F775_26507, pre-mRNA-processing factor 19, unnamed protein product, Os07g0619200, partial, Chloride channel CLC-c, Adipocyte plasma membrane-associated, bZIP transcription factor, ROOT HAIR DEFECTIVE 3 homolog 2-like isoform X1, Lymphoid-specific helicase, annexin, Monosaccharide-sensing 2, 5-methylcytosine DNA glycosylase, ---NA---, hypothetical protein SETIT_033094mg, parti…	Cleavage, Translation	Y	rph7_rep_0570	Mariner	DNA-transposon	None
Low	miR1118-3p-62	TR1A	CACUACAUUGUGGAACGGAGGGG	CCUCCAUUCCACAAUGUAGUGUG	GAAUGCUGAUGUAUCACACCCCUCCAUUCCACAAUGUAGUGUGCCCGCGCUUCCCGAGAUCUAAGUUUGACCGUAAAUUUAACCAACGAGAUCGACUGCGGCGGGAGAAAAAAAUUAUAUCACCGAAUUCAUAUCGAAAAUAUGAAUUCAGUGGUAUAAUUUUUGCUCCCGCUGCAGUCGGUCUCAUUGGUUAAAUUUACGGUCAAACUUAGAUCUCGAGAAGCGCGGACUCACUACAUUGUGGAACGGAGGGGGUAUAGUAUUUCACUUUAAG	tae-miR1118	sample7c9553_g1_i1, LoCoTd_WEWseq_PGSB_v3_chr5B_Loc074158.4, sample12c31188_g1_i1, Td_WEWseq_PGSB_v3_chr1A_Loc003753.4, Td_WEWseq_PGSB_v3_chr1A_Loc003753.5, sample7c28272_g1_i1, sample8c2545_g1_i1, sample7c28272_g1_i3, LoCoTd_WEWseq_PGSB_v3_chr6A_Loc081182.1, sample12c8825_g1_i1, sample12c54301_g1_i1, sample12c11999_g1_i1, Td_WEWseq_PGSB_v3_chr3B_Loc040961.8, sample8c29556_g2_i9, sample11c17701_g…	phenylalanyl-tRNA synthetase alpha chain, hypothetical protein F775_08682, Serine threonine- kinase PEPKR2, hypothetical protein TRIUR3_03111, hypothetical protein SORBIDRAFT_03g008760, 4-hydroxyphenylacetaldehyde oxime monooxygenase-like, ---NA---, hypothetical protein SETIT_033094mg, partial, Splicing factor U2af large subunit A, Bowman-Birk type trypsin inhibitor, Monosaccharide-sensing 2, O-a…	Cleavage, Translation	Y	rph7_rep_0570	Mariner	DNA-transposon	None
Low	miR1118-3p-63	TR1A	CACUACAUCAUGGAAUGGAGGGA	CCUCCAUUCUAAAAUAUAGUGCG	UACUGUGCUACCGAGUACUCCCUCCAUUCUAAAAUAUAGUGCGCCUGCGCUUCCCGAGGUCCAACUUUGACCAUAAAUUUAACCAACGAAACCAACUGCGGCGGAAGAAAAAAUUAUAUAAUUGAAAACUUCUUUCGAAUACAAAUUCACUGAUAUAAUUUUUGCUCCCACCACAAUCGGUCUUGAUAGUUAAAUUUAAGGUCAAAAUUAAAGCACGAGGAUAAAGGAAGCACUACAUCAUGGAAUGGAGGGAGUAUAGUAGUAGCACGGUAG	tae-miR1118	sample7c9553_g1_i1, LoCoTd_WEWseq_PGSB_v3_chr6A_Loc081182.1, sample12c31188_g1_i1, sample8c28660_g1_i3, sample8c28660_g1_i2, sample8c28660_g1_i1, LoCoTd_WEWseq_PGSB_v3_chr5B_Loc074158.4, Td_WEWseq_PGSB_v3_chr1A_Loc003753.4, Td_WEWseq_PGSB_v3_chr1A_Loc003753.5, sample7c28272_g1_i1, sample8c2545_g1_i1, sample8c2545_g1_i2, sample12c54301_g1_i1, sample12c11999_g1_i1, sample11c57493_g1_i1, Td_WEWseq_P…	RNA-binding rbpE, CBL-interacting kinase 8, phytol kinase chloroplastic, phenylalanyl-tRNA synthetase alpha chain, Monosaccharide-sensing 2, Peptide chain release factor 1, predicted protein, hypothetical protein SETIT_033094mg, partial, Beta- insoluble isoenzyme 4, ---NA---, hypothetical protein SORBIDRAFT_03g008760, PREDICTED: calmodulin, Splicing factor U2af large subunit A, hypothetical prote…	Cleavage, Translation	Y	rph7_rep_0570	Mariner	DNA-transposon	None
Low	miR1118-3p-64	TR1A	CACUACAUUGUGGAAUGGAGGGA	CCUCCAUUCCAAAAUAUAGUGCG	AUAUUUCGUAAAUAUUACUCCCUCCAUUCCAAAAUAUAGUGCGCCCGCGCUUCCCGAGGUUCAACUUUGACCAUAAAUUUAACCAACGAGACCAACUGCGGCGGGAGAAAAAACUAUAUAAUUGAAAACUUCUUUCGAAUACGAAUUCACUGAUAUAAUUUUUGCUCCCGCCGCAAUCGGUCUUGAUAGUUAAAUAUACGGUCAAAGUUGAAGCACGUGGAUAGAGGAAGCACUACAUUGUGGAAUGGAGGGAGUAUCAAUAUACAAAAGAGU	tae-miR1118	sample7c9553_g1_i1, LoCoTd_WEWseq_PGSB_v3_chr5B_Loc074158.4, sample11c17701_g1_i1, Td_WEWseq_PGSB_v3_chr1A_Loc003753.4, Td_WEWseq_PGSB_v3_chr1A_Loc003753.5, Td_WEWseq_PGSB_v3_chr3B_Loc041043.6, sample7c28272_g1_i1, sample8c2545_g1_i1, sample7c28272_g1_i3, LoCoTd_WEWseq_PGSB_v3_chr6A_Loc081182.1, sample12c8825_g1_i1, sample12c54301_g1_i1, sample11c51437_g1_i1, sample12c11999_g1_i1, sample11c57493_…	hypothetical protein F775_26507, bZIP transcription factor, phenylalanyl-tRNA synthetase alpha chain, serine-threonine kinase, hypothetical protein TRIUR3_00902, Beta- insoluble isoenzyme 4, Adipocyte plasma membrane-associated, hypothetical protein BRADI_2g13422, Serine threonine- kinase PEPKR2, ROOT HAIR DEFECTIVE 3 homolog 2-like isoform X1, annexin, hypothetical protein SORBIDRAFT_03g008760, …	Cleavage, Translation	Y	rph7_rep_0570	Mariner	DNA-transposon	sRNA
Low	miR1118-3p-65	TR1A	CACUACAUUGUGGAAUGGAGGGA	CCUCCAUUUCAAAAUAUAGUACGCC	AAGGUCAAUAUUUAAUACUCCCUCCAUUUCAAAAUAUAGUACGCCCGCACUUCCCGAAAUCGAACUUUGACCAUAAAUUUAACGAACAAGACCGACUGCGGCAGGAGAAAAAGUUACAUAAUUAAAAACUUCUUUCAAAUACGAAUUCACUGAUAUAAUUUUUGCUCCCGCCGCAAUCAGUCUUCAUAGUUAAAUUUACGGUCAAAGUUGACGCACGGGGAUAGAGGUAGCACUACAUUGUGGAAUGGAGGGAGUAUAUUUUGUCUACUUUGA	tae-miR1118	sample7c9553_g1_i1, LoCoTd_WEWseq_PGSB_v3_chr5B_Loc074158.4, sample11c17701_g1_i1, Td_WEWseq_PGSB_v3_chr1A_Loc003753.4, Td_WEWseq_PGSB_v3_chr1A_Loc003753.5, Td_WEWseq_PGSB_v3_chr3B_Loc041043.6, sample7c28272_g1_i1, sample8c2545_g1_i1, sample7c28272_g1_i3, LoCoTd_WEWseq_PGSB_v3_chr6A_Loc081182.1, sample12c8825_g1_i1, sample12c54301_g1_i1, sample11c51437_g1_i1, sample12c11999_g1_i1, sample11c57493_…	hypothetical protein F775_26507, bZIP transcription factor, phenylalanyl-tRNA synthetase alpha chain, serine-threonine kinase, hypothetical protein TRIUR3_00902, Beta- insoluble isoenzyme 4, Adipocyte plasma membrane-associated, hypothetical protein BRADI_2g13422, Serine threonine- kinase PEPKR2, ROOT HAIR DEFECTIVE 3 homolog 2-like isoform X1, annexin, hypothetical protein SORBIDRAFT_03g008760, …	Cleavage, Translation	Y	TREP2216, ctgF_rep_0142	Gypsy, Mariner	Retrotransposon, DNA-transposon	None
Low	miR1118-3p-66	TR1A	CACUAUAUUUUGGAAUGGAGGGA	CCUCCAUUCCAUAAUGUAGUGCU	AACAAUAUAAAAGUGUACUCCCUCCAUUCCAUAAUGUAGUGCUUCCUCUAUCCCCGUGCUUCAACUUUGACCGUAAAUUUAACUAUCAAGAUCGAUUGCGGCGGUAGCAAAAAUUAUAUCAGUGAAUUCGUAUUUGAAAGAAGUUUUCAAUUAUAUAAUUUUUUCUCCCGCCGCAGUUGUUCUCGUUGGUUAAAUUUAUGGUCAAAGUUGGACCUCGGGAAGCGUGGGCGCACUAUAUUUUGGAAUGGAGGGAGUAUAGUAAAGCCCAAUAAU	tae-miR1118	sample7c9553_g1_i1, LoCoTd_WEWseq_PGSB_v3_chr6A_Loc081182.1, LoCoTd_WEWseq_PGSB_v3_chr3B_Loc044393.1, sample11c64237_g1_i1, Td_WEWseq_PGSB_v3_chr1A_Loc003753.4, Td_WEWseq_PGSB_v3_chr1A_Loc003753.5, sample11c4097_g1_i2, sample7c28272_g1_i1, sample8c2545_g1_i1, sample7c28272_g1_i3, sample8c29556_g2_i2, sample12c54301_g1_i1, sample12c22819_g1_i1, sample11c57493_g1_i1, LoCoTd_WEWseq_PGSB_v3_chr1A_Loc…	hypothetical protein F775_26507, bZIP transcription factor, photosystem I P700 apo A2 (chloroplast), Os07g0619200, partial, Chloride channel CLC-c, Adipocyte plasma membrane-associated, hypothetical protein TRIUR3_00902, ROOT HAIR DEFECTIVE 3 homolog 2-like isoform X1, annexin, Monosaccharide-sensing 2, hypothetical protein F775_05708, 5-methylcytosine DNA glycosylase, ---NA---, hypothetical prot…	Cleavage, Translation	Y	rph7_rep_0570	Mariner	DNA-transposon	None
Low	miR1118-3p-67	TR1A	CACUACAUUAUGGAAUGGAGGGA	CCUCCAUUCCAAAAUAUAGUGCG	GUAAUAUAAAGCUUGUACUCCCUCCAUUCCAAAAUAUAGUGCGCCCGCGCUUCCUGAGAUCGAACUUUGACCAUAAAUUUAACGAACAAGACCGACUGCGGCAGGAGAAAAAGUUACAUAAUUAAAAACUUCUUUCAAAUACGAAUUCACUGAUAUAAUUUUUGCUCCCGCCGCAAUCGGUCUUGAUAGUUAAAUGUACGGUCUAAGUUGAAGCACGGGGAUAGAGGAAGCACUACAUUAUGGAAUGGAGGGAGUAUUAUUUUAAUUUGUGUC	tae-miR1118	sample7c9553_g1_i1, LoCoTd_WEWseq_PGSB_v3_chr6A_Loc081182.1, sample12c31188_g1_i1, LoCoTd_WEWseq_PGSB_v3_chr5B_Loc074158.4, Td_WEWseq_PGSB_v3_chr1A_Loc003753.4, Td_WEWseq_PGSB_v3_chr1A_Loc003753.5, Td_WEWseq_PGSB_v3_chr3B_Loc041043.6, sample7c28272_g1_i1, sample8c2545_g1_i1, sample8c2545_g1_i2, sample12c8825_g1_i1, sample12c54301_g1_i1, sample11c51437_g1_i1, sample12c11999_g1_i1, sample11c57493_g…	hypothetical protein F775_26507, bZIP transcription factor, phenylalanyl-tRNA synthetase alpha chain, serine-threonine kinase, hypothetical protein F775_08682, Adipocyte plasma membrane-associated, Serine threonine- kinase PEPKR2, ROOT HAIR DEFECTIVE 3 homolog 2-like isoform X1, hypothetical protein TRIUR3_03111, annexin, hypothetical protein SORBIDRAFT_03g008760, 4-hydroxyphenylacetaldehyde oxim…	Cleavage, Translation	Y	TREP2216	Mariner	DNA-transposon	None
Low	miR1118-3p-68	TR1A	CAAUACAUUAUGAAAUGGAGAGA	UCUCCAUUCCACAAUAUAGUGCA	AUAUGCAUAAUUUUAUACUUUCUCCAUUCCACAAUAUAGUGCAUAUAGGUUUUUUGGAAAGUCCAACUUUGUAGACUUUGACCAAGUUUGUAGAGUAAAACAUAUAUAUGUAGAAUACUAAAUAUAUAUCCUUAGAUACAUCACAAGACGUACUUUCAUAUUGUAUAUUUGGUAUUGUUGAUAUAAAUAGCUUUCUCUACAAACUUGGUCAAAGUUUGUAAAGUUUGACUUUCCUGAGAAUUUAUAUGCAAUACAUUAUGAAAUGGAGAGAGUAGAUUAUUUGUAACUGGA	tae-miR1118	Td_WEWseq_PGSB_v3_chr2B_Loc026854.1, LoCoTd_WEWseq_PGSB_v3_chr6A_Loc081182.1, sample11c17701_g1_i1, LoCoTd_WEWseq_PGSB_v3_chr5B_Loc070175.2, LoCoTd_WEWseq_PGSB_v3_chr5B_Loc070175.1, sample7c29118_g1_i1, sample7c29118_g1_i3, sample7c29118_g1_i2, sample7c29118_g1_i5, Td_WEWseq_PGSB_v3_chr1A_Loc003753.4, Td_WEWseq_PGSB_v3_chr1A_Loc003753.5, sample7c28272_g1_i1, sample8c2545_g1_i1, sample8c2545_g1_i2…	DEAD-box ATP-dependent RNA helicase 41, Monosaccharide-sensing 2, hypothetical protein SETIT_033094mg, partial, predicted protein, Peptide chain release factor 1, hypothetical protein F775_31944, serine-threonine kinase, Peroxidase 1, Beta- insoluble isoenzyme 4, ---NA---, U1 small nuclear ribonucleo 70 kDa, PREDICTED: calmodulin, Peptide transporter PTR2, unnamed protein product, PREDICTED: unch…	Cleavage, Translation	Y	rph7_rep_0355	DNAunknown	DNA-transposon	None
Low	miR1118-3p-69	TR1A	CACUACAUUCUGGAAUGGAGGGA	CCUUCAUUCCAAAAUAUAGUGCG	ACUAACAUUAUGAGAUACUCCCUUCAUUCCAAAAUAUAGUGCGUCUGCGCUUCCCGAGGUCCAACUUUGACCAUAAAUUUAACCAACGAGACCAACUGUGGCGGGAGAUAAAAUUAUAUAAUUGAAAACUUCUUUCGAAUACGAAUUCACUGAUAUAAUUUUUGCUCCCGCCACAAUCGGUCUUGGUAGUUAAAUUUACGGUCAAAGUUGAAGCAGGGGGAUAGAGGAAGCACUACAUUCUGGAAUGGAGGGAGUAUGAGAUACAUAUUUGAA	tae-miR1118	sample7c9553_g1_i1, LoCoTd_WEWseq_PGSB_v3_chr6A_Loc081182.1, sample11c17701_g1_i1, LoCoTd_WEWseq_PGSB_v3_chr5B_Loc074158.4, Td_WEWseq_PGSB_v3_chr1A_Loc003753.4, Td_WEWseq_PGSB_v3_chr1A_Loc003753.5, Td_WEWseq_PGSB_v3_chr3B_Loc041043.6, sample7c28272_g1_i1, sample8c2545_g1_i1, sample7c28272_g1_i3, sample12c8825_g1_i1, sample12c54301_g1_i1, sample12c11999_g1_i1, sample11c57493_g1_i1, Td_WEWseq_PGSB_…	hypothetical protein F775_26507, bZIP transcription factor, phenylalanyl-tRNA synthetase alpha chain, unnamed protein product, Beta- insoluble isoenzyme 4, Adipocyte plasma membrane-associated, hypothetical protein BRADI_2g13422, Serine threonine- kinase PEPKR2, ROOT HAIR DEFECTIVE 3 homolog 2-like isoform X1, annexin, hypothetical protein SORBIDRAFT_03g008760, ---NA---, hypothetical protein SETI…	Cleavage, Translation	Y	rph7_rep_0570	Mariner	DNA-transposon	None
Low	miR1118-3p-7	TR1A	CACUAUAUUUUAGAAUGGAGGGA	CCUCCAUUUCACAAUGUAGUGCU	GGGGCCAUAGGUAGAUACUCCCUCCAUUUCACAAUGUAGUGCUUCCUCUAUCUCCAUGCUUUAACUUUGACCGUAAAUUUAACUACCAAGUCCGAUUAUGGAGGGAGCAAAAGUUAUAUCAGUAAAUUCAUAUUCGAAAGAAGUUUUCAAUUAUAUAAUUUUUACUCCCGCCGCAGUUGGUCUCCUUGGUUAAAUUUAUGGUCAAAGUUGGACCUAAGGAAGCGCGGCCGCACUAUAUUUUAGAAUGGAGGGAGUAUAUUACAUCCAAAAGGU	tae-miR1118	LoCoTd_WEWseq_PGSB_v3_chr5B_Loc074158.5, sample11c17862_g1_i1, sample8c29556_g2_i7, LoCoTd_WEWseq_PGSB_v3_chr2A_Loc017554.3, sample8c29556_g2_i1, sample8c29556_g2_i2, sample12c19092_g2_i1, Td_WEWseq_PGSB_v3_chr4A_Loc048180.1, sample8c29556_g2_i9, sample12c19092_g2_i4, sample7c20034_g1_i2, LoCoTd_WEWseq_PGSB_v3_chr3B_Loc044393.1, Td_WEWseq_PGSB_v3_chr1A_Loc003755.3, Td_WEWseq_PGSB_v3_chr6A_Loc0782…	hypothetical protein F775_26507, bZIP transcription factor, type II SKP1, Chloride channel CLC-c, callose synthase 3-like, Adipocyte plasma membrane-associated, ROOT HAIR DEFECTIVE 3 homolog 2-like isoform X1, annexin, hypothetical protein SORBIDRAFT_03g008760, 5-methylcytosine DNA glycosylase, ---NA---, Splicing factor U2af large subunit A, Bowman-Birk type trypsin inhibitor, Monosaccharide-sens…	Cleavage, Translation	Y	rph7_rep_0570	Mariner	DNA-transposon	None
Low	miR1118-3p-70	TR1A	CACUAUAUUUUGGAAUGGAGGGA	CCUCCAUUCCACAAUGUAGUGCU	CAGAUCAAAGUUUCUUACUCCCUCCAUUCCACAAUGUAGUGCUUCCUCUAUCUACGUGCUUCAACUUUGACCGUAAAUUUAACUACCAAGACCGAUUGCGGCGGGAGCAAAAAUUAUAUCAGUGAAUUCGUAUUCGAAAGAAGUUUUCAAUUAUAUACUUUUUUCUUCCGCCGCAGUUGGUCUUGUUGGUUAAAUUUACGGUCAAAGUUGAACCUCGGAAAGCACGGGCGCACUAUAUUUUGGAAUGGAGGGAGUAUUUAAUAGUAGUAGAGA	tae-miR1118	sample7c9553_g1_i1, LoCoTd_WEWseq_PGSB_v3_chr6A_Loc081182.1, LoCoTd_WEWseq_PGSB_v3_chr3B_Loc044393.1, sample11c64237_g1_i1, Td_WEWseq_PGSB_v3_chr1A_Loc003753.4, Td_WEWseq_PGSB_v3_chr1A_Loc003753.5, sample12c21523_g1_i2, sample11c4097_g1_i2, sample7c28272_g1_i1, sample8c2545_g1_i1, sample7c28272_g1_i3, sample12c54301_g1_i1, sample12c22819_g1_i1, sample11c57493_g1_i1, LoCoTd_WEWseq_PGSB_v3_chr1A_Lo…	hypothetical protein F775_26507, bZIP transcription factor, serine-threonine kinase, Os07g0619200, partial, Chloride channel CLC-c, callose synthase 3-like, Adipocyte plasma membrane-associated, hypothetical protein TRIUR3_00902, ROOT HAIR DEFECTIVE 3 homolog 2-like isoform X1, annexin, hypothetical protein SORBIDRAFT_03g008760, hypothetical protein F775_05708, 5-methylcytosine DNA glycosylase, -…	Cleavage, Translation	Y	rph7_rep_0570	Mariner	DNA-transposon	sRNA
Low	miR1118-3p-71	TR1A	CACUAUAUUUUGAAAUGGAGGGA	CCUCCAUUCCGCAAUGUAGUGCU	AAUGCUUAAACCUUUUACUCCCUCCAUUCCGCAAUGUAGUGCUUCCUCUAAUGUCGUGCUUCAACUUUGACCGUAAAUUUAACUACCAAGACCGGUUGCGGCGGGAGCAAAAAUUAUAUCAGUGGAUUCGUAUUCGAAAGAAGUUUUUCAAUUAUAUAAUUUUUUUUCUUCCGCCGCAGUUGGUCUCGUUGGUUAAAUCUAUGGUCAAAGUUGGACCUCGGGAAGCGCGGGCGCACUAUAUUUUGAAAUGGAGGGAGUACAUAACUAGCAAAAGAG	tae-miR1118	LoCoTd_WEWseq_PGSB_v3_chr5B_Loc074158.4, sample11c17701_g1_i1, LoCoTd_WEWseq_PGSB_v3_chr3B_Loc044393.1, sample11c64237_g1_i1, Td_WEWseq_PGSB_v3_chr1A_Loc003753.4, Td_WEWseq_PGSB_v3_chr1A_Loc003753.5, sample7c28272_g1_i1, sample8c2545_g1_i1, sample7c28272_g1_i3, sample8c29556_g2_i2, Td_WEWseq_PGSB_v3_chr6B_Loc090808.17, sample11c57493_g1_i1, LoCoTd_WEWseq_PGSB_v3_chr1A_Loc003874.1, Td_WEWseq_PGSB_…	hypothetical protein F775_26507, pre-mRNA-processing factor 19, unnamed protein product, Os07g0619200, partial, Chloride channel CLC-c, Adipocyte plasma membrane-associated, bZIP transcription factor, ROOT HAIR DEFECTIVE 3 homolog 2-like isoform X1, Lymphoid-specific helicase, annexin, Monosaccharide-sensing 2, 5-methylcytosine DNA glycosylase, ---NA---, hypothetical protein SETIT_033094mg, parti…	Cleavage, Translation	Y	rph7_rep_0570	Mariner	DNA-transposon	None
Low	miR1118-3p-72	TR1A	CACUAUAUUUUGGAAUGGAGGGA	CCUCCAUUCCACAAUGUAGUGCU	UGCACACCAAAAAUGUACUCCCUCCAUUCCACAAUGUAGUGCUUCCUCUAUCCUCGUGCUUCAACUUUGACCGUAAAUUUAACUAUCAAGACCGAUUGCGGCGGGAGCAAAAAUUAUAUCAGUGAAUUCGUAUUCGAAAGAAGUUUUCAAUUAUAUAUUUUUUUCUCCUGCCGCAGUUGGUCUCGUUGGUUAAAUUUAUGGUUAAAGUUGGACCUCAGGAAGCGCGGGCGCACUAUAUUUUGGAAUGGAGGGAGUAUGAAUGUCAAACAAAAA	tae-miR1118	sample7c9553_g1_i1, LoCoTd_WEWseq_PGSB_v3_chr6A_Loc081182.1, LoCoTd_WEWseq_PGSB_v3_chr3B_Loc044393.1, sample11c64237_g1_i1, Td_WEWseq_PGSB_v3_chr1A_Loc003753.4, Td_WEWseq_PGSB_v3_chr1A_Loc003753.5, sample11c4097_g1_i2, sample7c28272_g1_i1, sample8c2545_g1_i1, sample7c28272_g1_i3, sample8c29556_g2_i2, sample12c54301_g1_i1, sample12c22819_g1_i1, sample11c57493_g1_i1, LoCoTd_WEWseq_PGSB_v3_chr1A_Loc…	hypothetical protein F775_26507, bZIP transcription factor, photosystem I P700 apo A2 (chloroplast), Os07g0619200, partial, Chloride channel CLC-c, Adipocyte plasma membrane-associated, hypothetical protein TRIUR3_00902, ROOT HAIR DEFECTIVE 3 homolog 2-like isoform X1, annexin, Monosaccharide-sensing 2, hypothetical protein F775_05708, 5-methylcytosine DNA glycosylase, ---NA---, hypothetical prot…	Cleavage, Translation	Y	rph7_rep_0570, ctgF_rep_0142	Gypsy, Mariner	Retrotransposon, DNA-transposon	sRNA
Low	miR1118-3p-73	TR1A	CACUACAUUAUGGAAUGGAGGGA	CCUCCGUUCCAAAAUAUAGUGCG	GGGCGUUCUACUAGUUACUCCCUCCGUUCCAAAAUAUAGUGCGUCCGCGCUUCCCGAGGUCUAACUUUGACCAUAAAUUUAACCAACGAGACCGACUGCGGCGGGAAAAAAAAUUGUAUAAUUGAAAACUUCUUUCGAAUACGAAUUCACUAAUAUAACUUUUGCUCCCACCGCUAUCGGUCUUGGUAGUUAAAUUUACAGUCAAAGUUGAAGCACGAGGAUAGAGGAAGCACUACAUUAUGGAAUGGAGGGAGUAUUAGGUAAAGAUGGAAC	tae-miR1118	sample7c9553_g1_i1, LoCoTd_WEWseq_PGSB_v3_chr6A_Loc081182.1, sample12c31188_g1_i1, LoCoTd_WEWseq_PGSB_v3_chr5B_Loc074158.4, Td_WEWseq_PGSB_v3_chr1A_Loc003753.4, Td_WEWseq_PGSB_v3_chr1A_Loc003753.5, Td_WEWseq_PGSB_v3_chr3B_Loc041043.6, sample7c28272_g1_i1, sample8c2545_g1_i1, sample8c2545_g1_i2, sample12c8825_g1_i1, sample12c54301_g1_i1, sample11c51437_g1_i1, sample12c11999_g1_i1, sample11c57493_g…	hypothetical protein F775_26507, bZIP transcription factor, phenylalanyl-tRNA synthetase alpha chain, serine-threonine kinase, hypothetical protein F775_08682, Adipocyte plasma membrane-associated, Serine threonine- kinase PEPKR2, ROOT HAIR DEFECTIVE 3 homolog 2-like isoform X1, hypothetical protein TRIUR3_03111, annexin, hypothetical protein SORBIDRAFT_03g008760, 4-hydroxyphenylacetaldehyde oxim…	Cleavage, Translation	Y	rph7_rep_0570	Mariner	DNA-transposon	None
Low	miR1118-3p-74	TR1A	CACUACAUUGUGGAAUGGAGGGA	CCUCCAUUCCAAAAUAUAGUGCA	UAUGUCUUCUCAAAAUACUCCCUCCAUUCCAAAAUAUAGUGCACCCGCGCUUUCCGAGGUCCAACUUUGACCAUAAAUUUAACCAAUGAGACCAACUGCGGCGGGAGAAAAAAAUAUAUAAUUGAAAACUUCUUUCGAAUACGAAUUCACUGAUAUAUUUUUUGCUCCCGCCGCAAUCGGUCUUGGUAGUUAAAUUUACGGUCAAAGUUGAAGCACGUGGAUAGAGGAAGCACUACAUUGUGGAAUGGAGGGAGUAUCAUGGCCAAAGAAAGC	tae-miR1118	sample7c9553_g1_i1, LoCoTd_WEWseq_PGSB_v3_chr5B_Loc074158.4, sample11c17701_g1_i1, Td_WEWseq_PGSB_v3_chr1A_Loc003753.4, Td_WEWseq_PGSB_v3_chr1A_Loc003753.5, Td_WEWseq_PGSB_v3_chr3B_Loc041043.6, sample7c28272_g1_i1, sample8c2545_g1_i1, sample7c28272_g1_i3, LoCoTd_WEWseq_PGSB_v3_chr6A_Loc081182.1, sample12c8825_g1_i1, sample12c54301_g1_i1, sample11c51437_g1_i1, sample12c11999_g1_i1, sample11c57493_…	hypothetical protein F775_26507, bZIP transcription factor, phenylalanyl-tRNA synthetase alpha chain, serine-threonine kinase, hypothetical protein TRIUR3_00902, Beta- insoluble isoenzyme 4, Adipocyte plasma membrane-associated, hypothetical protein BRADI_2g13422, Serine threonine- kinase PEPKR2, ROOT HAIR DEFECTIVE 3 homolog 2-like isoform X1, annexin, hypothetical protein SORBIDRAFT_03g008760, …	Cleavage, Translation	Y	rph7_rep_0570	Mariner	DNA-transposon	sRNA
Low	miR1118-3p-75	TR1A	CACUACAUUGUGGAAUGAAGGGA	CCUCCAUUCCAAAAUAUAGUGCG	UAAUAUUAAAUAUUGUACUCCCUCCAUUCCAAAAUAUAGUGCGCCCACGCUUUGCGAGGUCCAACUUUGACCAUAAAUUUAACCAACAAGACCAACUGCGGCGGGAGAAAAAAAAUUAUAUAAUUGAUAACUUUUUUCGAAUACGAAUUCACUGAUAUAAUUUUUGCUCCCGCCGCAAUCAGUCUUGGUAGUUAAAUUUACGGUCAAAGUUGAAGUACGUGGAUAGAGGAAGCACUACAUUGUGGAAUGAAGGGAGUACUACUCUUUGUCAUGCA	tae-miR1118	sample7c24231_g1_i2, sample8c29556_g2_i4, Td_WEWseq_PGSB_v3_chr1A_Loc003753.4, Td_WEWseq_PGSB_v3_chr1A_Loc003753.5, sample7c28272_g1_i1, sample8c2545_g1_i1, sample8c2545_g1_i2, LoCoTd_WEWseq_PGSB_v3_chr6A_Loc081182.1, sample12c8825_g1_i1, sample12c54301_g1_i1, sample11c57493_g1_i1, Td_WEWseq_PGSB_v3_chr3B_Loc040961.8, sample8c29556_g2_i9, sample12c31188_g1_i1, sample11c4097_g1_i2, LoCoTd_WEWseq_P…	Beta- insoluble isoenzyme 4, CBL-interacting kinase 8, bZIP transcription factor, hypothetical protein SORBIDRAFT_03g008760, Peptide chain release factor 1, predicted protein, Monosaccharide-sensing 2, hypothetical protein F775_08682, ---NA---, O-acyltransferase WSD1, PREDICTED: calmodulin, Splicing factor U2af large subunit A, Serine threonine- kinase PEPKR2, hypothetical protein AMTR_s00096p001…	Cleavage, Translation	Y	rph7_rep_0570, ctgF_rep_0142	Gypsy, Mariner	Retrotransposon, DNA-transposon	sRNA
Low	miR1118-3p-76	TR1A	CACUACAUUGUGGAAUGGAGGGA	CCUCCAUUCCAAAAUAUAGUGCG	UUAGUGUGGUACUGGUACUCCCUCCAUUCCAAAAUAUAGUGCGCCCGCGCUUCCCGAGGUUCAACUUUGACCGUAAAUUUAACCAACAAGACCAACUGCGGCGGAAGAAAAAAUUAUAUAAUUGAAAACUUCUUUCGAAUACGAAUUCACUGAUAUAAUUUUUGCUCCCGCCGCAAUCGGUCUUGGUAGUUAAAUUUACGGUCAAAGUUGAAGCACGUAGAUAGAGGAAGCACUACAUUGUGGAAUGGAGGGAGUAGUAGUAUAGGCAGCUUU	tae-miR1118	sample7c9553_g1_i1, LoCoTd_WEWseq_PGSB_v3_chr5B_Loc074158.4, sample11c17701_g1_i1, Td_WEWseq_PGSB_v3_chr1A_Loc003753.4, Td_WEWseq_PGSB_v3_chr1A_Loc003753.5, Td_WEWseq_PGSB_v3_chr3B_Loc041043.6, sample7c28272_g1_i1, sample8c2545_g1_i1, sample7c28272_g1_i3, LoCoTd_WEWseq_PGSB_v3_chr6A_Loc081182.1, sample12c8825_g1_i1, sample12c54301_g1_i1, sample11c51437_g1_i1, sample12c11999_g1_i1, sample11c57493_…	hypothetical protein F775_26507, bZIP transcription factor, phenylalanyl-tRNA synthetase alpha chain, serine-threonine kinase, hypothetical protein TRIUR3_00902, Beta- insoluble isoenzyme 4, Adipocyte plasma membrane-associated, hypothetical protein BRADI_2g13422, Serine threonine- kinase PEPKR2, ROOT HAIR DEFECTIVE 3 homolog 2-like isoform X1, annexin, hypothetical protein SORBIDRAFT_03g008760, …	Cleavage, Translation	Y	rph7_rep_0570	Mariner	DNA-transposon	sRNA
Low	miR1118-3p-77	TR1A	CACUAUAUUUUGGAAUGGAGGGA	CCUCCAUUCCACAAUGUAGUGCU	AGCAUGUAACAGUACUACUCCCUCCAUUCCACAAUGUAGUGCUUCCUCUAUCCUCGUGCUUCAACUUUGACCAUAAAUUUAACUAUCAAGACCGAUUGUGGCGGGAGCAAAAGUUAUAUCAGUGUAUUCGUAUUUGAAAGAAGUUUUCAAUUAUACAAUUUUUUCUUCUGCCGUAGUCGGUCUCGUUGGUUAAAUUUAUGGUCAAAGUUGGACCUCGGAAAGCGCAGGCGCACUAUAUUUUGGAAUGGAGGGACUACUAGUUACUACUGUAUU	tae-miR1118	sample7c9553_g1_i1, LoCoTd_WEWseq_PGSB_v3_chr6A_Loc081182.1, LoCoTd_WEWseq_PGSB_v3_chr3B_Loc044393.1, sample11c64237_g1_i1, Td_WEWseq_PGSB_v3_chr1A_Loc003753.4, Td_WEWseq_PGSB_v3_chr1A_Loc003753.5, sample11c4097_g1_i2, sample7c28272_g1_i1, sample8c2545_g1_i1, sample7c28272_g1_i3, sample8c29556_g2_i2, sample12c54301_g1_i1, sample12c22819_g1_i1, sample11c57493_g1_i1, LoCoTd_WEWseq_PGSB_v3_chr1A_Loc…	hypothetical protein F775_26507, bZIP transcription factor, photosystem I P700 apo A2 (chloroplast), Os07g0619200, partial, Chloride channel CLC-c, Adipocyte plasma membrane-associated, hypothetical protein TRIUR3_00902, ROOT HAIR DEFECTIVE 3 homolog 2-like isoform X1, annexin, Monosaccharide-sensing 2, hypothetical protein F775_05708, 5-methylcytosine DNA glycosylase, ---NA---, hypothetical prot…	Cleavage, Translation	Y	rph7_rep_0570	Mariner	DNA-transposon	sRNA
Low	miR1118-3p-78	TR1A	CACUAUAUUGUGGAAUGGAGGGA	CCUUCAUUCCAAAAUAUCGUGCG	UUGAGAGGAAUCGGAUACUCCCUUCAUUCCAAAAUAUCGUGCGCCCACGCUUCCCGAGGUCCAACUUUGACCAUAAAUUUAACCAACGAGACCAACUGCAGCGGAGAAAAAAUUAUAUAAUUGAAAACUUCUUUCGAAUACGAAUUCACUGAUAUAAUUUUUGCUCUCGCCGCAAUCGGUCUUGAUAGUUAAAUUUAUGGUCAAAGUUGAAGCACGCGGAUAGAGGAAGCACUAUAUUGUGGAAUGGAGGGAGUAAGAUUUUAUGAACAAUU	tae-miR1118	sample7c9553_g1_i1, LoCoTd_WEWseq_PGSB_v3_chr5B_Loc074158.4, LoCoTd_WEWseq_PGSB_v3_chr3B_Loc042575.1, LoCoTd_WEWseq_PGSB_v3_chr2B_Loc030335.2, LoCoTd_WEWseq_PGSB_v3_chr3B_Loc044393.1, sample11c64237_g1_i1, Td_WEWseq_PGSB_v3_chr1A_Loc003753.4, Td_WEWseq_PGSB_v3_chr1A_Loc003753.5, Td_WEWseq_PGSB_v3_chr3B_Loc041043.6, sample7c28272_g1_i1, sample8c2545_g1_i1, sample7c28272_g1_i3, LoCoTd_WEWseq_PGSB_v…	hypothetical protein F775_26507, bZIP transcription factor, phenylalanyl-tRNA synthetase alpha chain, Germin 4-1, unnamed protein product, Beta- insoluble isoenzyme 4, Chloride channel CLC-c, Adipocyte plasma membrane-associated, hypothetical protein TRIUR3_00902, Serine threonine- kinase PEPKR2, ROOT HAIR DEFECTIVE 3 homolog 2-like isoform X1, annexin, Monosaccharide-sensing 2, hypothetical prot…	Cleavage, Translation	Y	rph7_rep_0570	Mariner	DNA-transposon	None
Low	miR1118-3p-79	TR1A	CACUACAUUGUGGAAUGGAGGGA	CCUCCAUUUCAAAAUAUAGUGCG	UGUUUGAUUGGCAUAUACUCCCUCCAUUUCAAAAUAUAGUGCGCCCGCGCUUCCCGAGGUCCAACUUUGACCAUAAAUUUAACCAACGAGACCAACUACGGCGGGAGAAAAAAAUUAUAUAAUUAAAAACUUCUUUCGAAUACGAAUUCACUGAUAUAAUUUUUGCUCCCGCCGCAAUCGGUCUUGAUAGUUAAAUUUACGGUCAAAGUUGAAGCACGUGGAUAGAGGAAGCACUACAUUGUGGAAUGGAGGGAGUAACUCGUAUAACACAAAC	tae-miR1118	sample7c9553_g1_i1, LoCoTd_WEWseq_PGSB_v3_chr5B_Loc074158.4, sample11c17701_g1_i1, Td_WEWseq_PGSB_v3_chr1A_Loc003753.4, Td_WEWseq_PGSB_v3_chr1A_Loc003753.5, Td_WEWseq_PGSB_v3_chr3B_Loc041043.6, sample7c28272_g1_i1, sample8c2545_g1_i1, sample7c28272_g1_i3, LoCoTd_WEWseq_PGSB_v3_chr6A_Loc081182.1, sample12c8825_g1_i1, sample12c54301_g1_i1, sample11c51437_g1_i1, sample12c11999_g1_i1, sample11c57493_…	hypothetical protein F775_26507, bZIP transcription factor, phenylalanyl-tRNA synthetase alpha chain, serine-threonine kinase, hypothetical protein TRIUR3_00902, Beta- insoluble isoenzyme 4, Adipocyte plasma membrane-associated, hypothetical protein BRADI_2g13422, Serine threonine- kinase PEPKR2, ROOT HAIR DEFECTIVE 3 homolog 2-like isoform X1, annexin, hypothetical protein SORBIDRAFT_03g008760, …	Cleavage, Translation	Y	rph7_rep_0570, ctgF_rep_0142	Gypsy, Mariner	Retrotransposon, DNA-transposon	None
Low	miR1118-3p-8	TR1A	CACUAUAUUAUGAAAUGGAGGGA	CAUUCAUUCCAUAAUGUAGUGUG	CGUGUAUAAUAUUGUUACUCCAUUCAUUCCAUAAUGUAGUGUGUUCACGCUUUUUAAGAUUUAAAUUGGACCAUAAAUUUAAUCAAUAUGCGCGACUGCGGCGGGAGCAAAAAUUAUAUCACUGAAAGAAGUUUUCAAUGGUCUAAUUUUUGCUCCCGCCGCAGUCGCUCACGUUGGUCAAAUUUAAAUCUCAAAAAGCAUGGACACUAUAUUAUGAAAUGGAGGGAGUAUCUUGGAACCACGAGAG	tae-miR1118	sample7c9553_g1_i1, LoCoTd_WEWseq_PGSB_v3_chr6A_Loc081182.1, sample12c31188_g1_i1, sample11c64237_g1_i1, Td_WEWseq_PGSB_v3_chr1A_Loc003753.4, Td_WEWseq_PGSB_v3_chr1A_Loc003753.5, sample11c4097_g1_i2, sample7c28272_g1_i1, sample8c2545_g1_i1, sample8c2545_g1_i2, sample12c54301_g1_i1, sample11c51437_g1_i1, sample12c11999_g1_i1, sample11c57493_g1_i1, Td_WEWseq_PGSB_v3_chr3B_Loc040961.8, sample12c4597…	hypothetical protein F775_26507, bZIP transcription factor, serine-threonine kinase, hypothetical protein F775_08682, Adipocyte plasma membrane-associated, hypothetical protein TRIUR3_20993, Serine threonine- kinase PEPKR2, ROOT HAIR DEFECTIVE 3 homolog 2-like isoform X1, hypothetical protein SORBIDRAFT_03g008760, 4-hydroxyphenylacetaldehyde oxime monooxygenase-like, 5-methylcytosine DNA glycosyl…	Cleavage, Translation	Y	rph7_rep_0570	Mariner	DNA-transposon	None
Low	miR1118-3p-80	TR1A	CACUAUAUUUUAGAAUGGAGGGA	CCUCCAUUCCAUGAUGUAGUGCU	ACCGUGCUACUACUAUACUCCCUCCAUUCCAUGAUGUAGUGCUUCCUUUAUCCUCGUGCUUUAAUUUUGACCUUAAAUUUAACUAUCAAGACCGAUUGUGGUGGGAGCAAAAAUUAUAUCAGUGAAUUUGUAUUCGAAAGAAGUUUUCAAUUAUAUAAUUUUUUCUUCCGCCGCAGUUGGUUUCGUUGGUUAAAUUUAUGGUCAAAGUUGGACCUCGGGAAGCGCAGGCGCACUAUAUUUUAGAAUGGAGGGAGUACUCGGUAGCACAGUAGC	tae-miR1118	LoCoTd_WEWseq_PGSB_v3_chr5B_Loc074158.5, sample11c17862_g1_i1, sample8c29556_g2_i7, LoCoTd_WEWseq_PGSB_v3_chr2A_Loc017554.3, sample8c29556_g2_i1, sample8c29556_g2_i2, sample12c19092_g2_i1, Td_WEWseq_PGSB_v3_chr4A_Loc048180.1, sample8c29556_g2_i9, sample12c19092_g2_i4, sample7c20034_g1_i2, LoCoTd_WEWseq_PGSB_v3_chr3B_Loc044393.1, Td_WEWseq_PGSB_v3_chr1A_Loc003755.3, Td_WEWseq_PGSB_v3_chr6A_Loc0782…	hypothetical protein F775_26507, bZIP transcription factor, type II SKP1, Chloride channel CLC-c, callose synthase 3-like, Adipocyte plasma membrane-associated, ROOT HAIR DEFECTIVE 3 homolog 2-like isoform X1, annexin, hypothetical protein SORBIDRAFT_03g008760, 5-methylcytosine DNA glycosylase, ---NA---, Splicing factor U2af large subunit A, Bowman-Birk type trypsin inhibitor, Monosaccharide-sens…	Cleavage, Translation	Y	rph7_rep_0570	Mariner	DNA-transposon	None
Low	miR1118-3p-81	TR1A	CACUAUAUUUUGGAAUGGAGGGA	CCUCCAUUCCAUAAUGUAGUGCU	AAACAGGCUUGGUUAUACUCCCUCCAUUCCAUAAUGUAGUGCUUCCUCUAUCCACGUGCUUCAACUUUGACCGUAAAUUUAACUACCAAGACCGAUUGCGGCGGAAGCAAAAAUUAUAUCAGUGAAUUCGUAUUCGAAAGAAGUUUUCAAUUAUAUAAUUUUUUCUCCCGCCGCAGUUGGUCUCGUUGGUUAAAUUUAUGAUCAAAGUUGGACCUCGAAAAGCGCGGGCGCACUAUAUUUUGGAAUGGAGGGAGUAUUGAAAGUUGUUGUGGU	tae-miR1118	sample7c9553_g1_i1, LoCoTd_WEWseq_PGSB_v3_chr6A_Loc081182.1, LoCoTd_WEWseq_PGSB_v3_chr3B_Loc044393.1, sample11c64237_g1_i1, Td_WEWseq_PGSB_v3_chr1A_Loc003753.4, Td_WEWseq_PGSB_v3_chr1A_Loc003753.5, sample11c4097_g1_i2, sample7c28272_g1_i1, sample8c2545_g1_i1, sample7c28272_g1_i3, sample8c29556_g2_i2, sample12c54301_g1_i1, sample12c22819_g1_i1, sample11c57493_g1_i1, LoCoTd_WEWseq_PGSB_v3_chr1A_Loc…	hypothetical protein F775_26507, bZIP transcription factor, photosystem I P700 apo A2 (chloroplast), Os07g0619200, partial, Chloride channel CLC-c, Adipocyte plasma membrane-associated, hypothetical protein TRIUR3_00902, ROOT HAIR DEFECTIVE 3 homolog 2-like isoform X1, annexin, Monosaccharide-sensing 2, hypothetical protein F775_05708, 5-methylcytosine DNA glycosylase, ---NA---, hypothetical prot…	Cleavage, Translation	Y	rph7_rep_0570	Mariner	DNA-transposon	None
Low	miR1118-3p-82	TR1A	CACUACAUUGUGGAAUGGAGGGA	CCUCUAUUCCAAAAUAUAGUGCG	AACCUUGACUCCAUAUACUCCCUCUAUUCCAAAAUAUAGUGCGCCCGCGCUUCCCGAGGUCAAACUUUGACCAUAAAUUUAACCAACGAGACCGACUGCCGUGGGAGAAAAAAUUGUAUAAUCAAAAACUUCCUUCGAAUACGAAUUCACUGAUAUAACUUUUGUUCCCGCCGCAAUCGGUCUUGGUCGUUAAAUUUACAGUCAAAGUUGAAGCACGGGGAUAGAGGAAGCACUACAUUGUGGAAUGGAGGGAGUAUUCACUUUUGGGGAGAA	tae-miR1118	sample7c9553_g1_i1, LoCoTd_WEWseq_PGSB_v3_chr5B_Loc074158.4, sample11c17701_g1_i1, Td_WEWseq_PGSB_v3_chr1A_Loc003753.4, Td_WEWseq_PGSB_v3_chr1A_Loc003753.5, Td_WEWseq_PGSB_v3_chr3B_Loc041043.6, sample7c28272_g1_i1, sample8c2545_g1_i1, sample7c28272_g1_i3, LoCoTd_WEWseq_PGSB_v3_chr6A_Loc081182.1, sample12c8825_g1_i1, sample12c54301_g1_i1, sample11c51437_g1_i1, sample12c11999_g1_i1, sample11c57493_…	hypothetical protein F775_26507, bZIP transcription factor, phenylalanyl-tRNA synthetase alpha chain, serine-threonine kinase, hypothetical protein TRIUR3_00902, Beta- insoluble isoenzyme 4, Adipocyte plasma membrane-associated, hypothetical protein BRADI_2g13422, Serine threonine- kinase PEPKR2, ROOT HAIR DEFECTIVE 3 homolog 2-like isoform X1, annexin, hypothetical protein SORBIDRAFT_03g008760, …	Cleavage, Translation	Y	rph7_rep_0570	Mariner	DNA-transposon	None
Low	miR1118-3p-83	TR1A	CACUAUAUUUUAGAAUGGAGGGA	CCUCCAUUCCACAAUGUAGUGCU	AGUGUGACAACAUUGUACUCCCUCCAUUCCACAAUGUAGUGCUUCCUCUAUCCUCGUGCUUCAACUUUGACCGCAAAUUUAACUACCAAGACCGAUUGCGGCGGGAGCAAAAAUUAUAUCAGUGAAUUCGUAUUCAAAAGAAGUUUUCAAUUAUAUUUUUUUUUCUCCCGCCGCAGUUGGUCUCGUUGGUUAAAUUUAUGGUCAAAGUUGGACCUCGGGAAGCGUGGGCGCACUAUAUUUUAGAAUGGAGGGAGUAUGACAAAGUGUGGCAUG	tae-miR1118	LoCoTd_WEWseq_PGSB_v3_chr5B_Loc074158.5, sample11c17862_g1_i1, sample8c29556_g2_i7, LoCoTd_WEWseq_PGSB_v3_chr2A_Loc017554.3, sample8c29556_g2_i1, sample8c29556_g2_i2, sample12c19092_g2_i1, Td_WEWseq_PGSB_v3_chr4A_Loc048180.1, sample8c29556_g2_i9, sample12c19092_g2_i4, sample7c20034_g1_i2, LoCoTd_WEWseq_PGSB_v3_chr3B_Loc044393.1, Td_WEWseq_PGSB_v3_chr1A_Loc003755.3, Td_WEWseq_PGSB_v3_chr6A_Loc0782…	hypothetical protein F775_26507, bZIP transcription factor, type II SKP1, Chloride channel CLC-c, callose synthase 3-like, Adipocyte plasma membrane-associated, ROOT HAIR DEFECTIVE 3 homolog 2-like isoform X1, annexin, hypothetical protein SORBIDRAFT_03g008760, 5-methylcytosine DNA glycosylase, ---NA---, Splicing factor U2af large subunit A, Bowman-Birk type trypsin inhibitor, Monosaccharide-sens…	Cleavage, Translation	Y	rph7_rep_0570	Mariner	DNA-transposon	sRNA
Low	miR1118-3p-84	TR1A	CACUACAUUAUAAAAUGGAGGGA	CCUCCAUUUUAAAAUAUAAUGCG	CCUUGCGUUGCUAGAUACUUCCUCCAUUUUAAAAUAUAAUGCGCCCGUGCUUUUCGAGGUUCAACUUUGAUCAUAAAUUUAACCAACAAGACCAACUGCGGCGGGAAAAAAAUUAUAUAAUUAAAAACUUCUUUUGAAUACGAAUUCAUUGAUAUAAUUUUUGCUCCCGCCGCAAUCGGUCUUGGUAGUUAAAUUUACGGUCAAAAUUGAAGCACGGAAAUAGAGAAAGCACUACAUUAUAAAAUGGAGGGAGUAUCUACGUAACCAGGCUU	tae-miR1118	LoCoTd_WEWseq_PGSB_v3_chr5B_Loc074158.5, LoCoTd_WEWseq_PGSB_v3_chr6A_Loc081182.1, sample11c17701_g1_i1, sample8c29556_g2_i7, Td_WEWseq_PGSB_v3_chr5B_Loc073234.1, Td_WEWseq_PGSB_v3_chr4B_Loc059387.2, LoCoTd_WEWseq_PGSB_v3_chr5B_Loc074158.4, Td_WEWseq_PGSB_v3_chr1A_Loc003753.4, Td_WEWseq_PGSB_v3_chr1A_Loc003753.5, sample7c28272_g1_i1, sample8c2545_g1_i1, sample8c2545_g1_i2, sample8c29556_g2_i2, sam…	hypothetical protein SORBIDRAFT_03g001780, Elongation factor 2, hypothetical protein F775_01097, Serine threonine- kinase PEPKR2, hypothetical protein SORBIDRAFT_03g008760, hypothetical protein F775_09067, 4-hydroxyphenylacetaldehyde oxime monooxygenase-like, hypothetical protein SORBIDRAFT_06g020406, partial, ---NA---, hypothetical protein SETIT_033094mg, partial, Splicing factor U2af large subu…	Cleavage, Translation	Y	rph7_rep_0570	Mariner	DNA-transposon	None
Low	miR1118-3p-85	TR1A	CACUAUAUUUUGAAAUGGAGGGA	CCUCCAUUCCACAAUGUAGUGCU	UUGUGUUAUACGAGUUACUCCCUCCAUUCCACAAUGUAGUGCUUCCUCUAUCCACGUGCUUCAACUUUGACCGUAAAUUUAACUAUCAAGACCGAUUGCGGCGGGAGCAAAAAUUAUAUCAGUGAAUUCGUAUUCGAAAGAAGUUUUUAAUUAUAUAAUUUUUUUCUCCCGCCGUAGUUGGUCUCGUUGGUUAAAUUUAUGGUCAAAGUUGGACCUCGGGAAGCGCGGGCGCACUAUAUUUUGAAAUGGAGGGAGUAUAUGCCAAUCAAACAAA	tae-miR1118	LoCoTd_WEWseq_PGSB_v3_chr5B_Loc074158.4, sample11c17701_g1_i1, LoCoTd_WEWseq_PGSB_v3_chr3B_Loc044393.1, sample11c64237_g1_i1, Td_WEWseq_PGSB_v3_chr1A_Loc003753.4, Td_WEWseq_PGSB_v3_chr1A_Loc003753.5, sample7c28272_g1_i1, sample8c2545_g1_i1, sample7c28272_g1_i3, sample8c29556_g2_i2, Td_WEWseq_PGSB_v3_chr6B_Loc090808.17, sample11c57493_g1_i1, LoCoTd_WEWseq_PGSB_v3_chr1A_Loc003874.1, Td_WEWseq_PGSB_…	hypothetical protein F775_26507, pre-mRNA-processing factor 19, unnamed protein product, Os07g0619200, partial, Chloride channel CLC-c, Adipocyte plasma membrane-associated, bZIP transcription factor, ROOT HAIR DEFECTIVE 3 homolog 2-like isoform X1, Lymphoid-specific helicase, annexin, Monosaccharide-sensing 2, 5-methylcytosine DNA glycosylase, ---NA---, hypothetical protein SETIT_033094mg, parti…	Cleavage, Translation	Y	rph7_rep_0570, ctgF_rep_0142	Gypsy, Mariner	Retrotransposon, DNA-transposon	sRNA
Low	miR1118-3p-86	TR1A	CACUAUAUUUUAGAAUGGAGGGA	CCCUCGUUCCAAAAUAUAGUGUU	UACGUGACAAAGUACUACUCCCCUCGUUCCAAAAUAUAGUGUUUCCUCUAUUCCCGUGCUUCAACUUUGACCAUAAAUUUAACCAGCGAGACCGACUACGGCGGGAGCAAAAGUUAUACCAGUGAAUUCAUAUUCAAAAGAAGUUUUUAAUUAUAUAAUUUUUUUCUCCCGCCGCUGUCGGUCUCGUUGGCUAAAUUUAUGGUCAAAGUUGGACCUGGGAAGCGUGUGCGCACUAUAUUUUAGAAUGGAGGGAGUAUUACUCCAUCUCAAGAU	tae-miR1118	LoCoTd_WEWseq_PGSB_v3_chr5B_Loc074158.5, sample11c17862_g1_i1, sample8c29556_g2_i7, LoCoTd_WEWseq_PGSB_v3_chr2A_Loc017554.3, sample8c29556_g2_i1, sample8c29556_g2_i2, sample12c19092_g2_i1, Td_WEWseq_PGSB_v3_chr4A_Loc048180.1, sample8c29556_g2_i9, sample12c19092_g2_i4, sample7c20034_g1_i2, LoCoTd_WEWseq_PGSB_v3_chr3B_Loc044393.1, Td_WEWseq_PGSB_v3_chr1A_Loc003755.3, Td_WEWseq_PGSB_v3_chr6A_Loc0782…	hypothetical protein F775_26507, bZIP transcription factor, type II SKP1, Chloride channel CLC-c, callose synthase 3-like, Adipocyte plasma membrane-associated, ROOT HAIR DEFECTIVE 3 homolog 2-like isoform X1, annexin, hypothetical protein SORBIDRAFT_03g008760, 5-methylcytosine DNA glycosylase, ---NA---, Splicing factor U2af large subunit A, Bowman-Birk type trypsin inhibitor, Monosaccharide-sens…	Cleavage, Translation	Y	rph7_rep_0570	Mariner	DNA-transposon	None
Low	miR1118-3p-87	TR1A	CACUACAUUGUGGAACGGAGGGA	CCUCCAUUCCACAAUGUAGUGCG	ACAAUGACUGCCUAUUACUCCCUCCAUUCCACAAUGUAGUGCGCCCGUGCUUUCCGAGAUUCAAGUUUGAUCGUAAAUUUAACUACCGAGACCGACUGCGGCGGGAGCAAAAAUUAUACCACUGAAUUCGUAUUUUUGAUAUCAAUUUAAAUAUAUAAUUUUUAUCCCCGCCGCAGUCGGUCUCGUUGAUUAAAUUUACGGUCAAAGUUGGAUCUCGGAAAGCACAGGCGCACUACAUUGUGGAACGGAGGGAGUAAUCUAUUCACCAAAACA	tae-miR1118	sample7c9553_g1_i1, LoCoTd_WEWseq_PGSB_v3_chr5B_Loc074158.4, sample12c31188_g1_i1, Td_WEWseq_PGSB_v3_chr1A_Loc003753.4, Td_WEWseq_PGSB_v3_chr1A_Loc003753.5, sample7c28272_g1_i1, sample8c2545_g1_i1, sample7c28272_g1_i3, LoCoTd_WEWseq_PGSB_v3_chr6A_Loc081182.1, sample12c8825_g1_i1, sample12c54301_g1_i1, sample12c11999_g1_i1, Td_WEWseq_PGSB_v3_chr3B_Loc040961.8, sample8c29556_g2_i9, sample11c17701_g…	phenylalanyl-tRNA synthetase alpha chain, Beta- insoluble isoenzyme 4, Serine threonine- kinase PEPKR2, hypothetical protein TRIUR3_03111, hypothetical protein SORBIDRAFT_03g008760, 4-hydroxyphenylacetaldehyde oxime monooxygenase-like, ---NA---, hypothetical protein SETIT_033094mg, partial, Splicing factor U2af large subunit A, Bowman-Birk type trypsin inhibitor, Monosaccharide-sensing 2, phospha…	Cleavage, Translation	Y	rph7_rep_0570	Mariner	DNA-transposon	None
Low	miR1118-3p-88	TR1A	CACUAUAUUUUGGAAUGAAGGGA	CCUCCAUUCCACAAUGUAGUGCU	AGUCAUUCAUAGUGGUACUCCCUCCAUUCCACAAUGUAGUGCUUCCUCUAUCUCCGUGCUUCAACUUUGACCGUAAACUUAACUACCAAGACCGAUUGCGGCGGGAGCAAAAAUUAUAUCAGUGAAUUCGUAUUCGAAAGAAGUUUUCAAUUAUAUAUUUUUUUCUCCCACCGCAGUUGGUCUCGUUGUUUAAAUUUAUGGUCAAAGUUGGACCUCAGGAAGCGCGGGCGCACUAUAUUUUGGAAUGAAGGGAGUAUUGUUGAAAUUGGUACU	tae-miR1118	LoCoTd_WEWseq_PGSB_v3_chr5B_Loc074158.4, LoCoTd_WEWseq_PGSB_v3_chr6A_Loc078655.20, LoCoTd_WEWseq_PGSB_v3_chr3B_Loc044393.1, Td_WEWseq_PGSB_v3_chr6B_Loc089596.1, sample11c64237_g1_i1, Td_WEWseq_PGSB_v3_chr1A_Loc003753.4, Td_WEWseq_PGSB_v3_chr1A_Loc003753.5, sample7c28272_g1_i1, sample8c2545_g1_i1, sample8c2545_g1_i2, LoCoTd_WEWseq_PGSB_v3_chr6A_Loc081182.1, LoCoTd_WEWseq_PGSB_v3_chr5B_Loc070206.1,…	hypothetical protein F775_26507, bZIP transcription factor, AB48G_ORYSJ ame: Full=ABC transporter G family member 48 Short= 48 ame: Full=Pleiotropic drug resistance 3 Short= 3, PAPA-1-like conserved region family 5B1a, PAPA-1-like conserved region family 5B1b, Os07g0619200, partial, Chloride channel CLC-c, callose synthase 3-like, Adipocyte plasma membrane-associated, ROOT HAIR DEFECTIVE 3 homolo…	Cleavage, Translation	Y	rph7_rep_0570, ctgF_rep_0142	Gypsy, Mariner	Retrotransposon, DNA-transposon	sRNA
Low	miR1118-3p-89	TR1A	CACUAAAUUUUGGAAUGGAGGGA	CCUCCAUUCCACAAUGUAGUGCU	CAUCAUUGCUACUACUACUCCCUCCAUUCCACAAUGUAGUGCUUCCUCUAUCCACGUGCUUCAACUUUGACCGUAAAUUUAACUAUCAAGACCGAUUGCGGCGGGAGCAAAAAUAAUAUCAGUGAAUUCGUAUUCGAAAUAAGUUUUCAAUUAUAUUAUUUUUUUCUCCCACCGCAGUUGGUCUCGUUGGUUAAAUUUAUGGUCAAAGUUAGACCUCGGGAAGCGCGGGCGCACUAAAUUUUGGAAUGGAGGGAGUACUACUUAUCACAAAAAA	tae-miR1118	LoCoTd_WEWseq_PGSB_v3_chr6A_Loc081182.1, sample7c20384_g1_i1, sample11c64237_g1_i1, Td_WEWseq_PGSB_v3_chr1A_Loc003753.4, Td_WEWseq_PGSB_v3_chr1A_Loc003753.5, sample7c28272_g1_i1, sample8c2545_g1_i1, sample7c28272_g1_i3, LoCoTd_WEWseq_PGSB_v3_chr2A_Loc021197.2, sample11c57493_g1_i1, LoCoTd_WEWseq_PGSB_v3_chr1A_Loc003874.1, Td_WEWseq_PGSB_v3_chr4A_Loc048974.6, sample12c31188_g1_i1, Td_WEWseq_PGSB_v…	hypothetical protein F775_26507, bZIP transcription factor, Adipocyte plasma membrane-associated, ROOT HAIR DEFECTIVE 3 homolog 2-like isoform X1, annexin, Monosaccharide-sensing 2, aminotransferase, hypothetical protein TRIUR3_19434, 5-methylcytosine DNA glycosylase, ---NA---, hypothetical protein F775_24746, Splicing factor U2af large subunit A, Bowman-Birk type trypsin inhibitor, hypothetical …	Cleavage, Translation	Y	rph7_rep_0570	Mariner	DNA-transposon	None
Low	miR1118-3p-9	TR1A	CACUACAUUGGGGAAUGGAGGGA	CCUCCAUUCCAUAAUUUAGUGCG	AUAAUCUCAUAUAAAUACUCCCUCCAUUCCAUAAUUUAGUGCGCUCGCGUUUCUCGAGAUUCAAGUUUGACCGUAUUUAACCAACGAGGCCCUGGAUCUUGGGAAGCGUGGGCACACUACAUUGGGGAAUGGAGGGAGUAUAUUGGAACAGAUUCCC	tae-miR1118	LoCoTd_WEWseq_PGSB_v3_chr5B_Loc074158.5, sample8c29556_g2_i4, sample8c29556_g2_i7, sample8c26261_g3_i1, sample8c29556_g2_i1, LoCoTd_WEWseq_PGSB_v3_chr5B_Loc074158.4, sample12c19092_g2_i1, LoCoTd_WEWseq_PGSB_v3_chr3A_Loc032435.5, Td_WEWseq_PGSB_v3_chr3B_Loc040961.29, Td_WEWseq_PGSB_v3_chr1B_Loc012869.7, sample8c29556_g2_i8, sample7c20034_g1_i2, Td_WEWseq_PGSB_v3_chr3B_Loc040961.13, sample11c27946_…	serine-threonine kinase, CBL-interacting kinase 8, annexin, Monosaccharide-sensing 2, hypothetical protein SORBIDRAFT_03g008760, phosphate dikinase chloroplastic, predicted protein, Peptide chain release factor 1, hypothetical protein F775_08682, ---NA---, PREDICTED: calmodulin, Splicing factor U2af large subunit A, hypothetical protein AMTR_s00096p00110370, predicted protein, partial, unnamed pr…	Cleavage, Translation	Y	ctgH_rep_0197	Mariner	DNA-transposon	None
Low	miR1118-3p-90	TR1A	CACUACAUUAUGGAAUGGAGGGA	CCUCCUUUGACAAUGUAGUGCC	CCAAUGCAUAGUACAUACUCCCUCCUUUGACAAUGUAGUGCCUAUAGAUUUUCGUGAAAGUCAAACUUUAGCAACUUUGAUCAAGUGUAUAAAGAAAACAGUCUAUAUCUACAAUACCAAACAUGUACAUUCUGAAAAUAUAACUCAUGAUGUAUCGAGUGACGUGCAUUUGGUAUACUAGAUGUACCUACUUUUUUCUAUAAAUAUGGUCAAAGUUUGUAAUGUUUGACUUUUAUAAAAAAAUCUAUAGGCACUACAUUAUGGAAUGGAGGGAGUAUUAGGGAACUCUUCUAA	tae-miR1118	sample7c9553_g1_i1, LoCoTd_WEWseq_PGSB_v3_chr6A_Loc081182.1, sample12c31188_g1_i1, LoCoTd_WEWseq_PGSB_v3_chr5B_Loc074158.4, Td_WEWseq_PGSB_v3_chr1A_Loc003753.4, Td_WEWseq_PGSB_v3_chr1A_Loc003753.5, Td_WEWseq_PGSB_v3_chr3B_Loc041043.6, sample7c28272_g1_i1, sample8c2545_g1_i1, sample8c2545_g1_i2, sample12c8825_g1_i1, sample12c54301_g1_i1, sample11c51437_g1_i1, sample12c11999_g1_i1, sample11c57493_g…	hypothetical protein F775_26507, bZIP transcription factor, phenylalanyl-tRNA synthetase alpha chain, serine-threonine kinase, hypothetical protein F775_08682, Adipocyte plasma membrane-associated, Serine threonine- kinase PEPKR2, ROOT HAIR DEFECTIVE 3 homolog 2-like isoform X1, hypothetical protein TRIUR3_03111, annexin, hypothetical protein SORBIDRAFT_03g008760, 4-hydroxyphenylacetaldehyde oxim…	Cleavage, Translation	Y	rph7_rep_0355	DNAunknown	DNA-transposon	None
Low	miR1118-3p-91	TR1A	CACUACAUUAUGGAAUGGAGGUA	CCUCCAUUCCAAAAUAUAGUGCG	UAUGAGAAAAAUACAUACUCCCUCCAUUCCAAAAUAUAGUGCGCCCGCGCUUCCCGAGGUCCAACUUUGACCAUAAAUUUAACCAACGAGAUCAACUGCGGCGGGAGAAAAUAAUUAUAUAAUUGAAAACUUCUUUUGAUUACGAAUUCACUGAUAUAAUUUUUGCUCCCGCCGCAAUCGGUCUUGGUAGUUAAAUUUACGGUCAAAGUUGAAGCACGAGGAUAGAGGAAGCACUACAUUAUGGAAUGGAGGUAGUAUGAUUUAUGAAAUUUGA	tae-miR1118	sample7c9553_g1_i1, LoCoTd_WEWseq_PGSB_v3_chr6A_Loc081182.1, sample11c17701_g1_i1, LoCoTd_WEWseq_PGSB_v3_chr5B_Loc074158.4, Td_WEWseq_PGSB_v3_chr1A_Loc003753.4, Td_WEWseq_PGSB_v3_chr1A_Loc003753.5, Td_WEWseq_PGSB_v3_chr3B_Loc041043.6, sample7c28272_g1_i1, sample8c2545_g1_i1, sample8c2545_g1_i2, sample12c60059_g1_i1, sample12c8825_g1_i1, sample12c54301_g1_i1, sample11c51437_g1_i1, sample12c11999_g…	hypothetical protein F775_26507, bZIP transcription factor, phenylalanyl-tRNA synthetase alpha chain, unnamed protein product, hypothetical protein OsJ_07864, hypothetical protein F775_08682, Adipocyte plasma membrane-associated, Serine threonine- kinase PEPKR2, ROOT HAIR DEFECTIVE 3 homolog 2-like isoform X1, hypothetical protein TRIUR3_03111, annexin, Monosaccharide-sensing 2, 4-hydroxyphenylac…	Cleavage, Translation	Y	rph7_rep_0570	Mariner	DNA-transposon	None
Low	miR1118-3p-92	TR1A	CACUAUAUUUUGGAAUGGAGGGA	CCUCCAUUUCACAAUGUAGUGUU	CAGCGAGUUCGGUGCUACUCCCUCCAUUUCACAAUGUAGUGUUUCCUCUAUCCACGUGCUUCAAUUUUGACCGUAAAUUUAACUACCAAGACCGAUUGCGGCAGGAGCAAAAAUUAUAUCAGCGAAUUCAUAUUCGAAAGAAGUUUUCAAUUAUAUAAUUUUUUCUCCCGCCGCAGUUGGUCUUGUUAGUUAAAUCUAGGGUCAAAGUUGGACCUCGGGAAGUGCAGGCGCACUAUAUUUUGGAAUGGAGGGAGUAUUACUUUUCGUGAUGUU	tae-miR1118	sample7c9553_g1_i1, LoCoTd_WEWseq_PGSB_v3_chr6A_Loc081182.1, LoCoTd_WEWseq_PGSB_v3_chr3B_Loc044393.1, sample11c64237_g1_i1, Td_WEWseq_PGSB_v3_chr1A_Loc003753.4, Td_WEWseq_PGSB_v3_chr1A_Loc003753.5, sample11c4097_g1_i2, sample7c28272_g1_i1, sample8c2545_g1_i1, sample7c28272_g1_i3, sample8c29556_g2_i2, sample12c54301_g1_i1, sample12c22819_g1_i1, sample11c57493_g1_i1, LoCoTd_WEWseq_PGSB_v3_chr1A_Loc…	hypothetical protein F775_26507, bZIP transcription factor, photosystem I P700 apo A2 (chloroplast), Os07g0619200, partial, Chloride channel CLC-c, Adipocyte plasma membrane-associated, hypothetical protein TRIUR3_00902, ROOT HAIR DEFECTIVE 3 homolog 2-like isoform X1, annexin, Monosaccharide-sensing 2, hypothetical protein F775_05708, 5-methylcytosine DNA glycosylase, ---NA---, hypothetical prot…	Cleavage, Translation	Y	rph7_rep_0570	Mariner	DNA-transposon	None
Low	miR1118-3p-93	TR1A	CACUACAUUGUGAAAUGGAGGGA	CAUCCGUUCCAUAAUAUAGUGCC	CUAUACAUAAUCAAAUACUCCAUCCGUUCCAUAAUAUAGUGCCUAUAGAUUUUUCCAAAAGUCAAACAUUACAAAGUUUGACCAUAUUUUAUAGAGAAAAAUAGGUACAUUUAGAAUACCAAAUGCACAUCAUUGGAUACAUCAUGAGUUAUAUUUUCGAAAUGUGCAUGUUUGGUAUUGUAGAUGUAUACAGUUUUCUCUAUAAACUUGGUCAAAGUUGGCAAAGUUUGACUUUCAGAAAAAUCUAUAGGCACUACAUUGUGAAAUGGAGGGAGUAGUACAAGUCAUAUGUAU	tae-miR1118	LoCoTd_WEWseq_PGSB_v3_chr5B_Loc074158.4, sample11c17701_g1_i1, Td_WEWseq_PGSB_v3_chr1A_Loc003753.4, Td_WEWseq_PGSB_v3_chr1A_Loc003753.5, sample7c28272_g1_i1, sample8c2545_g1_i1, sample7c28272_g1_i3, LoCoTd_WEWseq_PGSB_v3_chr6A_Loc081182.1, sample12c8825_g1_i1, sample12c54301_g1_i1, sample11c51437_g1_i1, sample12c11999_g1_i1, Td_WEWseq_PGSB_v3_chr3B_Loc040961.8, sample12c4597_g1_i1, sample11c25374…	hypothetical protein F775_26507, hypothetical protein F775_08682, Adipocyte plasma membrane-associated, hypothetical protein BRADI_2g13422, Serine threonine- kinase PEPKR2, hypothetical protein SORBIDRAFT_03g008760, 4-hydroxyphenylacetaldehyde oxime monooxygenase-like, ---NA---, hypothetical protein SETIT_033094mg, partial, Splicing factor U2af large subunit A, Bowman-Birk type trypsin inhibitor,…	Cleavage, Translation	Y	rph7_rep_0355	DNAunknown	DNA-transposon	None
Low	miR1118-3p-94	TR1A	CACUACAUUGUGGAAUGGAGGGA	CCUCCAUUCCAAAAUAUAGUGCG	UACAGUAGUAACUAGUAGUCCCUCCAUUCCAAAAUAUAGUGCGCCUGCGCUUUCCGAGGUCCAACUUUGACCAUAAAUUUAACCAACGAGACCGACUACGGCAGAAGAAAAAAUUGUAUAAUUGAAAACUUCUUUCAAAUACGAAUACACUGAUAUAACUUUUGCUCCCGCCACAAUCGGUCUUGAUAGUUAAAUUUAUGGUCAAAGUUGAAGCACGAGGAUAGAGGAAGCACUACAUUGUGGAAUGGAGGGAGUAGUACUGUUACAUGCUCG	tae-miR1118	sample7c9553_g1_i1, LoCoTd_WEWseq_PGSB_v3_chr5B_Loc074158.4, sample11c17701_g1_i1, Td_WEWseq_PGSB_v3_chr1A_Loc003753.4, Td_WEWseq_PGSB_v3_chr1A_Loc003753.5, Td_WEWseq_PGSB_v3_chr3B_Loc041043.6, sample7c28272_g1_i1, sample8c2545_g1_i1, sample7c28272_g1_i3, LoCoTd_WEWseq_PGSB_v3_chr6A_Loc081182.1, sample12c8825_g1_i1, sample12c54301_g1_i1, sample11c51437_g1_i1, sample12c11999_g1_i1, sample11c57493_…	hypothetical protein F775_26507, bZIP transcription factor, phenylalanyl-tRNA synthetase alpha chain, serine-threonine kinase, hypothetical protein TRIUR3_00902, Beta- insoluble isoenzyme 4, Adipocyte plasma membrane-associated, hypothetical protein BRADI_2g13422, Serine threonine- kinase PEPKR2, ROOT HAIR DEFECTIVE 3 homolog 2-like isoform X1, annexin, hypothetical protein SORBIDRAFT_03g008760, …	Cleavage, Translation	Y	rph7_rep_0570	Mariner	DNA-transposon	sRNA
Low	miR1118-3p-95	TR1A	CACUACAUUGUGGAAUGGAGGGA	CCUCCAUUCCAAAAUAUAGUGCG	UUUGUUUGACAUUCAUACUCCCUCCAUUCCAAAAUAUAGUGCGCCCGCGCUUCCUGAGGUCCAACUUUAACCAUAAAUUUAACCAACGAGACCAACUGCGGCAGGAGAAAAAAAUAUAUAAUUGAAAACUUCUUUCGAAUACGAAUUCACUGAUAUAAUUUUUGCUCCCGCCGCAAUCGGUCUUGAUAGUUAAAUUUACGGUCAAAGUUGAAGCACGAGGAUAGAGGAAGCACUACAUUGUGGAAUGGAGGGAGUACAUUUUUGGUGUGCAUC	tae-miR1118	sample7c9553_g1_i1, LoCoTd_WEWseq_PGSB_v3_chr5B_Loc074158.4, sample11c17701_g1_i1, Td_WEWseq_PGSB_v3_chr1A_Loc003753.4, Td_WEWseq_PGSB_v3_chr1A_Loc003753.5, Td_WEWseq_PGSB_v3_chr3B_Loc041043.6, sample7c28272_g1_i1, sample8c2545_g1_i1, sample7c28272_g1_i3, LoCoTd_WEWseq_PGSB_v3_chr6A_Loc081182.1, sample12c8825_g1_i1, sample12c54301_g1_i1, sample11c51437_g1_i1, sample12c11999_g1_i1, sample11c57493_…	hypothetical protein F775_26507, bZIP transcription factor, phenylalanyl-tRNA synthetase alpha chain, serine-threonine kinase, hypothetical protein TRIUR3_00902, Beta- insoluble isoenzyme 4, Adipocyte plasma membrane-associated, hypothetical protein BRADI_2g13422, Serine threonine- kinase PEPKR2, ROOT HAIR DEFECTIVE 3 homolog 2-like isoform X1, annexin, hypothetical protein SORBIDRAFT_03g008760, …	Cleavage, Translation	Y	rph7_rep_0570, ctgF_rep_0142	Gypsy, Mariner	Retrotransposon, DNA-transposon	sRNA
Low	miR1118-3p-96	TR1A	CACUAUAUUUUGGAAUGGAGGGA	CCUCCAUUCCACAAUGUAGUGCU	UCUUUUGUAUAUUGAUACUCCCUCCAUUCCACAAUGUAGUGCUUCCUCUAUCCACGUGCUUCAACUUUGACCGUAUAUUUAACUAUCAAGACCGAUUGCGGCGGGAGCAAAAAUUAUAUCAGUGAAUUCGUAUUCGAAAGAAGUUUUCAAUUAUAUAGUUUUUUCUCCCGCCGCAGUUGGUCUCGUUGGUUAAAUUUAUGGUCAAAGUUGAACCUCGGGAAGCGCGGGCGCACUAUAUUUUGGAAUGGAGGGAGUAAUAUUUACGAAAUAUGA	tae-miR1118	sample7c9553_g1_i1, LoCoTd_WEWseq_PGSB_v3_chr6A_Loc081182.1, LoCoTd_WEWseq_PGSB_v3_chr3B_Loc044393.1, sample11c64237_g1_i1, Td_WEWseq_PGSB_v3_chr1A_Loc003753.4, Td_WEWseq_PGSB_v3_chr1A_Loc003753.5, sample11c4097_g1_i2, sample7c28272_g1_i1, sample8c2545_g1_i1, sample7c28272_g1_i3, sample8c29556_g2_i2, sample12c54301_g1_i1, sample12c22819_g1_i1, sample11c57493_g1_i1, LoCoTd_WEWseq_PGSB_v3_chr1A_Loc…	hypothetical protein F775_26507, bZIP transcription factor, photosystem I P700 apo A2 (chloroplast), Os07g0619200, partial, Chloride channel CLC-c, Adipocyte plasma membrane-associated, hypothetical protein TRIUR3_00902, ROOT HAIR DEFECTIVE 3 homolog 2-like isoform X1, annexin, Monosaccharide-sensing 2, hypothetical protein F775_05708, 5-methylcytosine DNA glycosylase, ---NA---, hypothetical prot…	Cleavage, Translation	Y	rph7_rep_0570	Mariner	DNA-transposon	sRNA
Low	miR1118-3p-97	TR1A	CACUACAUUGUGGAAUGGAGGGG	CCUCCGUUCCACAAUGUAGUGAG	UAAAGUGAAAUACUAUACCCCCUCCGUUCCACAAUGUAGUGAGUCCGCGCUUCUCGAGAUCUAAGUUUGACCGUAAAUUUAACCAAUGAGACCGACUGCAGCGGGAGCAAAAAUUAUACCACUGAAUUCAUAUUUUCGAUAUGAAUUCGGUGAUAUAAUUUUUUUCUCCCGCCGCAGUCGAUCUCGUUGGUUAAAUUUACGGUCAAACUUAGAUCUCGGGAAGCGCGGGCACACUACAUUGUGGAAUGGAGGGGUGUGAUACAUCAGCAUUCAA	tae-miR1118	sample7c9553_g1_i1, LoCoTd_WEWseq_PGSB_v3_chr5B_Loc074158.4, sample11c17701_g1_i1, Td_WEWseq_PGSB_v3_chr1A_Loc003753.4, Td_WEWseq_PGSB_v3_chr1A_Loc003753.5, Td_WEWseq_PGSB_v3_chr3B_Loc041043.6, sample7c28272_g1_i1, sample8c2545_g1_i1, sample7c28272_g1_i3, LoCoTd_WEWseq_PGSB_v3_chr6A_Loc081182.1, sample12c8825_g1_i1, sample12c54301_g1_i1, sample11c51437_g1_i1, sample12c11999_g1_i1, sample11c57493_…	hypothetical protein F775_26507, bZIP transcription factor, phenylalanyl-tRNA synthetase alpha chain, serine-threonine kinase, hypothetical protein TRIUR3_00902, Beta- insoluble isoenzyme 4, Adipocyte plasma membrane-associated, hypothetical protein BRADI_2g13422, Serine threonine- kinase PEPKR2, ROOT HAIR DEFECTIVE 3 homolog 2-like isoform X1, annexin, hypothetical protein SORBIDRAFT_03g008760, …	Cleavage, Translation	Y	rph7_rep_0570	Mariner	DNA-transposon	sRNA
Low	miR1118-3p-98	TR1A	CACUACUUUGUGAAAUGGAGGGA	CCUCCAUUCUACAAUUAGUGCG	GUGUUGGGUACUUACUACUUCCUCCAUUCUACAAUUAGUGCGCCCGUGCUUCUCAAGAUUUAAGUUUGACCAUUAAUUUGACUACCGAGAACGACAUCGGCAGGAGCAAAAAUUAUACUAUUGAAUUCGUAUUUUCGAUAUGAAUUCAGUGAUAUAAUUUUUGUUCCCGUUGCAAUCGGUCUUGUUGGUUAAAUUUACGGUCAACUUGGAUCUCGGAAAACGCAGGUGCACUACUUUGUGAAAUGGAGGGAGUAUCUAAGAUCAUCUACAC	tae-miR1118	LoCoTd_WEWseq_PGSB_v3_chr5B_Loc074158.5, LoCoTd_WEWseq_PGSB_v3_chr5B_Loc074158.4, sample8c29556_g2_i7, sample8c29556_g2_i1, sample8c29556_g2_i4, sample12c19092_g2_i1, Td_WEWseq_PGSB_v3_chr6B_Loc089988.1, Td_WEWseq_PGSB_v3_chr3B_Loc040961.14, Td_WEWseq_PGSB_v3_chr1B_Loc012869.7, sample8c29556_g2_i8, sample7c20034_g1_i2, Td_WEWseq_PGSB_v3_chr3B_Loc040961.13, Td_WEWseq_PGSB_v3_chr3B_Loc040961.12, Td…	hypothetical protein F775_31577, Beta- insoluble isoenzyme 4, hypothetical protein SORBIDRAFT_03g008760, predicted protein, hypothetical protein F775_08682, ---NA---, PREDICTED: calmodulin, Splicing factor U2af large subunit A, ent-kaurene synthase like 3, predicted protein, partial, serine-threonine kinase, Serine threonine- kinase PEPKR2, Bowman-Birk type trypsin inhibitor, hypothetical protein…	Cleavage	Y	rph7_rep_0014	Mariner	DNA-transposon	None
Low	miR1118-3p-99	TR1A	CACUAUAUUUUGGAAUGGAGGGA	CCUCCAUUCCACAAUGUAGUGCU	CAAGAGGCCCAAGUAUAGUCCCUCCAUUCCACAAUGUAGUGCUUCCUCUAUCCCCGUGCUUCUACUUUGACCGUAAAUUUAACUAUCAAGACCGAUUGCGACGGGAGGAAAAGUUAUAUCAAUGAAUUCGUAUUCGAAAGAAGAUUUUAAUUAUGUAACUUUUUCUCCCGCCGCAGUCGGUCUCGUUCGUUAAAUUUAUGGUCAAAGUUCGACCUUGAAAAGCGCGGGCGCACUAUAUUUUGGAAUGGAGGGANGUGCGUGUCUUGUCUGACC	tae-miR1118	sample7c9553_g1_i1, LoCoTd_WEWseq_PGSB_v3_chr6A_Loc081182.1, LoCoTd_WEWseq_PGSB_v3_chr3B_Loc044393.1, sample11c64237_g1_i1, Td_WEWseq_PGSB_v3_chr1A_Loc003753.4, Td_WEWseq_PGSB_v3_chr1A_Loc003753.5, sample11c4097_g1_i2, sample7c28272_g1_i1, sample8c2545_g1_i1, sample7c28272_g1_i3, sample8c29556_g2_i2, sample12c54301_g1_i1, sample12c22819_g1_i1, sample11c57493_g1_i1, LoCoTd_WEWseq_PGSB_v3_chr1A_Loc…	hypothetical protein F775_26507, bZIP transcription factor, photosystem I P700 apo A2 (chloroplast), Os07g0619200, partial, Chloride channel CLC-c, Adipocyte plasma membrane-associated, hypothetical protein TRIUR3_00902, ROOT HAIR DEFECTIVE 3 homolog 2-like isoform X1, annexin, Monosaccharide-sensing 2, hypothetical protein F775_05708, 5-methylcytosine DNA glycosylase, ---NA---, hypothetical prot…	Cleavage, Translation	Y	TREP2216	Mariner	DNA-transposon	sRNA
Low	miR1118-5p-1	TR1A	UCCUACAUUAUGGAAUGGAGGGA	CCUUCGUUCCAUAGUGUAAGAUG	UACACUAGUGUCAUAGAACAUCCUACAUUAUGGAAUGGAGGGAGUAGUUGCUAAGUUUUACUCCCUUCGUUCCAUAGUGUAAGAUGUCCAGUGUCAAAAAACAUCU	tae-miR1118	sample7c11017_g1_i1, LoCoTd_WEWseq_PGSB_v3_chr1B_Loc011663.1, sample8c29556_g2_i1, sample8c22503_g1_i1, LoCoTd_WEWseq_PGSB_v3_chr6A_Loc081182.1, LoCoTd_WEWseq_PGSB_v3_chr5A_Loc067658.1, LoCoTd_WEWseq_PGSB_v3_chr5A_Loc063755.1, sample8c29556_g2_i8, sample8c17642_g1_i1, sample12c33384_g1_i1, sample11c24390_g3_i1, Td_WEWseq_PGSB_v3_chr1A_Loc003753.4, Td_WEWseq_PGSB_v3_chr1A_Loc003753.5, sample12c305…	disease resistance RPP13 1, U-box domain-containing 57, hypothetical protein TRIUR3_06504, Monosaccharide-sensing 2, phenylalanyl-tRNA synthetase alpha chain, Peptide chain release factor 1, predicted protein, hypothetical protein F775_28723, hypothetical protein BRADI_3g40377, hypothetical protein TRIUR3_24877, hypothetical protein F775_00249, ---NA---, PREDICTED: uncharacterized protein LOC1008…	Cleavage, Translation	Y	sr2_rep_0005, TREP875	Mariner	DNA-transposon	None
Low	miR1120-3p-1	TR1A	ACAUUCUUAUAUUAUGGGAUGGAG	CUUCCCAUAAUACAAGAGUGUUU	UACAAAAUGAACCAAUCCCUCUUCCCAUAAUACAAGAGUGUUUUGAACACUGGUGUACUAUACAAAACAUUCUUAUAUUAUGGGAUGGAGGGAGUAGCUGUUAAUAUAAG	tae-miR1120a	Td_WEWseq_PGSB_v3_chr4A_Loc052985.14, Td_WEWseq_PGSB_v3_chr4A_Loc052985.12, sample12c25659_g1_i4, LoCoTd_WEWseq_PGSB_v3_chr1B_Loc009851.1, sample11c20573_g1_i1, sample11c38035_g1_i1, LoCoTd_WEWseq_PGSB_v3_chr3B_Loc042471.2, LoCoTd_WEWseq_PGSB_v3_chr4B_Loc061270.1, sample7c25087_g4_i2, sample12c48167_g1_i1, LoCoTd_WEWseq_PGSB_v3_chr5A_Loc061897.1, sample7c15946_g1_i1, Td_WEWseq_PGSB_v3_chr4A_Loc05…	hypothetical protein F775_28723, hypothetical protein TRIUR3_21580, TPR repeat-containing thioredoxin TTL1, serine threonine- kinase receptor, protease Do-like 14, ---NA---, E2F transcription factor-like E2FE, Os02g0668200, hypothetical protein TRIUR3_29643, PREDICTED: uncharacterized protein LOC100846834, F-box domain containing expressed, UDP-glycosyltransferase 85A3, unnamed protein product, h…	Cleavage, Translation	Y	TREP766, ctgH_rep_0320	Mariner, CACTA	DNA-transposon	None
Low	miR1120-3p-10	TR1A	ACGUUCUUAUAUUAUGGGACAGAG	CCAUCCCAUAAUAUAAGAACGUUU	AUCAUAGGGAAAUACUCCCUCCAUCCCAUAAUAUAAGAACGUUUUUGGCACUAGUGUAGUGCCAAAAACGUUCUUAUAUUAUGGGACAGAGGGAGUAAUAUAUAGCGUUGA	tae-miR1120a	Td_WEWseq_PGSB_v3_chr4A_Loc052985.14, Td_WEWseq_PGSB_v3_chr4A_Loc052985.12, sample7c8487_g1_i1, sample12c25659_g1_i4, LoCoTd_WEWseq_PGSB_v3_chr6B_Loc088549.8, LoCoTd_WEWseq_PGSB_v3_chr1B_Loc009851.1, Td_WEWseq_PGSB_v3_chr4A_Loc052985.8, sample12c6790_g1_i1, sample11c38035_g1_i1, sample7c21083_g1_i1, LoCoTd_WEWseq_PGSB_v3_chr3B_Loc042471.2, sample7c16307_g1_i2, LoCoTd_WEWseq_PGSB_v3_chr4B_Loc06127…	vacuolar iron transporter homolog 1-like, hypothetical protein F775_28723, Vignain, hypothetical protein TRIUR3_21580, hypothetical protein TRIUR3_26253, protease Do-like 14, ---NA---, Laccase-15, E2F transcription factor-like E2FE, hypothetical protein TRIUR3_29643, solute carrier family 40 member chloroplastic-like, glutathione transferase, PREDICTED: uncharacterized protein LOC100846834, hypot…	Cleavage	Y	rph7_rep_0061	Mariner	DNA-transposon	None
Low	miR1120-3p-100	TR1A	ACGUUCUUAUAUUAUGGGACUGAG	CCGUCCCAUAAUAUAAGAACGUUU	AUCAUAACAUUAUACUCCCUCCGUCCCAUAAUAUAAGAACGUUUUUGACACUAGUGUAGUGUCAAAAACGUUCUUAUAUUAUGGGACUGAGGGAGUACGUAUGAAUUAUUU	tae-miR1120a	sample7c8487_g1_i1, sample12c6790_g1_i1, sample7c16307_g1_i2, sample7c19381_g1_i3, sample7c15946_g1_i1, LoCoTd_WEWseq_PGSB_v3_chr3B_Loc044400.1, sample12c37381_g1_i1, sample8c24689_g2_i1, Td_WEWseq_PGSB_v3_chr2A_Loc015200.7, Td_WEWseq_PGSB_v3_chr1A_Loc000518.10, Td_WEWseq_PGSB_v3_chr1A_Loc000518.11, Td_WEWseq_PGSB_v3_chr1A_Loc000518.12, Td_WEWseq_PGSB_v3_chr1A_Loc000518.13, Td_WEWseq_PGSB_v3_chr1…	vacuolar iron transporter homolog 1-like, hypothetical protein F775_28723, Vignain, hypothetical protein TRIUR3_21580, hypothetical protein TRIUR3_26253, TPR repeat-containing thioredoxin TTL1, protease Do-like 14, Tyrosine N-monooxygenase, ---NA---, Calcineurin subunit B, Laccase-15, E2F transcription factor-like E2FE, hypothetical protein TRIUR3_02444, hypothetical protein TRIUR3_29643, PREDICT…	Cleavage, Translation	Y	TREP867	Mariner	DNA-transposon	None
Low	miR1120-3p-101	TR1A	ACGUUCUUAUAUUAUGGGACAGAG	CCGUCCCAUAAUAUAAGAACGUUU	GCUUAUGUAUAAUACUCCCUCCGUCCCAUAAUAUAAGAACGUUUUUGACACUAGUGUAGUGUCAAAAACGUUCUUAUAUUAUGGGACAGAGGGAGUAAUUAACUUCAUGGA	tae-miR1120a	Td_WEWseq_PGSB_v3_chr4A_Loc052985.14, Td_WEWseq_PGSB_v3_chr4A_Loc052985.12, sample7c8487_g1_i1, sample12c25659_g1_i4, LoCoTd_WEWseq_PGSB_v3_chr6B_Loc088549.8, LoCoTd_WEWseq_PGSB_v3_chr1B_Loc009851.1, Td_WEWseq_PGSB_v3_chr4A_Loc052985.8, sample12c6790_g1_i1, sample11c38035_g1_i1, sample7c21083_g1_i1, LoCoTd_WEWseq_PGSB_v3_chr3B_Loc042471.2, sample7c16307_g1_i2, LoCoTd_WEWseq_PGSB_v3_chr4B_Loc06127…	vacuolar iron transporter homolog 1-like, hypothetical protein F775_28723, Vignain, hypothetical protein TRIUR3_21580, hypothetical protein TRIUR3_26253, protease Do-like 14, ---NA---, Laccase-15, E2F transcription factor-like E2FE, hypothetical protein TRIUR3_29643, solute carrier family 40 member chloroplastic-like, glutathione transferase, PREDICTED: uncharacterized protein LOC100846834, hypot…	Cleavage	Y	rph7_rep_0061	Mariner	DNA-transposon	sRNA
Low	miR1120-3p-102	TR1A	ACGUUCUUAUAUUAUGGGAUGGAG	CCGUCCCACAAUAUAAGAUCAUUU	GAAACUAUGUACUACUCCCUCCGUCCCACAAUAUAAGAUCAUUUUUUAAGCUAUGUUAGCUUGAAAAACGUUCUUAUAUUAUGGGAUGGAGGGAGUAUUUCAUUACAUAAU	tae-miR1120a	sample12c6790_g1_i1, sample7c19381_g1_i3, LoCoTd_WEWseq_PGSB_v3_chr5A_Loc061897.1, sample7c15946_g1_i1, LoCoTd_WEWseq_PGSB_v3_chr3B_Loc044400.1, sample12c37381_g1_i1, sample8c24689_g2_i1, Td_WEWseq_PGSB_v3_chr2A_Loc015200.7, Td_WEWseq_PGSB_v3_chr1A_Loc000518.10, Td_WEWseq_PGSB_v3_chr1A_Loc000518.11, Td_WEWseq_PGSB_v3_chr1A_Loc000518.12, Td_WEWseq_PGSB_v3_chr1A_Loc000518.13, Td_WEWseq_PGSB_v3_chr1…	hypothetical protein F775_28723, hypothetical protein TRIUR3_21580, TPR repeat-containing thioredoxin TTL1, serine threonine- kinase receptor, protease Do-like 14, Tyrosine N-monooxygenase, ---NA---, E2F transcription factor-like E2FE, Os02g0668200, hypothetical protein TRIUR3_02444, hypothetical protein TRIUR3_29643, PREDICTED: polyubiquitin, partial, solute carrier family 40 member chloroplasti…	Cleavage, Translation	Y	TREP924, ctgH_rep_00165	Mariner, CACTA	DNA-transposon	None
Low	miR1120-3p-103	TR1A	ACGUUCUUAUAUUAUGAGACAGAG	CUGUCCCAUAAUAUAAGAGCGUUU	ACUCUAUGUAACUACUCCCUCUGUCCCAUAAUAUAAGAGCGUUUUUAUGCUAUACUAGUGUUAAAAACGUUCUUAUAUUAUGAGACAGAGGGAGUACAAGUCUACACUCU	tae-miR1120a	sample7c8487_g1_i1, sample12c6790_g1_i1, sample7c16307_g1_i2, sample7c19381_g1_i3, LoCoTd_WEWseq_PGSB_v3_chr6A_Loc078950.1, sample8c2884_g1_i1, sample7c15946_g1_i1, LoCoTd_WEWseq_PGSB_v3_chr3B_Loc044400.1, sample12c37381_g1_i1, sample8c24689_g2_i1, Td_WEWseq_PGSB_v3_chr1A_Loc000518.10, Td_WEWseq_PGSB_v3_chr1A_Loc000518.11, Td_WEWseq_PGSB_v3_chr1A_Loc000518.12, Td_WEWseq_PGSB_v3_chr1A_Loc000518.13…	vacuolar iron transporter homolog 1-like, hypothetical protein F775_28723, Vignain, hypothetical protein TRIUR3_21580, hypothetical protein TRIUR3_26517, hypothetical protein TRIUR3_26253, Universal stress A, Tyrosine N-monooxygenase, Phosphoribosylformylglycinamidine cyclo- chloroplastic mitochondrial, protease Do-like 14, hypothetical protein F775_12429, ---NA---, V-type proton ATPase subunit D…	Cleavage, Translation	Y	TREP867, rph7_rep_0443	Mariner, CACTA	DNA-transposon	None
Low	miR1120-3p-104	TR1A	GCAUUCUUAUAUUAUGGGACGGAG	CUGUCCCAAAAUAUAAAAACGUUU	GAGGAAAAUAAGUACUCCCUCUGUCCCAAAAUAUAAAAACGUUUUUAAUAUACACUAGUGUAAAAAGCAUUCUUAUAUUAUGGGACGGAGGGAGUAAUACCAUAUUGUCA	tae-miR1120a	Td_WEWseq_PGSB_v3_chr4A_Loc052985.14, Td_WEWseq_PGSB_v3_chr4A_Loc052985.12, sample12c25659_g1_i4, LoCoTd_WEWseq_PGSB_v3_chr1B_Loc009851.1, sample8c24689_g2_i1, sample11c38035_g1_i1, LoCoTd_WEWseq_PGSB_v3_chr3B_Loc042471.2, LoCoTd_WEWseq_PGSB_v3_chr4B_Loc061270.1, sample7c25087_g4_i2, sample12c48167_g1_i1, sample7c15946_g1_i1, Td_WEWseq_PGSB_v3_chr4A_Loc052985.7, Td_WEWseq_PGSB_v3_chrUn_Loc110488.…	hypothetical protein TRIUR3_29643, Endo-1,4-beta-xylanase C, PREDICTED: uncharacterized protein LOC100846834, PAP-specific mitochondrial, protease Do-like 14, hypothetical protein F775_28723, hypothetical protein F775_28689, F-box domain containing expressed, ---NA---, hypothetical protein TRIUR3_21580, Os02g0668200, UFG2, NBS1, E2F transcription factor-like E2FE, unnamed protein product, TPR rep…	Cleavage, Translation	Y	rph7_rep_0408	Mariner	DNA-transposon	None
Low	miR1120-3p-105	TR1A	ACAUUCUUAUAUUAUGGGACGGAG	CUGUCCUAAAAUAUAAGAACGUUU	AUUGGUAUCAUCUACUCCCUCUGUCCUAAAAUAUAAGAACGUUUUUAACACUACACUAGUGUCAAAAACAUUCUUAUAUUAUGGGACGGAGGGAGUAGUUAACUAUGUUUC	tae-miR1120a	Td_WEWseq_PGSB_v3_chr4A_Loc052985.14, Td_WEWseq_PGSB_v3_chr4A_Loc052985.12, sample12c25659_g1_i4, LoCoTd_WEWseq_PGSB_v3_chr1B_Loc009851.1, sample8c24689_g2_i1, sample12c6790_g1_i1, sample11c38035_g1_i1, LoCoTd_WEWseq_PGSB_v3_chr3B_Loc042471.2, LoCoTd_WEWseq_PGSB_v3_chr4B_Loc061270.1, sample7c25087_g4_i2, sample12c48167_g1_i1, sample12c62647_g1_i1, sample7c15946_g1_i1, Td_WEWseq_PGSB_v3_chr4A_Loc0…	Vacuolar sorting-associated 26, hypothetical protein TRIUR3_29643, Endo-1,4-beta-xylanase C, glutathione transferase, PREDICTED: uncharacterized protein LOC100846834, PAP-specific mitochondrial, protease Do-like 14, hypothetical protein F775_28723, hypothetical protein F775_28689, F-box domain containing expressed, ---NA---, hypothetical protein TRIUR3_21580, Os02g0668200, UFG2, NBS1, E2F transcr…	Cleavage, Translation	Y	ctgB_rep_0061, rph7_rep_0443	Mariner, CACTA	DNA-transposon	None
Low	miR1120-3p-106	TR1A	ACAUUCUUAUAUUUUGGGAUGGAG	CCGUCCCAAAAUAUAAGAACGUUU	UUGCUUAGUUUAUACUCCCUCCGUCCCAAAAUAUAAGAACGUUUUUGACACUAGCGUAGUGUCAAAAACAUUCUUAUAUUUUGGGAUGGAGGGAGUACAUUAUACCUGUUA	tae-miR1120a	Td_WEWseq_PGSB_v3_chr1A_Loc000518.11, sample7c13132_g1_i2, sample7c37352_g1_i1, sample11c20573_g1_i2, Td_WEWseq_PGSB_v3_chrUn_Loc110488.1, sample12c12780_g1_i2, sample12c37381_g1_i1, sample7c41357_g1_i1, Td_WEWseq_PGSB_v3_chr1A_Loc000518.6, Td_WEWseq_PGSB_v3_chr1A_Loc000518.7, sample7c13261_g1_i1, Td_WEWseq_PGSB_v3_chr1A_Loc000518.5, sample11c20573_g1_i1, Td_WEWseq_PGSB_v3_chr1A_Loc000518.3, Td_W…	disease resistance RPP13 1, solute carrier family 40 member chloroplastic-like, Endo-1,4-beta-xylanase C, predicted protein, serine threonine- kinase receptor, Os02g0668200, F-box domain containing expressed, ---NA---, Peroxidase 70, UFG2, hypothetical protein TRIUR3_17713, NBS1, E2F transcription factor-like E2FE, unnamed protein product, TPR repeat-containing thioredoxin TTL1, beta-carotene iso…	Cleavage	Y	TREP884	Mariner	DNA-transposon	None
Low	miR1120-3p-107	TR1A	ACGUUCUUAUAUUAUGGGACGGAG	CUGUCUCAAAAUAUAAGAACGUUU	UCGCUCUACAAUUACUCCCUCUGUCUCAAAAUAUAAGAACGUUUUUAACACUACACUAGUAUCAAAAACGUUCUUAUAUUAUGGGACGGAGGUAGUACACCACUACUAGUA	tae-miR1120a	Td_WEWseq_PGSB_v3_chr4A_Loc052985.14, sample7c11818_g1_i1, Td_WEWseq_PGSB_v3_chr4A_Loc052985.12, sample7c8487_g1_i1, sample12c25659_g1_i4, LoCoTd_WEWseq_PGSB_v3_chr1B_Loc009851.1, sample8c24689_g2_i1, LoCoTd_WEWseq_PGSB_v3_chr7A_Loc098474.1, sample12c6790_g1_i1, sample11c15863_g1_i2, Td_WEWseq_PGSB_v3_chr5A_Loc064529.1, sample11c38035_g1_i1, Td_WEWseq_PGSB_v3_chr5A_Loc064529.3, sample7c21083_g1_i…	vacuolar iron transporter homolog 1-like, hypothetical protein F775_28723, hypothetical protein TRIUR3_21580, hypothetical protein TRIUR3_26253, TPR repeat-containing thioredoxin TTL1, protease Do-like 14, Tyrosine N-monooxygenase, ---NA---, Calcineurin subunit B, E2F transcription factor-like E2FE, hypothetical protein TRIUR3_02444, hypothetical protein TRIUR3_29643, PREDICTED: polyubiquitin, pa…	Cleavage, Translation	Y	ctgB_rep_0061, rph7_rep_0443	Mariner, CACTA	DNA-transposon	None
Low	miR1120-3p-108	TR1A	ACGUUCUUAUAUUAUGGGACAGAG	CCGUCCCAUAAUAUAAGAACGUUU	UGUUAUCACAGCUACUCCCUCCGUCCCAUAAUAUAAGAACGUUUUUUACACUAGUGUAGUGUCAAAAACGUUCUUAUAUUAUGGGACAGAGGGAGUACAAACUAGUGGGGG	tae-miR1120a	Td_WEWseq_PGSB_v3_chr4A_Loc052985.14, Td_WEWseq_PGSB_v3_chr4A_Loc052985.12, sample7c8487_g1_i1, sample12c25659_g1_i4, LoCoTd_WEWseq_PGSB_v3_chr6B_Loc088549.8, LoCoTd_WEWseq_PGSB_v3_chr1B_Loc009851.1, Td_WEWseq_PGSB_v3_chr4A_Loc052985.8, sample12c6790_g1_i1, sample11c38035_g1_i1, sample7c21083_g1_i1, LoCoTd_WEWseq_PGSB_v3_chr3B_Loc042471.2, sample7c16307_g1_i2, LoCoTd_WEWseq_PGSB_v3_chr4B_Loc06127…	vacuolar iron transporter homolog 1-like, hypothetical protein F775_28723, Vignain, hypothetical protein TRIUR3_21580, hypothetical protein TRIUR3_26253, protease Do-like 14, ---NA---, Laccase-15, E2F transcription factor-like E2FE, hypothetical protein TRIUR3_29643, solute carrier family 40 member chloroplastic-like, glutathione transferase, PREDICTED: uncharacterized protein LOC100846834, hypot…	Cleavage	Y	TREP867, ctgD_rep_0048, rph7_rep_0443	Gypsy, Mariner, CACTA	Retrotransposon, DNA-transposon	sRNA
Low	miR1120-3p-11	TR1A	ACGUUCUUAUAUUAUGAAACGGAG	CCGUCCCAUAAUAUAAGAACGUUU	UCCGCUGUCAUGUACUCCCCCCGUCCCAUAAUAUAAGAACGUUUUUGUCACUAGUGUAGUGGCAAAAACGUUCUUAUAUUAUGAAACGGAGGGAGUAGCUCGUAGGGUCCU	tae-miR1120a	Td_WEWseq_PGSB_v3_chr4A_Loc052985.14, Td_WEWseq_PGSB_v3_chr4A_Loc052985.12, sample12c25659_g1_i4, LoCoTd_WEWseq_PGSB_v3_chr1B_Loc009851.1, Td_WEWseq_PGSB_v3_chr4A_Loc052985.8, sample12c56766_g1_i1, sample7c15852_g2_i1, sample11c38035_g1_i1, Td_WEWseq_PGSB_v3_chr5A_Loc064529.1, Td_WEWseq_PGSB_v3_chr1B_Loc012121.19, LoCoTd_WEWseq_PGSB_v3_chr3B_Loc042471.2, sample8c17642_g1_i1, sample7c16307_g1_i2, …	hypothetical protein F775_28723, Vignain, hypothetical protein TRIUR3_21580, hypothetical protein TRIUR3_26517, Universal stress A, hypothetical protein TRIUR3_20993, protease Do-like 14, Tyrosine N-monooxygenase, ---NA---, FIDDLEHEAD very long chain fatty acid condensing enzyme FDH 1, hypothetical protein TRIUR3_29643, PREDICTED: uncharacterized protein LOC100846834, Pentatricopeptide repeat-con…	Cleavage, Translation	Y	TREP867	Mariner	DNA-transposon	None
Low	miR1120-3p-110	TR1A	ACGUUCUUAUAUUAUGGGACCGAG	CCGUCUCAUAAUAUAAAAAUGUUU	ACAUAUGUAUACUACUCCCUCCGUCUCAUAAUAUAAAAAUGUUUUUGACACUGCACUAGUGUCAAAAACGUUCUUAUAUUAUGGGACCGAGGGAGUAAAAGACAAGGACAU	tae-miR1120a	Td_WEWseq_PGSB_v3_chr4A_Loc052985.14, Td_WEWseq_PGSB_v3_chr4A_Loc052985.12, sample7c8487_g1_i1, sample12c25659_g1_i4, LoCoTd_WEWseq_PGSB_v3_chrUn_Loc108083.2, LoCoTd_WEWseq_PGSB_v3_chr1B_Loc009851.1, sample8c24689_g2_i1, LoCoTd_WEWseq_PGSB_v3_chr7A_Loc098474.1, sample8c24117_g1_i1, Td_WEWseq_PGSB_v3_chr5A_Loc064529.1, sample11c38035_g1_i1, Td_WEWseq_PGSB_v3_chr5A_Loc064529.3, sample7c21083_g1_i1,…	vacuolar iron transporter homolog 1-like, hypothetical protein F775_28723, Vignain, hypothetical protein TRIUR3_21580, hypothetical protein TRIUR3_26253, TPR repeat-containing thioredoxin TTL1, protease Do-like 14, Tyrosine N-monooxygenase, ---NA---, Calcineurin subunit B, Laccase-15, E2F transcription factor-like E2FE, hypothetical protein TRIUR3_02444, hypothetical protein TRIUR3_29643, PREDICT…	Cleavage, Translation	Y	TREP867, ctgD_rep_0052	Mariner, CACTA	DNA-transposon	None
Low	miR1120-3p-111	TR1A	ACUUUCUUAUAUUAUGGGACGGAG	CCGUCCUAUAAUAUAAGAGCGUUU	UGUUAAAGGAUCUACUCCCUCCGUCCUAUAAUAUAAGAGCGUUUUUAACACUAAUAUAGUGUUAAAAACGUUCUUAUAUUUCACUAGUGUUAAAAACUUUCUUAUAUUAUGGGACGGAGGGAGUAGUUCCCACAUCUCC	tae-miR1120a	sample12c22682_g2_i2, Td_WEWseq_PGSB_v3_chr4A_Loc052985.14, Td_WEWseq_PGSB_v3_chr4A_Loc052985.12, sample12c25659_g1_i4, LoCoTd_WEWseq_PGSB_v3_chr1B_Loc009851.1, sample8c24689_g2_i1, sample12c6790_g1_i1, sample11c38035_g1_i1, Td_WEWseq_PGSB_v3_chr5A_Loc064529.3, LoCoTd_WEWseq_PGSB_v3_chr3B_Loc042471.2, LoCoTd_WEWseq_PGSB_v3_chr4B_Loc061270.1, LoCoTd_WEWseq_PGSB_v3_chr2B_Loc026033.4, LoCoTd_WEWseq_…	hypothetical protein F775_28723, hypothetical protein TRIUR3_21580, TPR repeat-containing thioredoxin TTL1, protease Do-like 14, ---NA---, E2F transcription factor-like E2FE, hypothetical protein TRIUR3_29643, glutathione transferase, PREDICTED: uncharacterized protein LOC100846834, hypothetical protein F775_15184, hypothetical protein TRIUR3_17713, predicted protein, partial, unnamed protein pro…	Cleavage, Translation	Y	TREP850	Mariner	DNA-transposon	None
Low	miR1120-3p-112	TR1A	ACGUUCUUAUAUUAUGGGACGGAG	CUGUCCCAAAAUAUAAGAAUGUUU	AUACUACAGUACUACUCCCUCUGUCCCAAAAUAUAAGAAUGUUUUUAACACUAUACUAGUGUCAAAAACGUUCUUAUAUUAUGGGACGGAGGGAGUAUGAUUUUCACACCA	tae-miR1120a	Td_WEWseq_PGSB_v3_chr4A_Loc052985.14, sample7c11818_g1_i1, Td_WEWseq_PGSB_v3_chr4A_Loc052985.12, sample7c8487_g1_i1, sample12c25659_g1_i4, LoCoTd_WEWseq_PGSB_v3_chr1B_Loc009851.1, sample8c24689_g2_i1, LoCoTd_WEWseq_PGSB_v3_chr7A_Loc098474.1, sample12c6790_g1_i1, sample11c15863_g1_i2, Td_WEWseq_PGSB_v3_chr5A_Loc064529.1, sample11c38035_g1_i1, Td_WEWseq_PGSB_v3_chr5A_Loc064529.3, sample7c21083_g1_i…	vacuolar iron transporter homolog 1-like, hypothetical protein F775_28723, hypothetical protein TRIUR3_21580, hypothetical protein TRIUR3_26253, TPR repeat-containing thioredoxin TTL1, protease Do-like 14, Tyrosine N-monooxygenase, ---NA---, Calcineurin subunit B, E2F transcription factor-like E2FE, hypothetical protein TRIUR3_02444, hypothetical protein TRIUR3_29643, PREDICTED: polyubiquitin, pa…	Cleavage, Translation	Y	ctgH_rep_0045, ctgB_rep_0061	Copia, Mariner	Retrotransposon, DNA-transposon	None
Low	miR1120-3p-113	TR1A	ACGUUCUUAUAUUAUGGGACGGAG	CCGUCCCAUAAUAUAAGAGCAUUU	CCAUGUGUAUGCUACUCCCUCCGUCCCAUAAUAUAAGAGCAUUUUUGACACUACACUAGUGUAAAAAACGUUCUUAUAUUAUGGGACGGAGGGAGUGUAUCCUAGUUCUAU	tae-miR1120a	Td_WEWseq_PGSB_v3_chr4A_Loc052985.14, sample7c11818_g1_i1, Td_WEWseq_PGSB_v3_chr4A_Loc052985.12, sample7c8487_g1_i1, sample12c25659_g1_i4, LoCoTd_WEWseq_PGSB_v3_chr1B_Loc009851.1, sample8c24689_g2_i1, LoCoTd_WEWseq_PGSB_v3_chr7A_Loc098474.1, sample12c6790_g1_i1, sample11c15863_g1_i2, Td_WEWseq_PGSB_v3_chr5A_Loc064529.1, sample11c38035_g1_i1, Td_WEWseq_PGSB_v3_chr5A_Loc064529.3, sample7c21083_g1_i…	vacuolar iron transporter homolog 1-like, hypothetical protein F775_28723, hypothetical protein TRIUR3_21580, hypothetical protein TRIUR3_26253, TPR repeat-containing thioredoxin TTL1, protease Do-like 14, Tyrosine N-monooxygenase, ---NA---, Calcineurin subunit B, E2F transcription factor-like E2FE, hypothetical protein TRIUR3_02444, hypothetical protein TRIUR3_29643, PREDICTED: polyubiquitin, pa…	Cleavage, Translation	Y	TREP867, ctgD_rep_0048	Gypsy, Mariner	Retrotransposon, DNA-transposon	None
Low	miR1120-3p-114	TR1A	ACGUUCUUAUAUUAUGGGACAGAG	CCGUCCCAUAAUAUAAAAACGUUU	GAAACAAACAACUACUCCCUCCGUCCCAUAAUAUAAAAACGUUUUUGGAACUACACUAGUGUCAAAAACGUUCUUAUAUUAUGGGACAGAGGAAGUACAUAGUUGGAAGCA	tae-miR1120a	Td_WEWseq_PGSB_v3_chr4A_Loc052985.14, Td_WEWseq_PGSB_v3_chr4A_Loc052985.12, sample7c8487_g1_i1, sample12c25659_g1_i4, LoCoTd_WEWseq_PGSB_v3_chr6B_Loc088549.8, LoCoTd_WEWseq_PGSB_v3_chr1B_Loc009851.1, Td_WEWseq_PGSB_v3_chr4A_Loc052985.8, sample12c6790_g1_i1, sample11c38035_g1_i1, sample7c21083_g1_i1, LoCoTd_WEWseq_PGSB_v3_chr3B_Loc042471.2, sample7c16307_g1_i2, LoCoTd_WEWseq_PGSB_v3_chr4B_Loc06127…	vacuolar iron transporter homolog 1-like, hypothetical protein F775_28723, Vignain, hypothetical protein TRIUR3_21580, hypothetical protein TRIUR3_26253, protease Do-like 14, ---NA---, Laccase-15, E2F transcription factor-like E2FE, hypothetical protein TRIUR3_29643, solute carrier family 40 member chloroplastic-like, glutathione transferase, PREDICTED: uncharacterized protein LOC100846834, hypot…	Cleavage	Y	TREP867	Mariner	DNA-transposon	None
Low	miR1120-3p-115	TR1A	ACGUUCUUAUAUUAUGGGAUGGAG	CUGUCCCAAAAUAUAAGAACGUUU	GUGUUAGCAAAGUACUCCCCCUGUCCCAAAAUAUAAGAACGUUUUUAACACUACACUAGUGUCAAAAACGUUCUUAUAUUAUGGGAUGGAGGGAGUACAAUAUAGUCUUGC	tae-miR1120a	sample12c6790_g1_i1, sample7c19381_g1_i3, LoCoTd_WEWseq_PGSB_v3_chr5A_Loc061897.1, sample7c15946_g1_i1, LoCoTd_WEWseq_PGSB_v3_chr3B_Loc044400.1, sample12c37381_g1_i1, sample8c24689_g2_i1, Td_WEWseq_PGSB_v3_chr2A_Loc015200.7, Td_WEWseq_PGSB_v3_chr1A_Loc000518.10, Td_WEWseq_PGSB_v3_chr1A_Loc000518.11, Td_WEWseq_PGSB_v3_chr1A_Loc000518.12, Td_WEWseq_PGSB_v3_chr1A_Loc000518.13, Td_WEWseq_PGSB_v3_chr1…	hypothetical protein F775_28723, hypothetical protein TRIUR3_21580, TPR repeat-containing thioredoxin TTL1, serine threonine- kinase receptor, protease Do-like 14, Tyrosine N-monooxygenase, ---NA---, E2F transcription factor-like E2FE, Os02g0668200, hypothetical protein TRIUR3_02444, hypothetical protein TRIUR3_29643, PREDICTED: polyubiquitin, partial, solute carrier family 40 member chloroplasti…	Cleavage, Translation	Y	ctgB_rep_0061	Mariner	DNA-transposon	None
Low	miR1120-3p-116	TR1A	AUGUUCUUAUAUUAUGAGACGGAG	UCGUCCCAUAAUAUAAGAACGUUU	GAAAAAAUGUACUACUCCCUUCGUCCCAUAAUAUAAGAACGUUUUUGACAUUAGUGUAGUGUAAAAAAUGUUCUUAUAUUAUGAGACGGAGGGAGUAGUUAAGAUCAUAUG	tae-miR1120a	Td_WEWseq_PGSB_v3_chr4A_Loc052985.14, Td_WEWseq_PGSB_v3_chr4A_Loc052985.12, Td_WEWseq_PGSB_v3_chr2A_Loc016129.1, sample12c25659_g1_i4, sample8c23626_g1_i1, LoCoTd_WEWseq_PGSB_v3_chr1B_Loc009851.1, sample8c24689_g2_i1, sample12c56766_g1_i1, sample12c6790_g1_i1, sample7c15852_g2_i1, sample11c38035_g1_i1, Td_WEWseq_PGSB_v3_chr7A_Loc096323.1, sample12c60531_g1_i1, sample7c16307_g1_i2, LoCoTd_WEWseq_P…	hypothetical protein F775_28723, Vignain, hypothetical protein TRIUR3_10096, hypothetical protein TRIUR3_26517, Universal stress A, protease Do-like 14, Phosphoribosylformylglycinamidine cyclo- chloroplastic mitochondrial, Tyrosine N-monooxygenase, ---NA---, Laccase-15, hypothetical protein TRIUR3_29643, UDP-glycosyltransferase 73C5, glutathione transferase, PREDICTED: uncharacterized protein LOC…	Cleavage, Translation	Y	ctgB_rep_0061, rph7_rep_0443	Mariner, CACTA	DNA-transposon	None
Low	miR1120-3p-117	TR1A	ACGUUCUUAUAUUUUGGGACGGAG	CCAUCCCAAAAUAUAAGAAUGUUU	ACAGGUAUAAUGUACUCCCUCCAUCCCAAAAUAUAAGAAUGUUUUUGACACUACGCUAGUGUCAAAAACGUUCUUAUAUUUUGGGACGGAGGGAGUAUAAACUAAGCAAAA	tae-miR1120a	Td_WEWseq_PGSB_v3_chr4A_Loc052985.14, Td_WEWseq_PGSB_v3_chr4A_Loc052985.12, sample12c25659_g1_i4, sample7c13132_g1_i2, LoCoTd_WEWseq_PGSB_v3_chr1B_Loc009851.1, sample8c24689_g2_i1, sample12c6790_g1_i1, Td_WEWseq_PGSB_v3_chr2A_Loc016492.2, sample11c38035_g1_i1, Td_WEWseq_PGSB_v3_chr5A_Loc064529.3, LoCoTd_WEWseq_PGSB_v3_chr3B_Loc042471.2, LoCoTd_WEWseq_PGSB_v3_chrUn_Loc108083.2, LoCoTd_WEWseq_PGSB_…	Transcription initiation factor TFIID subunit 13, hypothetical protein F775_08130, hypothetical protein F775_28723, hypothetical protein TRIUR3_21580, protease Do-like 14, hypothetical protein TRIUR3_04073, Tyrosine N-monooxygenase, ---NA---, E2F transcription factor-like E2FE, Os02g0668200, hypothetical protein TRIUR3_29643, solute carrier family 40 member chloroplastic-like, Metacaspase-5, glut…	Cleavage, Translation	Y	TREP884	Mariner	DNA-transposon	None
Low	miR1120-3p-118	TR1A	ACGUUCUUAUAUUAUGAGACGGGG	CCGUCCCAUAAUAUAAGAAUGUUU	UUUACUGAAAAGUACUCCCUCCGUCCCAUAAUAUAAGAAUGUUUUUGACACUACACUAGUGUUAAAAACGUUCUUAUAUUAUGAGACGGGGGGAGUAGGUCACACUUGGUG	tae-miR1120a	sample7c8487_g1_i1, sample12c6790_g1_i1, sample7c16307_g1_i2, sample7c19381_g1_i3, LoCoTd_WEWseq_PGSB_v3_chr6A_Loc078950.1, sample7c15946_g1_i1, LoCoTd_WEWseq_PGSB_v3_chr3B_Loc044400.1, sample12c37381_g1_i1, sample8c24689_g2_i1, Td_WEWseq_PGSB_v3_chr1A_Loc000518.10, Td_WEWseq_PGSB_v3_chr1A_Loc000518.11, Td_WEWseq_PGSB_v3_chr1A_Loc000518.13, Td_WEWseq_PGSB_v3_chr1A_Loc000518.15, sample7c13561_g1_i…	hypothetical protein F775_28723, Vignain, hypothetical protein TRIUR3_21580, hypothetical protein TRIUR3_26517, Phosphoribosylformylglycinamidine cyclo- chloroplastic mitochondrial, hypothetical protein TRIUR3_20993, protease Do-like 14, Tyrosine N-monooxygenase, hypothetical protein F775_12429, ---NA---, V-type proton ATPase subunit D-like, E2F transcription factor-like E2FE, hypothetical protei…	Cleavage, Translation	Y	TREP867	Mariner	DNA-transposon	None
Low	miR1120-3p-119	TR1A	ACGUUCUUAUAUUAUGGGACGGAA	CCGUCCCAUAAUAUAAGAACGUUU	CCCAUUCCUAAAUACUCCCUCCGUCCCAUAAUAUAAGAACGUUUUUUACACUAGUGUGGUGUCAAAAACGUUCUUAUAUUAUGGGACGGAAGGAGUAUAAGUCUUUGUAGA	tae-miR1120a	sample7c8487_g1_i1, sample12c6790_g1_i1, sample7c19381_g1_i3, sample7c15946_g1_i1, LoCoTd_WEWseq_PGSB_v3_chr3B_Loc044400.1, sample12c37381_g1_i1, sample8c24689_g2_i1, Td_WEWseq_PGSB_v3_chr2A_Loc015200.7, Td_WEWseq_PGSB_v3_chr1A_Loc000518.10, Td_WEWseq_PGSB_v3_chr1A_Loc000518.11, Td_WEWseq_PGSB_v3_chr1A_Loc000518.12, Td_WEWseq_PGSB_v3_chr1A_Loc000518.13, Td_WEWseq_PGSB_v3_chr1A_Loc000518.15, Td_WE…	hypothetical protein F775_28723, hypothetical protein TRIUR3_21580, hypothetical protein TRIUR3_26517, hypothetical protein TRIUR3_26253, TPR repeat-containing thioredoxin TTL1, serine threonine- kinase receptor, protease Do-like 14, Tyrosine N-monooxygenase, ---NA---, hypothetical protein TRIUR3_02342, Calcineurin subunit B, E2F transcription factor-like E2FE, hypothetical protein TRIUR3_02444, …	Cleavage, Translation	Y	TREP867	Mariner	DNA-transposon	None
Low	miR1120-3p-12	TR1A	ACGUUCUUAUAUUAUGGGACGGAG	CUUCCCAUAAUACAAGAGUGUUU	UACACAAUGAACCAAUCCCUCUUCCCAUAAUACAAGAGUGUUUUGAACAAUGGUGUGCUGUACAAAACGUUCUUAUAUUAUGGGACGGAGGGAGUAGAUGAUAAUGUAAG	tae-miR1120a	Td_WEWseq_PGSB_v3_chr4A_Loc052985.14, sample7c11818_g1_i1, Td_WEWseq_PGSB_v3_chr4A_Loc052985.12, sample7c8487_g1_i1, sample12c25659_g1_i4, LoCoTd_WEWseq_PGSB_v3_chr1B_Loc009851.1, sample8c24689_g2_i1, LoCoTd_WEWseq_PGSB_v3_chr7A_Loc098474.1, sample12c6790_g1_i1, sample11c15863_g1_i2, Td_WEWseq_PGSB_v3_chr5A_Loc064529.1, sample11c38035_g1_i1, Td_WEWseq_PGSB_v3_chr5A_Loc064529.3, sample7c21083_g1_i…	vacuolar iron transporter homolog 1-like, hypothetical protein F775_28723, hypothetical protein TRIUR3_21580, hypothetical protein TRIUR3_26253, TPR repeat-containing thioredoxin TTL1, protease Do-like 14, Tyrosine N-monooxygenase, ---NA---, Calcineurin subunit B, E2F transcription factor-like E2FE, hypothetical protein TRIUR3_02444, hypothetical protein TRIUR3_29643, PREDICTED: polyubiquitin, pa…	Cleavage, Translation	Y	ctgH_rep_0045, ctgH_rep_0320	Copia, Mariner	Retrotransposon, DNA-transposon	None
Low	miR1120-3p-120	TR1A	ACGUUCUUAUAUUAUGGGACGGAG	CUUCCCAUAAUACAAGAGUGUUU	UACAAAGUGAACCAAUCCCUCUUCCCAUAAUACAAGAGUGUUUUGAACACUGGUGUACUGUACAAAACGUUCUUAUAUUAUGGGACGGAGGGAGUAGCUAUUAAUGUAAG	tae-miR1120a	Td_WEWseq_PGSB_v3_chr4A_Loc052985.14, sample7c11818_g1_i1, Td_WEWseq_PGSB_v3_chr4A_Loc052985.12, sample7c8487_g1_i1, sample12c25659_g1_i4, LoCoTd_WEWseq_PGSB_v3_chr1B_Loc009851.1, sample8c24689_g2_i1, LoCoTd_WEWseq_PGSB_v3_chr7A_Loc098474.1, sample12c6790_g1_i1, sample11c15863_g1_i2, Td_WEWseq_PGSB_v3_chr5A_Loc064529.1, sample11c38035_g1_i1, Td_WEWseq_PGSB_v3_chr5A_Loc064529.3, sample7c21083_g1_i…	vacuolar iron transporter homolog 1-like, hypothetical protein F775_28723, hypothetical protein TRIUR3_21580, hypothetical protein TRIUR3_26253, TPR repeat-containing thioredoxin TTL1, protease Do-like 14, Tyrosine N-monooxygenase, ---NA---, Calcineurin subunit B, E2F transcription factor-like E2FE, hypothetical protein TRIUR3_02444, hypothetical protein TRIUR3_29643, PREDICTED: polyubiquitin, pa…	Cleavage, Translation	Y	ctgH_rep_0320	Mariner	DNA-transposon	None
Low	miR1120-3p-121	TR1A	ACGUUCUUAUAUUAUGGGAGGGAG	CCGUCCCAUAAUAUAAGAAUGUUU	UUCUUUAUUAUAUACUCCCUCCGUCCCAUAAUAUAAGAAUGUUUUUAACACUACUAUAGUGUUAGAAACGUUCUUAUAUUAUGGGAGGGAGGGAGUAUUUGAGUAUUCCCA	tae-miR1120a	sample12c6790_g1_i1, sample11c23568_g1_i1, LoCoTd_WEWseq_PGSB_v3_chr5A_Loc061897.1, sample7c15946_g1_i1, LoCoTd_WEWseq_PGSB_v3_chr3B_Loc044400.1, sample12c37381_g1_i1, sample8c24689_g2_i1, Td_WEWseq_PGSB_v3_chr2A_Loc015200.7, Td_WEWseq_PGSB_v3_chr1A_Loc000518.10, Td_WEWseq_PGSB_v3_chr1A_Loc000518.11, Td_WEWseq_PGSB_v3_chr1A_Loc000518.12, Td_WEWseq_PGSB_v3_chr1A_Loc000518.13, Td_WEWseq_PGSB_v3_chr…	hypothetical protein F775_08130, hypothetical protein F775_28723, unnamed protein product, hypothetical protein TRIUR3_21580, TPR repeat-containing thioredoxin TTL1, serine threonine- kinase receptor, protease Do-like 14, Tyrosine N-monooxygenase, ---NA---, E2F transcription factor-like E2FE, Os02g0668200, hypothetical protein TRIUR3_02444, hypothetical protein TRIUR3_29643, PREDICTED: polyubiqui…	Cleavage, Translation	Y	ctgD_rep_0052, rph7_rep_0334	Mariner, CACTA	DNA-transposon	None
Low	miR1120-3p-122	TR1A	ACGUUCUUAUAUUAUGGGACGGAG	CUUCCCAUAAUACAAGAGUGUUU	UACACAAUGAACCAAUCCCUCUUCCCAUAAUACAAGAGUGUUUUGAACACUGGUGUAAUGUACAAAACGUUCUUAUAUUAUGGGACGGAGGGAGUAGCUGUUAAUGUAAG	tae-miR1120a	Td_WEWseq_PGSB_v3_chr4A_Loc052985.14, sample7c11818_g1_i1, Td_WEWseq_PGSB_v3_chr4A_Loc052985.12, sample7c8487_g1_i1, sample12c25659_g1_i4, LoCoTd_WEWseq_PGSB_v3_chr1B_Loc009851.1, sample8c24689_g2_i1, LoCoTd_WEWseq_PGSB_v3_chr7A_Loc098474.1, sample12c6790_g1_i1, sample11c15863_g1_i2, Td_WEWseq_PGSB_v3_chr5A_Loc064529.1, sample11c38035_g1_i1, Td_WEWseq_PGSB_v3_chr5A_Loc064529.3, sample7c21083_g1_i…	vacuolar iron transporter homolog 1-like, hypothetical protein F775_28723, hypothetical protein TRIUR3_21580, hypothetical protein TRIUR3_26253, TPR repeat-containing thioredoxin TTL1, protease Do-like 14, Tyrosine N-monooxygenase, ---NA---, Calcineurin subunit B, E2F transcription factor-like E2FE, hypothetical protein TRIUR3_02444, hypothetical protein TRIUR3_29643, PREDICTED: polyubiquitin, pa…	Cleavage, Translation	Y	ctgH_rep_0045, ctgH_rep_0320	Copia, Mariner	Retrotransposon, DNA-transposon	None
Low	miR1120-3p-123	TR1A	ACGUUCUUAUAUUAUGGGACGGAG	CCAUCCCAUAAUAUAAGAGCGUUU	GCAGCCAACGGCUACUCCCUCCAUCCCAUAAUAUAAGAGCGUUUUAGAUACCAGUGUAGUGUCAAAAACGUUCUUAUAUUAUGGGACGGAGGGAGUAGUUGAUAAAACCAA	tae-miR1120a	Td_WEWseq_PGSB_v3_chr4A_Loc052985.14, sample7c11818_g1_i1, Td_WEWseq_PGSB_v3_chr4A_Loc052985.12, sample7c8487_g1_i1, sample12c25659_g1_i4, LoCoTd_WEWseq_PGSB_v3_chr1B_Loc009851.1, sample8c24689_g2_i1, LoCoTd_WEWseq_PGSB_v3_chr7A_Loc098474.1, sample12c6790_g1_i1, sample11c15863_g1_i2, Td_WEWseq_PGSB_v3_chr5A_Loc064529.1, sample11c38035_g1_i1, Td_WEWseq_PGSB_v3_chr5A_Loc064529.3, sample7c21083_g1_i…	vacuolar iron transporter homolog 1-like, hypothetical protein F775_28723, hypothetical protein TRIUR3_21580, hypothetical protein TRIUR3_26253, TPR repeat-containing thioredoxin TTL1, protease Do-like 14, Tyrosine N-monooxygenase, ---NA---, Calcineurin subunit B, E2F transcription factor-like E2FE, hypothetical protein TRIUR3_02444, hypothetical protein TRIUR3_29643, PREDICTED: polyubiquitin, pa…	Cleavage, Translation	Y	TREP867, rph7_rep_0443	Mariner, CACTA	DNA-transposon	None
Low	miR1120-3p-124	TR1A	ACGUUCUUAUAUUAUGGGACAGAG	CCGUCACAUAAUGUAAGAACGUUU	UCCCUCUAUAUAUACUCCCUCCGUCACAUAAUGUAAGAACGUUUUUGAAACUACACUAGUGUCAAAAACGUUCUUAUAUUAUGGGACAGAGGGAGUAGCAUUUUCAUCAUG	tae-miR1120a	Td_WEWseq_PGSB_v3_chr4A_Loc052985.14, Td_WEWseq_PGSB_v3_chr4A_Loc052985.12, sample7c8487_g1_i1, sample12c25659_g1_i4, LoCoTd_WEWseq_PGSB_v3_chr6B_Loc088549.8, LoCoTd_WEWseq_PGSB_v3_chr1B_Loc009851.1, Td_WEWseq_PGSB_v3_chr4A_Loc052985.8, sample12c6790_g1_i1, sample11c38035_g1_i1, sample7c21083_g1_i1, LoCoTd_WEWseq_PGSB_v3_chr3B_Loc042471.2, sample7c16307_g1_i2, LoCoTd_WEWseq_PGSB_v3_chr4B_Loc06127…	vacuolar iron transporter homolog 1-like, hypothetical protein F775_28723, Vignain, hypothetical protein TRIUR3_21580, hypothetical protein TRIUR3_26253, protease Do-like 14, ---NA---, Laccase-15, E2F transcription factor-like E2FE, hypothetical protein TRIUR3_29643, solute carrier family 40 member chloroplastic-like, glutathione transferase, PREDICTED: uncharacterized protein LOC100846834, hypot…	Cleavage	Y	TREP867	Mariner	DNA-transposon	None
Low	miR1120-3p-125	TR1A	ACACUCUUAUAUUAGGGGACGGAG	CCAUCUCAUAAUAUAAGAGCAUUU	AUCACUAUAAGAUACUCCCUCCAUCUCAUAAUAUAAGAGCAUUUUUGGCACUACACUAGUGUCAAAAACACUCUUAUAUUAGGGGACGGAGGGAGUAGGUGUAAAAUGUCC	tae-miR1120a	Td_WEWseq_PGSB_v3_chr4A_Loc052985.14, Td_WEWseq_PGSB_v3_chr4A_Loc052985.12, sample7c8487_g1_i1, sample12c25659_g1_i4, LoCoTd_WEWseq_PGSB_v3_chr1B_Loc009851.1, sample8c24689_g2_i1, sample12c56766_g1_i1, sample12c6790_g1_i1, Td_WEWseq_PGSB_v3_chr5A_Loc064529.1, Td_WEWseq_PGSB_v3_chr5A_Loc064529.3, LoCoTd_WEWseq_PGSB_v3_chr3B_Loc042471.2, sample7c25087_g4_i2, sample7c25087_g4_i1, sample12c62647_g1_i…	Endo-1,4-beta-xylanase C, glutathione transferase, PAP-specific mitochondrial, predicted protein, protease Do-like 14, hypothetical protein F775_28689, F-box domain containing expressed, hypothetical protein BRADI_1g08157, ---NA---, farnesyl pyrophosphate synthase-like isoform X1, UFG2, E2F transcription factor-like E2FE, unnamed protein product, TPR repeat-containing thioredoxin TTL1, hypothetic…	Cleavage, Translation	Y	ctgH_rep_0045, rph7_rep_0061	Copia, Mariner	Retrotransposon, DNA-transposon	None
Low	miR1120-3p-126	TR1A	ACAUUCUUAUAUUAUGGGACAGAG	CGUCCAAUAAUACAAGAGUGUUU	UAAAAAAUGAACCAAUCCCUCGUCCAAUAAUACAAGAGUGUUUUGAACACUGAUGUACUAUACAAAACAUUCUUAUAUUAUGGGACAGAGGGAGUAGCUGUUAAUGUAAG	tae-miR1120a	Td_WEWseq_PGSB_v3_chr4A_Loc052985.14, Td_WEWseq_PGSB_v3_chr4A_Loc052985.12, sample7c8487_g1_i1, sample12c25659_g1_i4, Td_WEWseq_PGSB_v3_chr4A_Loc052985.8, sample12c6790_g1_i1, sample11c38035_g1_i1, Td_WEWseq_PGSB_v3_chr1A_Loc000518.9, LoCoTd_WEWseq_PGSB_v3_chr3B_Loc042471.2, sample7c16307_g1_i2, LoCoTd_WEWseq_PGSB_v3_chr4B_Loc061270.1, Td_WEWseq_PGSB_v3_chr4A_Loc052985.7, Td_WEWseq_PGSB_v3_chr7B_…	vacuolar iron transporter homolog 1-like, hypothetical protein F775_28723, hypothetical protein TRIUR3_21580, hypothetical protein TRIUR3_26253, TPR repeat-containing thioredoxin TTL1, protease Do-like 14, ---NA---, FIDDLEHEAD very long chain fatty acid condensing enzyme FDH 1, E2F transcription factor-like E2FE, hypothetical protein TRIUR3_29643, solute carrier family 40 member chloroplastic-lik…	Cleavage, Translation	Y	ctgH_rep_0320	Mariner	DNA-transposon	None
Low	miR1120-3p-127	TR1A	ACGUUCUUACAUUAUGUGACGGAG	CUGUCCCAUAAUAUAAGAACGUUU	UGAUGAAAAUGCUACUCCCUCUGUCCCAUAAUAUAAGAACGUUUUUGACACUAGUGUAGUUUCAAAAACGUUCUUACAUUAUGUGACGGAGGGAGUAUAUAUAGAGGGAAG	tae-miR1120a	Td_WEWseq_PGSB_v3_chr4A_Loc052985.14, Td_WEWseq_PGSB_v3_chr4A_Loc052985.12, sample12c25659_g1_i4, LoCoTd_WEWseq_PGSB_v3_chr1B_Loc009851.1, sample8c24689_g2_i1, sample12c56766_g1_i1, sample12c6790_g1_i1, sample7c15852_g2_i1, sample11c38035_g1_i1, Td_WEWseq_PGSB_v3_chr5A_Loc064529.3, LoCoTd_WEWseq_PGSB_v3_chr3B_Loc042471.2, sample8c17642_g1_i1, sample7c16307_g1_i2, LoCoTd_WEWseq_PGSB_v3_chr4B_Loc06…	disease resistance RPP13 3, hypothetical protein TRIUR3_29643, glutathione transferase, PREDICTED: uncharacterized protein LOC100846834, hypothetical protein F775_28689, predicted protein, protease Do-like 14, hypothetical protein F775_28723, PAP-specific mitochondrial, FIDDLEHEAD very long chain fatty acid condensing enzyme FDH 1, hypothetical protein BRADI_1g08157, ---NA---, hypothetical protei…	Cleavage, Translation	Y	TREP867, ctgH_rep_0045	Copia, Mariner	Retrotransposon, DNA-transposon	None
Low	miR1120-3p-128	TR1A	ACGUUCUUAUAUUUUGGGACGGAG	CUGCCCCAGAAUAUAAGAACAUUU	AGGCCUACAAUAUACUCCCUCUGCCCCAGAAUAUAAGAACAUUUUUGAUACUAUGCUAGUGUUAAAAACGUUCUUAUAUUUUGGGACGGAGGGAGUACUUACUAGAUUGUG	tae-miR1120a	Td_WEWseq_PGSB_v3_chr4A_Loc052985.14, Td_WEWseq_PGSB_v3_chr4A_Loc052985.12, sample12c25659_g1_i4, sample7c13132_g1_i2, LoCoTd_WEWseq_PGSB_v3_chr1B_Loc009851.1, sample8c24689_g2_i1, sample12c6790_g1_i1, Td_WEWseq_PGSB_v3_chr2A_Loc016492.2, sample11c38035_g1_i1, Td_WEWseq_PGSB_v3_chr5A_Loc064529.3, LoCoTd_WEWseq_PGSB_v3_chr3B_Loc042471.2, LoCoTd_WEWseq_PGSB_v3_chrUn_Loc108083.2, LoCoTd_WEWseq_PGSB_…	Transcription initiation factor TFIID subunit 13, hypothetical protein F775_08130, hypothetical protein F775_28723, hypothetical protein TRIUR3_21580, protease Do-like 14, hypothetical protein TRIUR3_04073, Tyrosine N-monooxygenase, ---NA---, E2F transcription factor-like E2FE, Os02g0668200, hypothetical protein TRIUR3_29643, solute carrier family 40 member chloroplastic-like, Metacaspase-5, glut…	Cleavage, Translation	Y	ctgB_rep_0061	Mariner	DNA-transposon	None
Low	miR1120-3p-129	TR1A	ACAUUCUUAUAUUAUGGGACGGAG	CUUCCCAUAAUACAUGAGUGUUU	UACAAAAUGAACCAAUCCCUCUUCCCAUAAUACAUGAGUGUUUUGAACACUGGUGUACUGUACAAAACAUUCUUAUAUUAUGGGACGGAGGGAGUAGCUAUUAAUGCAAG	tae-miR1120a	Td_WEWseq_PGSB_v3_chr4A_Loc052985.14, Td_WEWseq_PGSB_v3_chr4A_Loc052985.12, sample12c25659_g1_i4, LoCoTd_WEWseq_PGSB_v3_chr1B_Loc009851.1, sample8c24689_g2_i1, sample12c6790_g1_i1, sample11c38035_g1_i1, LoCoTd_WEWseq_PGSB_v3_chr3B_Loc042471.2, LoCoTd_WEWseq_PGSB_v3_chr4B_Loc061270.1, sample7c25087_g4_i2, sample12c48167_g1_i1, sample12c62647_g1_i1, sample7c15946_g1_i1, Td_WEWseq_PGSB_v3_chr4A_Loc0…	Vacuolar sorting-associated 26, hypothetical protein TRIUR3_29643, Endo-1,4-beta-xylanase C, glutathione transferase, PREDICTED: uncharacterized protein LOC100846834, PAP-specific mitochondrial, protease Do-like 14, hypothetical protein F775_28723, hypothetical protein F775_28689, F-box domain containing expressed, ---NA---, hypothetical protein TRIUR3_21580, Os02g0668200, UFG2, NBS1, E2F transcr…	Cleavage, Translation	Y	TREP766, ctgH_rep_0320	Mariner, CACTA	DNA-transposon	None
Low	miR1120-3p-13	TR1A	ACGUUCUUAUAUUAUGGGACGGAG	CUUCCCAUAAUACAAGAGUGUUU	NNNNNNNUGAACCAAUCCCUCUUCCCAUAAUACAAGAGUGUUUUGAACACUGGUGUACUGUACAAAACGUUCUUAUAUUAUGGGACGGAGGGAGCAGUUGUUAAUGUAAG	tae-miR1120a	Td_WEWseq_PGSB_v3_chr4A_Loc052985.14, sample7c11818_g1_i1, Td_WEWseq_PGSB_v3_chr4A_Loc052985.12, sample7c8487_g1_i1, sample12c25659_g1_i4, LoCoTd_WEWseq_PGSB_v3_chr1B_Loc009851.1, sample8c24689_g2_i1, LoCoTd_WEWseq_PGSB_v3_chr7A_Loc098474.1, sample12c6790_g1_i1, sample11c15863_g1_i2, Td_WEWseq_PGSB_v3_chr5A_Loc064529.1, sample11c38035_g1_i1, Td_WEWseq_PGSB_v3_chr5A_Loc064529.3, sample7c21083_g1_i…	vacuolar iron transporter homolog 1-like, hypothetical protein F775_28723, hypothetical protein TRIUR3_21580, hypothetical protein TRIUR3_26253, TPR repeat-containing thioredoxin TTL1, protease Do-like 14, Tyrosine N-monooxygenase, ---NA---, Calcineurin subunit B, E2F transcription factor-like E2FE, hypothetical protein TRIUR3_02444, hypothetical protein TRIUR3_29643, PREDICTED: polyubiquitin, pa…	Cleavage, Translation	Y	ctgH_rep_0320	Mariner	DNA-transposon	None
Low	miR1120-3p-130	TR1A	ACAUUCUUAUAUUUUGGGACAGAG	CCGUCCCAUAAUAUAAGAACGUUU	GUGUGAAAAUCAUACUCCCUCCGUCCCAUAAUAUAAGAACGUUUUUGACACUAGUAUAGUGUUAAAAACAUUCUUAUAUUUUGGGACAGAGGGAGUAGUACUGUAGUAUAU	tae-miR1120a	sample12c25659_g1_i4, sample7c28752_g1_i1, sample7c13132_g1_i2, Td_WEWseq_PGSB_v3_chr2A_Loc016492.2, sample8c19149_g1_i2, sample7c15946_g1_i1, sample8c20271_g1_i1, sample12c12780_g1_i2, sample12c37381_g1_i1, sample7c41357_g1_i1, Td_WEWseq_PGSB_v3_chr1A_Loc000518.6, Td_WEWseq_PGSB_v3_chr1A_Loc000518.7, Td_WEWseq_PGSB_v3_chr1A_Loc000518.4, Td_WEWseq_PGSB_v3_chr1A_Loc000518.5, Td_WEWseq_PGSB_v3_chr1…	disease resistance RPP13 1, solute carrier family 40 member chloroplastic-like, predicted protein, Os02g0668200, ---NA---, hypothetical protein TRIUR3_32470, UFG2, hypothetical protein TRIUR3_17713, E2F transcription factor-like E2FE, unnamed protein product, TPR repeat-containing thioredoxin TTL1, beta-carotene isomerase chloroplastic, hypothetical protein TRIUR3_29643	Cleavage, Translation	Y	ctgH_rep_0045, ctgB_rep_0061	Copia, Mariner	Retrotransposon, DNA-transposon	sRNA
Low	miR1120-3p-131	TR1A	ACGUUCUUAUAUUAUGGGACGGAG	CUUCCCAUAAUACAAGAGUGUUU	UACAAAAUGAACCAAUCCCUCUUCCCAUAAUACAAGAGUGUUUUUAACACUGGUGUACUAUACAAAACGUUCUUAUAUUAUGGGACGGAGGGAGUAGCUGUUAAUGUAAG	tae-miR1120a	Td_WEWseq_PGSB_v3_chr4A_Loc052985.14, sample7c11818_g1_i1, Td_WEWseq_PGSB_v3_chr4A_Loc052985.12, sample7c8487_g1_i1, sample12c25659_g1_i4, LoCoTd_WEWseq_PGSB_v3_chr1B_Loc009851.1, sample8c24689_g2_i1, LoCoTd_WEWseq_PGSB_v3_chr7A_Loc098474.1, sample12c6790_g1_i1, sample11c15863_g1_i2, Td_WEWseq_PGSB_v3_chr5A_Loc064529.1, sample11c38035_g1_i1, Td_WEWseq_PGSB_v3_chr5A_Loc064529.3, sample7c21083_g1_i…	vacuolar iron transporter homolog 1-like, hypothetical protein F775_28723, hypothetical protein TRIUR3_21580, hypothetical protein TRIUR3_26253, TPR repeat-containing thioredoxin TTL1, protease Do-like 14, Tyrosine N-monooxygenase, ---NA---, Calcineurin subunit B, E2F transcription factor-like E2FE, hypothetical protein TRIUR3_02444, hypothetical protein TRIUR3_29643, PREDICTED: polyubiquitin, pa…	Cleavage, Translation	Y	TREP766, ctgH_rep_0320	Mariner, CACTA	DNA-transposon	None
Low	miR1120-3p-132	TR1A	ACAUUCUUAUAUUAUGGGACGGAG	CUUCCCAUAAUACAAGAAUGUUU	UACACAAUGAACCAAUCCCUCUUCCCAUAAUACAAGAAUGUUUUGAACACUGGUGUACUGUAGAAAACAUUCUUAUAUUAUGGGACGGAGGGAGUAGCUGUUAAUGUAAG	tae-miR1120a	Td_WEWseq_PGSB_v3_chr4A_Loc052985.14, Td_WEWseq_PGSB_v3_chr4A_Loc052985.12, sample12c25659_g1_i4, LoCoTd_WEWseq_PGSB_v3_chr1B_Loc009851.1, sample8c24689_g2_i1, sample12c6790_g1_i1, sample11c38035_g1_i1, LoCoTd_WEWseq_PGSB_v3_chr3B_Loc042471.2, LoCoTd_WEWseq_PGSB_v3_chr4B_Loc061270.1, sample7c25087_g4_i2, sample12c48167_g1_i1, sample12c62647_g1_i1, sample7c15946_g1_i1, Td_WEWseq_PGSB_v3_chr4A_Loc0…	Vacuolar sorting-associated 26, hypothetical protein TRIUR3_29643, Endo-1,4-beta-xylanase C, glutathione transferase, PREDICTED: uncharacterized protein LOC100846834, PAP-specific mitochondrial, protease Do-like 14, hypothetical protein F775_28723, hypothetical protein F775_28689, F-box domain containing expressed, ---NA---, hypothetical protein TRIUR3_21580, Os02g0668200, UFG2, NBS1, E2F transcr…	Cleavage, Translation	Y	ctgH_rep_0320	Mariner	DNA-transposon	None
Low	miR1120-3p-133	TR1A	ACGUUCUUAUAUUAUGGGACGGAC	CUGUCCCAAAAUAUAAGAACGUUU	ACUCUUAAUUAAUACUCCCUCUGUCCCAAAAUAUAAGAACGUUUUUGAUACUAUCAUAGUGUCAAAAACGUUCUUAUAUUAUGGGACGGACGGAGUAUUUAGCUGUGGCAA	tae-miR1120a	sample7c8487_g1_i1, sample12c6790_g1_i1, sample7c19381_g1_i3, sample7c15946_g1_i1, LoCoTd_WEWseq_PGSB_v3_chr3B_Loc044400.1, sample12c37381_g1_i1, sample8c24689_g2_i1, Td_WEWseq_PGSB_v3_chr2A_Loc015200.7, Td_WEWseq_PGSB_v3_chr1A_Loc000518.10, Td_WEWseq_PGSB_v3_chr1A_Loc000518.11, Td_WEWseq_PGSB_v3_chr1A_Loc000518.12, Td_WEWseq_PGSB_v3_chr1A_Loc000518.13, Td_WEWseq_PGSB_v3_chr1A_Loc000518.15, Td_WE…	hypothetical protein F775_28723, hypothetical protein TRIUR3_21580, hypothetical protein TRIUR3_26517, hypothetical protein TRIUR3_26253, TPR repeat-containing thioredoxin TTL1, serine threonine- kinase receptor, protease Do-like 14, Tyrosine N-monooxygenase, ---NA---, hypothetical protein TRIUR3_02342, Calcineurin subunit B, E2F transcription factor-like E2FE, hypothetical protein TRIUR3_02444, …	Cleavage, Translation	Y	TREP914	Mariner	DNA-transposon	None
Low	miR1120-3p-14	TR1A	ACGUUCUUAUAUUACGGGACGGAG	CUGUCCCAUAAUAUAAGAACGUUU	UUCGUUGUUAUAUACUUCCUCUGUCCCAUAAUAUAAGAACGUUUUUAACACUACACUAGUGUAAAAACGUUCUUAUAUUACGGGACGGAGGGAGUACAAUAUAUGAUACG	tae-miR1120a	Td_WEWseq_PGSB_v3_chr4A_Loc052985.14, Td_WEWseq_PGSB_v3_chr4A_Loc052985.12, sample7c8487_g1_i1, sample12c25659_g1_i4, LoCoTd_WEWseq_PGSB_v3_chrUn_Loc108083.2, LoCoTd_WEWseq_PGSB_v3_chr1B_Loc009851.1, sample8c24689_g2_i1, LoCoTd_WEWseq_PGSB_v3_chr7A_Loc098474.1, sample12c6790_g1_i1, Td_WEWseq_PGSB_v3_chr5A_Loc064529.1, sample11c38035_g1_i1, Td_WEWseq_PGSB_v3_chr5A_Loc064529.3, Td_WEWseq_PGSB_v3_ch…	hypothetical protein F775_28723, hypothetical protein TRIUR3_21580, hypothetical protein TRIUR3_26253, TPR repeat-containing thioredoxin TTL1, protease Do-like 14, Tyrosine N-monooxygenase, ---NA---, E2F transcription factor-like E2FE, hypothetical protein TRIUR3_02444, hypothetical protein TRIUR3_29643, PREDICTED: polyubiquitin, partial, solute carrier family 40 member chloroplastic-like, glutat…	Cleavage, Translation	Y	rph7_rep_0408	Mariner	DNA-transposon	None
Low	miR1120-3p-15	TR1A	ACGUUCUUAUAUUAUGGGACAGAG	CCGUCCCAUAAUAUAAGAACGUUU	UGGCAUGCAUACUACUCCCUCCGUCCCAUAAUAUAAGAACGUUUUUGACAUUAGUAUAGUGUCAAAAACGUUCUUAUAUUAUGGGACAGAGGGAGUAGUUAACAUUUAUCA	tae-miR1120a	Td_WEWseq_PGSB_v3_chr4A_Loc052985.14, Td_WEWseq_PGSB_v3_chr4A_Loc052985.12, sample7c8487_g1_i1, sample12c25659_g1_i4, LoCoTd_WEWseq_PGSB_v3_chr6B_Loc088549.8, LoCoTd_WEWseq_PGSB_v3_chr1B_Loc009851.1, Td_WEWseq_PGSB_v3_chr4A_Loc052985.8, sample12c6790_g1_i1, sample11c38035_g1_i1, sample7c21083_g1_i1, LoCoTd_WEWseq_PGSB_v3_chr3B_Loc042471.2, sample7c16307_g1_i2, LoCoTd_WEWseq_PGSB_v3_chr4B_Loc06127…	vacuolar iron transporter homolog 1-like, hypothetical protein F775_28723, Vignain, hypothetical protein TRIUR3_21580, hypothetical protein TRIUR3_26253, protease Do-like 14, ---NA---, Laccase-15, E2F transcription factor-like E2FE, hypothetical protein TRIUR3_29643, solute carrier family 40 member chloroplastic-like, glutathione transferase, PREDICTED: uncharacterized protein LOC100846834, hypot…	Cleavage	Y	rph7_rep_0061, rph7_rep_0443	Mariner, CACTA	DNA-transposon	sRNA
Low	miR1120-3p-16	TR1A	ACGUUCUUACAUUGUGAGACGGAG	UCGUCCCAUAAUAUAAGAACGUUU	AACUAACUCUAUUACUCCCUUCGUCCCAUAAUAUAAGAACGUUUUUGGCACUACACUAGUACCAAAAACGUUCUUACAUUGUGAGACGGAGGGAGUACAUGGUAAAUCUCA	tae-miR1120a	Td_WEWseq_PGSB_v3_chr4A_Loc052985.14, sample11c22341_g1_i1, Td_WEWseq_PGSB_v3_chr4A_Loc052985.12, sample8c22503_g1_i1, sample12c25659_g1_i4, LoCoTd_WEWseq_PGSB_v3_chr1B_Loc009851.1, LoCoTd_WEWseq_PGSB_v3_chr7B_Loc102851.1, sample12c56766_g1_i1, sample7c15852_g2_i1, LoCoTd_WEWseq_PGSB_v3_chr5B_Loc075216.1, Td_WEWseq_PGSB_v3_chr7A_Loc096323.1, sample11c31347_g1_i1, sample7c16307_g1_i2, LoCoTd_WEWse…	ENDOSPERM DEFECTIVE 1-like, hypothetical protein F775_08130, hypothetical protein F775_28723, Vignain, hypothetical protein TRIUR3_26517, protease Do-like 14, Tyrosine N-monooxygenase, ---NA---, FIDDLEHEAD very long chain fatty acid condensing enzyme FDH 1, hypothetical protein TRIUR3_29643, solute carrier family 40 member chloroplastic-like, PREDICTED: uncharacterized protein LOC100846834, unnam…	Cleavage, Translation	Y	ctgH_rep_0045, rph7_rep_0334	Copia, Mariner	Retrotransposon, DNA-transposon	None
Low	miR1120-3p-17	TR1A	ACAUUCUUAUAUUAUGGGACAGAG	CCGUCUCAUAAUAUAAAAGAACAUUU	CCUUCUCAAAAAUACACCCUCCGUCUCAUAAUAUAAAAGAACAUUUUUGACACUACAUUAGUGUCAAAAACAUUCUUAUAUUAUGGGACAGAGGGAGUACAUAUUACCUGACU	tae-miR1120a	Td_WEWseq_PGSB_v3_chr4A_Loc052985.14, Td_WEWseq_PGSB_v3_chr4A_Loc052985.12, sample7c8487_g1_i1, sample12c25659_g1_i4, Td_WEWseq_PGSB_v3_chr4A_Loc052985.8, sample12c6790_g1_i1, sample11c38035_g1_i1, Td_WEWseq_PGSB_v3_chr1A_Loc000518.9, LoCoTd_WEWseq_PGSB_v3_chr3B_Loc042471.2, sample7c16307_g1_i2, LoCoTd_WEWseq_PGSB_v3_chr4B_Loc061270.1, Td_WEWseq_PGSB_v3_chr4A_Loc052985.7, Td_WEWseq_PGSB_v3_chr7B_…	vacuolar iron transporter homolog 1-like, hypothetical protein F775_28723, hypothetical protein TRIUR3_21580, hypothetical protein TRIUR3_26253, TPR repeat-containing thioredoxin TTL1, protease Do-like 14, ---NA---, FIDDLEHEAD very long chain fatty acid condensing enzyme FDH 1, E2F transcription factor-like E2FE, hypothetical protein TRIUR3_29643, solute carrier family 40 member chloroplastic-lik…	Cleavage, Translation	Y	TREP867, ctgD_rep_0048	Gypsy, Mariner	Retrotransposon, DNA-transposon	None
Low	miR1120-3p-18	TR1A	ACAUUCUUAUAUUUUGGGACGGAG	CCGUCCCAAAAUAUAAGAACGUUU	UGGUUUAUAAACUACUCCCUCCGUCCCAAAAUAUAAGAACGUUUUUCAUACUAGUGUAGUAUGAAAAACAUUCUUAUAUUUUGGGACGGAGGGAGUAUUUUACUAGUCAUA	tae-miR1120a	Td_WEWseq_PGSB_v3_chr4A_Loc052985.14, Td_WEWseq_PGSB_v3_chr4A_Loc052985.12, sample7c28752_g1_i1, sample7c13132_g1_i2, sample8c22503_g1_i1, sample12c25559_g2_i3, LoCoTd_WEWseq_PGSB_v3_chr3B_Loc042471.2, sample11c31347_g1_i1, LoCoTd_WEWseq_PGSB_v3_chr4B_Loc061270.1, sample7c25087_g4_i2, sample12c48167_g1_i1, sample8c19149_g1_i2, sample7c15946_g1_i1, Td_WEWseq_PGSB_v3_chr4A_Loc052985.7, sample8c2027…	ENDOSPERM DEFECTIVE 1-like, hypothetical protein F775_28723, TPR repeat-containing thioredoxin TTL1, protease Do-like 14, ---NA---, E2F transcription factor-like E2FE, Os02g0668200, hypothetical protein TRIUR3_29643, solute carrier family 40 member chloroplastic-like, PREDICTED: uncharacterized protein LOC100846834, F-box domain containing expressed, hypothetical protein TRIUR3_17713, unnamed pro…	Cleavage, Translation	Y	rph7_rep_0443, rph7_rep_0334	Mariner, CACTA	DNA-transposon	None
Low	miR1120-3p-19	TR1A	ACACUCUUAUAUUAUGGGACGGAG	CCGUCACAUAAUAUAAGAGUGUUU	UACUCUCUCCGUCCCUCCCUCCGUCACAUAAUAUAAGAGUGUUUUUGUAGUAAACACUCUUAUAUUAUGGGACGGAGGGAGUGUAUGUUGGUUGGCA	tae-miR1120a	Td_WEWseq_PGSB_v3_chr4A_Loc052985.14, Td_WEWseq_PGSB_v3_chr4A_Loc052985.12, sample7c8487_g1_i1, sample12c25659_g1_i4, LoCoTd_WEWseq_PGSB_v3_chr1B_Loc009851.1, sample8c24689_g2_i1, sample12c56766_g1_i1, sample12c6790_g1_i1, Td_WEWseq_PGSB_v3_chr5A_Loc064529.1, Td_WEWseq_PGSB_v3_chr5A_Loc064529.3, sample7c21083_g1_i1, LoCoTd_WEWseq_PGSB_v3_chr3B_Loc042471.2, sample12c51137_g1_i1, sample12c48143_g1_…	MAP kinase, Vignain, hypothetical protein TRIUR3_26253, TPR repeat-containing thioredoxin TTL1, hypothetical protein TRIUR3_20993, protease Do-like 14, PREDICTED: polyubiquitin, partial, ---NA---, E2F transcription factor-like E2FE, glutathione transferase, hypothetical protein F775_15184, F-box domain containing expressed, unnamed protein product, Short-chain dehydrogenase reductase 2, Vacuolar …	Cleavage, Translation	Y	TREP942, ctgD_rep_0052, ctgH_rep_0045, TREP119	Copia, Mariner, CACTA	Retrotransposon, DNA-transposon	None
Low	miR1120-3p-2	TR1A	ACGUUAUUAUAUUAUGGGACGGAG	CCGUCCCAUAAUAUAAAAGCGUUG	UUUAAGCAUAUGUACUCCCUCCGUCCCAUAAUAUAAAAGCGUUGACACUACAUCAGUGUAAAAAACGUUAUUAUAUUAUGGGACGGAGGGAGUACUUAUUUGUAGAGG	tae-miR1120a	Td_WEWseq_PGSB_v3_chr4A_Loc052985.14, Td_WEWseq_PGSB_v3_chr4A_Loc052985.12, Td_WEWseq_PGSB_v3_chr1A_Loc000518.11, sample12c25659_g1_i4, LoCoTd_WEWseq_PGSB_v3_chr7A_Loc098474.1, sample8c24689_g2_i1, sample12c6790_g1_i1, sample11c49914_g1_i1, Td_WEWseq_PGSB_v3_chr5A_Loc064529.1, sample11c38035_g1_i1, Td_WEWseq_PGSB_v3_chr5A_Loc064529.3, sample7c21083_g1_i1, LoCoTd_WEWseq_PGSB_v3_chr3B_Loc042471.2, …	vacuolar iron transporter homolog 1-like, hypothetical protein F775_28723, hypothetical protein TRIUR3_10096, Phosphoribosylformylglycinamidine cyclo- chloroplastic mitochondrial, hypothetical protein TRIUR3_20993, protease Do-like 14, hypothetical protein TRIUR3_22516, ---NA---, hypothetical protein TRIUR3_29643, solute carrier family 40 member chloroplastic-like, glutathione transferase, PREDIC…	Cleavage, Translation	Y	TREP867, TREP3429	Mariner, CACTA	DNA-transposon	None
Low	miR1120-3p-20	TR1A	ACACUCUUAUAUUAUGUGACGGAG	CCGUCCCAAAAUAUAAGAGCGUUU	CAUUUUCUCUCAUACUCCCUCCGUCCCAAAAUAUAAGAGCGUUUUUCACACUACACUAUUGUCAAAACACUCUUAUAUUAUGUGACGGAGGGAGUAAUAUGCAAGUUUUA	tae-miR1120a	Td_WEWseq_PGSB_v3_chr4A_Loc052985.14, Td_WEWseq_PGSB_v3_chr4A_Loc052985.12, sample12c25659_g1_i4, sample11c23171_g1_i3, LoCoTd_WEWseq_PGSB_v3_chr1B_Loc009851.1, sample8c24689_g2_i1, sample12c56766_g1_i1, sample12c6790_g1_i1, Td_WEWseq_PGSB_v3_chr5A_Loc064529.1, LoCoTd_WEWseq_PGSB_v3_chrUn_Loc110272.1, Td_WEWseq_PGSB_v3_chr5A_Loc064529.3, LoCoTd_WEWseq_PGSB_v3_chr3B_Loc042471.2, sample11c23171_g1_…	MAP kinase, SWIM partial, Endo-1,4-beta-xylanase C, glutathione transferase, Vignain, hypothetical protein F775_28689, predicted protein, protease Do-like 14, PAP-specific mitochondrial, F-box domain containing expressed, hypothetical protein BRADI_1g08157, ---NA---, UFG2, E2F transcription factor-like E2FE, unnamed protein product, TPR repeat-containing thioredoxin TTL1, 60S ribosomal L35a-1, hy…	Cleavage, Translation	Y	ctgB_rep_0066, rph7_rep_0443	Mariner, CACTA	DNA-transposon	None
Low	miR1120-3p-21	TR1A	ACGUUCUUAUAUUAUGGGACGGAG	CUUCCCAUAAUACAAGAGUGUUU	UACAAAAUGAACCAAUCCCUCUUCCCAUAAUACAAGAGUGUUUUGAACACUGGUGUAGUGUACAAAACGUUCUUAUAUUAUGGGACGGAGGGAGUAGCUGUUAAUCUAAG	tae-miR1120a	Td_WEWseq_PGSB_v3_chr4A_Loc052985.14, sample7c11818_g1_i1, Td_WEWseq_PGSB_v3_chr4A_Loc052985.12, sample7c8487_g1_i1, sample12c25659_g1_i4, LoCoTd_WEWseq_PGSB_v3_chr1B_Loc009851.1, sample8c24689_g2_i1, LoCoTd_WEWseq_PGSB_v3_chr7A_Loc098474.1, sample12c6790_g1_i1, sample11c15863_g1_i2, Td_WEWseq_PGSB_v3_chr5A_Loc064529.1, sample11c38035_g1_i1, Td_WEWseq_PGSB_v3_chr5A_Loc064529.3, sample7c21083_g1_i…	vacuolar iron transporter homolog 1-like, hypothetical protein F775_28723, hypothetical protein TRIUR3_21580, hypothetical protein TRIUR3_26253, TPR repeat-containing thioredoxin TTL1, protease Do-like 14, Tyrosine N-monooxygenase, ---NA---, Calcineurin subunit B, E2F transcription factor-like E2FE, hypothetical protein TRIUR3_02444, hypothetical protein TRIUR3_29643, PREDICTED: polyubiquitin, pa…	Cleavage, Translation	Y	TREP766, ctgH_rep_0320	Mariner, CACTA	DNA-transposon	None
Low	miR1120-3p-22	TR1A	ACACUCUUAUAUUAUGUGACGGAG	CCGUCCCAUAAUAUAAGAGUGUUU	CCAACCAACAUACACUCCCUCCGUCCCAUAAUAUAAGAGUGUUUACUACAAAAACACUCUUAUAUUAUGUGACGGAGGGAGGGACGGAGAGAGUAUG	tae-miR1120a	Td_WEWseq_PGSB_v3_chr4A_Loc052985.14, Td_WEWseq_PGSB_v3_chr4A_Loc052985.12, sample12c25659_g1_i4, sample11c23171_g1_i3, LoCoTd_WEWseq_PGSB_v3_chr1B_Loc009851.1, sample8c24689_g2_i1, sample12c56766_g1_i1, sample12c6790_g1_i1, Td_WEWseq_PGSB_v3_chr5A_Loc064529.1, LoCoTd_WEWseq_PGSB_v3_chrUn_Loc110272.1, Td_WEWseq_PGSB_v3_chr5A_Loc064529.3, LoCoTd_WEWseq_PGSB_v3_chr3B_Loc042471.2, sample11c23171_g1_…	MAP kinase, SWIM partial, Endo-1,4-beta-xylanase C, glutathione transferase, Vignain, hypothetical protein F775_28689, predicted protein, protease Do-like 14, PAP-specific mitochondrial, F-box domain containing expressed, hypothetical protein BRADI_1g08157, ---NA---, UFG2, E2F transcription factor-like E2FE, unnamed protein product, TPR repeat-containing thioredoxin TTL1, 60S ribosomal L35a-1, hy…	Cleavage, Translation	Y	TREP942, ctgH_rep_0045, ctgD_rep_0052, TREP119	Copia, Mariner, CACTA	Retrotransposon, DNA-transposon	None
Low	miR1120-3p-23	TR1A	ACGUUCUUAUAUUAUGGGACAGAG	CUUCCCAUAAUACAAGAGUGUUU	UACAAAAUGAACCAAUCCCUCUUCCCAUAAUACAAGAGUGUUUUGAACACUUGUGUACUGUACAAAACGUUCUUAUAUUAUGGGACAGAGGGAGUAGCUGUUAAUGUAAG	tae-miR1120a	Td_WEWseq_PGSB_v3_chr4A_Loc052985.14, Td_WEWseq_PGSB_v3_chr4A_Loc052985.12, sample7c8487_g1_i1, sample12c25659_g1_i4, LoCoTd_WEWseq_PGSB_v3_chr6B_Loc088549.8, LoCoTd_WEWseq_PGSB_v3_chr1B_Loc009851.1, Td_WEWseq_PGSB_v3_chr4A_Loc052985.8, sample12c6790_g1_i1, sample11c38035_g1_i1, sample7c21083_g1_i1, LoCoTd_WEWseq_PGSB_v3_chr3B_Loc042471.2, sample7c16307_g1_i2, LoCoTd_WEWseq_PGSB_v3_chr4B_Loc06127…	vacuolar iron transporter homolog 1-like, hypothetical protein F775_28723, Vignain, hypothetical protein TRIUR3_21580, hypothetical protein TRIUR3_26253, protease Do-like 14, ---NA---, Laccase-15, E2F transcription factor-like E2FE, hypothetical protein TRIUR3_29643, solute carrier family 40 member chloroplastic-like, glutathione transferase, PREDICTED: uncharacterized protein LOC100846834, hypot…	Cleavage	Y	TREP766, ctgH_rep_0265	Mariner, CACTA	DNA-transposon	None
Low	miR1120-3p-24	TR1A	ACACUCUUAUAUUAUGGGAAGGAG	CCGUCCCAUAACAUAAGAGCAUUU	UAUAUUAACAGCUACUCCCUCCGUCCCAUAACAUAAGAGCAUUUUGUACAGUACACCAGUGUACAAAACACUCUUAUAUUAUGGGAAGGAGGGAUUGGUUCAUUGUGUAGC	tae-miR1120a	Td_WEWseq_PGSB_v3_chr4A_Loc052985.14, Td_WEWseq_PGSB_v3_chr4A_Loc052985.12, sample12c25659_g1_i4, LoCoTd_WEWseq_PGSB_v3_chr1B_Loc009851.1, sample11c20573_g1_i1, sample12c6790_g1_i1, Td_WEWseq_PGSB_v3_chr5A_Loc064529.1, Td_WEWseq_PGSB_v3_chr5A_Loc064529.3, LoCoTd_WEWseq_PGSB_v3_chr3B_Loc042471.2, sample11c20573_g1_i2, sample11c23568_g1_i1, sample12c48167_g1_i1, sample12c62647_g1_i1, Td_WEWseq_PGSB…	Endo-1,4-beta-xylanase C, glutathione transferase, PAP-specific mitochondrial, predicted protein, protease Do-like 14, hypothetical protein F775_28689, F-box domain containing expressed, hypothetical protein BRADI_1g08157, ---NA---, Peroxidase 70, UFG2, E2F transcription factor-like E2FE, unnamed protein product, TPR repeat-containing thioredoxin TTL1, serine threonine- kinase receptor, hypotheti…	Cleavage, Translation	Y	ctgH_rep_0320	Mariner	DNA-transposon	None
Low	miR1120-3p-25	TR1A	ACGUUCUUAUAUUAUGGGACAGAG	CUUCCCAUAAUACAAGAGUGUUU	UACACAAUGAACCAAUCCCUCUUCCCAUAAUACAAGAGUGUUUUGAACACUGGUGUACUGUACAAAACGUUCUUAUAUUAUGGGACAGAGGGAGUAGCUGUUACUGUAAG	tae-miR1120a	Td_WEWseq_PGSB_v3_chr4A_Loc052985.14, Td_WEWseq_PGSB_v3_chr4A_Loc052985.12, sample7c8487_g1_i1, sample12c25659_g1_i4, LoCoTd_WEWseq_PGSB_v3_chr6B_Loc088549.8, LoCoTd_WEWseq_PGSB_v3_chr1B_Loc009851.1, Td_WEWseq_PGSB_v3_chr4A_Loc052985.8, sample12c6790_g1_i1, sample11c38035_g1_i1, sample7c21083_g1_i1, LoCoTd_WEWseq_PGSB_v3_chr3B_Loc042471.2, sample7c16307_g1_i2, LoCoTd_WEWseq_PGSB_v3_chr4B_Loc06127…	vacuolar iron transporter homolog 1-like, hypothetical protein F775_28723, Vignain, hypothetical protein TRIUR3_21580, hypothetical protein TRIUR3_26253, protease Do-like 14, ---NA---, Laccase-15, E2F transcription factor-like E2FE, hypothetical protein TRIUR3_29643, solute carrier family 40 member chloroplastic-like, glutathione transferase, PREDICTED: uncharacterized protein LOC100846834, hypot…	Cleavage	Y	ctgH_rep_0265, ctgH_rep_0045	Copia, Mariner	Retrotransposon, DNA-transposon	None
Low	miR1120-3p-26	TR1A	ACUUUCUUAUAUUAUGGGACGGAG	CCGUCCCAUAAUAUUAGAACAUUUU	ACUAAUAUCCUAUACUCCCUCCGUCCCAUAAUAUUAGAACAUUUUUCAAGAUAAAACAACUUCGAAAACUUUCUUAUAUUAUGGGACGGAGCGAGUAGCAAAUAUGACACU	tae-miR1120a	sample12c22682_g2_i2, Td_WEWseq_PGSB_v3_chr4A_Loc052985.14, Td_WEWseq_PGSB_v3_chr4A_Loc052985.12, sample12c25659_g1_i4, LoCoTd_WEWseq_PGSB_v3_chr1B_Loc009851.1, sample8c24689_g2_i1, sample12c6790_g1_i1, sample11c38035_g1_i1, Td_WEWseq_PGSB_v3_chr5A_Loc064529.3, LoCoTd_WEWseq_PGSB_v3_chr3B_Loc042471.2, LoCoTd_WEWseq_PGSB_v3_chr4B_Loc061270.1, LoCoTd_WEWseq_PGSB_v3_chr2B_Loc026033.4, LoCoTd_WEWseq_…	hypothetical protein F775_28723, hypothetical protein TRIUR3_21580, TPR repeat-containing thioredoxin TTL1, protease Do-like 14, ---NA---, E2F transcription factor-like E2FE, hypothetical protein TRIUR3_29643, glutathione transferase, PREDICTED: uncharacterized protein LOC100846834, hypothetical protein F775_15184, hypothetical protein TRIUR3_17713, predicted protein, partial, unnamed protein pro…	Cleavage, Translation	Y	TREP890, rph7_rep_0443	Mariner, CACTA	DNA-transposon	None
Low	miR1120-3p-27	TR1A	ACGUUCUUAUAUUAUGGGACGGAA	CCGUCCCAUAAUAUAAGAGCGUUU	CUUAAUAAAACCUACUCCCUCCGUCCCAUAAUAUAAGAGCGUUUUUACACUAGUGUAGUGUCAAAAACGUUCUUAUAUUAUGGGACGGAAGGAGUAAUAUGCAUUAUAUU	tae-miR1120a	sample7c8487_g1_i1, sample12c6790_g1_i1, sample7c19381_g1_i3, sample7c15946_g1_i1, LoCoTd_WEWseq_PGSB_v3_chr3B_Loc044400.1, sample12c37381_g1_i1, sample8c24689_g2_i1, Td_WEWseq_PGSB_v3_chr2A_Loc015200.7, Td_WEWseq_PGSB_v3_chr1A_Loc000518.10, Td_WEWseq_PGSB_v3_chr1A_Loc000518.11, Td_WEWseq_PGSB_v3_chr1A_Loc000518.12, Td_WEWseq_PGSB_v3_chr1A_Loc000518.13, Td_WEWseq_PGSB_v3_chr1A_Loc000518.15, Td_WE…	hypothetical protein F775_28723, hypothetical protein TRIUR3_21580, hypothetical protein TRIUR3_26517, hypothetical protein TRIUR3_26253, TPR repeat-containing thioredoxin TTL1, serine threonine- kinase receptor, protease Do-like 14, Tyrosine N-monooxygenase, ---NA---, hypothetical protein TRIUR3_02342, Calcineurin subunit B, E2F transcription factor-like E2FE, hypothetical protein TRIUR3_02444, …	Cleavage, Translation	Y	TREP867, TREP3429	Mariner, CACTA	DNA-transposon	None
Low	miR1120-3p-28	TR1A	ACGUUCUUAUAUUAUGGGACGGAG	CUGUCCCAAAAUACAAGAAUGUUU	CAUGAUGUAUAAUACUCCCUCUGUCCCAAAAUACAAGAAUGUUUUUAACACUACACUAGUGUCAAAAACGUUCUUAUAUUAUGGGACGGAGGGAGUACAUCACUAUAUUGU	tae-miR1120a	Td_WEWseq_PGSB_v3_chr4A_Loc052985.14, sample7c11818_g1_i1, Td_WEWseq_PGSB_v3_chr4A_Loc052985.12, sample7c8487_g1_i1, sample12c25659_g1_i4, LoCoTd_WEWseq_PGSB_v3_chr1B_Loc009851.1, sample8c24689_g2_i1, LoCoTd_WEWseq_PGSB_v3_chr7A_Loc098474.1, sample12c6790_g1_i1, sample11c15863_g1_i2, Td_WEWseq_PGSB_v3_chr5A_Loc064529.1, sample11c38035_g1_i1, Td_WEWseq_PGSB_v3_chr5A_Loc064529.3, sample7c21083_g1_i…	vacuolar iron transporter homolog 1-like, hypothetical protein F775_28723, hypothetical protein TRIUR3_21580, hypothetical protein TRIUR3_26253, TPR repeat-containing thioredoxin TTL1, protease Do-like 14, Tyrosine N-monooxygenase, ---NA---, Calcineurin subunit B, E2F transcription factor-like E2FE, hypothetical protein TRIUR3_02444, hypothetical protein TRIUR3_29643, PREDICTED: polyubiquitin, pa…	Cleavage, Translation	Y	ctgB_rep_0061, rph7_rep_0443	Mariner, CACTA	DNA-transposon	None
Low	miR1120-3p-29	TR1A	ACGUUCUUAUAUUUUGGGACGGAG	CCGUACCAAAAUAUAAGAACGUUU	AUUGUUGUAUAUUACUCCCUCCGUACCAAAAUAUAAGAACGUUUUUGAUACUAUGCUAGUGUCAAAAACGUUCUUAUAUUUUGGGACGGAGGUAACAACAGACUAGCUACG	tae-miR1120a	Td_WEWseq_PGSB_v3_chr4A_Loc052985.14, Td_WEWseq_PGSB_v3_chr4A_Loc052985.12, sample12c25659_g1_i4, sample7c13132_g1_i2, LoCoTd_WEWseq_PGSB_v3_chr1B_Loc009851.1, sample8c24689_g2_i1, sample12c6790_g1_i1, Td_WEWseq_PGSB_v3_chr2A_Loc016492.2, sample11c38035_g1_i1, Td_WEWseq_PGSB_v3_chr5A_Loc064529.3, LoCoTd_WEWseq_PGSB_v3_chr3B_Loc042471.2, LoCoTd_WEWseq_PGSB_v3_chrUn_Loc108083.2, LoCoTd_WEWseq_PGSB_…	Transcription initiation factor TFIID subunit 13, hypothetical protein F775_08130, hypothetical protein F775_28723, hypothetical protein TRIUR3_21580, protease Do-like 14, hypothetical protein TRIUR3_04073, Tyrosine N-monooxygenase, ---NA---, E2F transcription factor-like E2FE, Os02g0668200, hypothetical protein TRIUR3_29643, solute carrier family 40 member chloroplastic-like, Metacaspase-5, glut…	Cleavage, Translation	Y	TREP884, rph7_rep_0443	Mariner, CACTA	DNA-transposon	None
Low	miR1120-3p-3	TR1A	ACACUCUUAUAUUAUGAAACGGAG	CCGUCCCAUAAUAUAAGAGUGUUU	UGAAGUAUUUUAUACUUCCUCCGUCCCAUAAUAUAAGAGUGUUUUUGACACUACAUUAGUGUAAAAAACACUCUUAUAUUAUGAAACGGAGGGAGUAGUUAUCAGGUGUUG	tae-miR1120a	LoCoTd_WEWseq_PGSB_v3_chr1B_Loc009851.1, sample12c56766_g1_i1, Td_WEWseq_PGSB_v3_chr7A_Loc096323.1, Td_WEWseq_PGSB_v3_chr7B_Loc104490.12, sample7c19381_g1_i3, LoCoTd_WEWseq_PGSB_v3_chr6A_Loc078950.1, Td_WEWseq_PGSB_v3_chrUn_Loc110488.1, sample7c41357_g1_i1, sample8c24689_g2_i1, sample7c25087_g4_i2, Td_WEWseq_PGSB_v3_chr5B_Loc071273.1, sample7c25087_g4_i1, sample7c24886_g1_i3, sample8c25377_g2_i1,…	Vignain, Cell division cycle 5, Endo-1,4-beta-xylanase C, 60S ribosomal L35a-1, hypothetical protein F775_28689, MAP kinase, F-box domain containing expressed, ---NA---, V-type proton ATPase subunit D-like, hypothetical protein TRIUR3_26517, FIDDLEHEAD very long chain fatty acid condensing enzyme FDH 1, ADP-ribosylation factor GTPase-activating AGD3, E2F transcription factor-like E2FE, S-adenosyl…	Cleavage, Translation	Y	TREP867, ctgH_rep_0045	Copia, Mariner	Retrotransposon, DNA-transposon	None
Low	miR1120-3p-30	TR1A	ACACUCUUAUAUUAUAGGACGGAG	CCAUCUCAUAAUAUAAGAGCGUUU	AUCUUUGAGGACUACUCCCUCCAUCUCAUAAUAUAAGAGCGUUUUGUGUCAAAAACACUCUUAUAUUAUAGGACGGAGGGAGUAAUAACUAUGUACCC	tae-miR1120a	Td_WEWseq_PGSB_v3_chr4A_Loc052985.14, Td_WEWseq_PGSB_v3_chr4A_Loc052985.12, sample7c8487_g1_i1, sample12c25659_g1_i4, LoCoTd_WEWseq_PGSB_v3_chr1B_Loc009851.1, sample8c24689_g2_i1, sample12c56766_g1_i1, sample12c50677_g1_i1, Td_WEWseq_PGSB_v3_chr5A_Loc064529.1, Td_WEWseq_PGSB_v3_chr5A_Loc064529.3, LoCoTd_WEWseq_PGSB_v3_chr3B_Loc042471.2, sample7c25087_g4_i2, sample12c48167_g1_i1, sample12c62647_g1…	hypothetical protein F775_07136, Endo-1,4-beta-xylanase C, glutathione transferase, PAP-specific mitochondrial, hypothetical protein TRIUR3_32845, protease Do-like 14, hypothetical protein F775_28689, F-box domain containing expressed, hypothetical protein BRADI_1g08157, ---NA---, predicted protein, UFG2, E2F transcription factor-like E2FE, unnamed protein product, TPR repeat-containing thioredox…	Cleavage, Translation	Y	TREP942	Mariner	DNA-transposon	None
Low	miR1120-3p-31	TR1A	ACAUUCUUAUAUUAUGGGACGGAG	UCAUCCCAUAAUAUAAGAGCAUUU	UCUUUUGUCUACUACUCCCUUCAUCCCAUAAUAUAAGAGCAUUUUUCACACUAAUCUAGUGUUAAAAACAUUCUUAUAUUAUGGGACGGAGAAACUCUAUGCUUAAGAAAA	tae-miR1120a	Td_WEWseq_PGSB_v3_chr4A_Loc052985.14, Td_WEWseq_PGSB_v3_chr4A_Loc052985.12, sample12c25659_g1_i4, LoCoTd_WEWseq_PGSB_v3_chr1B_Loc009851.1, sample8c24689_g2_i1, sample12c6790_g1_i1, sample11c38035_g1_i1, LoCoTd_WEWseq_PGSB_v3_chr3B_Loc042471.2, LoCoTd_WEWseq_PGSB_v3_chr4B_Loc061270.1, sample7c25087_g4_i2, sample12c48167_g1_i1, sample12c62647_g1_i1, sample7c15946_g1_i1, Td_WEWseq_PGSB_v3_chr4A_Loc0…	Vacuolar sorting-associated 26, hypothetical protein TRIUR3_29643, Endo-1,4-beta-xylanase C, glutathione transferase, PREDICTED: uncharacterized protein LOC100846834, PAP-specific mitochondrial, protease Do-like 14, hypothetical protein F775_28723, hypothetical protein F775_28689, F-box domain containing expressed, ---NA---, hypothetical protein TRIUR3_21580, Os02g0668200, UFG2, NBS1, E2F transcr…	Cleavage, Translation	Y	ctgD_rep_0052, sr2_rep_0154	Mariner, CACTA	DNA-transposon	None
Low	miR1120-3p-32	TR1A	ACACUCUUAUAUUAUGAAACGGAG	CUGUUUUCAAAUAUAAGAACGUUU	GCACCUAAGACGUACUCCCUCUGUUUUCAAAUAUAAGAACGUUUUUAACACUAUACUAGUGUCAGAAACACUCUUAUAUUAUGAAACGGAGGGAGUAUUUUUUUUAAUUAU	tae-miR1120a	LoCoTd_WEWseq_PGSB_v3_chr1B_Loc009851.1, sample12c56766_g1_i1, Td_WEWseq_PGSB_v3_chr7A_Loc096323.1, Td_WEWseq_PGSB_v3_chr7B_Loc104490.12, sample7c19381_g1_i3, LoCoTd_WEWseq_PGSB_v3_chr6A_Loc078950.1, Td_WEWseq_PGSB_v3_chrUn_Loc110488.1, sample7c41357_g1_i1, sample8c24689_g2_i1, sample7c25087_g4_i2, Td_WEWseq_PGSB_v3_chr5B_Loc071273.1, sample7c25087_g4_i1, sample7c24886_g1_i3, sample8c25377_g2_i1,…	Vignain, hypothetical protein TRIUR3_20993, Endo-1,4-beta-xylanase C, 60S ribosomal L35a-1, hypothetical protein F775_28689, MAP kinase, F-box domain containing expressed, ---NA---, V-type proton ATPase subunit D-like, hypothetical protein TRIUR3_26517, FIDDLEHEAD very long chain fatty acid condensing enzyme FDH 1, S-adenosylmethionine decarboxylase proenzyme, E2F transcription factor-like E2FE, …	Cleavage, Translation	Y	TREP914, ctgH_rep_0045	Copia, Mariner	Retrotransposon, DNA-transposon	None
Low	miR1120-3p-33	TR1A	ACGUUCUUAUAUUAUGGGACAGAG	CCGUCCCAUAAUAUAAGAACGUUU	AUCCAAAACAGAUACUCCCUCCGUCCCAUAAUAUAAGAACGUUUUUGACACUAGUGUAGUGCCAAAAACGUUCUUAUAUUAUGGGACAGAGGGCGUAAUAUAAUAGCAUGA	tae-miR1120a	Td_WEWseq_PGSB_v3_chr4A_Loc052985.14, Td_WEWseq_PGSB_v3_chr4A_Loc052985.12, sample7c8487_g1_i1, sample12c25659_g1_i4, LoCoTd_WEWseq_PGSB_v3_chr6B_Loc088549.8, LoCoTd_WEWseq_PGSB_v3_chr1B_Loc009851.1, Td_WEWseq_PGSB_v3_chr4A_Loc052985.8, sample12c6790_g1_i1, sample11c38035_g1_i1, sample7c21083_g1_i1, LoCoTd_WEWseq_PGSB_v3_chr3B_Loc042471.2, sample7c16307_g1_i2, LoCoTd_WEWseq_PGSB_v3_chr4B_Loc06127…	vacuolar iron transporter homolog 1-like, hypothetical protein F775_28723, Vignain, hypothetical protein TRIUR3_21580, hypothetical protein TRIUR3_26253, protease Do-like 14, ---NA---, Laccase-15, E2F transcription factor-like E2FE, hypothetical protein TRIUR3_29643, solute carrier family 40 member chloroplastic-like, glutathione transferase, PREDICTED: uncharacterized protein LOC100846834, hypot…	Cleavage	Y	rph7_rep_0061	Mariner	DNA-transposon	sRNA
Low	miR1120-3p-34	TR1A	ACACUCUUAUAUUAUGGGACGGAG	CUGUCCCAUAAUAUAAGAGCGUUU	UGUGCUAGCUAUUACUCCCUCUGUCCCAUAAUAUAAGAGCGUUUUUGAUACUACACUAGUAUAAAAACACUCUUAUAUUAUGGGACGGAGGGAGUACUAUAUAUGAUAAG	tae-miR1120a	Td_WEWseq_PGSB_v3_chr4A_Loc052985.14, Td_WEWseq_PGSB_v3_chr4A_Loc052985.12, sample7c8487_g1_i1, sample12c25659_g1_i4, LoCoTd_WEWseq_PGSB_v3_chr1B_Loc009851.1, sample8c24689_g2_i1, sample12c56766_g1_i1, sample12c6790_g1_i1, Td_WEWseq_PGSB_v3_chr5A_Loc064529.1, Td_WEWseq_PGSB_v3_chr5A_Loc064529.3, sample7c21083_g1_i1, LoCoTd_WEWseq_PGSB_v3_chr3B_Loc042471.2, sample12c51137_g1_i1, sample12c48143_g1_…	MAP kinase, Vignain, hypothetical protein TRIUR3_26253, TPR repeat-containing thioredoxin TTL1, hypothetical protein TRIUR3_20993, protease Do-like 14, PREDICTED: polyubiquitin, partial, ---NA---, E2F transcription factor-like E2FE, glutathione transferase, hypothetical protein F775_15184, F-box domain containing expressed, unnamed protein product, Short-chain dehydrogenase reductase 2, Vacuolar …	Cleavage, Translation	Y	rph7_rep_0061, rph7_rep_0443, TREP3429	Mariner, CACTA	DNA-transposon	sRNA
Low	miR1120-3p-35	TR1A	ACAUUCUUAUAUUAUGGGACGAAG	UCUUCCCAUAAUACAAGAGUGUUU	CUACAAAAUGAACCAAUCCCUCUUCCCAUAAUACAAGAGUGUUUUGAACACUGGUGUACUAUACAAAACAUUCUUAUAUUAUGGGACGAAGGGAGUAGCUGUUAAUGUAAG	tae-miR1120a	Td_WEWseq_PGSB_v3_chr4A_Loc052985.14, Td_WEWseq_PGSB_v3_chr4A_Loc052985.12, sample12c25659_g1_i4, LoCoTd_WEWseq_PGSB_v3_chr1B_Loc009851.1, sample8c24689_g2_i1, sample12c56766_g1_i1, sample7c15852_g2_i1, sample11c38035_g1_i1, Td_WEWseq_PGSB_v3_chr5A_Loc064529.3, LoCoTd_WEWseq_PGSB_v3_chr3B_Loc042471.2, sample12c51137_g1_i1, LoCoTd_WEWseq_PGSB_v3_chr4B_Loc061270.1, sample7c19381_g1_i3, sample7c2508…	vacuolar iron transporter homolog 1-like, hypothetical protein F775_28723, hypothetical protein TRIUR3_21580, hypothetical protein TRIUR3_26253, TPR repeat-containing thioredoxin TTL1, hypothetical protein TRIUR3_20993, protease Do-like 14, Vacuolar sorting-associated 26, ---NA---, V-type proton ATPase subunit D-like, E2F transcription factor-like E2FE, Os02g0668200, hypothetical protein TRIUR3_2…	Cleavage, Translation	Y	TREP766, ctgH_rep_0320	Mariner, CACTA	DNA-transposon	None
Low	miR1120-3p-36	TR1A	ACGUUCUUAUAUUAUGGGACGGAG	CUUCCCAUAAUACAAGAGUGUUU	UACAAAAUGAACCAAUCCCUCUUCCCAUAAUACAAGAGUGUUUUGAACAGUGGUGUACUGUACAAAACGUUCUUAUAUUAUGGGACGGAGGGAGUAGCUGUUAAUGUAAG	tae-miR1120a	Td_WEWseq_PGSB_v3_chr4A_Loc052985.14, sample7c11818_g1_i1, Td_WEWseq_PGSB_v3_chr4A_Loc052985.12, sample7c8487_g1_i1, sample12c25659_g1_i4, LoCoTd_WEWseq_PGSB_v3_chr1B_Loc009851.1, sample8c24689_g2_i1, LoCoTd_WEWseq_PGSB_v3_chr7A_Loc098474.1, sample12c6790_g1_i1, sample11c15863_g1_i2, Td_WEWseq_PGSB_v3_chr5A_Loc064529.1, sample11c38035_g1_i1, Td_WEWseq_PGSB_v3_chr5A_Loc064529.3, sample7c21083_g1_i…	vacuolar iron transporter homolog 1-like, hypothetical protein F775_28723, hypothetical protein TRIUR3_21580, hypothetical protein TRIUR3_26253, TPR repeat-containing thioredoxin TTL1, protease Do-like 14, Tyrosine N-monooxygenase, ---NA---, Calcineurin subunit B, E2F transcription factor-like E2FE, hypothetical protein TRIUR3_02444, hypothetical protein TRIUR3_29643, PREDICTED: polyubiquitin, pa…	Cleavage, Translation	Y	TREP766, ctgH_rep_0320	Mariner, CACTA	DNA-transposon	None
Low	miR1120-3p-37	TR1A	ACGUUCUUAUAUUUUGAGACAGAG	CCGUCCCAUAAUAUAAGAACGUUU	CUAGUAGUGGUGUACUACCUCCGUCCCAUAAUAUAAGAACGUUUUUGAUACUAGUGUAGUGUUAAAAACGUUCUUAUAUUUUGAGACAGAGGGAGUAAUUGUAGAGCGAGU	tae-miR1120a	sample12c25659_g1_i4, LoCoTd_WEWseq_PGSB_v3_chr1B_Loc009851.1, sample7c15852_g2_i1, sample11c38035_g1_i1, sample7c16307_g1_i2, sample7c19381_g1_i3, sample12c24146_g1_i1, sample8c19149_g1_i2, sample7c15946_g1_i1, LoCoTd_WEWseq_PGSB_v3_chr1A_Loc001536.5, sample8c20271_g1_i1, LoCoTd_WEWseq_PGSB_v3_chr1A_Loc001536.3, Td_WEWseq_PGSB_v3_chr1A_Loc000518.8, Td_WEWseq_PGSB_v3_chr1A_Loc000518.9, Td_WEWseq_…	disease resistance RPP13 1, solute carrier family 40 member chloroplastic-like, disease resistance RPP13 3, Metacaspase-5, hypothetical protein F775_28689, predicted protein, Tyrosine N-monooxygenase, Vignain, ---NA---, hypothetical protein TRIUR3_21580, hypothetical protein TRIUR3_32470, unnamed protein product, beta-carotene isomerase chloroplastic, cytochrome P450, hypothetical protein TRIUR3_…	Cleavage, Translation	Y	ctgB_rep_0061, rph7_rep_0443	Mariner, CACTA	DNA-transposon	None
Low	miR1120-3p-38	TR1A	ACGUUCUUAUAUUAUGGGACGGAA	CUGUCCCAUAAUAUAACAACGUUU	AAAAAACUUUCUUACUCCCUCUGUCCCAUAAUAUAACAACGUUUUUUACACUAGUGUAGUGUCAAAAACGUUCUUAUAUUAUGGGACGGAAGGAGUAGUUAGUAGUAGAAA	tae-miR1120a	sample7c8487_g1_i1, sample12c6790_g1_i1, sample7c19381_g1_i3, sample7c15946_g1_i1, LoCoTd_WEWseq_PGSB_v3_chr3B_Loc044400.1, sample12c37381_g1_i1, sample8c24689_g2_i1, Td_WEWseq_PGSB_v3_chr2A_Loc015200.7, Td_WEWseq_PGSB_v3_chr1A_Loc000518.10, Td_WEWseq_PGSB_v3_chr1A_Loc000518.11, Td_WEWseq_PGSB_v3_chr1A_Loc000518.12, Td_WEWseq_PGSB_v3_chr1A_Loc000518.13, Td_WEWseq_PGSB_v3_chr1A_Loc000518.15, Td_WE…	hypothetical protein F775_28723, hypothetical protein TRIUR3_21580, hypothetical protein TRIUR3_26517, hypothetical protein TRIUR3_26253, TPR repeat-containing thioredoxin TTL1, serine threonine- kinase receptor, protease Do-like 14, Tyrosine N-monooxygenase, ---NA---, hypothetical protein TRIUR3_02342, Calcineurin subunit B, E2F transcription factor-like E2FE, hypothetical protein TRIUR3_02444, …	Cleavage, Translation	Y	TREP867, ctgD_rep_0052	Mariner, CACTA	DNA-transposon	None
Low	miR1120-3p-39	TR1A	ACGUUCUUAUAUUAUGGGACAGAG	CCGUCCCGUAAUAUAAGAACGUUU	UAUCAUAUAUUGUACUCCCUCCGUCCCGUAAUAUAAGAACGUUUUUACACUAGUGUAGUGUUAAAAACGUUCUUAUAUUAUGGGACAGAGGAAGUAUAUAACAACGAAUA	tae-miR1120a	Td_WEWseq_PGSB_v3_chr4A_Loc052985.14, Td_WEWseq_PGSB_v3_chr4A_Loc052985.12, sample7c8487_g1_i1, sample12c25659_g1_i4, LoCoTd_WEWseq_PGSB_v3_chr6B_Loc088549.8, LoCoTd_WEWseq_PGSB_v3_chr1B_Loc009851.1, Td_WEWseq_PGSB_v3_chr4A_Loc052985.8, sample12c6790_g1_i1, sample11c38035_g1_i1, sample7c21083_g1_i1, LoCoTd_WEWseq_PGSB_v3_chr3B_Loc042471.2, sample7c16307_g1_i2, LoCoTd_WEWseq_PGSB_v3_chr4B_Loc06127…	vacuolar iron transporter homolog 1-like, hypothetical protein F775_28723, Vignain, hypothetical protein TRIUR3_21580, hypothetical protein TRIUR3_26253, protease Do-like 14, ---NA---, Laccase-15, E2F transcription factor-like E2FE, hypothetical protein TRIUR3_29643, solute carrier family 40 member chloroplastic-like, glutathione transferase, PREDICTED: uncharacterized protein LOC100846834, hypot…	Cleavage	Y	rph7_rep_0408	Mariner	DNA-transposon	None
Low	miR1120-3p-4	TR1A	ACAAUCUUAUAUUAUGGGACGGAG	CUGUCCUAUAAUAUAAGAGCAUUU	CACCCUAGUUUCUACUCCCUCUGUCCUAUAAUAUAAGAGCAUUUUUGACACUACACUAGUGUAAAAAACAAUCUUAUAUUAUGGGACGGAGGGAGUACAAUGGACUACUCG	tae-miR1120a	LoCoTd_WEWseq_PGSB_v3_chr3B_Loc042192.1, Td_WEWseq_PGSB_v3_chr4A_Loc052985.14, LoCoTd_WEWseq_PGSB_v3_chr3B_Loc042192.3, Td_WEWseq_PGSB_v3_chr4A_Loc052985.12, LoCoTd_WEWseq_PGSB_v3_chr3B_Loc042192.6, sample7c21083_g1_i1, LoCoTd_WEWseq_PGSB_v3_chr3B_Loc042471.2, sample8c17642_g1_i1, sample7c25087_g4_i2, sample12c48167_g1_i1, sample7c11818_g2_i1, sample12c30562_g1_i1, Td_WEWseq_PGSB_v3_chr4A_Loc0529…	Endo-1,4-beta-xylanase C, predicted protein, partial, hypothetical protein TRIUR3_04073, PAP-specific mitochondrial, predicted protein, hypothetical protein TRIUR3_22516, Putative UDP-glucosyltransferase, hypothetical protein F775_06520, F-box domain containing expressed, hypothetical protein F775_15184, ---NA---, UFG2, NBS1, 50S ribosomal L18, E2F transcription factor-like E2FE, unnamed protein …	Cleavage	Y	TREP867, rph7_rep_0443	Mariner, CACTA	DNA-transposon	None
Low	miR1120-3p-40	TR1A	ACACUCUUAUAUUAUGGGACGGAG	CCGUCCCAUAAUAUAAGAGCAUUU	CUUCUUCAAAGCUACUCCCUCCGUCCCAUAAUAUAAGAGCAUUUUUUAUACUACUAUAGUGUCAAAAACACUCUUAUAUUAUGGGACGGAGGGAUUAUUUUUUAUCUACUA	tae-miR1120a	Td_WEWseq_PGSB_v3_chr4A_Loc052985.14, Td_WEWseq_PGSB_v3_chr4A_Loc052985.12, sample7c8487_g1_i1, sample12c25659_g1_i4, LoCoTd_WEWseq_PGSB_v3_chr1B_Loc009851.1, sample8c24689_g2_i1, sample12c56766_g1_i1, sample12c6790_g1_i1, Td_WEWseq_PGSB_v3_chr5A_Loc064529.1, Td_WEWseq_PGSB_v3_chr5A_Loc064529.3, sample7c21083_g1_i1, LoCoTd_WEWseq_PGSB_v3_chr3B_Loc042471.2, sample12c51137_g1_i1, sample12c48143_g1_…	MAP kinase, Vignain, hypothetical protein TRIUR3_26253, TPR repeat-containing thioredoxin TTL1, hypothetical protein TRIUR3_20993, protease Do-like 14, PREDICTED: polyubiquitin, partial, ---NA---, E2F transcription factor-like E2FE, glutathione transferase, hypothetical protein F775_15184, F-box domain containing expressed, unnamed protein product, Short-chain dehydrogenase reductase 2, Vacuolar …	Cleavage, Translation	Y	ctgD_rep_0052, sr2_rep_0154	Mariner, CACTA	DNA-transposon	None
Low	miR1120-3p-41	TR1A	ACAUUCUUAUAUUAUGGGACAGAG	CUUCCCAUGAUACAAGAAUGUUU	UACAAAAUGAACCAAUCCCUCUUCCCAUGAUACAAGAAUGUUUUGAACACUGGUGUACUGUACAAAACAUUCUUAUAUUAUGGGACAGAGGGAGUAGUUGUUAAUGUAAG	tae-miR1120a	Td_WEWseq_PGSB_v3_chr4A_Loc052985.14, Td_WEWseq_PGSB_v3_chr4A_Loc052985.12, sample7c8487_g1_i1, sample12c25659_g1_i4, Td_WEWseq_PGSB_v3_chr4A_Loc052985.8, sample12c6790_g1_i1, sample11c38035_g1_i1, Td_WEWseq_PGSB_v3_chr1A_Loc000518.9, LoCoTd_WEWseq_PGSB_v3_chr3B_Loc042471.2, sample7c16307_g1_i2, LoCoTd_WEWseq_PGSB_v3_chr4B_Loc061270.1, Td_WEWseq_PGSB_v3_chr4A_Loc052985.7, Td_WEWseq_PGSB_v3_chr7B_…	vacuolar iron transporter homolog 1-like, hypothetical protein F775_28723, hypothetical protein TRIUR3_21580, hypothetical protein TRIUR3_26253, TPR repeat-containing thioredoxin TTL1, protease Do-like 14, ---NA---, FIDDLEHEAD very long chain fatty acid condensing enzyme FDH 1, E2F transcription factor-like E2FE, hypothetical protein TRIUR3_29643, solute carrier family 40 member chloroplastic-lik…	Cleavage, Translation	Y	TREP766, ctgH_rep_0265	Mariner, CACTA	DNA-transposon	None
Low	miR1120-3p-42	TR1A	ACACUCUUAUAUUAUGGGACGGAG	CUGUCCCAUAAUAUAAGAGCGUUU	CUGCUUAGCUUAUACUCCCUCUGUCCCAUAAUAUAAGAGCGUUUUUUACACUAGUGUAGUGGCAAAAACACUCUUAUAUUAUGGGACGGAGGGAGUACAUUAUACCUGUUA	tae-miR1120a	Td_WEWseq_PGSB_v3_chr4A_Loc052985.14, Td_WEWseq_PGSB_v3_chr4A_Loc052985.12, sample7c8487_g1_i1, sample12c25659_g1_i4, LoCoTd_WEWseq_PGSB_v3_chr1B_Loc009851.1, sample8c24689_g2_i1, sample12c56766_g1_i1, sample12c6790_g1_i1, Td_WEWseq_PGSB_v3_chr5A_Loc064529.1, Td_WEWseq_PGSB_v3_chr5A_Loc064529.3, sample7c21083_g1_i1, LoCoTd_WEWseq_PGSB_v3_chr3B_Loc042471.2, sample12c51137_g1_i1, sample12c48143_g1_…	MAP kinase, Vignain, hypothetical protein TRIUR3_26253, TPR repeat-containing thioredoxin TTL1, hypothetical protein TRIUR3_20993, protease Do-like 14, PREDICTED: polyubiquitin, partial, ---NA---, E2F transcription factor-like E2FE, glutathione transferase, hypothetical protein F775_15184, F-box domain containing expressed, unnamed protein product, Short-chain dehydrogenase reductase 2, Vacuolar …	Cleavage, Translation	Y	TREP867	Mariner	DNA-transposon	sRNA
Low	miR1120-3p-43	TR1A	ACGUUCUUAUAUUAUGGGACAGAG	CUUCCCAUAAUACAAGAGUGUUU	UACACAAUGAACCAAUCCCUCUUCCCAUAAUACAAGAGUGUUUCAAAUAUUGGUGUACUGUACAAAACGUUCUUAUAUUAUGGGACAGAGGGAGUAGCUGUUAAUGUAAG	tae-miR1120a	Td_WEWseq_PGSB_v3_chr4A_Loc052985.14, Td_WEWseq_PGSB_v3_chr4A_Loc052985.12, sample7c8487_g1_i1, sample12c25659_g1_i4, LoCoTd_WEWseq_PGSB_v3_chr6B_Loc088549.8, LoCoTd_WEWseq_PGSB_v3_chr1B_Loc009851.1, Td_WEWseq_PGSB_v3_chr4A_Loc052985.8, sample12c6790_g1_i1, sample11c38035_g1_i1, sample7c21083_g1_i1, LoCoTd_WEWseq_PGSB_v3_chr3B_Loc042471.2, sample7c16307_g1_i2, LoCoTd_WEWseq_PGSB_v3_chr4B_Loc06127…	vacuolar iron transporter homolog 1-like, hypothetical protein F775_28723, Vignain, hypothetical protein TRIUR3_21580, hypothetical protein TRIUR3_26253, protease Do-like 14, ---NA---, Laccase-15, E2F transcription factor-like E2FE, hypothetical protein TRIUR3_29643, solute carrier family 40 member chloroplastic-like, glutathione transferase, PREDICTED: uncharacterized protein LOC100846834, hypot…	Cleavage	Y	ctgC_rep_0047	Mariner	DNA-transposon	None
Low	miR1120-3p-44	TR1A	ACACUUUUAUAUUAUGAGACAGAG	CCGUUCCAUAAUAUGUAAAGUGUUU	UCAAUCAAAUACUACUACCUCCGUUCCAUAAUAUGUAAAGUGUUUUUGACACUGCAUUAGUGUAAGGAACACUUUUAUAUUAUGAGACAGAGGGAAUAGUAAAUUACAGUAG	tae-miR1120a	Td_WEWseq_PGSB_v3_chr4A_Loc052985.14, Td_WEWseq_PGSB_v3_chr4A_Loc052985.12, sample7c8487_g1_i1, sample12c25659_g1_i4, LoCoTd_WEWseq_PGSB_v3_chr1B_Loc009851.1, Td_WEWseq_PGSB_v3_chr4A_Loc052985.8, sample12c56766_g1_i1, sample12c6790_g1_i1, sample8c27568_g3_i2, sample8c27568_g3_i1, sample12c51137_g1_i1, sample8c71009_g1_i1, sample7c19381_g1_i3, sample7c25087_g4_i1, Td_WEWseq_PGSB_v3_chr2A_Loc016129…	MAP kinase, hypothetical protein OsJ_35113, Vignain, TPR repeat-containing thioredoxin TTL1, hypothetical protein TRIUR3_20993, protease Do-like 14, ---NA---, V-type proton ATPase subunit D-like, E2F transcription factor-like E2FE, glutathione transferase, F-box domain containing expressed, hypothetical protein F775_25180, unnamed protein product, hypothetical protein TRIUR3_20125, hypothetical p…	Cleavage, Translation	Y	TREP867	Mariner	DNA-transposon	None
Low	miR1120-3p-45	TR1A	GCAUUCUUAUAUUAUGGGACGGAG	CUGUCCCAUAAUAUAAGAACGUUU	UACACUAAUAAAUAAUCCCUCUGUCCCAUAAUAUAAGAACGUUUUUGACACUACACUAGUGUAAAAAGCAUUCUUAUAUUAUGGGACGGAGGGAGUAACAAUCAAGGAGAA	tae-miR1120a	Td_WEWseq_PGSB_v3_chr4A_Loc052985.14, Td_WEWseq_PGSB_v3_chr4A_Loc052985.12, sample12c25659_g1_i4, LoCoTd_WEWseq_PGSB_v3_chr1B_Loc009851.1, sample8c24689_g2_i1, sample11c38035_g1_i1, LoCoTd_WEWseq_PGSB_v3_chr3B_Loc042471.2, LoCoTd_WEWseq_PGSB_v3_chr4B_Loc061270.1, sample7c25087_g4_i2, sample12c48167_g1_i1, sample7c15946_g1_i1, Td_WEWseq_PGSB_v3_chr4A_Loc052985.7, Td_WEWseq_PGSB_v3_chrUn_Loc110488.…	hypothetical protein TRIUR3_29643, Endo-1,4-beta-xylanase C, PREDICTED: uncharacterized protein LOC100846834, PAP-specific mitochondrial, protease Do-like 14, hypothetical protein F775_28723, hypothetical protein F775_28689, F-box domain containing expressed, ---NA---, hypothetical protein TRIUR3_21580, Os02g0668200, UFG2, NBS1, E2F transcription factor-like E2FE, unnamed protein product, TPR rep…	Cleavage, Translation	Y	TREP867, ctgH_rep_0045, ctgD_rep_0052	Copia, Mariner, CACTA	Retrotransposon, DNA-transposon	sRNA
Low	miR1120-3p-46	TR1A	ACGUUCUUAUAUUAUGGGACGGAG	CCUCCCAUAAUAUAAGAGUGUUU	UACACAAUGAACCAAUCCCUCCUCCCAUAAUAUAAGAGUGUUUUGAACACUGGAGUACUGUACAAAACGUUCUUAUAUUAUGGGACGGAGGGAGUAGCUGUUAAUGUAAG	tae-miR1120a	Td_WEWseq_PGSB_v3_chr4A_Loc052985.14, sample7c11818_g1_i1, Td_WEWseq_PGSB_v3_chr4A_Loc052985.12, sample7c8487_g1_i1, sample12c25659_g1_i4, LoCoTd_WEWseq_PGSB_v3_chr1B_Loc009851.1, sample8c24689_g2_i1, LoCoTd_WEWseq_PGSB_v3_chr7A_Loc098474.1, sample12c6790_g1_i1, sample11c15863_g1_i2, Td_WEWseq_PGSB_v3_chr5A_Loc064529.1, sample11c38035_g1_i1, Td_WEWseq_PGSB_v3_chr5A_Loc064529.3, sample7c21083_g1_i…	vacuolar iron transporter homolog 1-like, hypothetical protein F775_28723, hypothetical protein TRIUR3_21580, hypothetical protein TRIUR3_26253, TPR repeat-containing thioredoxin TTL1, protease Do-like 14, Tyrosine N-monooxygenase, ---NA---, Calcineurin subunit B, E2F transcription factor-like E2FE, hypothetical protein TRIUR3_02444, hypothetical protein TRIUR3_29643, PREDICTED: polyubiquitin, pa…	Cleavage, Translation	Y	ctgH_rep_0320	Mariner	DNA-transposon	None
Low	miR1120-3p-47	TR1A	ACGUUCUUAUAUUAUGGGACGGAG	CUUCCCAUAAUACAAGAGUGUUU	UACAAAAUGAACCAAUCCCUCUUCCCAUAAUACAAGAGUGUUUUGAACAUUGGUGUACUGUACAAAACGUUCUUAUAUUAUGGGACGGAGGGAGUAGCUGUUAAUGUAAG	tae-miR1120a	Td_WEWseq_PGSB_v3_chr4A_Loc052985.14, sample7c11818_g1_i1, Td_WEWseq_PGSB_v3_chr4A_Loc052985.12, sample7c8487_g1_i1, sample12c25659_g1_i4, LoCoTd_WEWseq_PGSB_v3_chr1B_Loc009851.1, sample8c24689_g2_i1, LoCoTd_WEWseq_PGSB_v3_chr7A_Loc098474.1, sample12c6790_g1_i1, sample11c15863_g1_i2, Td_WEWseq_PGSB_v3_chr5A_Loc064529.1, sample11c38035_g1_i1, Td_WEWseq_PGSB_v3_chr5A_Loc064529.3, sample7c21083_g1_i…	vacuolar iron transporter homolog 1-like, hypothetical protein F775_28723, hypothetical protein TRIUR3_21580, hypothetical protein TRIUR3_26253, TPR repeat-containing thioredoxin TTL1, protease Do-like 14, Tyrosine N-monooxygenase, ---NA---, Calcineurin subunit B, E2F transcription factor-like E2FE, hypothetical protein TRIUR3_02444, hypothetical protein TRIUR3_29643, PREDICTED: polyubiquitin, pa…	Cleavage, Translation	Y	TREP766, ctgH_rep_0320	Mariner, CACTA	DNA-transposon	None
Low	miR1120-3p-48	TR1A	ACGUUCUUAUAUUAUGGGACGGAG	CCGUCCCAUAAUAUAAAAACAUUU	UGAGCUAAAUUUUACUCCCUCCGUCCCAUAAUAUAAAAACAUUUUUGAUACUACACUAGUAUAAAAAACGUUCUUAUAUUAUGGGACGGAGGGAGUAGCUUUUUUCUCCAC	tae-miR1120a	Td_WEWseq_PGSB_v3_chr4A_Loc052985.14, sample7c11818_g1_i1, Td_WEWseq_PGSB_v3_chr4A_Loc052985.12, sample7c8487_g1_i1, sample12c25659_g1_i4, LoCoTd_WEWseq_PGSB_v3_chr1B_Loc009851.1, sample8c24689_g2_i1, LoCoTd_WEWseq_PGSB_v3_chr7A_Loc098474.1, sample12c6790_g1_i1, sample11c15863_g1_i2, Td_WEWseq_PGSB_v3_chr5A_Loc064529.1, sample11c38035_g1_i1, Td_WEWseq_PGSB_v3_chr5A_Loc064529.3, sample7c21083_g1_i…	vacuolar iron transporter homolog 1-like, hypothetical protein F775_28723, hypothetical protein TRIUR3_21580, hypothetical protein TRIUR3_26253, TPR repeat-containing thioredoxin TTL1, protease Do-like 14, Tyrosine N-monooxygenase, ---NA---, Calcineurin subunit B, E2F transcription factor-like E2FE, hypothetical protein TRIUR3_02444, hypothetical protein TRIUR3_29643, PREDICTED: polyubiquitin, pa…	Cleavage, Translation	Y	rph7_rep_0334, ctgD_rep_0065, TREP3429	Mariner, CACTA	DNA-transposon	None
Low	miR1120-3p-49	TR1A	ACGUUCUUAUAUUAUGGGAUGGAG	CUGUCCCAUAAUAUAAGAACGUUU	AACGCUAUAUAUUACUCCCUCUGUCCCAUAAUAUAAGAACGUUUUUGGCACUACACUAGUGCCAAAAACGUUCUUAUAUUAUGGGAUGGAGGGAGUAUUUCCCUAUGAUGU	tae-miR1120a	sample12c6790_g1_i1, sample7c19381_g1_i3, LoCoTd_WEWseq_PGSB_v3_chr5A_Loc061897.1, sample7c15946_g1_i1, LoCoTd_WEWseq_PGSB_v3_chr3B_Loc044400.1, sample12c37381_g1_i1, sample8c24689_g2_i1, Td_WEWseq_PGSB_v3_chr2A_Loc015200.7, Td_WEWseq_PGSB_v3_chr1A_Loc000518.10, Td_WEWseq_PGSB_v3_chr1A_Loc000518.11, Td_WEWseq_PGSB_v3_chr1A_Loc000518.12, Td_WEWseq_PGSB_v3_chr1A_Loc000518.13, Td_WEWseq_PGSB_v3_chr1…	hypothetical protein F775_28723, hypothetical protein TRIUR3_21580, TPR repeat-containing thioredoxin TTL1, serine threonine- kinase receptor, protease Do-like 14, Tyrosine N-monooxygenase, ---NA---, E2F transcription factor-like E2FE, Os02g0668200, hypothetical protein TRIUR3_02444, hypothetical protein TRIUR3_29643, PREDICTED: polyubiquitin, partial, solute carrier family 40 member chloroplasti…	Cleavage, Translation	Y	rph7_rep_0061	Mariner	DNA-transposon	None
Low	miR1120-3p-5	TR1A	ACAUUUUUAUAUUAUGAGACGGAG	CGGUCCCAUAAUAUAAGAACGUUU	GUCCUUGUCUUUUACUCCCUCGGUCCCAUAAUAUAAGAACGUUUUUGACACUAGUGCAGUGUCAAAAACAUUUUUAUAUUAUGAGACGGAGGGAGUAGUAUACAUAUGUGC	tae-miR1120a	sample11c23826_g1_i1, Td_WEWseq_PGSB_v3_chr2A_Loc016129.1, LoCoTd_WEWseq_PGSB_v3_chr1B_Loc009851.1, sample12c56766_g1_i1, sample7c15852_g2_i1, sample8c27568_g3_i2, Td_WEWseq_PGSB_v3_chr7A_Loc096323.1, sample7c19381_g1_i3, LoCoTd_WEWseq_PGSB_v3_chr6A_Loc078950.1, sample7c15946_g1_i1, LoCoTd_WEWseq_PGSB_v3_chr3B_Loc044400.1, Td_WEWseq_PGSB_v3_chrUn_Loc110488.1, sample12c37381_g1_i1, sample7c41357_g…	vacuolar iron transporter homolog 1-like, MAP kinase, Vignain, hypothetical protein TRIUR3_26517, TPR repeat-containing thioredoxin TTL1, Calreticulin, hypothetical protein TRIUR3_20993, ---NA---, V-type proton ATPase subunit D-like, FIDDLEHEAD very long chain fatty acid condensing enzyme FDH 1, E2F transcription factor-like E2FE, hypothetical protein TRIUR3_29643, F-box domain containing express…	Cleavage, Translation	Y	TREP867, ctgD_rep_0052	Mariner, CACTA	DNA-transposon	None
Low	miR1120-3p-50	TR1A	ACAUUGUUAUAUUAUGGGAUGGAG	CUUCCCAUAAUACAAGAGUGUUU	UACAAAAUGAACCAAUCCCUCUUCCCAUAAUACAAGAGUGUUUUGAACACUGGUGUACUGUACAAAACAUUGUUAUAUUAUGGGAUGGAGGGAGUAGCUGUUAAUGUAAG	tae-miR1120a	sample12c48143_g1_i1, LoCoTd_WEWseq_PGSB_v3_chr7A_Loc098474.1, LoCoTd_WEWseq_PGSB_v3_chr2A_Loc015410.12, sample11c43280_g1_i1, LoCoTd_WEWseq_PGSB_v3_chr2A_Loc018628.2, LoCoTd_WEWseq_PGSB_v3_chr7A_Loc097268.9, LoCoTd_WEWseq_PGSB_v3_chr7A_Loc097268.8, Td_WEWseq_PGSB_v3_chr5B_Loc073529.1, LoCoTd_WEWseq_PGSB_v3_chr7A_Loc097268.18, Td_WEWseq_PGSB_v3_chr2A_Loc015200.7, LoCoTd_WEWseq_PGSB_v3_chr7A_Loc09…	Endo-1,4-beta-xylanase C, Peroxidase 70, Importin subunit beta-1, unnamed protein product, F-box domain containing expressed, serine threonine- kinase GCN2, hypothetical protein F775_25131, ---NA---, RNA-binding 34, predicted protein, UFG2, UDP-glycosyltransferase 85A3, Os02g0668200, hypothetical protein TRIUR3_20993, PREDICTED: polyubiquitin, partial	Cleavage, Translation	Y	TREP766, ctgA_rep_0293	Mariner, CACTA	DNA-transposon	None
Low	miR1120-3p-51	TR1A	ACAUUCUUAUAUUAUGGGACAGAG	CUGUCCCAUAAUAUAAGAACGUUU	AAAAAUAUGUGGUACUCCCUCUGUCCCAUAAUAUAAGAACGUUUUCGACACUAACACUAGUGUAGUGUCAAAAACAUUCUUAUAUUAUGGGACAGAGGGAUUAUAUCAUAAGGUUGC	tae-miR1120a	Td_WEWseq_PGSB_v3_chr4A_Loc052985.14, Td_WEWseq_PGSB_v3_chr4A_Loc052985.12, sample7c8487_g1_i1, sample12c25659_g1_i4, Td_WEWseq_PGSB_v3_chr4A_Loc052985.8, sample12c6790_g1_i1, sample11c38035_g1_i1, Td_WEWseq_PGSB_v3_chr1A_Loc000518.9, LoCoTd_WEWseq_PGSB_v3_chr3B_Loc042471.2, sample7c16307_g1_i2, LoCoTd_WEWseq_PGSB_v3_chr4B_Loc061270.1, Td_WEWseq_PGSB_v3_chr4A_Loc052985.7, Td_WEWseq_PGSB_v3_chr7B_…	vacuolar iron transporter homolog 1-like, hypothetical protein F775_28723, hypothetical protein TRIUR3_21580, hypothetical protein TRIUR3_26253, TPR repeat-containing thioredoxin TTL1, protease Do-like 14, ---NA---, FIDDLEHEAD very long chain fatty acid condensing enzyme FDH 1, E2F transcription factor-like E2FE, hypothetical protein TRIUR3_29643, solute carrier family 40 member chloroplastic-lik…	Cleavage, Translation	Y	TREP867	Mariner	DNA-transposon	sRNA
Low	miR1120-3p-52	TR1A	ACGUUCUUAUAUUAUGAGACGGAG	CUGUCCCAUAAUAUAAGAAUGUUU	AAACCUUUCUAUUACUCCCUCUGUCCCAUAAUAUAAGAAUGUUUUCGUCAUUAUAGUAAUAUUAAAAACGUUCUUAUAUUAUGAGACGGAGGAAGUACUUUUUUCGUAUGA	tae-miR1120a	sample12c6790_g1_i1, sample7c16307_g1_i2, sample11c23568_g1_i1, LoCoTd_WEWseq_PGSB_v3_chr6A_Loc078950.1, sample7c15946_g1_i1, LoCoTd_WEWseq_PGSB_v3_chr3B_Loc044400.1, sample12c37381_g1_i1, sample8c24689_g2_i1, Td_WEWseq_PGSB_v3_chr1A_Loc000518.10, Td_WEWseq_PGSB_v3_chr1A_Loc000518.11, Td_WEWseq_PGSB_v3_chr1A_Loc000518.12, Td_WEWseq_PGSB_v3_chr1A_Loc000518.13, Td_WEWseq_PGSB_v3_chr1A_Loc000518.15,…	hypothetical protein F775_28723, Vignain, hypothetical protein TRIUR3_21580, hypothetical protein TRIUR3_26517, TPR repeat-containing thioredoxin TTL1, Phosphoribosylformylglycinamidine cyclo- chloroplastic mitochondrial, hypothetical protein TRIUR3_20993, protease Do-like 14, Tyrosine N-monooxygenase, ---NA---, E2F transcription factor-like E2FE, hypothetical protein TRIUR3_02444, hypothetical p…	Cleavage, Translation	Y	ctgD_rep_0052, rph7_rep_0334	Mariner, CACTA	DNA-transposon	None
Low	miR1120-3p-53	TR1A	ACAUUCUUAUAUUCUGGGACAGAG	CCAUCCCAAAAUAUAAGAACGUUU	AAGUCUCAAUUCUACUCCCUCCAUCCCAAAAUAUAAGAACGUUUUUAACACUAACAUAGUAUCAAAAACAUUCUUAUAUUCUGGGACAGAGGGAGUACUAUACUAGUAGUA	tae-miR1120a	LoCoTd_WEWseq_PGSB_v3_chr7A_Loc095520.5, sample7c8487_g1_i1, sample12c25659_g1_i4, sample12c6790_g1_i1, Td_WEWseq_PGSB_v3_chr2A_Loc016492.2, LoCoTd_WEWseq_PGSB_v3_chr4A_Loc051108.7, LoCoTd_WEWseq_PGSB_v3_chr4A_Loc051108.6, LoCoTd_WEWseq_PGSB_v3_chr4A_Loc051108.5, LoCoTd_WEWseq_PGSB_v3_chr4A_Loc051108.4, LoCoTd_WEWseq_PGSB_v3_chr4A_Loc051108.3, LoCoTd_WEWseq_PGSB_v3_chr4A_Loc051108.2, LoCoTd_WEWse…	disease resistance RPP13 1, solute carrier family 40 member chloroplastic-like, glutathione transferase, Heat stress transcription factor A-2c, predicted protein, LRR receptor-like serine threonine- kinase, hypothetical protein BRADI_5g21870, Os02g0668200, ---NA---, hypothetical protein TRIUR3_32470, UFG2, LRR receptor kinase 1, E2F transcription factor-like E2FE, unnamed protein product, TPR rep…	Cleavage, Translation	Y	TREP884, ctgF_rep_0024	Mariner, CACTA	DNA-transposon	None
Low	miR1120-3p-54	TR1A	ACGUUUUUAUAUUAUGGGACGGAG	CUCUCCCAUAAUAUAAGAGCGUUU	GUAGAGUUCAACUACUCCCUCUCUCCCAUAAUAUAAGAGCGUUUUUACACUAGUAUAGUGUUAAAAACGUUUUUAUAUUAUGGGACGGAGGGAGUAGAUACGAGAGUGUG	tae-miR1120a	Td_WEWseq_PGSB_v3_chr4A_Loc052985.14, Td_WEWseq_PGSB_v3_chr4A_Loc052985.12, Td_WEWseq_PGSB_v3_chr1A_Loc000518.11, sample12c25659_g1_i4, LoCoTd_WEWseq_PGSB_v3_chr1B_Loc009851.1, sample8c24689_g2_i1, LoCoTd_WEWseq_PGSB_v3_chr7A_Loc098474.1, sample12c6790_g1_i1, sample11c49914_g1_i1, Td_WEWseq_PGSB_v3_chr5A_Loc064529.1, sample11c38035_g1_i1, Td_WEWseq_PGSB_v3_chr5A_Loc064529.3, sample7c21083_g1_i1, …	vacuolar iron transporter homolog 1-like, MAP kinase, hypothetical protein F775_28723, hypothetical protein TRIUR3_21580, hypothetical protein TRIUR3_26253, TPR repeat-containing thioredoxin TTL1, Tyrosine N-monooxygenase, protease Do-like 14, hypothetical protein TRIUR3_22516, ---NA---, E2F transcription factor-like E2FE, hypothetical protein TRIUR3_02444, hypothetical protein TRIUR3_29643, solu…	Cleavage, Translation	Y	TREP867	Mariner	DNA-transposon	None
Low	miR1120-3p-55	TR1A	ACAUUCUUGUAUUAUGGGACGGAG	CUUCCCAUAAUACAAGAGUGUUU	UACAAAAUGAACCAAUCCCUCUUCCCAUAAUACAAGAGUGUUUUGAACACUGGUGUACUGUACAAAACAUUCUUGUAUUAUGGGACGGAGGGAGUAGCUGUUAAUGUAAG	tae-miR1120a	Td_WEWseq_PGSB_v3_chr4A_Loc052985.14, Td_WEWseq_PGSB_v3_chr4A_Loc052985.12, sample12c25659_g1_i4, LoCoTd_WEWseq_PGSB_v3_chr1B_Loc009851.1, sample8c24689_g2_i1, sample11c38035_g1_i1, LoCoTd_WEWseq_PGSB_v3_chr3B_Loc042471.2, LoCoTd_WEWseq_PGSB_v3_chr4B_Loc061270.1, sample7c25087_g4_i2, LoCoTd_WEWseq_PGSB_v3_chr6A_Loc078950.1, sample7c15946_g1_i1, Td_WEWseq_PGSB_v3_chr4A_Loc052985.7, Td_WEWseq_PGSB_…	hypothetical protein TRIUR3_29643, Endo-1,4-beta-xylanase C, PREDICTED: uncharacterized protein LOC100846834, PAP-specific mitochondrial, predicted protein, protease Do-like 14, hypothetical protein F775_28723, hypothetical protein F775_28689, F-box domain containing expressed, ---NA---, hypothetical protein TRIUR3_21580, Os02g0668200, UFG2, NBS1, retrotransposon LINE subclass, E2F transcription …	Cleavage, Translation	Y	TREP766, ctgH_rep_0320	Mariner, CACTA	DNA-transposon	None
Low	miR1120-3p-56	TR1A	ACGUUCUUAUAUUAUGGGACAGAG	CCUUCCCAUAAUAUAAGUGUGUUU	UACACAAUGAACCAAUCUCUCCUUCCCAUAAUAUAAGUGUGUUUUGUACACUGGUGUACUGUACAAAACGUUCUUAUAUUAUGGGACAGAGGGAGUAGCUGUUAAUGUAAG	tae-miR1120a	Td_WEWseq_PGSB_v3_chr4A_Loc052985.14, Td_WEWseq_PGSB_v3_chr4A_Loc052985.12, sample7c8487_g1_i1, sample12c25659_g1_i4, LoCoTd_WEWseq_PGSB_v3_chr6B_Loc088549.8, LoCoTd_WEWseq_PGSB_v3_chr1B_Loc009851.1, Td_WEWseq_PGSB_v3_chr4A_Loc052985.8, sample12c6790_g1_i1, sample11c38035_g1_i1, sample7c21083_g1_i1, LoCoTd_WEWseq_PGSB_v3_chr3B_Loc042471.2, sample7c16307_g1_i2, LoCoTd_WEWseq_PGSB_v3_chr4B_Loc06127…	vacuolar iron transporter homolog 1-like, hypothetical protein F775_28723, Vignain, hypothetical protein TRIUR3_21580, hypothetical protein TRIUR3_26253, protease Do-like 14, ---NA---, Laccase-15, E2F transcription factor-like E2FE, hypothetical protein TRIUR3_29643, solute carrier family 40 member chloroplastic-like, glutathione transferase, PREDICTED: uncharacterized protein LOC100846834, hypot…	Cleavage	Y	ctgH_rep_0265	Mariner	DNA-transposon	None
Low	miR1120-3p-57	TR1A	ACGUUCUUAUAUUAUGGGACGGAG	CCGUCCCAUAAUGUAAGAACAUUU	AGACAUAAAUGAUACUCCCUCCGUCCCAUAAUGUAAGAACAUUUUUGACACUACACUAGUGUCAAAAACGUUCUUAUAUUAUGGGACGGAGGGAGUAGUGUUUUGCCCAAU	tae-miR1120a	Td_WEWseq_PGSB_v3_chr4A_Loc052985.14, sample7c11818_g1_i1, Td_WEWseq_PGSB_v3_chr4A_Loc052985.12, sample7c8487_g1_i1, sample12c25659_g1_i4, LoCoTd_WEWseq_PGSB_v3_chr1B_Loc009851.1, sample8c24689_g2_i1, LoCoTd_WEWseq_PGSB_v3_chr7A_Loc098474.1, sample12c6790_g1_i1, sample11c15863_g1_i2, Td_WEWseq_PGSB_v3_chr5A_Loc064529.1, sample11c38035_g1_i1, Td_WEWseq_PGSB_v3_chr5A_Loc064529.3, sample7c21083_g1_i…	vacuolar iron transporter homolog 1-like, hypothetical protein F775_28723, hypothetical protein TRIUR3_21580, hypothetical protein TRIUR3_26253, TPR repeat-containing thioredoxin TTL1, protease Do-like 14, Tyrosine N-monooxygenase, ---NA---, Calcineurin subunit B, E2F transcription factor-like E2FE, hypothetical protein TRIUR3_02444, hypothetical protein TRIUR3_29643, PREDICTED: polyubiquitin, pa…	Cleavage, Translation	Y	TREP867, TREP3429	Mariner, CACTA	DNA-transposon	None
Low	miR1120-3p-58	TR1A	ACACUCUUAUAUUAUGGGACGGAG	CCAUCCCAUAAUAUAAGAGCAUUU	CUACAACAAAAAUACUCCCUCCAUCCCAUAAUAUAAGAGCAUUUUUGACACUAGUGUAGUGUCGAAAACACUCUUAUAUUAUGGGACGGAGGGAUUAGUAAACAAGGGGCA	tae-miR1120a	Td_WEWseq_PGSB_v3_chr4A_Loc052985.14, Td_WEWseq_PGSB_v3_chr4A_Loc052985.12, sample7c8487_g1_i1, sample12c25659_g1_i4, LoCoTd_WEWseq_PGSB_v3_chr1B_Loc009851.1, sample8c24689_g2_i1, sample12c56766_g1_i1, sample12c6790_g1_i1, Td_WEWseq_PGSB_v3_chr5A_Loc064529.1, Td_WEWseq_PGSB_v3_chr5A_Loc064529.3, sample7c21083_g1_i1, LoCoTd_WEWseq_PGSB_v3_chr3B_Loc042471.2, sample12c51137_g1_i1, sample12c48143_g1_…	MAP kinase, Vignain, hypothetical protein TRIUR3_26253, TPR repeat-containing thioredoxin TTL1, hypothetical protein TRIUR3_20993, protease Do-like 14, PREDICTED: polyubiquitin, partial, ---NA---, E2F transcription factor-like E2FE, glutathione transferase, hypothetical protein F775_15184, F-box domain containing expressed, unnamed protein product, Short-chain dehydrogenase reductase 2, Vacuolar …	Cleavage, Translation	Y	ctgH_rep_0045, sr2_rep_0154	Copia, Mariner	Retrotransposon, DNA-transposon	None
Low	miR1120-3p-59	TR1A	ACAUUCUUAUAUUAUGGGACAGAG	CCGUCUCAUAAUAUAAGAACGUUU	AUACGAAAAAAGUACUUCCUCCGUCUCAUAAUAUAAGAACGUUUUUAAUAUUACUAUAAUGACGAAAACAUUCUUAUAUUAUGGGACAGAGGGAGUAAUAGAAAGGUUUUU	tae-miR1120a	Td_WEWseq_PGSB_v3_chr4A_Loc052985.14, Td_WEWseq_PGSB_v3_chr4A_Loc052985.12, sample7c8487_g1_i1, sample12c25659_g1_i4, Td_WEWseq_PGSB_v3_chr4A_Loc052985.8, sample12c6790_g1_i1, sample11c38035_g1_i1, Td_WEWseq_PGSB_v3_chr1A_Loc000518.9, LoCoTd_WEWseq_PGSB_v3_chr3B_Loc042471.2, sample7c16307_g1_i2, LoCoTd_WEWseq_PGSB_v3_chr4B_Loc061270.1, Td_WEWseq_PGSB_v3_chr4A_Loc052985.7, Td_WEWseq_PGSB_v3_chr7B_…	vacuolar iron transporter homolog 1-like, hypothetical protein F775_28723, hypothetical protein TRIUR3_21580, hypothetical protein TRIUR3_26253, TPR repeat-containing thioredoxin TTL1, protease Do-like 14, ---NA---, FIDDLEHEAD very long chain fatty acid condensing enzyme FDH 1, E2F transcription factor-like E2FE, hypothetical protein TRIUR3_29643, solute carrier family 40 member chloroplastic-lik…	Cleavage, Translation	Y	ctgD_rep_0052, rph7_rep_0334	Mariner, CACTA	DNA-transposon	None
Low	miR1120-3p-6	TR1A	ACAUUCUUAUAUUAUGGGACGGAG	CUAUCCCAAAAUAUAAGAACGUUU	GAAGAAGCCAUCUACCCCCUCUAUCCCAAAAUAUAAGAACGUUUUUAACACUACACUAGUAUAAAAACAUUCUUAUAUUAUGGGACGGAGGGAGUAGCUAAUAACUAUGG	tae-miR1120a	Td_WEWseq_PGSB_v3_chr4A_Loc052985.14, Td_WEWseq_PGSB_v3_chr4A_Loc052985.12, sample12c25659_g1_i4, LoCoTd_WEWseq_PGSB_v3_chr1B_Loc009851.1, sample8c24689_g2_i1, sample12c6790_g1_i1, sample11c38035_g1_i1, LoCoTd_WEWseq_PGSB_v3_chr3B_Loc042471.2, LoCoTd_WEWseq_PGSB_v3_chr4B_Loc061270.1, sample7c25087_g4_i2, sample12c48167_g1_i1, sample12c62647_g1_i1, sample7c15946_g1_i1, Td_WEWseq_PGSB_v3_chr4A_Loc0…	Vacuolar sorting-associated 26, hypothetical protein TRIUR3_29643, Endo-1,4-beta-xylanase C, glutathione transferase, PREDICTED: uncharacterized protein LOC100846834, PAP-specific mitochondrial, protease Do-like 14, hypothetical protein F775_28723, hypothetical protein F775_28689, F-box domain containing expressed, ---NA---, hypothetical protein TRIUR3_21580, Os02g0668200, UFG2, NBS1, E2F transcr…	Cleavage, Translation	Y	rph7_rep_0408	Mariner	DNA-transposon	None
Low	miR1120-3p-60	TR1A	ACGUUCUUAUAUUAUGGGACGGAG	CUUCCCAUAAUACAAGAGUGUUU	NNNNNNNNNNACCAAUCCCUCUUCCCAUAAUACAAGAGUGUUUUGAACACUGGUGUACUGUACAAAACGUUCUUAUAUUAUGGGACGGAGGGAGUAUCUGUUAAUGUAAG	tae-miR1120a	Td_WEWseq_PGSB_v3_chr4A_Loc052985.14, sample7c11818_g1_i1, Td_WEWseq_PGSB_v3_chr4A_Loc052985.12, sample7c8487_g1_i1, sample12c25659_g1_i4, LoCoTd_WEWseq_PGSB_v3_chr1B_Loc009851.1, sample8c24689_g2_i1, LoCoTd_WEWseq_PGSB_v3_chr7A_Loc098474.1, sample12c6790_g1_i1, sample11c15863_g1_i2, Td_WEWseq_PGSB_v3_chr5A_Loc064529.1, sample11c38035_g1_i1, Td_WEWseq_PGSB_v3_chr5A_Loc064529.3, sample7c21083_g1_i…	vacuolar iron transporter homolog 1-like, hypothetical protein F775_28723, hypothetical protein TRIUR3_21580, hypothetical protein TRIUR3_26253, TPR repeat-containing thioredoxin TTL1, protease Do-like 14, Tyrosine N-monooxygenase, ---NA---, Calcineurin subunit B, E2F transcription factor-like E2FE, hypothetical protein TRIUR3_02444, hypothetical protein TRIUR3_29643, PREDICTED: polyubiquitin, pa…	Cleavage, Translation	Y	ctgH_rep_0320	Mariner	DNA-transposon	None
Low	miR1120-3p-61	TR1A	ACAUUCUUAUAUAAUGGGACGAAG	UCUUCCCAUAAUACAAGAGUGUUU	CUACAAAAUGAACCAAUCCCUCUUCCCAUAAUACAAGAGUGUUUUGAACACGGGUGUACUGUACAAAACAUUCUUAUAUAAUGGGACGAAGGGAGUGGUUGUUAAUGUAAG	tae-miR1120a	Td_WEWseq_PGSB_v3_chr4A_Loc052985.14, Td_WEWseq_PGSB_v3_chr4A_Loc052985.12, LoCoTd_WEWseq_PGSB_v3_chr3A_Loc036862.1, sample12c25659_g1_i4, sample7c15852_g2_i1, sample11c24774_g2_i2, LoCoTd_WEWseq_PGSB_v3_chr3B_Loc042471.2, LoCoTd_WEWseq_PGSB_v3_chr4B_Loc061270.1, LoCoTd_WEWseq_PGSB_v3_chr3A_Loc036427.1, sample7c25087_g4_i2, LoCoTd_WEWseq_PGSB_v3_chr6A_Loc078950.1, sample12c62647_g1_i1, sample7c15…	disease resistance RPP13 3, Endo-1,4-beta-xylanase C, PREDICTED: uncharacterized protein LOC100846834, PAP-specific mitochondrial, predicted protein, hypothetical protein TRIUR3_22516, hypothetical protein F775_28723, F-box domain containing expressed, ---NA---, V-type proton ATPase subunit D-like, UFG2, hypothetical protein TRIUR3_02342, NBS1, E2F transcription factor-like E2FE, unnamed protein …	Cleavage, Translation	Y	TREP766, ctgH_rep_0320	Mariner, CACTA	DNA-transposon	None
Low	miR1120-3p-62	TR1A	ACGUUCUUAUAUUAUGGGAUGGAG	CUUCCCAUAAUACAAGAGUGUUU	UACAAAAUGAACCAAUCCCUCUUCCCAUAAUACAAGAGUGUUUUGAACACUAGCGUACUGUACAAAACGUUCUUAUAUUAUGGGAUGGAGGGAGUAGCUGUUAAUGUAAG	tae-miR1120a	sample12c6790_g1_i1, sample7c19381_g1_i3, LoCoTd_WEWseq_PGSB_v3_chr5A_Loc061897.1, sample7c15946_g1_i1, LoCoTd_WEWseq_PGSB_v3_chr3B_Loc044400.1, sample12c37381_g1_i1, sample8c24689_g2_i1, Td_WEWseq_PGSB_v3_chr2A_Loc015200.7, Td_WEWseq_PGSB_v3_chr1A_Loc000518.10, Td_WEWseq_PGSB_v3_chr1A_Loc000518.11, Td_WEWseq_PGSB_v3_chr1A_Loc000518.12, Td_WEWseq_PGSB_v3_chr1A_Loc000518.13, Td_WEWseq_PGSB_v3_chr1…	hypothetical protein F775_28723, hypothetical protein TRIUR3_21580, TPR repeat-containing thioredoxin TTL1, serine threonine- kinase receptor, protease Do-like 14, Tyrosine N-monooxygenase, ---NA---, E2F transcription factor-like E2FE, Os02g0668200, hypothetical protein TRIUR3_02444, hypothetical protein TRIUR3_29643, PREDICTED: polyubiquitin, partial, solute carrier family 40 member chloroplasti…	Cleavage, Translation	Y	TREP766, ctgA_rep_0293	Mariner, CACTA	DNA-transposon	None
Low	miR1120-3p-63	TR1A	ACGUUCUUAUAUUAUGAGACGGAG	CCGUCCCAUAAUAUAAGAACGUUU	AACAUUAACACCUACUCCCUCCGUCCCAUAAUAUAAGAACGUUUUUGACACUAGUGUAGUGUCAAAAACGUUCUUAUAUUAUGAGACGGAGGGAGUAAUACAUAAGCCCCU	tae-miR1120a	sample12c6790_g1_i1, sample7c16307_g1_i2, sample11c23568_g1_i1, LoCoTd_WEWseq_PGSB_v3_chr6A_Loc078950.1, sample7c15946_g1_i1, LoCoTd_WEWseq_PGSB_v3_chr3B_Loc044400.1, sample12c37381_g1_i1, sample8c24689_g2_i1, Td_WEWseq_PGSB_v3_chr1A_Loc000518.10, Td_WEWseq_PGSB_v3_chr1A_Loc000518.11, Td_WEWseq_PGSB_v3_chr1A_Loc000518.12, Td_WEWseq_PGSB_v3_chr1A_Loc000518.13, Td_WEWseq_PGSB_v3_chr1A_Loc000518.15,…	hypothetical protein F775_28723, Vignain, hypothetical protein TRIUR3_21580, hypothetical protein TRIUR3_26517, TPR repeat-containing thioredoxin TTL1, Phosphoribosylformylglycinamidine cyclo- chloroplastic mitochondrial, hypothetical protein TRIUR3_20993, protease Do-like 14, Tyrosine N-monooxygenase, ---NA---, E2F transcription factor-like E2FE, hypothetical protein TRIUR3_02444, hypothetical p…	Cleavage, Translation	Y	TREP867, ctgH_rep_0045	Copia, Mariner	Retrotransposon, DNA-transposon	None
Low	miR1120-3p-64	TR1A	ACGUUCUUAUAUUUUGAGACAGAG	CCGUCCCAUAAUAUAAGAACAUUU	ACUCUUUUGAUCUACUUUCUCCGUCCCAUAAUAUAAGAACAUUUUUAUACUAAUGUAGUGUUAAAAACGUUCUUAUAUUUUGAGACAGAGGAAGUACUAUUUUACAUGUU	tae-miR1120a	sample12c25659_g1_i4, LoCoTd_WEWseq_PGSB_v3_chr1B_Loc009851.1, sample7c15852_g2_i1, sample11c38035_g1_i1, sample7c16307_g1_i2, sample7c19381_g1_i3, sample12c24146_g1_i1, sample8c19149_g1_i2, sample7c15946_g1_i1, LoCoTd_WEWseq_PGSB_v3_chr1A_Loc001536.5, sample8c20271_g1_i1, LoCoTd_WEWseq_PGSB_v3_chr1A_Loc001536.3, Td_WEWseq_PGSB_v3_chr1A_Loc000518.8, Td_WEWseq_PGSB_v3_chr1A_Loc000518.9, Td_WEWseq_…	disease resistance RPP13 1, solute carrier family 40 member chloroplastic-like, disease resistance RPP13 3, Metacaspase-5, hypothetical protein F775_28689, predicted protein, Tyrosine N-monooxygenase, Vignain, ---NA---, hypothetical protein TRIUR3_21580, hypothetical protein TRIUR3_32470, unnamed protein product, beta-carotene isomerase chloroplastic, cytochrome P450, hypothetical protein TRIUR3_…	Cleavage, Translation	Y	rph7_rep_0408, ctgD_rep_0052	Mariner, CACTA	DNA-transposon	None
Low	miR1120-3p-65	TR1A	ACGUUCUUAUAUUAUGGGACGGAG	CCGUCCCAUAAUAUAAGAGCAUUU	AGUACUAUUUACUACUCCCUCCGUCCCAUAAUAUAAGAGCAUUUUUGACACUAGUGCCCUCCGUCCCAUAAUAUAAGAACAUUUUUGACACUACACUAGUGUCAAAAACGUUCUUAUAUUAUGGGACGGAGGGAGUAACUUGUUUUCAAAU	tae-miR1120a	Td_WEWseq_PGSB_v3_chr4A_Loc052985.14, sample7c11818_g1_i1, Td_WEWseq_PGSB_v3_chr4A_Loc052985.12, sample7c8487_g1_i1, sample12c25659_g1_i4, LoCoTd_WEWseq_PGSB_v3_chr1B_Loc009851.1, sample8c24689_g2_i1, LoCoTd_WEWseq_PGSB_v3_chr7A_Loc098474.1, sample12c6790_g1_i1, sample11c15863_g1_i2, Td_WEWseq_PGSB_v3_chr5A_Loc064529.1, sample11c38035_g1_i1, Td_WEWseq_PGSB_v3_chr5A_Loc064529.3, sample7c21083_g1_i…	vacuolar iron transporter homolog 1-like, hypothetical protein F775_28723, hypothetical protein TRIUR3_21580, hypothetical protein TRIUR3_26253, TPR repeat-containing thioredoxin TTL1, protease Do-like 14, Tyrosine N-monooxygenase, ---NA---, Calcineurin subunit B, E2F transcription factor-like E2FE, hypothetical protein TRIUR3_02444, hypothetical protein TRIUR3_29643, PREDICTED: polyubiquitin, pa…	Cleavage, Translation	Y	TREP867, rph7_rep_0443, TREP850	Mariner, CACTA	DNA-transposon	None
Low	miR1120-3p-66	TR1A	ACAUUCUUAUAUUAUGGGACGGAG	CUUCCCAUAAUACAAGAGUGUUU	GAACCAAUCCCUCUUCCCAUAAUACAAGAGUGUUUUGAACACUGGUGUACUAUACAAAACAUUCUUAUAUUAUGGGACGGAGGGAGUAGCUGUUAAUGUAAG	tae-miR1120a	Td_WEWseq_PGSB_v3_chr4A_Loc052985.14, Td_WEWseq_PGSB_v3_chr4A_Loc052985.12, sample12c25659_g1_i4, LoCoTd_WEWseq_PGSB_v3_chr1B_Loc009851.1, sample8c24689_g2_i1, sample12c6790_g1_i1, sample11c38035_g1_i1, LoCoTd_WEWseq_PGSB_v3_chr3B_Loc042471.2, LoCoTd_WEWseq_PGSB_v3_chr4B_Loc061270.1, sample7c25087_g4_i2, sample12c48167_g1_i1, sample12c62647_g1_i1, sample7c15946_g1_i1, Td_WEWseq_PGSB_v3_chr4A_Loc0…	Vacuolar sorting-associated 26, hypothetical protein TRIUR3_29643, Endo-1,4-beta-xylanase C, glutathione transferase, PREDICTED: uncharacterized protein LOC100846834, PAP-specific mitochondrial, protease Do-like 14, hypothetical protein F775_28723, hypothetical protein F775_28689, F-box domain containing expressed, ---NA---, hypothetical protein TRIUR3_21580, Os02g0668200, UFG2, NBS1, E2F transcr…	Cleavage, Translation	Y	ctgH_rep_0320	Mariner	DNA-transposon	None
Low	miR1120-3p-67	TR1A	ACGUUCUUAUAUUAUGGGACGGAG	CUUCCCAUAAUACAAGAGUGUUU	UACAAAAUGAACCAAUCCCUCUUCCCAUAAUACAAGAGUGUUUUGAACCCUGGUGCACUGUACAAAACGUUCUUAUAUUAUGGGACGGAGGGAGUAGCUGUUAAUGUAAG	tae-miR1120a	Td_WEWseq_PGSB_v3_chr4A_Loc052985.14, sample7c11818_g1_i1, Td_WEWseq_PGSB_v3_chr4A_Loc052985.12, sample7c8487_g1_i1, sample12c25659_g1_i4, LoCoTd_WEWseq_PGSB_v3_chr1B_Loc009851.1, sample8c24689_g2_i1, LoCoTd_WEWseq_PGSB_v3_chr7A_Loc098474.1, sample12c6790_g1_i1, sample11c15863_g1_i2, Td_WEWseq_PGSB_v3_chr5A_Loc064529.1, sample11c38035_g1_i1, Td_WEWseq_PGSB_v3_chr5A_Loc064529.3, sample7c21083_g1_i…	vacuolar iron transporter homolog 1-like, hypothetical protein F775_28723, hypothetical protein TRIUR3_21580, hypothetical protein TRIUR3_26253, TPR repeat-containing thioredoxin TTL1, protease Do-like 14, Tyrosine N-monooxygenase, ---NA---, Calcineurin subunit B, E2F transcription factor-like E2FE, hypothetical protein TRIUR3_02444, hypothetical protein TRIUR3_29643, PREDICTED: polyubiquitin, pa…	Cleavage, Translation	Y	TREP766, ctgH_rep_0320	Mariner, CACTA	DNA-transposon	None
Low	miR1120-3p-68	TR1A	ACGUUCUUAUAUUAUGGGACAGAG	CCGUCCCAUAAUAUAAGAACGUUU	CAUUCAAACAAGUACUCCCUCCGUCCCAUAAUAUAAGAACGUUUUUUACACUACACUAGUAUUAAAAACGUUCUUAUAUUAUGGGACAGAGGAAGUAACUAAUAAAAGCAA	tae-miR1120a	Td_WEWseq_PGSB_v3_chr4A_Loc052985.14, Td_WEWseq_PGSB_v3_chr4A_Loc052985.12, sample7c8487_g1_i1, sample12c25659_g1_i4, LoCoTd_WEWseq_PGSB_v3_chr6B_Loc088549.8, LoCoTd_WEWseq_PGSB_v3_chr1B_Loc009851.1, Td_WEWseq_PGSB_v3_chr4A_Loc052985.8, sample12c6790_g1_i1, sample11c38035_g1_i1, sample7c21083_g1_i1, LoCoTd_WEWseq_PGSB_v3_chr3B_Loc042471.2, sample7c16307_g1_i2, LoCoTd_WEWseq_PGSB_v3_chr4B_Loc06127…	vacuolar iron transporter homolog 1-like, hypothetical protein F775_28723, Vignain, hypothetical protein TRIUR3_21580, hypothetical protein TRIUR3_26253, protease Do-like 14, ---NA---, Laccase-15, E2F transcription factor-like E2FE, hypothetical protein TRIUR3_29643, solute carrier family 40 member chloroplastic-like, glutathione transferase, PREDICTED: uncharacterized protein LOC100846834, hypot…	Cleavage	Y	rph7_rep_0443, rph7_rep_0334	Mariner, CACTA	DNA-transposon	sRNA
Low	miR1120-3p-69	TR1A	ACAUUCUUAUAUUAUGGGACGGAG	UCUUCCCAUAAUACAAGAGUAUUU	CUACACAAUGAACUAAUCCUUCUUCCCAUAAUACAAGAGUAUUUUGAACACUGGUGUAUUGUACAAAACAUUCUUAUAUUAUGGGACGGAGGUAGUAGCUGUUAAUGUAAG	tae-miR1120a	Td_WEWseq_PGSB_v3_chr4A_Loc052985.14, Td_WEWseq_PGSB_v3_chr4A_Loc052985.12, sample12c25659_g1_i4, LoCoTd_WEWseq_PGSB_v3_chr1B_Loc009851.1, sample8c24689_g2_i1, sample12c6790_g1_i1, sample11c38035_g1_i1, LoCoTd_WEWseq_PGSB_v3_chr3B_Loc042471.2, LoCoTd_WEWseq_PGSB_v3_chr4B_Loc061270.1, sample7c25087_g4_i2, sample12c48167_g1_i1, sample12c62647_g1_i1, sample7c15946_g1_i1, Td_WEWseq_PGSB_v3_chr4A_Loc0…	Vacuolar sorting-associated 26, hypothetical protein TRIUR3_29643, Endo-1,4-beta-xylanase C, glutathione transferase, PREDICTED: uncharacterized protein LOC100846834, PAP-specific mitochondrial, protease Do-like 14, hypothetical protein F775_28723, hypothetical protein F775_28689, F-box domain containing expressed, ---NA---, hypothetical protein TRIUR3_21580, Os02g0668200, UFG2, NBS1, E2F transcr…	Cleavage, Translation	Y	ctgH_rep_0320	Mariner	DNA-transposon	None
Low	miR1120-3p-7	TR1A	ACGUUCUUAUAUUAUACGACGGAG	CUGUCCCAUAAUAUAAGAACGUUU	GGGACAAAAUAGUACUCCCUCUGUCCCAUAAUAUAAGAACGUUUUUGACACUAUAUUAGUGUCAAAAACGUUCUUAUAUUAUACGACGGAGAGAGUAGAUAAUUGCUUGAU	tae-miR1120a	sample12c6790_g1_i1, Td_WEWseq_PGSB_v3_chr4A_Loc052985.14, Td_WEWseq_PGSB_v3_chr4A_Loc052985.12, Td_WEWseq_PGSB_v3_chr1A_Loc000518.11, sample12c25659_g1_i4, LoCoTd_WEWseq_PGSB_v3_chr1B_Loc009851.1, sample8c24689_g2_i1, sample12c56766_g1_i1, sample12c50677_g1_i1, sample7c15852_g2_i1, sample11c38035_g1_i1, Td_WEWseq_PGSB_v3_chr5A_Loc064529.3, LoCoTd_WEWseq_PGSB_v3_chr3B_Loc042471.2, sample7c16307_g…	hypothetical protein F775_07136, hypothetical protein TRIUR3_32845, hypothetical protein F775_28723, Vignain, hypothetical protein TRIUR3_21580, Phosphoribosylformylglycinamidine cyclo- chloroplastic mitochondrial, protease Do-like 14, ---NA---, hypothetical protein TRIUR3_29643, solute carrier family 40 member chloroplastic-like, glutathione transferase, PREDICTED: uncharacterized protein LOC100…	Cleavage	Y	TREP914	Mariner	DNA-transposon	None
Low	miR1120-3p-70	TR1A	ACACUCUUAUAUUAUGGGACGGAG	UCAUCCCAUGAUAUAAGAGCGUUU	CAUCCUAAUUAGUACUCCCUUCAUCCCAUGAUAUAAGAGCGUUUUUGAAACUAGUGUAGUGUAAAAAACACUCUUAUAUUAUGGGACGGAGGGAGUAGCUCUUCUUUGUCA	tae-miR1120a	Td_WEWseq_PGSB_v3_chr4A_Loc052985.14, Td_WEWseq_PGSB_v3_chr4A_Loc052985.12, sample7c8487_g1_i1, sample12c25659_g1_i4, LoCoTd_WEWseq_PGSB_v3_chr1B_Loc009851.1, sample8c24689_g2_i1, sample12c56766_g1_i1, sample12c6790_g1_i1, Td_WEWseq_PGSB_v3_chr5A_Loc064529.1, Td_WEWseq_PGSB_v3_chr5A_Loc064529.3, sample7c21083_g1_i1, LoCoTd_WEWseq_PGSB_v3_chr3B_Loc042471.2, sample12c51137_g1_i1, sample12c48143_g1_…	MAP kinase, Vignain, hypothetical protein TRIUR3_26253, TPR repeat-containing thioredoxin TTL1, hypothetical protein TRIUR3_20993, protease Do-like 14, PREDICTED: polyubiquitin, partial, ---NA---, E2F transcription factor-like E2FE, glutathione transferase, hypothetical protein F775_15184, F-box domain containing expressed, unnamed protein product, Short-chain dehydrogenase reductase 2, Vacuolar …	Cleavage, Translation	Y	TREP916, ctgH_rep_0045, ctgD_rep_0065	Copia, Mariner, CACTA	Retrotransposon, DNA-transposon	None
Low	miR1120-3p-71	TR1A	ACAUUCUUAUAUUAUGGGACGGAG	CCCUCCCAUAAUAUAAGAACGUUU	GGAAUACUCAAAUACUCCCUCCCUCCCAUAAUAUAAGAACGUUUCUAACACUAUAGUAGUGUUAAAAACAUUCUUAUAUUAUGGGACGGAGGGAGUAUAUAAUAAAGAACC	tae-miR1120a	Td_WEWseq_PGSB_v3_chr4A_Loc052985.14, Td_WEWseq_PGSB_v3_chr4A_Loc052985.12, sample12c25659_g1_i4, LoCoTd_WEWseq_PGSB_v3_chr1B_Loc009851.1, sample8c24689_g2_i1, sample12c6790_g1_i1, sample11c38035_g1_i1, LoCoTd_WEWseq_PGSB_v3_chr3B_Loc042471.2, LoCoTd_WEWseq_PGSB_v3_chr4B_Loc061270.1, sample7c25087_g4_i2, sample12c48167_g1_i1, sample12c62647_g1_i1, sample7c15946_g1_i1, Td_WEWseq_PGSB_v3_chr4A_Loc0…	Vacuolar sorting-associated 26, hypothetical protein TRIUR3_29643, Endo-1,4-beta-xylanase C, glutathione transferase, PREDICTED: uncharacterized protein LOC100846834, PAP-specific mitochondrial, protease Do-like 14, hypothetical protein F775_28723, hypothetical protein F775_28689, F-box domain containing expressed, ---NA---, hypothetical protein TRIUR3_21580, Os02g0668200, UFG2, NBS1, E2F transcr…	Cleavage, Translation	Y	ctgD_rep_0052, rph7_rep_0334	Mariner, CACTA	DNA-transposon	None
Low	miR1120-3p-72	TR1A	ACGUUCUUAUAUUAUGGGACGGAG	CUUCCCAUAAUACAAGAGUGUUU	UACAAAAUGAACCAAUCCCUCUUCCCAUAAUACAAGAGUGUUUUGAACAAUGGUGUACUAUACAAAACGUUCUUAUAUUAUGGGACGGAGGGAGUAGCUGUUAAUGUAAG	tae-miR1120a	Td_WEWseq_PGSB_v3_chr4A_Loc052985.14, sample7c11818_g1_i1, Td_WEWseq_PGSB_v3_chr4A_Loc052985.12, sample7c8487_g1_i1, sample12c25659_g1_i4, LoCoTd_WEWseq_PGSB_v3_chr1B_Loc009851.1, sample8c24689_g2_i1, LoCoTd_WEWseq_PGSB_v3_chr7A_Loc098474.1, sample12c6790_g1_i1, sample11c15863_g1_i2, Td_WEWseq_PGSB_v3_chr5A_Loc064529.1, sample11c38035_g1_i1, Td_WEWseq_PGSB_v3_chr5A_Loc064529.3, sample7c21083_g1_i…	vacuolar iron transporter homolog 1-like, hypothetical protein F775_28723, hypothetical protein TRIUR3_21580, hypothetical protein TRIUR3_26253, TPR repeat-containing thioredoxin TTL1, protease Do-like 14, Tyrosine N-monooxygenase, ---NA---, Calcineurin subunit B, E2F transcription factor-like E2FE, hypothetical protein TRIUR3_02444, hypothetical protein TRIUR3_29643, PREDICTED: polyubiquitin, pa…	Cleavage, Translation	Y	TREP766, ctgH_rep_0320	Mariner, CACTA	DNA-transposon	None
Low	miR1120-3p-73	TR1A	ACGUUCUUAUAUUAUGGGACGGAG	CCGUCCCAUAAUAUAAGAACGUGU	GGACCUGGAUACUACUCCCUCCGUCCCAUAAUAUAAGAACGUGUAAUGUCAAAAACGUUCUUAUAUUAUGGGACGGUAAUGUCAAAAACGUUCUUAUAUUAUGGGACGGUAAUGUCAAAAACGUUCUUAUAUUAUGGGACGGAGGGAGUAGUAGUAUUGCCAGA	tae-miR1120a	Td_WEWseq_PGSB_v3_chr4A_Loc052985.14, sample7c11818_g1_i1, Td_WEWseq_PGSB_v3_chr4A_Loc052985.12, sample7c8487_g1_i1, sample12c25659_g1_i4, LoCoTd_WEWseq_PGSB_v3_chr1B_Loc009851.1, sample8c24689_g2_i1, LoCoTd_WEWseq_PGSB_v3_chr7A_Loc098474.1, sample12c6790_g1_i1, sample11c15863_g1_i2, Td_WEWseq_PGSB_v3_chr5A_Loc064529.1, sample11c38035_g1_i1, Td_WEWseq_PGSB_v3_chr5A_Loc064529.3, sample7c21083_g1_i…	vacuolar iron transporter homolog 1-like, hypothetical protein F775_28723, hypothetical protein TRIUR3_21580, hypothetical protein TRIUR3_26253, TPR repeat-containing thioredoxin TTL1, protease Do-like 14, Tyrosine N-monooxygenase, ---NA---, Calcineurin subunit B, E2F transcription factor-like E2FE, hypothetical protein TRIUR3_02444, hypothetical protein TRIUR3_29643, PREDICTED: polyubiquitin, pa…	Cleavage, Translation	Y	TREP942, TREP850	Mariner	DNA-transposon	None
Low	miR1120-3p-74	TR1A	ACACUCUUAUAUUAUGGGACGGAG	CCGUUUCAUAAUAUAAGAGUGUUU	ACACCUGAUAACUACUCCCUCCGUUUCAUAAUAUAAGAGUGUUUUUUACACUAAUGUAGUGUCAAAAACACUCUUAUAUUAUGGGACGGAGGAAGUAUAAAAUACUUCAUC	tae-miR1120a	Td_WEWseq_PGSB_v3_chr4A_Loc052985.14, Td_WEWseq_PGSB_v3_chr4A_Loc052985.12, sample7c8487_g1_i1, sample12c25659_g1_i4, LoCoTd_WEWseq_PGSB_v3_chr1B_Loc009851.1, sample8c24689_g2_i1, sample12c56766_g1_i1, sample12c6790_g1_i1, Td_WEWseq_PGSB_v3_chr5A_Loc064529.1, Td_WEWseq_PGSB_v3_chr5A_Loc064529.3, sample7c21083_g1_i1, LoCoTd_WEWseq_PGSB_v3_chr3B_Loc042471.2, sample12c51137_g1_i1, sample12c48143_g1_…	MAP kinase, Vignain, hypothetical protein TRIUR3_26253, TPR repeat-containing thioredoxin TTL1, hypothetical protein TRIUR3_20993, protease Do-like 14, PREDICTED: polyubiquitin, partial, ---NA---, E2F transcription factor-like E2FE, glutathione transferase, hypothetical protein F775_15184, F-box domain containing expressed, unnamed protein product, Short-chain dehydrogenase reductase 2, Vacuolar …	Cleavage, Translation	Y	TREP867, ctgH_rep_0045	Copia, Mariner	Retrotransposon, DNA-transposon	None
Low	miR1120-3p-75	TR1A	ACGUUCUUAUAUUAUGGGACGGAG	CUUCCCAUAAUACAAGAGUGUUU	UACAAAUUGAACCAAUCCCUCUUCCCAUAAUACAAGAGUGUUUUGAACACUGGUGUACUUUAAAAAACGUUCUUAUAUUAUGGGACGGAGGGAGUAGCUAUUAAUGUAAG	tae-miR1120a	Td_WEWseq_PGSB_v3_chr4A_Loc052985.14, sample7c11818_g1_i1, Td_WEWseq_PGSB_v3_chr4A_Loc052985.12, sample7c8487_g1_i1, sample12c25659_g1_i4, LoCoTd_WEWseq_PGSB_v3_chr1B_Loc009851.1, sample8c24689_g2_i1, LoCoTd_WEWseq_PGSB_v3_chr7A_Loc098474.1, sample12c6790_g1_i1, sample11c15863_g1_i2, Td_WEWseq_PGSB_v3_chr5A_Loc064529.1, sample11c38035_g1_i1, Td_WEWseq_PGSB_v3_chr5A_Loc064529.3, sample7c21083_g1_i…	vacuolar iron transporter homolog 1-like, hypothetical protein F775_28723, hypothetical protein TRIUR3_21580, hypothetical protein TRIUR3_26253, TPR repeat-containing thioredoxin TTL1, protease Do-like 14, Tyrosine N-monooxygenase, ---NA---, Calcineurin subunit B, E2F transcription factor-like E2FE, hypothetical protein TRIUR3_02444, hypothetical protein TRIUR3_29643, PREDICTED: polyubiquitin, pa…	Cleavage, Translation	Y	ctgH_rep_0320	Mariner	DNA-transposon	None
Low	miR1120-3p-76	TR1A	ACGUUCUUAUAUUAUGGGACGGAG	CAGUCCCAUAAUAUAAGAACGUUU	AUAAUUCAUACGUACUCCCUCAGUCCCAUAAUAUAAGAACGUUUUUGACACUACACUAGUGUCAAAAACGUUCUUAUAUUAUGGGACGGAGGGAGUAUAAUGUUAUGAUUC	tae-miR1120a	Td_WEWseq_PGSB_v3_chr4A_Loc052985.14, sample7c11818_g1_i1, Td_WEWseq_PGSB_v3_chr4A_Loc052985.12, sample7c8487_g1_i1, sample12c25659_g1_i4, LoCoTd_WEWseq_PGSB_v3_chr1B_Loc009851.1, sample8c24689_g2_i1, LoCoTd_WEWseq_PGSB_v3_chr7A_Loc098474.1, sample12c6790_g1_i1, sample11c15863_g1_i2, Td_WEWseq_PGSB_v3_chr5A_Loc064529.1, sample11c38035_g1_i1, Td_WEWseq_PGSB_v3_chr5A_Loc064529.3, sample7c21083_g1_i…	vacuolar iron transporter homolog 1-like, hypothetical protein F775_28723, hypothetical protein TRIUR3_21580, hypothetical protein TRIUR3_26253, TPR repeat-containing thioredoxin TTL1, protease Do-like 14, Tyrosine N-monooxygenase, ---NA---, Calcineurin subunit B, E2F transcription factor-like E2FE, hypothetical protein TRIUR3_02444, hypothetical protein TRIUR3_29643, PREDICTED: polyubiquitin, pa…	Cleavage, Translation	Y	TREP867	Mariner	DNA-transposon	None
Low	miR1120-3p-77	TR1A	ACGUUCUUAUAUUACGGGACGGAG	CUGUCCCAUAAUAUAAGAACUGUUU	UUAUUUUGUAAAUACUUCCUCUGUCCCAUAAUAUAAGAACUGUUUUACCACCAGUGUAGUGGCGAAAACGUUCUUAUAUUACGGGACGGAGGGAGUAUUAAAUAGCCAAAU	tae-miR1120a	Td_WEWseq_PGSB_v3_chr4A_Loc052985.14, Td_WEWseq_PGSB_v3_chr4A_Loc052985.12, sample7c8487_g1_i1, sample12c25659_g1_i4, LoCoTd_WEWseq_PGSB_v3_chrUn_Loc108083.2, LoCoTd_WEWseq_PGSB_v3_chr1B_Loc009851.1, sample8c24689_g2_i1, LoCoTd_WEWseq_PGSB_v3_chr7A_Loc098474.1, sample12c6790_g1_i1, Td_WEWseq_PGSB_v3_chr5A_Loc064529.1, sample11c38035_g1_i1, Td_WEWseq_PGSB_v3_chr5A_Loc064529.3, Td_WEWseq_PGSB_v3_ch…	hypothetical protein F775_28723, hypothetical protein TRIUR3_21580, hypothetical protein TRIUR3_26253, TPR repeat-containing thioredoxin TTL1, protease Do-like 14, Tyrosine N-monooxygenase, ---NA---, E2F transcription factor-like E2FE, hypothetical protein TRIUR3_02444, hypothetical protein TRIUR3_29643, PREDICTED: polyubiquitin, partial, solute carrier family 40 member chloroplastic-like, glutat…	Cleavage, Translation	Y	TREP867	Mariner	DNA-transposon	None
Low	miR1120-3p-78	TR1A	ACAUUCUUAUAUUAUGGGACAGAG	CCGUCCCAUAAUAUAAGAACGUUU	UAUCUUUCUUCGUACUCCCUCCGUCCCAUAAUAUAAGAACGUUUCUGACACUAGUGUAGUGCCAAAAACAUUCUUAUAUUAUGGGACAGAGGGAGUACUAGUAUUUAUUGC	tae-miR1120a	Td_WEWseq_PGSB_v3_chr4A_Loc052985.14, Td_WEWseq_PGSB_v3_chr4A_Loc052985.12, sample7c8487_g1_i1, sample12c25659_g1_i4, Td_WEWseq_PGSB_v3_chr4A_Loc052985.8, sample12c6790_g1_i1, sample11c38035_g1_i1, Td_WEWseq_PGSB_v3_chr1A_Loc000518.9, LoCoTd_WEWseq_PGSB_v3_chr3B_Loc042471.2, sample7c16307_g1_i2, LoCoTd_WEWseq_PGSB_v3_chr4B_Loc061270.1, Td_WEWseq_PGSB_v3_chr4A_Loc052985.7, Td_WEWseq_PGSB_v3_chr7B_…	vacuolar iron transporter homolog 1-like, hypothetical protein F775_28723, hypothetical protein TRIUR3_21580, hypothetical protein TRIUR3_26253, TPR repeat-containing thioredoxin TTL1, protease Do-like 14, ---NA---, FIDDLEHEAD very long chain fatty acid condensing enzyme FDH 1, E2F transcription factor-like E2FE, hypothetical protein TRIUR3_29643, solute carrier family 40 member chloroplastic-lik…	Cleavage, Translation	Y	ctgD_rep_0052, rph7_rep_0061	Mariner, CACTA	DNA-transposon	sRNA
Low	miR1120-3p-79	TR1A	ACAUUCUUAUAUUAUGGGACGGAG	CCGUCUCAUAAUAUAAGAACGUUU	CCAAGUGUGACCUACUCCCCCCGUCUCAUAAUAUAAGAACGUUUUUAACACUAGUGUAGUGUCAAAAACAUUCUUAUAUUAUGGGACGGAGGGAGUACUUUUCAGUAAAAA	tae-miR1120a	Td_WEWseq_PGSB_v3_chr4A_Loc052985.14, Td_WEWseq_PGSB_v3_chr4A_Loc052985.12, sample12c25659_g1_i4, LoCoTd_WEWseq_PGSB_v3_chr1B_Loc009851.1, sample8c24689_g2_i1, sample12c6790_g1_i1, sample11c38035_g1_i1, LoCoTd_WEWseq_PGSB_v3_chr3B_Loc042471.2, LoCoTd_WEWseq_PGSB_v3_chr4B_Loc061270.1, sample7c25087_g4_i2, sample12c48167_g1_i1, sample12c62647_g1_i1, sample7c15946_g1_i1, Td_WEWseq_PGSB_v3_chr4A_Loc0…	Vacuolar sorting-associated 26, hypothetical protein TRIUR3_29643, Endo-1,4-beta-xylanase C, glutathione transferase, PREDICTED: uncharacterized protein LOC100846834, PAP-specific mitochondrial, protease Do-like 14, hypothetical protein F775_28723, hypothetical protein F775_28689, F-box domain containing expressed, ---NA---, hypothetical protein TRIUR3_21580, Os02g0668200, UFG2, NBS1, E2F transcr…	Cleavage, Translation	Y	TREP867	Mariner	DNA-transposon	None
Low	miR1120-3p-8	TR1A	ACGUUUUUAUAUUAUGGGACGGAG	CUGUUUCAAAAUAUAAGAACGUUU	AUACCUCCUAUCUACUCCCUCUGUUUCAAAAUAUAAGAACGUUUUUAACACCACACCAGUGUCAAAAACGUUUUUAUAUUAUGGGACGGAGGAAGUAGAAAAUAUAUGAAC	tae-miR1120a	Td_WEWseq_PGSB_v3_chr4A_Loc052985.14, Td_WEWseq_PGSB_v3_chr4A_Loc052985.12, Td_WEWseq_PGSB_v3_chr1A_Loc000518.11, sample12c25659_g1_i4, LoCoTd_WEWseq_PGSB_v3_chr1B_Loc009851.1, sample8c24689_g2_i1, LoCoTd_WEWseq_PGSB_v3_chr7A_Loc098474.1, sample12c6790_g1_i1, sample11c49914_g1_i1, Td_WEWseq_PGSB_v3_chr5A_Loc064529.1, sample11c38035_g1_i1, Td_WEWseq_PGSB_v3_chr5A_Loc064529.3, sample7c21083_g1_i1, …	vacuolar iron transporter homolog 1-like, MAP kinase, hypothetical protein F775_28723, hypothetical protein TRIUR3_21580, hypothetical protein TRIUR3_26253, TPR repeat-containing thioredoxin TTL1, Tyrosine N-monooxygenase, protease Do-like 14, hypothetical protein TRIUR3_22516, ---NA---, E2F transcription factor-like E2FE, hypothetical protein TRIUR3_02444, hypothetical protein TRIUR3_29643, solu…	Cleavage, Translation	Y	ctgB_rep_0061, ctgD_rep_0052	Mariner, CACTA	DNA-transposon	None
Low	miR1120-3p-80	TR1A	ACAUUCUUAUAUUAUGGGACGGAG	CUUCCCAUAAUACAAGAGUGUUU	UACAAAAUGAACCAAUCCCUCUUCCCAUAAUACAAGAGUGUUUUGAACACUGGUGUACUGUAUAAAACAUUCUUAUAUUAUGGGACGGAGGGAGUAGCUGUUAAUGUAAG	tae-miR1120a	Td_WEWseq_PGSB_v3_chr4A_Loc052985.14, Td_WEWseq_PGSB_v3_chr4A_Loc052985.12, sample12c25659_g1_i4, LoCoTd_WEWseq_PGSB_v3_chr1B_Loc009851.1, sample8c24689_g2_i1, sample12c6790_g1_i1, sample11c38035_g1_i1, LoCoTd_WEWseq_PGSB_v3_chr3B_Loc042471.2, LoCoTd_WEWseq_PGSB_v3_chr4B_Loc061270.1, sample7c25087_g4_i2, sample12c48167_g1_i1, sample12c62647_g1_i1, sample7c15946_g1_i1, Td_WEWseq_PGSB_v3_chr4A_Loc0…	Vacuolar sorting-associated 26, hypothetical protein TRIUR3_29643, Endo-1,4-beta-xylanase C, glutathione transferase, PREDICTED: uncharacterized protein LOC100846834, PAP-specific mitochondrial, protease Do-like 14, hypothetical protein F775_28723, hypothetical protein F775_28689, F-box domain containing expressed, ---NA---, hypothetical protein TRIUR3_21580, Os02g0668200, UFG2, NBS1, E2F transcr…	Cleavage, Translation	Y	TREP766, ctgH_rep_0320	Mariner, CACTA	DNA-transposon	None
Low	miR1120-3p-81	TR1A	ACGUUCUUAUAUUAUGGGACAGAG	CCGUCCCAUAAUAUAAGAACGUUU	ACAACAGCAAGCUACUCCCUCCGUCCCAUAAUAUAAGAACGUUUUUGACACUCGUUUAGUGUCAAAAACGUUCUUAUAUUAUGGGACAGAGGGAGUAGUAAGCUACUAGUU	tae-miR1120a	Td_WEWseq_PGSB_v3_chr4A_Loc052985.14, Td_WEWseq_PGSB_v3_chr4A_Loc052985.12, sample7c8487_g1_i1, sample12c25659_g1_i4, LoCoTd_WEWseq_PGSB_v3_chr6B_Loc088549.8, LoCoTd_WEWseq_PGSB_v3_chr1B_Loc009851.1, Td_WEWseq_PGSB_v3_chr4A_Loc052985.8, sample12c6790_g1_i1, sample11c38035_g1_i1, sample7c21083_g1_i1, LoCoTd_WEWseq_PGSB_v3_chr3B_Loc042471.2, sample7c16307_g1_i2, LoCoTd_WEWseq_PGSB_v3_chr4B_Loc06127…	vacuolar iron transporter homolog 1-like, hypothetical protein F775_28723, Vignain, hypothetical protein TRIUR3_21580, hypothetical protein TRIUR3_26253, protease Do-like 14, ---NA---, Laccase-15, E2F transcription factor-like E2FE, hypothetical protein TRIUR3_29643, solute carrier family 40 member chloroplastic-like, glutathione transferase, PREDICTED: uncharacterized protein LOC100846834, hypot…	Cleavage	Y	rph7_rep_0061	Mariner	DNA-transposon	sRNA
Low	miR1120-3p-82	TR1A	ACGUUCUUAUAUUAUGGGACGGAG	CUUCCCAUAAUACAAGAGUGUUU	UACACAAUGAACCAAUCCCUCUUCCCAUAAUACAAGAGUGUUUUGAACACUGGUGUACUGUACAAAACGUUCUUAUAUUAUGGGACGGAGGGAGUAGCCGUUAAUGUAAG	tae-miR1120a	Td_WEWseq_PGSB_v3_chr4A_Loc052985.14, sample7c11818_g1_i1, Td_WEWseq_PGSB_v3_chr4A_Loc052985.12, sample7c8487_g1_i1, sample12c25659_g1_i4, LoCoTd_WEWseq_PGSB_v3_chr1B_Loc009851.1, sample8c24689_g2_i1, LoCoTd_WEWseq_PGSB_v3_chr7A_Loc098474.1, sample12c6790_g1_i1, sample11c15863_g1_i2, Td_WEWseq_PGSB_v3_chr5A_Loc064529.1, sample11c38035_g1_i1, Td_WEWseq_PGSB_v3_chr5A_Loc064529.3, sample7c21083_g1_i…	vacuolar iron transporter homolog 1-like, hypothetical protein F775_28723, hypothetical protein TRIUR3_21580, hypothetical protein TRIUR3_26253, TPR repeat-containing thioredoxin TTL1, protease Do-like 14, Tyrosine N-monooxygenase, ---NA---, Calcineurin subunit B, E2F transcription factor-like E2FE, hypothetical protein TRIUR3_02444, hypothetical protein TRIUR3_29643, PREDICTED: polyubiquitin, pa…	Cleavage, Translation	Y	ctgH_rep_0045, ctgH_rep_0320	Copia, Mariner	Retrotransposon, DNA-transposon	None
Low	miR1120-3p-83	TR1A	ACAUUCUUAUAUUAUGGGACAGAG	CUUCCCAUAAUACAAGAGUGUUU	UACAAAAUGAACCAAUCCCUCUUCCCAUAAUACAAGAGUGUUUUGAACACUGGUGUACUUUACAAAACAUUCUUAUAUUAUGGGACAGAGGGAGUAGCUGUUAAUGUAAG	tae-miR1120a	Td_WEWseq_PGSB_v3_chr4A_Loc052985.14, Td_WEWseq_PGSB_v3_chr4A_Loc052985.12, sample7c8487_g1_i1, sample12c25659_g1_i4, Td_WEWseq_PGSB_v3_chr4A_Loc052985.8, sample12c6790_g1_i1, sample11c38035_g1_i1, Td_WEWseq_PGSB_v3_chr1A_Loc000518.9, LoCoTd_WEWseq_PGSB_v3_chr3B_Loc042471.2, sample7c16307_g1_i2, LoCoTd_WEWseq_PGSB_v3_chr4B_Loc061270.1, Td_WEWseq_PGSB_v3_chr4A_Loc052985.7, Td_WEWseq_PGSB_v3_chr7B_…	vacuolar iron transporter homolog 1-like, hypothetical protein F775_28723, hypothetical protein TRIUR3_21580, hypothetical protein TRIUR3_26253, TPR repeat-containing thioredoxin TTL1, protease Do-like 14, ---NA---, FIDDLEHEAD very long chain fatty acid condensing enzyme FDH 1, E2F transcription factor-like E2FE, hypothetical protein TRIUR3_29643, solute carrier family 40 member chloroplastic-lik…	Cleavage, Translation	Y	TREP766, ctgH_rep_0320	Mariner, CACTA	DNA-transposon	None
Low	miR1120-3p-84	TR1A	ACAUUCUUAUAUUAUGGGACAGAG	CUGUCCCAUAAUAUAAAAACGUUU	CUGGCAGCUAAGUACUCCCUCUGUCCCAUAAUAUAAAAACGUUUUUGACAUUAAAUAUAGUGUCAAAAACAUUCUUAUAUUAUGGGACAGAGGAAAUAUAUGCGUGCAGUGU	tae-miR1120a	Td_WEWseq_PGSB_v3_chr4A_Loc052985.14, Td_WEWseq_PGSB_v3_chr4A_Loc052985.12, sample7c8487_g1_i1, sample12c25659_g1_i4, Td_WEWseq_PGSB_v3_chr4A_Loc052985.8, sample12c6790_g1_i1, sample11c38035_g1_i1, Td_WEWseq_PGSB_v3_chr1A_Loc000518.9, LoCoTd_WEWseq_PGSB_v3_chr3B_Loc042471.2, sample7c16307_g1_i2, LoCoTd_WEWseq_PGSB_v3_chr4B_Loc061270.1, Td_WEWseq_PGSB_v3_chr4A_Loc052985.7, Td_WEWseq_PGSB_v3_chr7B_…	vacuolar iron transporter homolog 1-like, hypothetical protein F775_28723, hypothetical protein TRIUR3_21580, hypothetical protein TRIUR3_26253, TPR repeat-containing thioredoxin TTL1, protease Do-like 14, ---NA---, FIDDLEHEAD very long chain fatty acid condensing enzyme FDH 1, E2F transcription factor-like E2FE, hypothetical protein TRIUR3_29643, solute carrier family 40 member chloroplastic-lik…	Cleavage, Translation	Y	TREP867	Mariner	DNA-transposon	None
Low	miR1120-3p-85	TR1A	ACGUUCUUAUAUUAUGGGACGGAG	CUGUCCCAAAAUAUAAGAACGUUU	AGAAAUGAUAACUACUCCCUCUGUCCCAAAAUAUAAGAACGUUUUUAACACUACACUAGUGUCAAAAACGUUCUUAUAUUAUGGGACGGAGGGAGUAUUAUUUUAGCUUCA	tae-miR1120a	Td_WEWseq_PGSB_v3_chr4A_Loc052985.14, sample7c11818_g1_i1, Td_WEWseq_PGSB_v3_chr4A_Loc052985.12, sample7c8487_g1_i1, sample12c25659_g1_i4, LoCoTd_WEWseq_PGSB_v3_chr1B_Loc009851.1, sample8c24689_g2_i1, LoCoTd_WEWseq_PGSB_v3_chr7A_Loc098474.1, sample12c6790_g1_i1, sample11c15863_g1_i2, Td_WEWseq_PGSB_v3_chr5A_Loc064529.1, sample11c38035_g1_i1, Td_WEWseq_PGSB_v3_chr5A_Loc064529.3, sample7c21083_g1_i…	vacuolar iron transporter homolog 1-like, hypothetical protein F775_28723, hypothetical protein TRIUR3_21580, hypothetical protein TRIUR3_26253, TPR repeat-containing thioredoxin TTL1, protease Do-like 14, Tyrosine N-monooxygenase, ---NA---, Calcineurin subunit B, E2F transcription factor-like E2FE, hypothetical protein TRIUR3_02444, hypothetical protein TRIUR3_29643, PREDICTED: polyubiquitin, pa…	Cleavage, Translation	Y	ctgB_rep_0061	Mariner	DNA-transposon	None
Low	miR1120-3p-86	TR1A	ACGUUCUUAUAUUAUGGGACGGAG	CCGUCCCACAAUAUAAGAACAGUUU	UAAAGCUUUAUAUACUCCCUCCGUCCCACAAUAUAAGAACAGUUUUGACACUAUACUAGUGUAAAAAACGUUCUUAUAUUAUGGGACGGAGGGAGUACAUUGCAUUGUAUA	tae-miR1120a	Td_WEWseq_PGSB_v3_chr4A_Loc052985.14, sample7c11818_g1_i1, Td_WEWseq_PGSB_v3_chr4A_Loc052985.12, sample7c8487_g1_i1, sample12c25659_g1_i4, LoCoTd_WEWseq_PGSB_v3_chr1B_Loc009851.1, sample8c24689_g2_i1, LoCoTd_WEWseq_PGSB_v3_chr7A_Loc098474.1, sample12c6790_g1_i1, sample11c15863_g1_i2, Td_WEWseq_PGSB_v3_chr5A_Loc064529.1, sample11c38035_g1_i1, Td_WEWseq_PGSB_v3_chr5A_Loc064529.3, sample7c21083_g1_i…	vacuolar iron transporter homolog 1-like, hypothetical protein F775_28723, hypothetical protein TRIUR3_21580, hypothetical protein TRIUR3_26253, TPR repeat-containing thioredoxin TTL1, protease Do-like 14, Tyrosine N-monooxygenase, ---NA---, Calcineurin subunit B, E2F transcription factor-like E2FE, hypothetical protein TRIUR3_02444, hypothetical protein TRIUR3_29643, PREDICTED: polyubiquitin, pa…	Cleavage, Translation	Y	TREP867, ctgH_rep_0045	Copia, Mariner	Retrotransposon, DNA-transposon	None
Low	miR1120-3p-87	TR1A	ACGUUCUUAUAUUAUGGGACGGAG	CUUCCCAUAAUACAAGAGUGUUU	UACACAAUGGACCAAUCCCUCUUCCCAUAAUACAAGAGUGUUUUGAACACUGGUGUACUGUACAAAACGUUCUUAUAUUAUGGGACGGAGGGAGUAGUUGUUAAUGUAAG	tae-miR1120a	Td_WEWseq_PGSB_v3_chr4A_Loc052985.14, sample7c11818_g1_i1, Td_WEWseq_PGSB_v3_chr4A_Loc052985.12, sample7c8487_g1_i1, sample12c25659_g1_i4, LoCoTd_WEWseq_PGSB_v3_chr1B_Loc009851.1, sample8c24689_g2_i1, LoCoTd_WEWseq_PGSB_v3_chr7A_Loc098474.1, sample12c6790_g1_i1, sample11c15863_g1_i2, Td_WEWseq_PGSB_v3_chr5A_Loc064529.1, sample11c38035_g1_i1, Td_WEWseq_PGSB_v3_chr5A_Loc064529.3, sample7c21083_g1_i…	vacuolar iron transporter homolog 1-like, hypothetical protein F775_28723, hypothetical protein TRIUR3_21580, hypothetical protein TRIUR3_26253, TPR repeat-containing thioredoxin TTL1, protease Do-like 14, Tyrosine N-monooxygenase, ---NA---, Calcineurin subunit B, E2F transcription factor-like E2FE, hypothetical protein TRIUR3_02444, hypothetical protein TRIUR3_29643, PREDICTED: polyubiquitin, pa…	Cleavage, Translation	Y	ctgH_rep_0320	Mariner	DNA-transposon	None
Low	miR1120-3p-88	TR1A	ACAUUCUUAUAUUAUGGGACGGAG	CUUCCCAUAAUACAAGAGUGUUU	UACAAAAUGAAACAAUCCCUCUUCCCAUAAUACAAGAGUGUUUUGAACACUGGUGUACUGUACAAAACAUUCUUAUAUUAUGGGACGGAGGGAGUAGCUAUUAAUGUAAG	tae-miR1120a	Td_WEWseq_PGSB_v3_chr4A_Loc052985.14, Td_WEWseq_PGSB_v3_chr4A_Loc052985.12, sample12c25659_g1_i4, LoCoTd_WEWseq_PGSB_v3_chr1B_Loc009851.1, sample8c24689_g2_i1, sample12c6790_g1_i1, sample11c38035_g1_i1, LoCoTd_WEWseq_PGSB_v3_chr3B_Loc042471.2, LoCoTd_WEWseq_PGSB_v3_chr4B_Loc061270.1, sample7c25087_g4_i2, sample12c48167_g1_i1, sample12c62647_g1_i1, sample7c15946_g1_i1, Td_WEWseq_PGSB_v3_chr4A_Loc0…	Vacuolar sorting-associated 26, hypothetical protein TRIUR3_29643, Endo-1,4-beta-xylanase C, glutathione transferase, PREDICTED: uncharacterized protein LOC100846834, PAP-specific mitochondrial, protease Do-like 14, hypothetical protein F775_28723, hypothetical protein F775_28689, F-box domain containing expressed, ---NA---, hypothetical protein TRIUR3_21580, Os02g0668200, UFG2, NBS1, E2F transcr…	Cleavage, Translation	Y	ctgH_rep_0045, ctgH_rep_0320	Copia, Mariner	Retrotransposon, DNA-transposon	None
Low	miR1120-3p-89	TR1A	ACAUUCUUAUAUUAUGGGAUGGAG	CUUCCCAUGAUACAAGAAUGUUU	UACAAAAUGAACCAAUCCCUCUUCCCAUGAUACAAGAAUGUUUUGAACAUUGGUGUACUGUACAAAACAUUCUUAUAUUAUGGGAUGGAGGGAGUAGCUGUUAAUGUAAG	tae-miR1120a	Td_WEWseq_PGSB_v3_chr4A_Loc052985.14, Td_WEWseq_PGSB_v3_chr4A_Loc052985.12, sample12c25659_g1_i4, LoCoTd_WEWseq_PGSB_v3_chr1B_Loc009851.1, sample11c20573_g1_i1, sample11c38035_g1_i1, LoCoTd_WEWseq_PGSB_v3_chr3B_Loc042471.2, LoCoTd_WEWseq_PGSB_v3_chr4B_Loc061270.1, sample7c25087_g4_i2, sample12c48167_g1_i1, LoCoTd_WEWseq_PGSB_v3_chr5A_Loc061897.1, sample7c15946_g1_i1, Td_WEWseq_PGSB_v3_chr4A_Loc05…	hypothetical protein F775_28723, hypothetical protein TRIUR3_21580, TPR repeat-containing thioredoxin TTL1, serine threonine- kinase receptor, protease Do-like 14, ---NA---, E2F transcription factor-like E2FE, Os02g0668200, hypothetical protein TRIUR3_29643, PREDICTED: uncharacterized protein LOC100846834, F-box domain containing expressed, UDP-glycosyltransferase 85A3, unnamed protein product, h…	Cleavage, Translation	Y	TREP766, ctgA_rep_0293	Mariner, CACTA	DNA-transposon	None
Low	miR1120-3p-9	TR1A	ACGUUCAUAUAUUAUGGGACGGAG	CUGUCCCAUAAUAUAAGAACAUUU	UUUGUAGAAUCUUACUCCCUCUGUCCCAUAAUAUAAGAACAUUUUUGUCACUAGUUUAGUGUAAAAAAACGUUCAUAUAUUAUGGGACGGAGGGAGUACUUGCUAUUUCAUG	tae-miR1120a	Td_WEWseq_PGSB_v3_chr4A_Loc052985.14, Td_WEWseq_PGSB_v3_chr4A_Loc052985.12, sample7c8487_g1_i1, sample12c25659_g1_i4, LoCoTd_WEWseq_PGSB_v3_chr1B_Loc009851.1, sample8c24689_g2_i1, sample12c24756_g1_i1, sample12c6790_g1_i1, Td_WEWseq_PGSB_v3_chr5A_Loc064529.1, sample11c38035_g1_i1, Td_WEWseq_PGSB_v3_chr5A_Loc064529.3, sample7c27563_g1_i1, LoCoTd_WEWseq_PGSB_v3_chr3B_Loc042471.2, LoCoTd_WEWseq_PGSB…	hypothetical protein F775_28723, hypothetical protein TRIUR3_21580, hypothetical protein TRIUR3_26253, protease Do-like 14, ---NA---, hypothetical protein TRIUR3_29643, solute carrier family 40 member chloroplastic-like, glutathione transferase, PREDICTED: uncharacterized protein LOC100846834, hypothetical protein F775_15184, E3 ubiquitin- ligase RING1, hypothetical protein F775_07169, unnamed pr…	Cleavage, Translation	Y	TREP867	Mariner	DNA-transposon	None
Low	miR1120-3p-90	TR1A	ACGUUCUUAUAUUAUGGGACAGAG	CCGUCCCAUAAUAUAAGAACGUUU	GAACAUGAAAGAUACUCCCUCCGUCCCAUAAUAUAAGAACGUUUCUGACACUAGUGUAGUGCCAAAAACGUUCUUAUAUUAUGGGACAGAGGGAGUAUAUAUUACAAGGCA	tae-miR1120a	Td_WEWseq_PGSB_v3_chr4A_Loc052985.14, Td_WEWseq_PGSB_v3_chr4A_Loc052985.12, sample7c8487_g1_i1, sample12c25659_g1_i4, LoCoTd_WEWseq_PGSB_v3_chr6B_Loc088549.8, LoCoTd_WEWseq_PGSB_v3_chr1B_Loc009851.1, Td_WEWseq_PGSB_v3_chr4A_Loc052985.8, sample12c6790_g1_i1, sample11c38035_g1_i1, sample7c21083_g1_i1, LoCoTd_WEWseq_PGSB_v3_chr3B_Loc042471.2, sample7c16307_g1_i2, LoCoTd_WEWseq_PGSB_v3_chr4B_Loc06127…	vacuolar iron transporter homolog 1-like, hypothetical protein F775_28723, Vignain, hypothetical protein TRIUR3_21580, hypothetical protein TRIUR3_26253, protease Do-like 14, ---NA---, Laccase-15, E2F transcription factor-like E2FE, hypothetical protein TRIUR3_29643, solute carrier family 40 member chloroplastic-like, glutathione transferase, PREDICTED: uncharacterized protein LOC100846834, hypot…	Cleavage	Y	rph7_rep_0061	Mariner	DNA-transposon	sRNA
Low	miR1120-3p-91	TR1A	ACGUUCUUAUAUUUUGGGACGGAG	CUGUCCCGGAAUAUAAGAACGUUU	UCAUUUGUAUAGUACUCCCUCUGUCCCGGAAUAUAAGAACGUUUUUGACACCAUGCUAGUGUUAAAAACGUUCUUAUAUUUUGGGACGGAGGGAGUAGUAAUGUUCUUGCC	tae-miR1120a	Td_WEWseq_PGSB_v3_chr4A_Loc052985.14, Td_WEWseq_PGSB_v3_chr4A_Loc052985.12, sample12c25659_g1_i4, sample7c13132_g1_i2, LoCoTd_WEWseq_PGSB_v3_chr1B_Loc009851.1, sample8c24689_g2_i1, sample12c6790_g1_i1, Td_WEWseq_PGSB_v3_chr2A_Loc016492.2, sample11c38035_g1_i1, Td_WEWseq_PGSB_v3_chr5A_Loc064529.3, LoCoTd_WEWseq_PGSB_v3_chr3B_Loc042471.2, LoCoTd_WEWseq_PGSB_v3_chrUn_Loc108083.2, LoCoTd_WEWseq_PGSB_…	Transcription initiation factor TFIID subunit 13, hypothetical protein F775_08130, hypothetical protein F775_28723, hypothetical protein TRIUR3_21580, protease Do-like 14, hypothetical protein TRIUR3_04073, Tyrosine N-monooxygenase, ---NA---, E2F transcription factor-like E2FE, Os02g0668200, hypothetical protein TRIUR3_29643, solute carrier family 40 member chloroplastic-like, Metacaspase-5, glut…	Cleavage, Translation	Y	TREP884, ctgF_rep_0024	Mariner, CACTA	DNA-transposon	None
Low	miR1120-3p-92	TR1A	ACAUUCUUAUAUUAUGGGACGGAG	CUUCCCAUAAUACAGGAGUGUUC	UAUACAAUGAACCAAUCCCUCUUCCCAUAAUACAGGAGUGUUCUGAACACUGGUGUAUGGUACAAAACAUUCUUAUAUUAUGGGACGGAGGGAGUAUCUGUUAAUGUAAG	tae-miR1120a	Td_WEWseq_PGSB_v3_chr4A_Loc052985.14, Td_WEWseq_PGSB_v3_chr4A_Loc052985.12, sample12c25659_g1_i4, LoCoTd_WEWseq_PGSB_v3_chr1B_Loc009851.1, sample8c24689_g2_i1, sample12c6790_g1_i1, sample11c38035_g1_i1, LoCoTd_WEWseq_PGSB_v3_chr3B_Loc042471.2, LoCoTd_WEWseq_PGSB_v3_chr4B_Loc061270.1, sample7c25087_g4_i2, sample12c48167_g1_i1, sample12c62647_g1_i1, sample7c15946_g1_i1, Td_WEWseq_PGSB_v3_chr4A_Loc0…	Vacuolar sorting-associated 26, hypothetical protein TRIUR3_29643, Endo-1,4-beta-xylanase C, glutathione transferase, PREDICTED: uncharacterized protein LOC100846834, PAP-specific mitochondrial, protease Do-like 14, hypothetical protein F775_28723, hypothetical protein F775_28689, F-box domain containing expressed, ---NA---, hypothetical protein TRIUR3_21580, Os02g0668200, UFG2, NBS1, E2F transcr…	Cleavage, Translation	Y	ctgH_rep_0320	Mariner	DNA-transposon	None
Low	miR1120-3p-93	TR1A	ACGUUCUUAUAUUAUGGGACGGAG	CUUCCCAUAAUACAAGAGUGUUU	UAAAAAAUGAACCAAUCCCUCUUCCCAUAAUACAAGAGUGUUUCUAACACUGGUGUACUAUACAAAACGUUCUUAUAUUAUGGGACGGAGGGAGUAGCUGUUAUGUAAGU	tae-miR1120a	Td_WEWseq_PGSB_v3_chr4A_Loc052985.14, sample7c11818_g1_i1, Td_WEWseq_PGSB_v3_chr4A_Loc052985.12, sample7c8487_g1_i1, sample12c25659_g1_i4, LoCoTd_WEWseq_PGSB_v3_chr1B_Loc009851.1, sample8c24689_g2_i1, LoCoTd_WEWseq_PGSB_v3_chr7A_Loc098474.1, sample12c6790_g1_i1, sample11c15863_g1_i2, Td_WEWseq_PGSB_v3_chr5A_Loc064529.1, sample11c38035_g1_i1, Td_WEWseq_PGSB_v3_chr5A_Loc064529.3, sample7c21083_g1_i…	vacuolar iron transporter homolog 1-like, hypothetical protein F775_28723, hypothetical protein TRIUR3_21580, hypothetical protein TRIUR3_26253, TPR repeat-containing thioredoxin TTL1, protease Do-like 14, Tyrosine N-monooxygenase, ---NA---, Calcineurin subunit B, E2F transcription factor-like E2FE, hypothetical protein TRIUR3_02444, hypothetical protein TRIUR3_29643, PREDICTED: polyubiquitin, pa…	Cleavage, Translation	Y	ctgH_rep_0320	Mariner	DNA-transposon	None
Low	miR1120-3p-94	TR1A	ACCUUCUUAUAUUAUGGGACGGAG	CCGUCCCAUAAUAUAAGAGCAUUG	GUCGUAAUGAAUUACUCCCUCCGUCCCAUAAUAUAAGAGCAUUGUUUACACUAGUGUAGUGUAAUAACCUUCUUAUAUUAUGGGACGGAGGGAGUAAUCCAUUAAUAUCU	tae-miR1120a	sample12c22682_g2_i2, Td_WEWseq_PGSB_v3_chr4A_Loc052985.14, Td_WEWseq_PGSB_v3_chr4A_Loc052985.12, sample12c25659_g1_i4, LoCoTd_WEWseq_PGSB_v3_chr1B_Loc009851.1, sample8c24689_g2_i1, sample12c6790_g1_i1, sample11c38035_g1_i1, Td_WEWseq_PGSB_v3_chr5A_Loc064529.3, LoCoTd_WEWseq_PGSB_v3_chr3B_Loc042471.2, LoCoTd_WEWseq_PGSB_v3_chr4B_Loc061270.1, LoCoTd_WEWseq_PGSB_v3_chr2B_Loc026033.4, LoCoTd_WEWseq_…	hypothetical protein F775_28723, hypothetical protein BRADI_1g08157, hypothetical protein TRIUR3_21580, TPR repeat-containing thioredoxin TTL1, protease Do-like 14, ---NA---, E2F transcription factor-like E2FE, hypothetical protein TRIUR3_29643, glutathione transferase, PREDICTED: uncharacterized protein LOC100846834, hypothetical protein F775_15184, unnamed protein product, hypothetical protein …	Cleavage, Translation	Y	TREP867	Mariner	DNA-transposon	None
Low	miR1120-3p-95	TR1A	ACGUUCUUAUAUUAUGGGACAGAG	CUUCCCAUAAUACAAGAGUGUUU	UACACAAUGAACCAAUCCCUCUUCCCAUAAUACAAGAGUGUUUUGAACACUGGUGUACUGUACAAAACGUUCUUAUAUUAUGGGACAGAGGGAGUAGUUGUUAAUGUAAG	tae-miR1120a	Td_WEWseq_PGSB_v3_chr4A_Loc052985.14, Td_WEWseq_PGSB_v3_chr4A_Loc052985.12, sample7c8487_g1_i1, sample12c25659_g1_i4, LoCoTd_WEWseq_PGSB_v3_chr6B_Loc088549.8, LoCoTd_WEWseq_PGSB_v3_chr1B_Loc009851.1, Td_WEWseq_PGSB_v3_chr4A_Loc052985.8, sample12c6790_g1_i1, sample11c38035_g1_i1, sample7c21083_g1_i1, LoCoTd_WEWseq_PGSB_v3_chr3B_Loc042471.2, sample7c16307_g1_i2, LoCoTd_WEWseq_PGSB_v3_chr4B_Loc06127…	vacuolar iron transporter homolog 1-like, hypothetical protein F775_28723, Vignain, hypothetical protein TRIUR3_21580, hypothetical protein TRIUR3_26253, protease Do-like 14, ---NA---, Laccase-15, E2F transcription factor-like E2FE, hypothetical protein TRIUR3_29643, solute carrier family 40 member chloroplastic-like, glutathione transferase, PREDICTED: uncharacterized protein LOC100846834, hypot…	Cleavage	Y	ctgH_rep_0265	Mariner	DNA-transposon	None
Low	miR1120-3p-96	TR1A	ACGUUCUUAUAUUAUGGGACAGAG	CAAUCCCAUAAUAUAAGAGCGUUU	AAAAAUUCCAUGUACUCCCUCAAUCCCAUAAUAUAAGAGCGUUUCUGAGCUACACUAGUGUCAAAAACGUUCUUAUAUUAUGGGACAGAGGGAGUACAUUUUUUGGAAAC	tae-miR1120a	Td_WEWseq_PGSB_v3_chr4A_Loc052985.14, Td_WEWseq_PGSB_v3_chr4A_Loc052985.12, sample7c8487_g1_i1, sample12c25659_g1_i4, LoCoTd_WEWseq_PGSB_v3_chr6B_Loc088549.8, LoCoTd_WEWseq_PGSB_v3_chr1B_Loc009851.1, Td_WEWseq_PGSB_v3_chr4A_Loc052985.8, sample12c6790_g1_i1, sample11c38035_g1_i1, sample7c21083_g1_i1, LoCoTd_WEWseq_PGSB_v3_chr3B_Loc042471.2, sample7c16307_g1_i2, LoCoTd_WEWseq_PGSB_v3_chr4B_Loc06127…	vacuolar iron transporter homolog 1-like, hypothetical protein F775_28723, Vignain, hypothetical protein TRIUR3_21580, hypothetical protein TRIUR3_26253, protease Do-like 14, ---NA---, Laccase-15, E2F transcription factor-like E2FE, hypothetical protein TRIUR3_29643, solute carrier family 40 member chloroplastic-like, glutathione transferase, PREDICTED: uncharacterized protein LOC100846834, hypot…	Cleavage	Y	TREP867, ctgH_rep_0045	Copia, Mariner	Retrotransposon, DNA-transposon	None
Low	miR1120-3p-97	TR1A	ACGUUCUUAUAUUAUGGGAUGGAG	CUUCCCAUAAUACAAGAGUGUUU	UACACAAUGAACCAAUCACUCUUCCCAUAAUACAAGAGUGUUUUGAACACUGGUGUACUGUACAAAACGUUCUUAUAUUAUGGGAUGGAGGGAGUAGCUGUUAAUGUAAG	tae-miR1120a	sample12c6790_g1_i1, sample7c19381_g1_i3, LoCoTd_WEWseq_PGSB_v3_chr5A_Loc061897.1, sample7c15946_g1_i1, LoCoTd_WEWseq_PGSB_v3_chr3B_Loc044400.1, sample12c37381_g1_i1, sample8c24689_g2_i1, Td_WEWseq_PGSB_v3_chr2A_Loc015200.7, Td_WEWseq_PGSB_v3_chr1A_Loc000518.10, Td_WEWseq_PGSB_v3_chr1A_Loc000518.11, Td_WEWseq_PGSB_v3_chr1A_Loc000518.12, Td_WEWseq_PGSB_v3_chr1A_Loc000518.13, Td_WEWseq_PGSB_v3_chr1…	hypothetical protein F775_28723, hypothetical protein TRIUR3_21580, TPR repeat-containing thioredoxin TTL1, serine threonine- kinase receptor, protease Do-like 14, Tyrosine N-monooxygenase, ---NA---, E2F transcription factor-like E2FE, Os02g0668200, hypothetical protein TRIUR3_02444, hypothetical protein TRIUR3_29643, PREDICTED: polyubiquitin, partial, solute carrier family 40 member chloroplasti…	Cleavage, Translation	Y	ctgA_rep_0293	Mariner	DNA-transposon	None
Low	miR1120-3p-98	TR1A	ACAUUCUUAUAUUAUGGGACAGAG	CUUCCCAUAAUAAAAGAGUGUUU	UACAAAAUGAACCAAUCCCUCUUCCCAUAAUAAAAGAGUGUUUUGAACACUGGUGUACUGUACAAAACAUUCUUAUAUUAUGGGACAGAGGGAGUAGCUGUUAAUGUAAG	tae-miR1120a	Td_WEWseq_PGSB_v3_chr4A_Loc052985.14, Td_WEWseq_PGSB_v3_chr4A_Loc052985.12, sample7c8487_g1_i1, sample12c25659_g1_i4, Td_WEWseq_PGSB_v3_chr4A_Loc052985.8, sample12c6790_g1_i1, sample11c38035_g1_i1, Td_WEWseq_PGSB_v3_chr1A_Loc000518.9, LoCoTd_WEWseq_PGSB_v3_chr3B_Loc042471.2, sample7c16307_g1_i2, LoCoTd_WEWseq_PGSB_v3_chr4B_Loc061270.1, Td_WEWseq_PGSB_v3_chr4A_Loc052985.7, Td_WEWseq_PGSB_v3_chr7B_…	vacuolar iron transporter homolog 1-like, hypothetical protein F775_28723, hypothetical protein TRIUR3_21580, hypothetical protein TRIUR3_26253, TPR repeat-containing thioredoxin TTL1, protease Do-like 14, ---NA---, FIDDLEHEAD very long chain fatty acid condensing enzyme FDH 1, E2F transcription factor-like E2FE, hypothetical protein TRIUR3_29643, solute carrier family 40 member chloroplastic-lik…	Cleavage, Translation	Y	TREP766, ctgH_rep_0265	Mariner, CACTA	DNA-transposon	None
Low	miR1120-3p-99	TR1A	ACUUUCUUAUAUUAUGGGACAGAG	CCGUCCCAUAAUAUAAGAGCGUUU	CUCUCUUUUGUAUACUCCCUCCGUCCCAUAAUAUAAGAGCGUUUUUGACACUACACUAGUGUCAAAUACUUUCUUAUAUUAUGGGACAGAGGGAGUAGUUGUUACAUUUAA	tae-miR1120a	sample12c22682_g2_i2, Td_WEWseq_PGSB_v3_chr4A_Loc052985.14, Td_WEWseq_PGSB_v3_chr4A_Loc052985.12, sample7c8487_g1_i1, sample12c25659_g1_i4, LoCoTd_WEWseq_PGSB_v3_chr1B_Loc009851.1, Td_WEWseq_PGSB_v3_chr4A_Loc052985.8, sample12c6790_g1_i1, sample11c38035_g1_i1, Td_WEWseq_PGSB_v3_chr1A_Loc000518.9, LoCoTd_WEWseq_PGSB_v3_chr3B_Loc042471.2, sample7c16307_g1_i2, LoCoTd_WEWseq_PGSB_v3_chr4B_Loc061270.1…	vacuolar iron transporter homolog 1-like, hypothetical protein F775_28723, Vignain, hypothetical protein TRIUR3_21580, hypothetical protein TRIUR3_26253, protease Do-like 14, ---NA---, E2F transcription factor-like E2FE, hypothetical protein TRIUR3_29643, solute carrier family 40 member chloroplastic-like, glutathione transferase, PREDICTED: uncharacterized protein LOC100846834, hypothetical prot…	Cleavage, Translation	Y	TREP867, rph7_rep_0443	Mariner, CACTA	DNA-transposon	None
Low	miR1120-5p-1	TR1A	ACGUUCUUAUAUUAUGGGACAGAG	UUGUCCCAUAAUGUAAGACAUUUU	ACACUAAUAUAGUGUCAAAAACGUUCUUAUAUUAUGGGACAGAGGGAGUACUAUUUUGUCCCAUAAUGUAAGACAUUUUUUGACGCUAUACUAGUGUCA	tae-miR1120a	Td_WEWseq_PGSB_v3_chr4A_Loc052985.14, Td_WEWseq_PGSB_v3_chr4A_Loc052985.12, sample7c8487_g1_i1, sample12c25659_g1_i4, LoCoTd_WEWseq_PGSB_v3_chr6B_Loc088549.8, LoCoTd_WEWseq_PGSB_v3_chr1B_Loc009851.1, Td_WEWseq_PGSB_v3_chr4A_Loc052985.8, sample12c6790_g1_i1, sample11c38035_g1_i1, sample7c21083_g1_i1, LoCoTd_WEWseq_PGSB_v3_chr3B_Loc042471.2, sample7c16307_g1_i2, LoCoTd_WEWseq_PGSB_v3_chr4B_Loc06127…	vacuolar iron transporter homolog 1-like, hypothetical protein F775_28723, Vignain, hypothetical protein TRIUR3_21580, hypothetical protein TRIUR3_26253, protease Do-like 14, ---NA---, Laccase-15, E2F transcription factor-like E2FE, hypothetical protein TRIUR3_29643, solute carrier family 40 member chloroplastic-like, glutathione transferase, PREDICTED: uncharacterized protein LOC100846834, hypot…	Cleavage	Y	TREP867, ctgD_rep_0048, sr2_rep_0005	Gypsy, Mariner	Retrotransposon, DNA-transposon	None
Low	miR1121-3p-1	TR1A	AGUAGUGAUCUAAACACUUUUA	AGAUAAUUUAGAUCACUAUACAUUU	GCCCUCUCUAAACUAAUAUAAGAUAAUUUAGAUCACUAUACAUUUAGAUCACUAGAGUAGUGAUCUAAACACUUUUAUAUUAGUAGUGGUCUAUACA	tae-miR1121	LoCoTd_WEWseq_PGSB_v3_chr7B_Loc104900.4, sample8c18478_g1_i1, sample8c18478_g1_i2, Td_WEWseq_PGSB_v3_chr4B_Loc061437.3, LoCoTd_WEWseq_PGSB_v3_chr7B_Loc104900.1, LoCoTd_WEWseq_PGSB_v3_chr7B_Loc104900.2, LoCoTd_WEWseq_PGSB_v3_chr7B_Loc104900.3, sample11c7969_g1_i1, sample7c7157_g1_i2, sample7c7157_g1_i1, sample12c29651_g1_i1, sample12c10669_g1_i1, sample8c41569_g1_i1, sample12c55803_g1_i1, sample11…	UDP-glycosyltransferase 91C1-like, DEAD-box ATP-dependent RNA helicase 35A, hypothetical protein F775_10732, hypothetical protein F775_08579, Speckle-type POZ, serine threonine- phosphatase BSL2 homolog isoform X2, predicted protein, PREDICTED: uncharacterized protein LOC100830767, Putative syntaxin-131, Pentatricopeptide repeat-containing, ---NA---, hypothetical protein TRIUR3_30392, Ankyrin-3, …	Cleavage, Translation	Y	TREP3081	Mariner	DNA-transposon	None
Low	miR1121-3p-2	TR1A	AGUUGUGAUCUAAACGGUCUUA	GGACCGUUUAGACUACUACUUU	CCCUUUUGUAAACUAAUAUAGGACCGUUUAGACUACUACUUUAGAUCACUAAAGUUGUGAUCUAAACGGUCUUAUAUUAGUUUACAAAGGGAUU	tae-miR1121	sample8c23029_g1_i1, sample8c18478_g1_i1, sample8c18478_g1_i2, sample7c20937_g1_i2, sample7c7157_g1_i2, sample7c7157_g1_i1, sample7c24283_g2_i1, sample11c6649_g1_i1, LoCoTd_WEWseq_PGSB_v3_chr2A_Loc020983.2, sample7c26561_g2_i5, sample11c48016_g1_i1, sample8c27670_g1_i2, sample12c25035_g1_i6, sample12c25035_g1_i4, sample12c25035_g1_i5, sample12c25035_g1_i3, sample12c30886_g1_i1, sample7c26561_g2_i…	Peptide transporter PTR3-A, UDP-glycosyltransferase 91C1-like, serine threonine- phosphatase BSL2 homolog isoform X2, predicted protein, hypothetical protein F775_25216, Os06g0181200, Pentatricopeptide repeat-containing, ---NA---, hypothetical protein F775_10732, Ankyrin-3, Peptide transporter PTR2, tRNA (cytosine-5-)-methyltransferase, unnamed protein product, hypothetical protein TRIUR3_12560, …	Cleavage	Y	TREP217	Mariner	DNA-transposon	pre-miRNA
Low	miR1121-3p-3	TR1A	UUUAGUGAUCCAAACGCUCUUA	AGAGCGUUUAGAUCACCAAAGA	UCCCUCCGUAAAGCAAUAUAAGAGCGUUUAGAUCACCAAAGAAGAAAUAUAAGAGCGUUUAGAUCACUACUUUAGUGAUCCAAACGCUCUUAUAUUUCUUUACAGAGGGAGU	tae-miR1121	Td_WEWseq_PGSB_v3_chr1B_Loc013879.17, Td_WEWseq_PGSB_v3_chr1B_Loc013879.16, Td_WEWseq_PGSB_v3_chr1B_Loc013879.15, Td_WEWseq_PGSB_v3_chr1B_Loc013879.14, Td_WEWseq_PGSB_v3_chr1B_Loc013879.13, Td_WEWseq_PGSB_v3_chr1B_Loc013879.12, Td_WEWseq_PGSB_v3_chr1B_Loc013879.11, Td_WEWseq_PGSB_v3_chr1B_Loc013879.10, sample8c28662_g1_i9, sample12c37055_g1_i1, Td_WEWseq_PGSB_v3_chr1B_Loc013879.18, sample11c36394…	hypothetical protein TRIUR3_30392, hypothetical protein OsJ_15178, structural maintenance of chromosomes 3, Transcription factor bHLH84, Somatic embryogenesis receptor kinase 2, hypothetical protein TRIUR3_23121, Os02g0133300, UDP-glycosyltransferase 86A1, hypothetical protein TRIUR3_04175, ---NA---, hypothetical protein ZEAMMB73_015523, hypothetical protein F775_43183, F-box At1g70590 isoform X1…	Cleavage, Translation	Y	TREP903	Mariner	DNA-transposon	None
Low	miR1121-3p-4	TR1A	UUUAGUGAUCUAAACGCUCUUA	AGAGCAUUUAGAUCACUAAAGU	UCACUACGUAAAGAAAUAUAAGAGCAUUUAGAUCACUAAAGUAGUGAUCUAAACACUCUUAUACUUUAGUGAUCUAAACGCUCUUAUAUUUCUUUACAGAGUGAGU	tae-miR1121	Td_WEWseq_PGSB_v3_chr1B_Loc013879.14, sample8c28662_g1_i9, sample12c37055_g1_i1, sample11c43878_g1_i1, sample12c49925_g1_i1, sample11c36394_g1_i1, Td_WEWseq_PGSB_v3_chr1B_Loc012543.3, sample12c60178_g1_i1, sample12c6062_g1_i1, sample12c17506_g1_i4, sample12c17506_g1_i1, sample12c65113_g1_i1, sample8c20509_g1_i1, sample11c29117_g1_i1, sample12c8543_g1_i1, sample12c25909_g2_i1, LoCoTd_WEWseq_PGSB_v…	hypothetical protein F775_10732, Actin-related 2 3 complex subunit 5, Hexokinase-6, hypothetical protein TRIUR3_30392, hypothetical protein OsJ_15178, structural maintenance of chromosomes 3, Transcription factor bHLH84, Somatic embryogenesis receptor kinase 2, hypothetical protein TRIUR3_23121, UDP-glycosyltransferase 86A1, hypothetical protein TRIUR3_04175, ---NA---, serine threonine- phosphata…	Cleavage, Translation	Y	TREP903	Mariner	DNA-transposon	sRNA
Low	miR1122-3p-1	TR1A	UAGAUACAUCCGUAUCUAGA	UAGAUACGAAGGUAUCUAAC	UUACUUGUCUUAGAUUUGUCUAGAUACGAAGGUAUCUAACACUAAAAUGAGUCUAGAUACAUCCGUAUCUAGACAAAUUCAAGACAAGUAAUU	tae-miR1122a	Td_WEWseq_PGSB_v3_chr3B_Loc039844.9, Td_WEWseq_PGSB_v3_chr3B_Loc039844.8, sample8c35494_g1_i1, Td_WEWseq_PGSB_v3_chr3B_Loc039844.5, Td_WEWseq_PGSB_v3_chr3B_Loc039844.4, Td_WEWseq_PGSB_v3_chr3B_Loc039844.7, Td_WEWseq_PGSB_v3_chr3B_Loc039844.6, Td_WEWseq_PGSB_v3_chr7A_Loc092199.2, Td_WEWseq_PGSB_v3_chr7A_Loc092199.3, Td_WEWseq_PGSB_v3_chr3B_Loc039844.3, Td_WEWseq_PGSB_v3_chr7A_Loc092199.1, sample8c…	hypothetical protein F775_24720, hypothetical protein F775_31479, PREDICTED: uncharacterized protein LOC100838661, hypothetical protein TRIUR3_01830, Os11g0514000, hypothetical protein F775_31954, 1-aminocyclopropane-1-carboxylate partial, hypothetical protein BRADI_3g38560, hypothetical protein TRIUR3_07861, PREDICTED: uncharacterized protein LOC100844293 isoform X2, hypothetical protein F775_02…	Cleavage, Translation	Y	ctgH_rep_0324	Mariner	DNA-transposon	pre-miRNA
Low	miR1122-3p-10	TR1A	UAGAUACCUCCGUAUCUAGA	UAGAUACGGAUGUAUCUAGA	GUACUUGUCUUGGAUUUGUCUAGAUACGGAUGUAUCUAGACUCAUUUUAGUGCUAGAUACCUCCGUAUCUAGACAAAUCUAAGACAAGUAAUU	tae-miR1122a	sample8c21760_g1_i1, sample11c29427_g1_i1, sample8c21760_g1_i2, sample8c21760_g1_i7, sample8c21760_g1_i6, sample8c21760_g1_i9, sample8c21760_g1_i8, Td_WEWseq_PGSB_v3_chr7A_Loc092199.2, Td_WEWseq_PGSB_v3_chr7A_Loc092199.3, Td_WEWseq_PGSB_v3_chr7A_Loc092199.1, sample7c8558_g1_i1, LoCoTd_WEWseq_PGSB_v3_chr4B_Loc056240.9, sample12c6972_g1_i1, LoCoTd_WEWseq_PGSB_v3_chr4B_Loc056240.3, sample7c27372_g1_…	Os04g0369100, 1-aminocyclopropane-1-carboxylate partial, SKP1 11, unnamed protein product, hypothetical protein TRIUR3_01830, Os11g0514000, hypothetical protein F775_31954, hypothetical protein F775_31479, disease resistance RGA1, hypothetical protein F775_02097, ---NA---, hypothetical protein TRIUR3_04785, hypothetical protein TRIUR3_10692, receptor kinase, SKP1 1B-like, probable disease resista…	Cleavage, Translation	Y	ctgH_rep_0324	Mariner	DNA-transposon	sRNA/pre-miRNA
Low	miR1122-3p-100	TR1A	UAGAUACAUCCGUAUCUAGA	UAGAUACGGAUGUAUGUAGA	UUACUUGUCUUGGAUUUGUCUAGAUACGGAUGUAUGUAGACUCAUUUUAGUGCUAGAUACAUCCGUAUCUAGACAAAUCUAAGACAACUAAUU	tae-miR1122a	Td_WEWseq_PGSB_v3_chr3B_Loc039844.9, Td_WEWseq_PGSB_v3_chr3B_Loc039844.8, sample8c35494_g1_i1, Td_WEWseq_PGSB_v3_chr3B_Loc039844.5, Td_WEWseq_PGSB_v3_chr3B_Loc039844.4, Td_WEWseq_PGSB_v3_chr3B_Loc039844.7, Td_WEWseq_PGSB_v3_chr3B_Loc039844.6, Td_WEWseq_PGSB_v3_chr7A_Loc092199.2, Td_WEWseq_PGSB_v3_chr7A_Loc092199.3, Td_WEWseq_PGSB_v3_chr3B_Loc039844.3, Td_WEWseq_PGSB_v3_chr7A_Loc092199.1, sample8c…	hypothetical protein F775_24720, hypothetical protein F775_31479, PREDICTED: uncharacterized protein LOC100838661, hypothetical protein TRIUR3_01830, Os11g0514000, hypothetical protein F775_31954, 1-aminocyclopropane-1-carboxylate partial, hypothetical protein BRADI_3g38560, hypothetical protein TRIUR3_07861, PREDICTED: uncharacterized protein LOC100844293 isoform X2, hypothetical protein F775_02…	Cleavage, Translation	Y	ctgH_rep_0324	Mariner	DNA-transposon	sRNA/pre-miRNA
Low	miR1122-3p-101	TR1A	UAGAUACAUCCGUAUCUAAA	UAGAUAUGGAUGUAUCAAGU	AUUGUUGUCUUAGAUUUGUCUAGAUAUGGAUGUAUCAAGUCACGUUUUAGUAUUAGAUACAUCCGUAUCUAAACAAAUUUAAGACAAGAAUUU	tae-miR1122a	sample8c35494_g1_i1, Td_WEWseq_PGSB_v3_chr7A_Loc092199.2, Td_WEWseq_PGSB_v3_chr7A_Loc092199.3, Td_WEWseq_PGSB_v3_chr7A_Loc092199.1, sample7c54088_g1_i1, sample7c3932_g1_i1, sample8c30467_g1_i1, sample12c16979_g1_i1, sample11c22771_g1_i1, sample11c27859_g5_i1, sample11c27859_g5_i2, Td_WEWseq_PGSB_v3_chr4A_Loc048150.1, Td_WEWseq_PGSB_v3_chr4A_Loc048150.3, Td_WEWseq_PGSB_v3_chr4A_Loc048150.2, Td_WEW…	receptor kinase, hypothetical protein BRADI_3g38560, hypothetical protein TRIUR3_10692, hypothetical protein F775_31479, PREDICTED: uncharacterized protein LOC100838661, predicted protein, hypothetical protein TRIUR3_11739, PREDICTED: uncharacterized protein LOC100844293 isoform X2, hypothetical protein F775_02097, ENHANCED DISEASE RESISTANCE 2-like isoform X1, ---NA---, hypothetical protein TRIU…	Cleavage, Translation	Y	ctgF_rep_0013	Mariner	DNA-transposon	None
Low	miR1122-3p-102	TR1A	UAGAUACCUCCGUAUCUAGA	UAGAUAUGGAUGUAUCUAGA	UUACUUGUCUUGGAUUUGUCUAGAUAUGGAUGUAUCUAGACUCAUUUUAGUGCUAGAUACCUCCGUAUCUAGACAAAUCUAAGACAAGUAAUU	tae-miR1122a	sample8c21760_g1_i1, sample11c29427_g1_i1, sample8c21760_g1_i2, sample8c21760_g1_i7, sample8c21760_g1_i6, sample8c21760_g1_i9, sample8c21760_g1_i8, Td_WEWseq_PGSB_v3_chr7A_Loc092199.2, Td_WEWseq_PGSB_v3_chr7A_Loc092199.3, Td_WEWseq_PGSB_v3_chr7A_Loc092199.1, sample7c8558_g1_i1, LoCoTd_WEWseq_PGSB_v3_chr4B_Loc056240.9, sample12c6972_g1_i1, LoCoTd_WEWseq_PGSB_v3_chr4B_Loc056240.3, sample7c27372_g1_…	Os04g0369100, 1-aminocyclopropane-1-carboxylate partial, SKP1 11, unnamed protein product, hypothetical protein TRIUR3_01830, Os11g0514000, hypothetical protein F775_31954, hypothetical protein F775_31479, disease resistance RGA1, hypothetical protein F775_02097, ---NA---, hypothetical protein TRIUR3_04785, hypothetical protein TRIUR3_10692, receptor kinase, SKP1 1B-like, probable disease resista…	Cleavage, Translation	Y	ctgH_rep_0324	Mariner	DNA-transposon	sRNA/pre-miRNA
Low	miR1122-3p-103	TR1A	UAGAUACAUCCGUAUCUAGA	UAGAUACUGAUAUAUCAAGU	AAUCUUAUCUUAGAUUUGUCUAGAUACUGAUAUAUCAAGUCACAUUUUAGUAUUAGAUACAUCCGUAUCUAGACAAAUCUAAGACAAGCAAUU	tae-miR1122a	Td_WEWseq_PGSB_v3_chr3B_Loc039844.9, Td_WEWseq_PGSB_v3_chr3B_Loc039844.8, sample8c35494_g1_i1, Td_WEWseq_PGSB_v3_chr3B_Loc039844.5, Td_WEWseq_PGSB_v3_chr3B_Loc039844.4, Td_WEWseq_PGSB_v3_chr3B_Loc039844.7, Td_WEWseq_PGSB_v3_chr3B_Loc039844.6, Td_WEWseq_PGSB_v3_chr7A_Loc092199.2, Td_WEWseq_PGSB_v3_chr7A_Loc092199.3, Td_WEWseq_PGSB_v3_chr3B_Loc039844.3, Td_WEWseq_PGSB_v3_chr7A_Loc092199.1, sample8c…	hypothetical protein F775_24720, hypothetical protein F775_31479, PREDICTED: uncharacterized protein LOC100838661, hypothetical protein TRIUR3_01830, Os11g0514000, hypothetical protein F775_31954, 1-aminocyclopropane-1-carboxylate partial, hypothetical protein BRADI_3g38560, hypothetical protein TRIUR3_07861, PREDICTED: uncharacterized protein LOC100844293 isoform X2, hypothetical protein F775_02…	Cleavage, Translation	Y	ctgH_rep_0324	Mariner	DNA-transposon	None
Low	miR1122-3p-104	TR1A	UAGAUACCUCCGUAUCUAGA	UAGAUACGGAUGUAUCUAGA	UUACUUGUCUUGGAUUUGUCUAGAUACGGAUGUAUCUAGACUUAUUUUAAUGCUAGAUACCUCCGUAUCUAGACAAAUCUAAGACAAGUAAUU	tae-miR1122a	sample8c21760_g1_i1, sample11c29427_g1_i1, sample8c21760_g1_i2, sample8c21760_g1_i7, sample8c21760_g1_i6, sample8c21760_g1_i9, sample8c21760_g1_i8, Td_WEWseq_PGSB_v3_chr7A_Loc092199.2, Td_WEWseq_PGSB_v3_chr7A_Loc092199.3, Td_WEWseq_PGSB_v3_chr7A_Loc092199.1, sample7c8558_g1_i1, LoCoTd_WEWseq_PGSB_v3_chr4B_Loc056240.9, sample12c6972_g1_i1, LoCoTd_WEWseq_PGSB_v3_chr4B_Loc056240.3, sample7c27372_g1_…	Os04g0369100, 1-aminocyclopropane-1-carboxylate partial, SKP1 11, unnamed protein product, hypothetical protein TRIUR3_01830, Os11g0514000, hypothetical protein F775_31954, hypothetical protein F775_31479, disease resistance RGA1, hypothetical protein F775_02097, ---NA---, hypothetical protein TRIUR3_04785, hypothetical protein TRIUR3_10692, receptor kinase, SKP1 1B-like, probable disease resista…	Cleavage, Translation	Y	ctgH_rep_0324	Mariner	DNA-transposon	sRNA/pre-miRNA
Low	miR1122-3p-105	TR1A	UAGAUACAUCCGUAUCUAAA	UAGAUAUGGAUGUAUCAAGU	AUUCUUGUCUUAAAUUUGUCUAGAUAUGGAUGUAUCAAGUCACGUUUUAGUAUUAGAUACAUCCGUAUCUAAACAAAUUUAAAACAAGAAUUU	tae-miR1122a	sample8c35494_g1_i1, Td_WEWseq_PGSB_v3_chr7A_Loc092199.2, Td_WEWseq_PGSB_v3_chr7A_Loc092199.3, Td_WEWseq_PGSB_v3_chr7A_Loc092199.1, sample7c54088_g1_i1, sample7c3932_g1_i1, sample8c30467_g1_i1, sample12c16979_g1_i1, sample11c22771_g1_i1, sample11c27859_g5_i1, sample11c27859_g5_i2, Td_WEWseq_PGSB_v3_chr4A_Loc048150.1, Td_WEWseq_PGSB_v3_chr4A_Loc048150.3, Td_WEWseq_PGSB_v3_chr4A_Loc048150.2, Td_WEW…	receptor kinase, hypothetical protein BRADI_3g38560, hypothetical protein TRIUR3_10692, hypothetical protein F775_31479, PREDICTED: uncharacterized protein LOC100838661, predicted protein, hypothetical protein TRIUR3_11739, PREDICTED: uncharacterized protein LOC100844293 isoform X2, hypothetical protein F775_02097, ENHANCED DISEASE RESISTANCE 2-like isoform X1, ---NA---, hypothetical protein TRIU…	Cleavage, Translation	Y	ctgF_rep_0013	Mariner	DNA-transposon	None
Low	miR1122-3p-106	TR1A	UAGAUACAUCUGUAUCUAGA	UAGAUACGGAGGUAUCUAGC	UUACUUGUCUUAGAUUUGUCUAGAUACGGAGGUAUCUAGCACCAAAAUGAGUCUAGAUACAUCUGUAUCUAGACAAAUCCAAGACAAGUAAUU	tae-miR1122a	sample8c35494_g1_i1, Td_WEWseq_PGSB_v3_chr7A_Loc092199.2, Td_WEWseq_PGSB_v3_chr7A_Loc092199.3, Td_WEWseq_PGSB_v3_chr7A_Loc092199.1, Td_WEWseq_PGSB_v3_chr4A_Loc053917.2, Td_WEWseq_PGSB_v3_chr4A_Loc053917.1, sample12c19485_g1_i1, sample8c30467_g1_i1, sample12c16979_g1_i1, sample12c24638_g1_i1, sample11c40540_g1_i1, sample11c27859_g5_i2, Td_WEWseq_PGSB_v3_chr1B_Loc013177.6, sample11c19644_g2_i1, sam…	Hydroxyisourate hydrolase, hypothetical protein F775_31479, PREDICTED: uncharacterized protein LOC100838661, hypothetical protein TRIUR3_01830, Os11g0514000, hypothetical protein F775_13469, 1-aminocyclopropane-1-carboxylate partial, hypothetical protein F775_02097, ---NA---, hypothetical protein TRIUR3_04785, hypothetical protein TRIUR3_10692, hypothetical protein F775_10882, DETOXIFICATION 16, …	Cleavage, Translation	Y	ctgH_rep_0324	Mariner	DNA-transposon	pre-miRNA
Low	miR1122-3p-107	TR1A	UAGAUACAUCCGUAUCUAGA	UAGAUACGGAUGUGUCUAAC	AUUCUUGUCUUAGAUUUGUUUAGAUACGGAUGUGUCUAACACUAAACCGUGACUAGAUACAUCCGUAUCUAGACAAAUCUAAGACAGGAAUUU	tae-miR1122a	Td_WEWseq_PGSB_v3_chr3B_Loc039844.9, Td_WEWseq_PGSB_v3_chr3B_Loc039844.8, sample8c35494_g1_i1, Td_WEWseq_PGSB_v3_chr3B_Loc039844.5, Td_WEWseq_PGSB_v3_chr3B_Loc039844.4, Td_WEWseq_PGSB_v3_chr3B_Loc039844.7, Td_WEWseq_PGSB_v3_chr3B_Loc039844.6, Td_WEWseq_PGSB_v3_chr7A_Loc092199.2, Td_WEWseq_PGSB_v3_chr7A_Loc092199.3, Td_WEWseq_PGSB_v3_chr3B_Loc039844.3, Td_WEWseq_PGSB_v3_chr7A_Loc092199.1, sample8c…	hypothetical protein F775_24720, hypothetical protein F775_31479, PREDICTED: uncharacterized protein LOC100838661, hypothetical protein TRIUR3_01830, Os11g0514000, hypothetical protein F775_31954, 1-aminocyclopropane-1-carboxylate partial, hypothetical protein BRADI_3g38560, hypothetical protein TRIUR3_07861, PREDICTED: uncharacterized protein LOC100844293 isoform X2, hypothetical protein F775_02…	Cleavage, Translation	Y	ctgH_rep_0324	Mariner	DNA-transposon	None
Low	miR1122-3p-108	TR1A	UAGAUACCUCCGUAUCUAGA	UAGAUACGGAUGUAUCUAGA	UUACUUGUUUUGGAUUUGUCUAGAUACGGAUGUAUCUAGACUCAUUUUAGUGCUAGAUACCUCCGUAUCUAGACAAAUCUAAGACAAAUAAUU	tae-miR1122a	sample8c21760_g1_i1, sample11c29427_g1_i1, sample8c21760_g1_i2, sample8c21760_g1_i7, sample8c21760_g1_i6, sample8c21760_g1_i9, sample8c21760_g1_i8, Td_WEWseq_PGSB_v3_chr7A_Loc092199.2, Td_WEWseq_PGSB_v3_chr7A_Loc092199.3, Td_WEWseq_PGSB_v3_chr7A_Loc092199.1, sample7c8558_g1_i1, LoCoTd_WEWseq_PGSB_v3_chr4B_Loc056240.9, sample12c6972_g1_i1, LoCoTd_WEWseq_PGSB_v3_chr4B_Loc056240.3, sample7c27372_g1_…	Os04g0369100, 1-aminocyclopropane-1-carboxylate partial, SKP1 11, unnamed protein product, hypothetical protein TRIUR3_01830, Os11g0514000, hypothetical protein F775_31954, hypothetical protein F775_31479, disease resistance RGA1, hypothetical protein F775_02097, ---NA---, hypothetical protein TRIUR3_04785, hypothetical protein TRIUR3_10692, receptor kinase, SKP1 1B-like, probable disease resista…	Cleavage, Translation	Y	ctgH_rep_0324	Mariner	DNA-transposon	sRNA/pre-miRNA
Low	miR1122-3p-109	TR1A	UAGAUACCUCCGUAUCUAGA	UAGAUACAGAUGUAUCUAGA	UUACUUGUCUUGGAUUUGUCUAGAUACAGAUGUAUCUAGACUCAUUUUAGUGCUAGAUACCUCCGUAUCUAGACAAAUCUAAGACAAGUAAUU	tae-miR1122a	sample8c21760_g1_i1, sample11c29427_g1_i1, sample8c21760_g1_i2, sample8c21760_g1_i7, sample8c21760_g1_i6, sample8c21760_g1_i9, sample8c21760_g1_i8, Td_WEWseq_PGSB_v3_chr7A_Loc092199.2, Td_WEWseq_PGSB_v3_chr7A_Loc092199.3, Td_WEWseq_PGSB_v3_chr7A_Loc092199.1, sample7c8558_g1_i1, LoCoTd_WEWseq_PGSB_v3_chr4B_Loc056240.9, sample12c6972_g1_i1, LoCoTd_WEWseq_PGSB_v3_chr4B_Loc056240.3, sample7c27372_g1_…	Os04g0369100, 1-aminocyclopropane-1-carboxylate partial, SKP1 11, unnamed protein product, hypothetical protein TRIUR3_01830, Os11g0514000, hypothetical protein F775_31954, hypothetical protein F775_31479, disease resistance RGA1, hypothetical protein F775_02097, ---NA---, hypothetical protein TRIUR3_04785, hypothetical protein TRIUR3_10692, receptor kinase, SKP1 1B-like, probable disease resista…	Cleavage, Translation	Y	ctgH_rep_0324	Mariner	DNA-transposon	sRNA/pre-miRNA
Low	miR1122-3p-11	TR1A	UAGAUACAUCCGUAUCUAUA	UAGAUACGGAUGUAUCAAGU	AUUCUUGUCUUAGAUUUGUCUAGAUACGGAUGUAUCAAGUCACAUUUUAGUAUUAGAUACAUCCGUAUCUAUACAAAUCUAAGACAAGAAAUU	tae-miR1122a	sample7c11711_g1_i1, sample8c35494_g1_i1, sample11c27859_g5_i1, sample11c14453_g1_i1, Td_WEWseq_PGSB_v3_chr7A_Loc092199.3, Td_WEWseq_PGSB_v3_chr7A_Loc092199.1, LoCoTd_WEWseq_PGSB_v3_chr4B_Loc055826.1, LoCoTd_WEWseq_PGSB_v3_chr5A_Loc065834.1, sample12c6972_g1_i1, Td_WEWseq_PGSB_v3_chr3A_Loc037338.2, Td_WEWseq_PGSB_v3_chr3A_Loc037338.3, Td_WEWseq_PGSB_v3_chr3A_Loc037338.1, sample7c27372_g1_i5, samp…	hypothetical protein F775_00470, hypothetical protein F775_31479, PREDICTED: uncharacterized protein LOC100844293 isoform X2, hypothetical protein F775_09906, trehalose partial, hypothetical protein SORBIDRAFT_10g000635, partial, hypothetical protein PHAVU_005G0107000g, partial, hypothetical protein TRIUR3_01830, Os11g0514000, hypothetical protein BRADI_3g38560, PREDICTED: uncharacterized protein…	Cleavage, Translation	Y	ctgH_rep_0324	Mariner	DNA-transposon	None
Low	miR1122-3p-110	TR1A	UAGAUACAUCCGUAUCUAGA	UAGAUACGGAUGUAUCAAGU	AUUCUUGUCUUAGAUUUGUCUAGAUACGGAUGUAUCAAGUCACUUUUUAGUAUUAGAUACAUCCGUAUCUAGACAAAUCUAAGACAAGAAAUU	tae-miR1122a	Td_WEWseq_PGSB_v3_chr3B_Loc039844.9, Td_WEWseq_PGSB_v3_chr3B_Loc039844.8, sample8c35494_g1_i1, Td_WEWseq_PGSB_v3_chr3B_Loc039844.5, Td_WEWseq_PGSB_v3_chr3B_Loc039844.4, Td_WEWseq_PGSB_v3_chr3B_Loc039844.7, Td_WEWseq_PGSB_v3_chr3B_Loc039844.6, Td_WEWseq_PGSB_v3_chr7A_Loc092199.2, Td_WEWseq_PGSB_v3_chr7A_Loc092199.3, Td_WEWseq_PGSB_v3_chr3B_Loc039844.3, Td_WEWseq_PGSB_v3_chr7A_Loc092199.1, sample8c…	hypothetical protein F775_24720, hypothetical protein F775_31479, PREDICTED: uncharacterized protein LOC100838661, hypothetical protein TRIUR3_01830, Os11g0514000, hypothetical protein F775_31954, 1-aminocyclopropane-1-carboxylate partial, hypothetical protein BRADI_3g38560, hypothetical protein TRIUR3_07861, PREDICTED: uncharacterized protein LOC100844293 isoform X2, hypothetical protein F775_02…	Cleavage, Translation	Y	ctgH_rep_0324	Mariner	DNA-transposon	pre-miRNA
Low	miR1122-3p-111	TR1A	UAGAUACAUCCGUAUCUAGA	UAAAUACGUAUGUAUCAAG	AUUCUUGUCUUAGAUUUGUCUAAAUACGUAUGUAUCAAGUCACGUUUUAGUAUUUUAGAUACAUCCGUAUCUAGACUAAUCUAAGACAAGAAUUU	tae-miR1122a	Td_WEWseq_PGSB_v3_chr3B_Loc039844.9, Td_WEWseq_PGSB_v3_chr3B_Loc039844.8, sample8c35494_g1_i1, Td_WEWseq_PGSB_v3_chr3B_Loc039844.5, Td_WEWseq_PGSB_v3_chr3B_Loc039844.4, Td_WEWseq_PGSB_v3_chr3B_Loc039844.7, Td_WEWseq_PGSB_v3_chr3B_Loc039844.6, Td_WEWseq_PGSB_v3_chr7A_Loc092199.2, Td_WEWseq_PGSB_v3_chr7A_Loc092199.3, Td_WEWseq_PGSB_v3_chr3B_Loc039844.3, Td_WEWseq_PGSB_v3_chr7A_Loc092199.1, sample8c…	hypothetical protein F775_24720, hypothetical protein F775_31479, PREDICTED: uncharacterized protein LOC100838661, hypothetical protein TRIUR3_01830, Os11g0514000, hypothetical protein F775_31954, 1-aminocyclopropane-1-carboxylate partial, hypothetical protein BRADI_3g38560, hypothetical protein TRIUR3_07861, PREDICTED: uncharacterized protein LOC100844293 isoform X2, hypothetical protein F775_02…	Cleavage, Translation	Y	ctgH_rep_0245	Mariner	DNA-transposon	None
Low	miR1122-3p-112	TR1A	UAGAUACAUCCGUAUCUAGA	UAGAUACGGAGGUAUCUAGC	UUACUUGUCUUGGAUUUGUAUAGAUACGGAGGUAUCUAGCACUAAAAUGAGUCUAGAUACAUCCGUAUCUAGACAAAUCCAAGACAAGUAAUU	tae-miR1122a	Td_WEWseq_PGSB_v3_chr3B_Loc039844.9, Td_WEWseq_PGSB_v3_chr3B_Loc039844.8, sample8c35494_g1_i1, Td_WEWseq_PGSB_v3_chr3B_Loc039844.5, Td_WEWseq_PGSB_v3_chr3B_Loc039844.4, Td_WEWseq_PGSB_v3_chr3B_Loc039844.7, Td_WEWseq_PGSB_v3_chr3B_Loc039844.6, Td_WEWseq_PGSB_v3_chr7A_Loc092199.2, Td_WEWseq_PGSB_v3_chr7A_Loc092199.3, Td_WEWseq_PGSB_v3_chr3B_Loc039844.3, Td_WEWseq_PGSB_v3_chr7A_Loc092199.1, sample8c…	hypothetical protein F775_24720, hypothetical protein F775_31479, PREDICTED: uncharacterized protein LOC100838661, hypothetical protein TRIUR3_01830, Os11g0514000, hypothetical protein F775_31954, 1-aminocyclopropane-1-carboxylate partial, hypothetical protein BRADI_3g38560, hypothetical protein TRIUR3_07861, PREDICTED: uncharacterized protein LOC100844293 isoform X2, hypothetical protein F775_02…	Cleavage, Translation	Y	ctgH_rep_0324	Mariner	DNA-transposon	pre-miRNA
Low	miR1122-3p-113	TR1A	UAUAUACAUCCGUAUCUAGA	UAGAUACGGAUGUAUCAAGU	AUUCUUGUCUUAGAUUUUUCUAGAUACGGAUGUAUCAAGUCACAUUUUAGUAUUAUAUACAUCCGUAUCUAGACAAAUCUAAGACAAGAAAUU	tae-miR1122a	sample12c49601_g1_i1, LoCoTd_WEWseq_PGSB_v3_chr3A_Loc032142.4, sample7c11189_g1_i1, Td_WEWseq_PGSB_v3_chr7A_Loc092199.2, Td_WEWseq_PGSB_v3_chr7A_Loc092199.3, sample12c24847_g2_i1, Td_WEWseq_PGSB_v3_chr7A_Loc092199.1, sample12c25382_g1_i1, sample8c43387_g1_i1, sample7c15527_g1_i1, sample12c6972_g1_i1, LoCoTd_WEWseq_PGSB_v3_chr2A_Loc017307.9, LoCoTd_WEWseq_PGSB_v3_chr2A_Loc017307.6, LoCoTd_WEWseq_P…	Myosin ID heavy chain, hypothetical protein F775_31479, Xyloglucan endotransglucosylase hydrolase 22, hypothetical protein F775_00030, hypothetical protein TRIUR3_01830, Os11g0514000, Lysine-specific histone demethylase 1A, hypothetical protein F775_02097, hypothetical protein TRIUR3_29628, ---NA---, hypothetical protein TRIUR3_04785, hypothetical protein TRIUR3_10692, hypothetical protein TRIUR3…	Cleavage, Translation	Y	ctgA_rep_0300	Mariner	DNA-transposon	None
Low	miR1122-3p-114	TR1A	UAGAUACCUCCGUAUCUAGA	UAGAUACGGAUGUAUCUAGA	UUACUUGUCUUGGAUUUGUCUAGAUACGGAUGUAUCUAGACUCAUUUUAGUGCUAGAUACCUCCGUAUCUAGACAAAUCUAAGACAAAUAAUU	tae-miR1122a	sample8c21760_g1_i1, sample11c29427_g1_i1, sample8c21760_g1_i2, sample8c21760_g1_i7, sample8c21760_g1_i6, sample8c21760_g1_i9, sample8c21760_g1_i8, Td_WEWseq_PGSB_v3_chr7A_Loc092199.2, Td_WEWseq_PGSB_v3_chr7A_Loc092199.3, Td_WEWseq_PGSB_v3_chr7A_Loc092199.1, sample7c8558_g1_i1, LoCoTd_WEWseq_PGSB_v3_chr4B_Loc056240.9, sample12c6972_g1_i1, LoCoTd_WEWseq_PGSB_v3_chr4B_Loc056240.3, sample7c27372_g1_…	Os04g0369100, 1-aminocyclopropane-1-carboxylate partial, SKP1 11, unnamed protein product, hypothetical protein TRIUR3_01830, Os11g0514000, hypothetical protein F775_31954, hypothetical protein F775_31479, disease resistance RGA1, hypothetical protein F775_02097, ---NA---, hypothetical protein TRIUR3_04785, hypothetical protein TRIUR3_10692, receptor kinase, SKP1 1B-like, probable disease resista…	Cleavage, Translation	Y	ctgH_rep_0324	Mariner	DNA-transposon	sRNA/pre-miRNA
Low	miR1122-3p-115	TR1A	UAGAUACCUCCGUAUCUAGA	UAGAUACGGAUGUAUCUAGA	UUACUUGUCUUGAAUUUGUCUAGAUACGGAUGUAUCUAGACUUAUUUUGGUGCUAGAUACCUCCGUAUCUAGACAAAUCUAAGACAAGUAAUU	tae-miR1122a	sample8c21760_g1_i1, sample11c29427_g1_i1, sample8c21760_g1_i2, sample8c21760_g1_i7, sample8c21760_g1_i6, sample8c21760_g1_i9, sample8c21760_g1_i8, Td_WEWseq_PGSB_v3_chr7A_Loc092199.2, Td_WEWseq_PGSB_v3_chr7A_Loc092199.3, Td_WEWseq_PGSB_v3_chr7A_Loc092199.1, sample7c8558_g1_i1, LoCoTd_WEWseq_PGSB_v3_chr4B_Loc056240.9, sample12c6972_g1_i1, LoCoTd_WEWseq_PGSB_v3_chr4B_Loc056240.3, sample7c27372_g1_…	Os04g0369100, 1-aminocyclopropane-1-carboxylate partial, SKP1 11, unnamed protein product, hypothetical protein TRIUR3_01830, Os11g0514000, hypothetical protein F775_31954, hypothetical protein F775_31479, disease resistance RGA1, hypothetical protein F775_02097, ---NA---, hypothetical protein TRIUR3_04785, hypothetical protein TRIUR3_10692, receptor kinase, SKP1 1B-like, probable disease resista…	Cleavage, Translation	Y	ctgH_rep_0324	Mariner	DNA-transposon	sRNA/pre-miRNA
Low	miR1122-3p-116	TR1A	UAGAUACAUCCGUAUCUAGA	UAUAUACGGAUGUAUCUAUU	AUUCUUGUCUUAGAUUUGUCUAUAUACGGAUGUAUCUAUUCACAUUUUAGUGUUAGAUACAUCCGUAUCUAGAUAAAUCUAAGACGAGGAUUU	tae-miR1122a	Td_WEWseq_PGSB_v3_chr3B_Loc039844.9, Td_WEWseq_PGSB_v3_chr3B_Loc039844.8, sample8c35494_g1_i1, Td_WEWseq_PGSB_v3_chr3B_Loc039844.5, Td_WEWseq_PGSB_v3_chr3B_Loc039844.4, Td_WEWseq_PGSB_v3_chr3B_Loc039844.7, Td_WEWseq_PGSB_v3_chr3B_Loc039844.6, Td_WEWseq_PGSB_v3_chr7A_Loc092199.2, Td_WEWseq_PGSB_v3_chr7A_Loc092199.3, Td_WEWseq_PGSB_v3_chr3B_Loc039844.3, Td_WEWseq_PGSB_v3_chr7A_Loc092199.1, sample8c…	hypothetical protein F775_24720, hypothetical protein F775_31479, PREDICTED: uncharacterized protein LOC100838661, hypothetical protein TRIUR3_01830, Os11g0514000, hypothetical protein F775_31954, 1-aminocyclopropane-1-carboxylate partial, hypothetical protein BRADI_3g38560, hypothetical protein TRIUR3_07861, PREDICTED: uncharacterized protein LOC100844293 isoform X2, hypothetical protein F775_02…	Cleavage, Translation	Y	ctgH_rep_0324	Mariner	DNA-transposon	sRNA
Low	miR1122-3p-117	TR1A	UAGAUACAUCCAUAUCUAGA	UAAAUACAGAUGUAUCAAGU	AUUCUUGUCUUAAAUCUGUCUAAAUACAGAUGUAUCAAGUCACGUUUUAGUAUUAGAUACAUCCAUAUCUAGACGAAUCUAAGAUAAGAAUUA	tae-miR1122a	Td_WEWseq_PGSB_v3_chr3B_Loc039844.9, Td_WEWseq_PGSB_v3_chr3B_Loc039844.8, sample8c35494_g1_i1, Td_WEWseq_PGSB_v3_chr3B_Loc039844.5, Td_WEWseq_PGSB_v3_chr3B_Loc039844.4, Td_WEWseq_PGSB_v3_chr3B_Loc039844.7, Td_WEWseq_PGSB_v3_chr3B_Loc039844.6, Td_WEWseq_PGSB_v3_chr7A_Loc092199.2, Td_WEWseq_PGSB_v3_chr7A_Loc092199.3, Td_WEWseq_PGSB_v3_chr3B_Loc039844.3, Td_WEWseq_PGSB_v3_chr7A_Loc092199.1, Td_WEWse…	Os04g0369100, hypothetical protein F775_31479, PREDICTED: uncharacterized protein LOC100838661, hypothetical protein F775_24720, hypothetical protein TRIUR3_01830, Os11g0514000, hypothetical protein TRIUR3_07861, hypothetical protein F775_00470, hypothetical protein F775_02097, ---NA---, hypothetical protein TRIUR3_04785, Histidine-containing phosphotransfer 4, hypothetical protein TRIUR3_10692, …	Cleavage, Translation	Y	sr2_rep_0259	Mariner	DNA-transposon	None
Low	miR1122-3p-118	TR1A	UAGAUACAUCCGUAUCUAGA	UAGAUACGGAGGUAUCUAGC	UUAUUUGUCUUAGAUUUGUCUAGAUACGGAGGUAUCUAGCACUAAAAUGAGUCUAGAUACAUCCGUAUCUAGACAAAUCCAAGACAAGUAAUU	tae-miR1122a	Td_WEWseq_PGSB_v3_chr3B_Loc039844.9, Td_WEWseq_PGSB_v3_chr3B_Loc039844.8, sample8c35494_g1_i1, Td_WEWseq_PGSB_v3_chr3B_Loc039844.5, Td_WEWseq_PGSB_v3_chr3B_Loc039844.4, Td_WEWseq_PGSB_v3_chr3B_Loc039844.7, Td_WEWseq_PGSB_v3_chr3B_Loc039844.6, Td_WEWseq_PGSB_v3_chr7A_Loc092199.2, Td_WEWseq_PGSB_v3_chr7A_Loc092199.3, Td_WEWseq_PGSB_v3_chr3B_Loc039844.3, Td_WEWseq_PGSB_v3_chr7A_Loc092199.1, sample8c…	hypothetical protein F775_24720, hypothetical protein F775_31479, PREDICTED: uncharacterized protein LOC100838661, hypothetical protein TRIUR3_01830, Os11g0514000, hypothetical protein F775_31954, 1-aminocyclopropane-1-carboxylate partial, hypothetical protein BRADI_3g38560, hypothetical protein TRIUR3_07861, PREDICTED: uncharacterized protein LOC100844293 isoform X2, hypothetical protein F775_02…	Cleavage, Translation	Y	ctgH_rep_0324	Mariner	DNA-transposon	pre-miRNA
Low	miR1122-3p-119	TR1A	UAGAUACAUCCGUAUCUAGA	UAGAUACGGAGGUAUCUAGC	UUACUUGUAUUAGAUUUGUCUAGAUACGGAGGUAUCUAGCACUAAAAUGAGUCUAGAUACAUCCGUAUCUAGACAAAUUCAAGACAAGUAAUU	tae-miR1122a	Td_WEWseq_PGSB_v3_chr3B_Loc039844.9, Td_WEWseq_PGSB_v3_chr3B_Loc039844.8, sample8c35494_g1_i1, Td_WEWseq_PGSB_v3_chr3B_Loc039844.5, Td_WEWseq_PGSB_v3_chr3B_Loc039844.4, Td_WEWseq_PGSB_v3_chr3B_Loc039844.7, Td_WEWseq_PGSB_v3_chr3B_Loc039844.6, Td_WEWseq_PGSB_v3_chr7A_Loc092199.2, Td_WEWseq_PGSB_v3_chr7A_Loc092199.3, Td_WEWseq_PGSB_v3_chr3B_Loc039844.3, Td_WEWseq_PGSB_v3_chr7A_Loc092199.1, sample8c…	hypothetical protein F775_24720, hypothetical protein F775_31479, PREDICTED: uncharacterized protein LOC100838661, hypothetical protein TRIUR3_01830, Os11g0514000, hypothetical protein F775_31954, 1-aminocyclopropane-1-carboxylate partial, hypothetical protein BRADI_3g38560, hypothetical protein TRIUR3_07861, PREDICTED: uncharacterized protein LOC100844293 isoform X2, hypothetical protein F775_02…	Cleavage, Translation	Y	ctgH_rep_0324	Mariner	DNA-transposon	pre-miRNA
Low	miR1122-3p-12	TR1A	UAGAUACAUCCGUAUCUAGA	UACAUAUGGAUGUAUUUAUU	AUUCUUAACUUUGGGCGUUCUACAUAUGGAUGUAUUUAUUCACAUUUUAGUGUUAGAUACAUCCGUAUCUAGAUAAAUCAAGAAUUUUGGGAC	tae-miR1122a	Td_WEWseq_PGSB_v3_chr3B_Loc039844.9, Td_WEWseq_PGSB_v3_chr3B_Loc039844.8, sample8c35494_g1_i1, Td_WEWseq_PGSB_v3_chr3B_Loc039844.5, Td_WEWseq_PGSB_v3_chr3B_Loc039844.4, Td_WEWseq_PGSB_v3_chr3B_Loc039844.7, Td_WEWseq_PGSB_v3_chr3B_Loc039844.6, Td_WEWseq_PGSB_v3_chr7A_Loc092199.2, Td_WEWseq_PGSB_v3_chr7A_Loc092199.3, Td_WEWseq_PGSB_v3_chr3B_Loc039844.3, Td_WEWseq_PGSB_v3_chr7A_Loc092199.1, sample8c…	hypothetical protein F775_24720, hypothetical protein F775_31479, PREDICTED: uncharacterized protein LOC100838661, hypothetical protein TRIUR3_01830, Os11g0514000, hypothetical protein F775_31954, 1-aminocyclopropane-1-carboxylate partial, hypothetical protein BRADI_3g38560, hypothetical protein TRIUR3_07861, PREDICTED: uncharacterized protein LOC100844293 isoform X2, hypothetical protein F775_02…	Cleavage, Translation	Y	TREP2026	Mariner	DNA-transposon	None
Low	miR1122-3p-120	TR1A	UAGAUACAUCCGUAUGUAGA	UAGAUACAGAUGUAUCAAGU	AUUCUUGUCUUAGAUUUGUCUAGAUACAGAUGUAUCAAGUCACAUUUUAGUAUUAGAUACAUCCGUAUGUAGACAAAUCUAAGACAAGAAAUU	tae-miR1122a	sample8c21440_g1_i1, sample11c29427_g1_i1, LoCoTd_WEWseq_PGSB_v3_chr3A_Loc032142.4, Td_WEWseq_PGSB_v3_chr6B_Loc088951.1, sample8c35494_g1_i1, Td_WEWseq_PGSB_v3_chr3A_Loc032670.3, Td_WEWseq_PGSB_v3_chr7A_Loc092199.2, Td_WEWseq_PGSB_v3_chr7A_Loc092199.3, sample12c49601_g1_i1, Td_WEWseq_PGSB_v3_chr7A_Loc092199.1, Td_WEWseq_PGSB_v3_chr4A_Loc053917.2, sample12c25382_g1_i1, sample8c61883_g1_i1, Td_WEWs…	Hydroxyisourate hydrolase, hypothetical protein F775_31479, Xyloglucan endotransglucosylase hydrolase 22, hypothetical protein TRIUR3_01830, Os11g0514000, hypothetical protein F775_08779, hypothetical protein F775_02097, ---NA---, hypothetical protein TRIUR3_04785, hypothetical protein TRIUR3_10692, hypothetical protein TRIUR3_32912, PP2A regulatory subunit TAP46, FAR1-RELATED SEQUENCE 6, unnamed…	Cleavage, Translation	Y	ctgH_rep_0324	Mariner	DNA-transposon	None
Low	miR1122-3p-121	TR1A	UAGAUAUAUCCGUAUCUAGA	UAAAUACGGAUGUAUCAAGU	AUUCUUAUCUUACAUUUGUCUAAAUACGGAUGUAUCAAGUCACGUUUUAGUAUUAGAUAUAUCCGUAUCUAGACAAAUUUAAGACAAGAAUUU	tae-miR1122a	sample12c39635_g1_i1, sample8c21440_g1_i1, sample12c25464_g2_i4, Td_WEWseq_PGSB_v3_chr3B_Loc041354.16, sample8c35494_g1_i1, sample11c22564_g2_i1, sample12c13757_g1_i1, Td_WEWseq_PGSB_v3_chr7A_Loc092199.2, Td_WEWseq_PGSB_v3_chr7A_Loc092199.3, LoCoTd_WEWseq_PGSB_v3_chr6B_Loc085499.2, Td_WEWseq_PGSB_v3_chr7A_Loc092199.1, Td_WEWseq_PGSB_v3_chr3A_Loc032670.4, sample7c25188_g1_i2, sample8c61883_g1_i1, …	Hydroxyisourate hydrolase, hypothetical protein F775_31479, PREDICTED: uncharacterized protein LOC100838661, tRNA-dihydrouridine synthase A, Putative membrane protein, hypothetical protein TRIUR3_01830, Os11g0514000, 1-aminocyclopropane-1-carboxylate partial, hypothetical protein F775_02097, ---NA---, hypothetical protein TRIUR3_04785, hypothetical protein TRIUR3_10692, DETOXIFICATION 16, recepto…	Cleavage, Translation	Y	ctgH_rep_0245	Mariner	DNA-transposon	sRNA/pre-miRNA
Low	miR1122-3p-122	TR1A	UAGAUACAUCUGUAUCUAGA	UAGAUACGGAGGCAUCUAGC	UUACUUGUCUUAGAUUUGUCUAGAUACGGAGGCAUCUAGCACUAAAAUGAGUCUAGAUACAUCUGUAUCUAGACAAAUUCAAGACAAGUAAUU	tae-miR1122a	sample8c35494_g1_i1, Td_WEWseq_PGSB_v3_chr7A_Loc092199.2, Td_WEWseq_PGSB_v3_chr7A_Loc092199.3, Td_WEWseq_PGSB_v3_chr7A_Loc092199.1, Td_WEWseq_PGSB_v3_chr4A_Loc053917.2, Td_WEWseq_PGSB_v3_chr4A_Loc053917.1, sample12c19485_g1_i1, sample8c30467_g1_i1, sample12c16979_g1_i1, sample12c24638_g1_i1, sample11c40540_g1_i1, sample11c27859_g5_i2, Td_WEWseq_PGSB_v3_chr1B_Loc013177.6, sample11c19644_g2_i1, sam…	Hydroxyisourate hydrolase, hypothetical protein F775_31479, PREDICTED: uncharacterized protein LOC100838661, hypothetical protein TRIUR3_01830, Os11g0514000, hypothetical protein F775_13469, 1-aminocyclopropane-1-carboxylate partial, hypothetical protein F775_02097, ---NA---, hypothetical protein TRIUR3_04785, hypothetical protein TRIUR3_10692, hypothetical protein F775_10882, DETOXIFICATION 16, …	Cleavage, Translation	Y	ctgH_rep_0324	Mariner	DNA-transposon	pre-miRNA
Low	miR1122-3p-123	TR1A	UAGAUACAUCCGUAUCUAGA	UAGAUACAGAUGUAUCUAGA	UUACUUGUCUUGGAUUUGUCUAGAUACAGAUGUAUCUAGACUCAUUUUAGUGCUAGAUACAUCCGUAUCUAGACAAAUCUAAGACAAGUAAUU	tae-miR1122a	Td_WEWseq_PGSB_v3_chr3B_Loc039844.9, Td_WEWseq_PGSB_v3_chr3B_Loc039844.8, sample8c35494_g1_i1, Td_WEWseq_PGSB_v3_chr3B_Loc039844.5, Td_WEWseq_PGSB_v3_chr3B_Loc039844.4, Td_WEWseq_PGSB_v3_chr3B_Loc039844.7, Td_WEWseq_PGSB_v3_chr3B_Loc039844.6, Td_WEWseq_PGSB_v3_chr7A_Loc092199.2, Td_WEWseq_PGSB_v3_chr7A_Loc092199.3, Td_WEWseq_PGSB_v3_chr3B_Loc039844.3, Td_WEWseq_PGSB_v3_chr7A_Loc092199.1, sample8c…	hypothetical protein F775_24720, hypothetical protein F775_31479, PREDICTED: uncharacterized protein LOC100838661, hypothetical protein TRIUR3_01830, Os11g0514000, hypothetical protein F775_31954, 1-aminocyclopropane-1-carboxylate partial, hypothetical protein BRADI_3g38560, hypothetical protein TRIUR3_07861, PREDICTED: uncharacterized protein LOC100844293 isoform X2, hypothetical protein F775_02…	Cleavage, Translation	Y	ctgH_rep_0324	Mariner	DNA-transposon	sRNA/pre-miRNA
Low	miR1122-3p-124	TR1A	UAGAUACAUCUGUAUCUAGA	UAGAUAUGGAUGUAUCAAGU	AUUCUUGUCUCGGAUUUUUCUAGAUAUGGAUGUAUCAAGUCACGUUUUAGUAUUAGAUACAUCUGUAUCUAGACAAAUCUAAGACAAGAAUUU	tae-miR1122a	sample8c35494_g1_i1, Td_WEWseq_PGSB_v3_chr7A_Loc092199.2, Td_WEWseq_PGSB_v3_chr7A_Loc092199.3, Td_WEWseq_PGSB_v3_chr7A_Loc092199.1, Td_WEWseq_PGSB_v3_chr4A_Loc053917.2, Td_WEWseq_PGSB_v3_chr4A_Loc053917.1, sample12c19485_g1_i1, sample8c30467_g1_i1, sample12c16979_g1_i1, sample12c24638_g1_i1, sample11c40540_g1_i1, sample11c27859_g5_i2, Td_WEWseq_PGSB_v3_chr1B_Loc013177.6, sample11c19644_g2_i1, sam…	Hydroxyisourate hydrolase, hypothetical protein F775_31479, PREDICTED: uncharacterized protein LOC100838661, hypothetical protein TRIUR3_01830, Os11g0514000, hypothetical protein F775_13469, 1-aminocyclopropane-1-carboxylate partial, hypothetical protein F775_02097, ---NA---, hypothetical protein TRIUR3_04785, hypothetical protein TRIUR3_10692, hypothetical protein F775_10882, DETOXIFICATION 16, …	Cleavage, Translation	Y	ctgH_rep_0245	Mariner	DNA-transposon	None
Low	miR1122-3p-125	TR1A	UAGAUACAUCCGUAUCCAGA	UAGAUACGGAUGUACCUAAC	AAGCGUGUCUUAGAUUUUUCUAGAUACGGAUGUACCUAACACUAAAACAUGUCUAGAUACAUCCGUAUCCAGACAAAUCUAUGAAGUAAUUCA	tae-miR1122a	Td_WEWseq_PGSB_v3_chr1B_Loc012684.1, sample8c35494_g1_i1, Td_WEWseq_PGSB_v3_chr7A_Loc092199.2, Td_WEWseq_PGSB_v3_chr7A_Loc092199.3, Td_WEWseq_PGSB_v3_chr7A_Loc092199.1, sample12c6972_g1_i1, sample7c27372_g1_i5, sample7c27372_g1_i6, LoCoTd_WEWseq_PGSB_v3_chr5A_Loc067112.4, sample8c30467_g1_i1, sample7c25188_g1_i1, sample12c16979_g1_i1, sample11c27859_g5_i1, sample11c27859_g5_i2, LoCoTd_WEWseq_PGSB…	disease resistance RPP13 2, hypothetical protein TRIUR3_10692, hypothetical protein F775_31479, PREDICTED: uncharacterized protein LOC100838661, predicted protein, hypothetical protein TRIUR3_07861, Transportin-3, hypothetical protein F775_02097, ENHANCED DISEASE RESISTANCE 2-like isoform X1, ---NA---, hypothetical protein TRIUR3_04785, FAR1-RELATED SEQUENCE 6, hypothetical protein TRIUR3_01830, …	Cleavage, Translation	Y	ctgH_rep_0324	Mariner	DNA-transposon	sRNA
Low	miR1122-3p-126	TR1A	UAGAUACAUCCAUAUCUAGA	UAGAUACGGAUGUAUCUAGA	UUAUCUGUCUUGGAUUUGUCUAGAUACGGAUGUAUCUAGACUCAUUUUAGUGCUAGAUACAUCCAUAUCUAGACAAAUCUAAGACAAGUAAUU	tae-miR1122a	Td_WEWseq_PGSB_v3_chr3B_Loc039844.9, Td_WEWseq_PGSB_v3_chr3B_Loc039844.8, sample8c35494_g1_i1, Td_WEWseq_PGSB_v3_chr3B_Loc039844.5, Td_WEWseq_PGSB_v3_chr3B_Loc039844.4, Td_WEWseq_PGSB_v3_chr3B_Loc039844.7, Td_WEWseq_PGSB_v3_chr3B_Loc039844.6, Td_WEWseq_PGSB_v3_chr7A_Loc092199.2, Td_WEWseq_PGSB_v3_chr7A_Loc092199.3, Td_WEWseq_PGSB_v3_chr3B_Loc039844.3, Td_WEWseq_PGSB_v3_chr7A_Loc092199.1, Td_WEWse…	Os04g0369100, hypothetical protein F775_31479, PREDICTED: uncharacterized protein LOC100838661, hypothetical protein F775_24720, hypothetical protein TRIUR3_01830, Os11g0514000, hypothetical protein TRIUR3_07861, hypothetical protein F775_00470, hypothetical protein F775_02097, ---NA---, hypothetical protein TRIUR3_04785, Histidine-containing phosphotransfer 4, hypothetical protein TRIUR3_10692, …	Cleavage, Translation	Y	ctgH_rep_0324	Mariner	DNA-transposon	sRNA/pre-miRNA
Low	miR1122-3p-127	TR1A	UUGAUACAUCCGUAUCUAGA	UAGAUACGGAUGUAACU	UUUUUUAUCUUAAAUUUGUCUAGAUACGGAUGUAACUAAUACUAAAAUGUGAGUUGAUACAUCCGUAUCUAGACAAAUUUAAGACAAGAAUUU	tae-miR1122a	Td_WEWseq_PGSB_v3_chr2A_Loc021724.1, sample8c21440_g1_i1, Td_WEWseq_PGSB_v3_chr2A_Loc021724.3, sample8c21760_g1_i2, Td_WEWseq_PGSB_v3_chr2A_Loc021724.5, Td_WEWseq_PGSB_v3_chr2A_Loc021724.7, Td_WEWseq_PGSB_v3_chr2A_Loc021724.6, sample8c21760_g1_i9, sample8c21760_g1_i8, Td_WEWseq_PGSB_v3_chr7A_Loc092687.7, Td_WEWseq_PGSB_v3_chr7A_Loc092199.2, Td_WEWseq_PGSB_v3_chr7A_Loc092199.3, LoCoTd_WEWseq_PGSB_…	COFACTOR ASSEMBLY OF COMPLEX C SUBUNIT B chloroplastic isoform X2, Os04g0369100, hypothetical protein F775_31479, unnamed protein product, hypothetical protein TRIUR3_01830, PREDICTED: uncharacterized protein LOC104584720, Os11g0514000, hypothetical protein F775_02097, ---NA---, hypothetical protein TRIUR3_04785, hypothetical protein TRIUR3_10692, Putative transporter, hypothetical protein TRIUR3…	Cleavage, Translation	Y	ctgA_rep_0300	Mariner	DNA-transposon	sRNA
Low	miR1122-3p-128	TR1A	UAGAUACAUCCGUAUAUAGA	UAGAUACAGAUGUAUCAAAU	AUUCUUGUCUUAGAUUUGUCUAGAUACAGAUGUAUCAAAUCACAUUUUAGUAUUAGAUACAUCCGUAUAUAGACAAAUCUAAGACAAGAAAUU	tae-miR1122a	sample8c29918_g1_i6, sample8c21440_g1_i1, sample8c29918_g1_i4, Td_WEWseq_PGSB_v3_chr6B_Loc088951.1, sample8c35494_g1_i1, sample11c29427_g1_i1, Td_WEWseq_PGSB_v3_chr7A_Loc092199.2, Td_WEWseq_PGSB_v3_chr7A_Loc092199.3, sample12c24847_g2_i1, Td_WEWseq_PGSB_v3_chr7A_Loc092199.1, Td_WEWseq_PGSB_v3_chr4A_Loc053917.2, sample8c61883_g1_i1, Td_WEWseq_PGSB_v3_chr4A_Loc053917.1, sample12c6972_g1_i1, Td_WEWs…	Hydroxyisourate hydrolase, hypothetical protein F775_31479, hypothetical protein F775_12220, hypothetical protein TRIUR3_01830, hypothetical protein TRIUR3_32912, disease resistance RGA4, hypothetical protein F775_02097, ---NA---, hypothetical protein TRIUR3_04785, hypothetical protein TRIUR3_10692, hypothetical protein TRIUR3_12643, Os11g0514000, PREDICTED: uncharacterized protein LOC100829056, …	Cleavage, Translation	Y	ctgH_rep_0324	Mariner	DNA-transposon	None
Low	miR1122-3p-129	TR1A	UAGAUACAUCCGUAUCUAGA	UAAAUAUGGAUGUAUCAAGU	AUUCUUGUCUUAGAUUUGUCUAAAUAUGGAUGUAUCAAGUCACGUUUUGGUAUUAGAUACAUCCGUAUCUAGACUAAUCUAAGACAAGAAUUU	tae-miR1122a	Td_WEWseq_PGSB_v3_chr3B_Loc039844.9, Td_WEWseq_PGSB_v3_chr3B_Loc039844.8, sample8c35494_g1_i1, Td_WEWseq_PGSB_v3_chr3B_Loc039844.5, Td_WEWseq_PGSB_v3_chr3B_Loc039844.4, Td_WEWseq_PGSB_v3_chr3B_Loc039844.7, Td_WEWseq_PGSB_v3_chr3B_Loc039844.6, Td_WEWseq_PGSB_v3_chr7A_Loc092199.2, Td_WEWseq_PGSB_v3_chr7A_Loc092199.3, Td_WEWseq_PGSB_v3_chr3B_Loc039844.3, Td_WEWseq_PGSB_v3_chr7A_Loc092199.1, sample8c…	hypothetical protein F775_24720, hypothetical protein F775_31479, PREDICTED: uncharacterized protein LOC100838661, hypothetical protein TRIUR3_01830, Os11g0514000, hypothetical protein F775_31954, 1-aminocyclopropane-1-carboxylate partial, hypothetical protein BRADI_3g38560, hypothetical protein TRIUR3_07861, PREDICTED: uncharacterized protein LOC100844293 isoform X2, hypothetical protein F775_02…	Cleavage, Translation	Y	ctgH_rep_0245	Mariner	DNA-transposon	sRNA/pre-miRNA
Low	miR1122-3p-13	TR1A	UAGAUACAUCCAUAUCUAGA	UAGAUACGGAUGUAUCAAGU	AUUCUUGUCUUAGGUUUGUCUAGAUACGGAUGUAUCAAGUCACAUUUUAGUAUUAGAUACAUCCAUAUCUAGACAAAUCUAAGACAAGAAAUU	tae-miR1122a	Td_WEWseq_PGSB_v3_chr3B_Loc039844.9, Td_WEWseq_PGSB_v3_chr3B_Loc039844.8, sample8c35494_g1_i1, Td_WEWseq_PGSB_v3_chr3B_Loc039844.5, Td_WEWseq_PGSB_v3_chr3B_Loc039844.4, Td_WEWseq_PGSB_v3_chr3B_Loc039844.7, Td_WEWseq_PGSB_v3_chr3B_Loc039844.6, Td_WEWseq_PGSB_v3_chr7A_Loc092199.2, Td_WEWseq_PGSB_v3_chr7A_Loc092199.3, Td_WEWseq_PGSB_v3_chr3B_Loc039844.3, Td_WEWseq_PGSB_v3_chr7A_Loc092199.1, Td_WEWse…	Os04g0369100, hypothetical protein F775_31479, PREDICTED: uncharacterized protein LOC100838661, hypothetical protein F775_24720, hypothetical protein TRIUR3_01830, Os11g0514000, hypothetical protein TRIUR3_07861, hypothetical protein F775_00470, hypothetical protein F775_02097, ---NA---, hypothetical protein TRIUR3_04785, Histidine-containing phosphotransfer 4, hypothetical protein TRIUR3_10692, …	Cleavage, Translation	Y	ctgH_rep_0324	Mariner	DNA-transposon	None
Low	miR1122-3p-130	TR1A	UAGAUACAUCCGUAUCUAGA	UAGAUACGGAGGUAUCUAGC	UUACUUGUCUUAGAUUUGUCUAGAUACGGAGGUAUCUAGCACUAAAAUGAGUCUAGAUACAUCCGUAUCUAGACAAAUCCAAGACAAGUACUC	tae-miR1122a	Td_WEWseq_PGSB_v3_chr3B_Loc039844.9, Td_WEWseq_PGSB_v3_chr3B_Loc039844.8, sample8c35494_g1_i1, Td_WEWseq_PGSB_v3_chr3B_Loc039844.5, Td_WEWseq_PGSB_v3_chr3B_Loc039844.4, Td_WEWseq_PGSB_v3_chr3B_Loc039844.7, Td_WEWseq_PGSB_v3_chr3B_Loc039844.6, Td_WEWseq_PGSB_v3_chr7A_Loc092199.2, Td_WEWseq_PGSB_v3_chr7A_Loc092199.3, Td_WEWseq_PGSB_v3_chr3B_Loc039844.3, Td_WEWseq_PGSB_v3_chr7A_Loc092199.1, sample8c…	hypothetical protein F775_24720, hypothetical protein F775_31479, PREDICTED: uncharacterized protein LOC100838661, hypothetical protein TRIUR3_01830, Os11g0514000, hypothetical protein F775_31954, 1-aminocyclopropane-1-carboxylate partial, hypothetical protein BRADI_3g38560, hypothetical protein TRIUR3_07861, PREDICTED: uncharacterized protein LOC100844293 isoform X2, hypothetical protein F775_02…	Cleavage, Translation	Y	ctgH_rep_0324	Mariner	DNA-transposon	pre-miRNA
Low	miR1122-3p-131	TR1A	UAGAUACAUUCGUAUCUAGA	UAGAUACGAUAUAUCUAGU	UUACUUGUUUUAGAUUUGUCUAGAUACGAUAUAUCUAGUAUUAAAAUGAGUCUAGAUACAUUCGUAUCUAGACAAAUACUCCCUUCGUUCCU	tae-miR1122a	sample12c39635_g1_i1, sample8c21440_g1_i1, Td_WEWseq_PGSB_v3_chr7B_Loc103547.14, Td_WEWseq_PGSB_v3_chr3B_Loc041354.16, sample8c35494_g1_i1, sample11c22564_g2_i1, LoCoTd_WEWseq_PGSB_v3_chr6A_Loc082506.6, Td_WEWseq_PGSB_v3_chr7A_Loc092199.2, Td_WEWseq_PGSB_v3_chr7A_Loc092199.3, LoCoTd_WEWseq_PGSB_v3_chr6B_Loc085499.2, Td_WEWseq_PGSB_v3_chr7A_Loc092199.1, LoCoTd_WEWseq_PGSB_v3_chr4B_Loc055826.1, sam…	Os04g0369100, hypothetical protein F775_31479, PREDICTED: uncharacterized protein LOC100838661, hypothetical protein F775_09906, hypothetical protein F775_00030, hypothetical protein TRIUR3_01830, Os11g0514000, 1-aminocyclopropane-1-carboxylate partial, hypothetical protein F775_02097, ---NA---, starch branching enzyme IIb, hypothetical protein TRIUR3_04785, hypothetical protein TRIUR3_10692, hyp…	Cleavage, Translation	Y	ctgH_rep_0324, TREP1066	Mariner	DNA-transposon	None
Low	miR1122-3p-132	TR1A	UAGGUACAUCCGUAUCUAGA	UAAAUACGGAUGUAUCAAGU	AUUCUUGUCUUAGAUUUGUCUAAAUACGGAUGUAUCAAGUCACGUUUUAGUAUUAGGUACAUCCGUAUCUAGACAAUUCUAAGACAAGAAUUU	tae-miR1122a	sample8c35494_g1_i1, Td_WEWseq_PGSB_v3_chr7A_Loc092199.2, Td_WEWseq_PGSB_v3_chr7A_Loc092199.3, Td_WEWseq_PGSB_v3_chr7A_Loc092199.1, Td_WEWseq_PGSB_v3_chr6A_Loc079446.1, sample8c30467_g1_i1, sample12c16979_g1_i1, sample12c24638_g1_i1, sample11c27859_g5_i1, sample11c27859_g5_i2, sample11c26953_g1_i1, Td_WEWseq_PGSB_v3_chr1B_Loc013177.6, sample11c19644_g2_i1, sample8c27889_g2_i1, LoCoTd_WEWseq_PGSB_…	hypothetical protein F775_31479, PREDICTED: uncharacterized protein LOC100838661, hypothetical protein TRIUR3_01830, Os11g0514000, 1-aminocyclopropane-1-carboxylate partial, hypothetical protein TRIUR3_33755, hypothetical protein F775_02097, hypothetical protein TRIUR3_04785, ---NA---, Transmembrane 56, hypothetical protein TRIUR3_10692, hypothetical protein F775_10882, receptor kinase, hypotheti…	Cleavage, Translation	Y	ctgH_rep_0245	Mariner	DNA-transposon	sRNA/pre-miRNA
Low	miR1122-3p-133	TR1A	UAGAUACGUCCGUAUCUAGA	UAGAUACGGAUGUAUCAAGU	AUUCUUGUCUUAGAUUUGUCUAGAUACGGAUGUAUCAAGUCACAUUUUAGUAUUAGAUACGUCCGUAUCUAGAAAAAUCUAAGACAAGAAAUU	tae-miR1122a	sample12c39635_g1_i1, sample8c21440_g1_i1, sample8c35494_g1_i1, sample11c40540_g1_i1, Td_WEWseq_PGSB_v3_chr7A_Loc092199.2, Td_WEWseq_PGSB_v3_chr7A_Loc092199.3, LoCoTd_WEWseq_PGSB_v3_chr6B_Loc085499.2, Td_WEWseq_PGSB_v3_chr7A_Loc092199.1, sample7c25188_g1_i2, sample8c61883_g1_i1, sample12c6972_g1_i1, sample12c19485_g1_i1, sample7c27372_g1_i5, Td_WEWseq_PGSB_v3_chr3A_Loc033460.12, sample7c27372_g1_…	receptor kinase, disease resistance RPP13 2, hypothetical protein F775_31954, hypothetical protein TRIUR3_10692, hypothetical protein F775_31479, Transportin-3, predicted protein, 1-aminocyclopropane-1-carboxylate partial, PREDICTED: uncharacterized protein LOC100838661, hypothetical protein F775_02097, hypothetical protein TRIUR3_32912, ENHANCED DISEASE RESISTANCE 2-like isoform X1, ---NA---, nu…	Cleavage, Translation	Y	ctgC_rep_0054	Mariner	DNA-transposon	None
Low	miR1122-3p-134	TR1A	UAGAUACAUCCGUAUCUAGA	UAAAUAUGGAUGUAUCAAGU	AUUCUUGUCUUAAAUUUGUCUAAAUAUGGAUGUAUCAAGUCACGUUUUAGUAUUAGAUACAUCCGUAUCUAGACUAAUCUAAGACAAGAAUUU	tae-miR1122a	Td_WEWseq_PGSB_v3_chr3B_Loc039844.9, Td_WEWseq_PGSB_v3_chr3B_Loc039844.8, sample8c35494_g1_i1, Td_WEWseq_PGSB_v3_chr3B_Loc039844.5, Td_WEWseq_PGSB_v3_chr3B_Loc039844.4, Td_WEWseq_PGSB_v3_chr3B_Loc039844.7, Td_WEWseq_PGSB_v3_chr3B_Loc039844.6, Td_WEWseq_PGSB_v3_chr7A_Loc092199.2, Td_WEWseq_PGSB_v3_chr7A_Loc092199.3, Td_WEWseq_PGSB_v3_chr3B_Loc039844.3, Td_WEWseq_PGSB_v3_chr7A_Loc092199.1, sample8c…	hypothetical protein F775_24720, hypothetical protein F775_31479, PREDICTED: uncharacterized protein LOC100838661, hypothetical protein TRIUR3_01830, Os11g0514000, hypothetical protein F775_31954, 1-aminocyclopropane-1-carboxylate partial, hypothetical protein BRADI_3g38560, hypothetical protein TRIUR3_07861, PREDICTED: uncharacterized protein LOC100844293 isoform X2, hypothetical protein F775_02…	Cleavage, Translation	Y	ctgH_rep_0245	Mariner	DNA-transposon	sRNA/pre-miRNA
Low	miR1122-3p-135	TR1A	UAGAUACAUCCGUAUCUAGA	UAGAUACAAAUGUAUCAAU	AUUCUUGUCUUAGAUUUUUCUAGAUACAAAUGUAUCAAUUCACAUUUUAGUAUUAGAUACAUCCGUAUCUAGACAAAUCUAAGACAAUAAAUU	tae-miR1122a	Td_WEWseq_PGSB_v3_chr3B_Loc039844.9, Td_WEWseq_PGSB_v3_chr3B_Loc039844.8, sample8c35494_g1_i1, Td_WEWseq_PGSB_v3_chr3B_Loc039844.5, Td_WEWseq_PGSB_v3_chr3B_Loc039844.4, Td_WEWseq_PGSB_v3_chr3B_Loc039844.7, Td_WEWseq_PGSB_v3_chr3B_Loc039844.6, Td_WEWseq_PGSB_v3_chr7A_Loc092199.2, Td_WEWseq_PGSB_v3_chr7A_Loc092199.3, Td_WEWseq_PGSB_v3_chr3B_Loc039844.3, Td_WEWseq_PGSB_v3_chr7A_Loc092199.1, sample8c…	hypothetical protein F775_24720, hypothetical protein F775_31479, PREDICTED: uncharacterized protein LOC100838661, hypothetical protein TRIUR3_01830, Os11g0514000, hypothetical protein F775_31954, 1-aminocyclopropane-1-carboxylate partial, hypothetical protein BRADI_3g38560, hypothetical protein TRIUR3_07861, PREDICTED: uncharacterized protein LOC100844293 isoform X2, hypothetical protein F775_02…	Cleavage, Translation	Y	ctgA_rep_0300	Mariner	DNA-transposon	None
Low	miR1122-3p-136	TR1A	UUGAUACAUCCGUAUCUAGA	UAGAUACGGAUGUCUGUAAUA	UUUCUUGUCUUAGAUUUGUCUAGAUACGGAUGUCUGUAAUACUAAAAUGUGACUUGAUACAUCCGUAUCUAGACAAAUCUAAGACAAGAAUUU	tae-miR1122a	Td_WEWseq_PGSB_v3_chr2A_Loc021724.1, sample8c21440_g1_i1, Td_WEWseq_PGSB_v3_chr2A_Loc021724.3, sample8c21760_g1_i2, Td_WEWseq_PGSB_v3_chr2A_Loc021724.5, Td_WEWseq_PGSB_v3_chr2A_Loc021724.7, Td_WEWseq_PGSB_v3_chr2A_Loc021724.6, sample8c21760_g1_i9, sample8c21760_g1_i8, Td_WEWseq_PGSB_v3_chr7A_Loc092687.7, Td_WEWseq_PGSB_v3_chr7A_Loc092199.2, Td_WEWseq_PGSB_v3_chr7A_Loc092199.3, LoCoTd_WEWseq_PGSB_…	COFACTOR ASSEMBLY OF COMPLEX C SUBUNIT B chloroplastic isoform X2, Os04g0369100, hypothetical protein F775_31479, unnamed protein product, hypothetical protein TRIUR3_01830, PREDICTED: uncharacterized protein LOC104584720, Os11g0514000, hypothetical protein F775_02097, ---NA---, hypothetical protein TRIUR3_04785, hypothetical protein TRIUR3_10692, Putative transporter, hypothetical protein TRIUR3…	Cleavage, Translation	Y	ctgH_rep_0324	Mariner	DNA-transposon	pre-miRNA
Low	miR1122-3p-137	TR1A	UAGAUACAUCCGUAUCUAGA	UAGAUACGGAGGUAUCUAGC	UUACUUGUCUUAGAUUUGUCUAGAUACGGAGGUAUCUAGCACUAAAAUGAGUCUAGAUACAUCCGUAUCUAGACAAAUCCAAGACAAGUAAUU	tae-miR1122a	Td_WEWseq_PGSB_v3_chr3B_Loc039844.9, Td_WEWseq_PGSB_v3_chr3B_Loc039844.8, sample8c35494_g1_i1, Td_WEWseq_PGSB_v3_chr3B_Loc039844.5, Td_WEWseq_PGSB_v3_chr3B_Loc039844.4, Td_WEWseq_PGSB_v3_chr3B_Loc039844.7, Td_WEWseq_PGSB_v3_chr3B_Loc039844.6, Td_WEWseq_PGSB_v3_chr7A_Loc092199.2, Td_WEWseq_PGSB_v3_chr7A_Loc092199.3, Td_WEWseq_PGSB_v3_chr3B_Loc039844.3, Td_WEWseq_PGSB_v3_chr7A_Loc092199.1, sample8c…	hypothetical protein F775_24720, hypothetical protein F775_31479, PREDICTED: uncharacterized protein LOC100838661, hypothetical protein TRIUR3_01830, Os11g0514000, hypothetical protein F775_31954, 1-aminocyclopropane-1-carboxylate partial, hypothetical protein BRADI_3g38560, hypothetical protein TRIUR3_07861, PREDICTED: uncharacterized protein LOC100844293 isoform X2, hypothetical protein F775_02…	Cleavage, Translation	Y	ctgH_rep_0324	Mariner	DNA-transposon	pre-miRNA
Low	miR1122-3p-138	TR1A	UAGAUACAUCCGUAUCUAGA	UAGAUACGGAUGUAUCAAGU	AUUCUUGUCUUAGAUUUGUCUAGAUACGGAUGUAUCAAGUCACAUUUUAGUAUUAGAUACAUCCGUAUCUAGACAAAUCUAAGACAAGAAAUU	tae-miR1122a	Td_WEWseq_PGSB_v3_chr3B_Loc039844.9, Td_WEWseq_PGSB_v3_chr3B_Loc039844.8, sample8c35494_g1_i1, Td_WEWseq_PGSB_v3_chr3B_Loc039844.5, Td_WEWseq_PGSB_v3_chr3B_Loc039844.4, Td_WEWseq_PGSB_v3_chr3B_Loc039844.7, Td_WEWseq_PGSB_v3_chr3B_Loc039844.6, Td_WEWseq_PGSB_v3_chr7A_Loc092199.2, Td_WEWseq_PGSB_v3_chr7A_Loc092199.3, Td_WEWseq_PGSB_v3_chr3B_Loc039844.3, Td_WEWseq_PGSB_v3_chr7A_Loc092199.1, sample8c…	hypothetical protein F775_24720, hypothetical protein F775_31479, PREDICTED: uncharacterized protein LOC100838661, hypothetical protein TRIUR3_01830, Os11g0514000, hypothetical protein F775_31954, 1-aminocyclopropane-1-carboxylate partial, hypothetical protein BRADI_3g38560, hypothetical protein TRIUR3_07861, PREDICTED: uncharacterized protein LOC100844293 isoform X2, hypothetical protein F775_02…	Cleavage, Translation	Y	ctgH_rep_0324	Mariner	DNA-transposon	pre-miRNA
Low	miR1122-3p-139	TR1A	UAGAUACAUCCGUAUCUAAA	UAAAUAUGGAUGUAUCUAGU	AUUCUUGUCUUAAAUUUGUCUAAAUAUGGAUGUAUCUAGUUACAUUUUAGUGUUAGAUACAUCCGUAUCUAAACAAAUGCAAGACAAGAAUUU	tae-miR1122a	sample8c35494_g1_i1, Td_WEWseq_PGSB_v3_chr7A_Loc092199.2, Td_WEWseq_PGSB_v3_chr7A_Loc092199.3, Td_WEWseq_PGSB_v3_chr7A_Loc092199.1, sample7c54088_g1_i1, sample7c3932_g1_i1, sample8c30467_g1_i1, sample12c16979_g1_i1, sample11c22771_g1_i1, sample11c27859_g5_i1, sample11c27859_g5_i2, Td_WEWseq_PGSB_v3_chr4A_Loc048150.1, Td_WEWseq_PGSB_v3_chr4A_Loc048150.3, Td_WEWseq_PGSB_v3_chr4A_Loc048150.2, Td_WEW…	receptor kinase, hypothetical protein BRADI_3g38560, hypothetical protein TRIUR3_10692, hypothetical protein F775_31479, PREDICTED: uncharacterized protein LOC100838661, predicted protein, hypothetical protein TRIUR3_11739, PREDICTED: uncharacterized protein LOC100844293 isoform X2, hypothetical protein F775_02097, ENHANCED DISEASE RESISTANCE 2-like isoform X1, ---NA---, hypothetical protein TRIU…	Cleavage, Translation	Y	ctgB_rep_0107	Mariner	DNA-transposon	None
Low	miR1122-3p-14	TR1A	UAGAUACAUCCGUAUCUAGA	UAGAUAUGGAUGUAUCUAGA	UUACUUGUCUUGGAUUUGUCUAGAUAUGGAUGUAUCUAGACUCAUUUUAGUGCUAGAUACAUCCGUAUCUAGACAAAUCCAAGACAAGUAAUU	tae-miR1122a	Td_WEWseq_PGSB_v3_chr3B_Loc039844.9, Td_WEWseq_PGSB_v3_chr3B_Loc039844.8, sample8c35494_g1_i1, Td_WEWseq_PGSB_v3_chr3B_Loc039844.5, Td_WEWseq_PGSB_v3_chr3B_Loc039844.4, Td_WEWseq_PGSB_v3_chr3B_Loc039844.7, Td_WEWseq_PGSB_v3_chr3B_Loc039844.6, Td_WEWseq_PGSB_v3_chr7A_Loc092199.2, Td_WEWseq_PGSB_v3_chr7A_Loc092199.3, Td_WEWseq_PGSB_v3_chr3B_Loc039844.3, Td_WEWseq_PGSB_v3_chr7A_Loc092199.1, sample8c…	hypothetical protein F775_24720, hypothetical protein F775_31479, PREDICTED: uncharacterized protein LOC100838661, hypothetical protein TRIUR3_01830, Os11g0514000, hypothetical protein F775_31954, 1-aminocyclopropane-1-carboxylate partial, hypothetical protein BRADI_3g38560, hypothetical protein TRIUR3_07861, PREDICTED: uncharacterized protein LOC100844293 isoform X2, hypothetical protein F775_02…	Cleavage, Translation	Y	ctgH_rep_0324	Mariner	DNA-transposon	sRNA/pre-miRNA
Low	miR1122-3p-140	TR1A	UAGAUACAUUCGUAUCUAGA	UAGAUACGGAUGUAUCAAGU	AUUCUUGUCUUAGGUUUGUCUAGAUACGGAUGUAUCAAGUCACAUUUUAGUAUUAGAUACAUUCGUAUCUAGACAAAUCUAAGACAAGAAAUU	tae-miR1122a	sample12c39635_g1_i1, sample8c21440_g1_i1, Td_WEWseq_PGSB_v3_chr7B_Loc103547.14, Td_WEWseq_PGSB_v3_chr3B_Loc041354.16, sample8c35494_g1_i1, sample11c22564_g2_i1, LoCoTd_WEWseq_PGSB_v3_chr6A_Loc082506.6, Td_WEWseq_PGSB_v3_chr7A_Loc092199.2, Td_WEWseq_PGSB_v3_chr7A_Loc092199.3, LoCoTd_WEWseq_PGSB_v3_chr6B_Loc085499.2, Td_WEWseq_PGSB_v3_chr7A_Loc092199.1, LoCoTd_WEWseq_PGSB_v3_chr4B_Loc055826.1, sam…	Os04g0369100, hypothetical protein F775_31479, PREDICTED: uncharacterized protein LOC100838661, hypothetical protein F775_09906, hypothetical protein F775_00030, hypothetical protein TRIUR3_01830, Os11g0514000, 1-aminocyclopropane-1-carboxylate partial, hypothetical protein F775_02097, ---NA---, starch branching enzyme IIb, hypothetical protein TRIUR3_04785, hypothetical protein TRIUR3_10692, hyp…	Cleavage, Translation	Y	ctgH_rep_0324	Mariner	DNA-transposon	None
Low	miR1122-3p-141	TR1A	UAGAUACAUUCGUAUCUAGA	UAGAUACGAAGGUAUCUAGC	UUACUUGUCUUAGAUUUGUCUAGAUACGAAGGUAUCUAGCACUAAAAUGAGUCUAGAUACAUUCGUAUCUAGACAAAUCCAAAACAAGUAAUU	tae-miR1122a	sample12c39635_g1_i1, sample8c21440_g1_i1, Td_WEWseq_PGSB_v3_chr7B_Loc103547.14, Td_WEWseq_PGSB_v3_chr3B_Loc041354.16, sample8c35494_g1_i1, sample11c22564_g2_i1, LoCoTd_WEWseq_PGSB_v3_chr6A_Loc082506.6, Td_WEWseq_PGSB_v3_chr7A_Loc092199.2, Td_WEWseq_PGSB_v3_chr7A_Loc092199.3, LoCoTd_WEWseq_PGSB_v3_chr6B_Loc085499.2, Td_WEWseq_PGSB_v3_chr7A_Loc092199.1, LoCoTd_WEWseq_PGSB_v3_chr4B_Loc055826.1, sam…	Os04g0369100, hypothetical protein F775_31479, PREDICTED: uncharacterized protein LOC100838661, hypothetical protein F775_09906, hypothetical protein F775_00030, hypothetical protein TRIUR3_01830, Os11g0514000, 1-aminocyclopropane-1-carboxylate partial, hypothetical protein F775_02097, ---NA---, starch branching enzyme IIb, hypothetical protein TRIUR3_04785, hypothetical protein TRIUR3_10692, hyp…	Cleavage, Translation	Y	ctgH_rep_0324	Mariner	DNA-transposon	pre-miRNA
Low	miR1122-3p-142	TR1A	UAGAUACAUCCGUAUCUAGA	UACAUAUGGAUGUAUCAAGU	AUUCUUGUCUUAGAUUUGUCUACAUAUGGAUGUAUCAAGUCACGUUUUGGUAUUAGAUACAUCCGUAUCUAGACUAAUCCAAGACAAGAAUUU	tae-miR1122a	Td_WEWseq_PGSB_v3_chr3B_Loc039844.9, Td_WEWseq_PGSB_v3_chr3B_Loc039844.8, sample8c35494_g1_i1, Td_WEWseq_PGSB_v3_chr3B_Loc039844.5, Td_WEWseq_PGSB_v3_chr3B_Loc039844.4, Td_WEWseq_PGSB_v3_chr3B_Loc039844.7, Td_WEWseq_PGSB_v3_chr3B_Loc039844.6, Td_WEWseq_PGSB_v3_chr7A_Loc092199.2, Td_WEWseq_PGSB_v3_chr7A_Loc092199.3, Td_WEWseq_PGSB_v3_chr3B_Loc039844.3, Td_WEWseq_PGSB_v3_chr7A_Loc092199.1, sample8c…	hypothetical protein F775_24720, hypothetical protein F775_31479, PREDICTED: uncharacterized protein LOC100838661, hypothetical protein TRIUR3_01830, Os11g0514000, hypothetical protein F775_31954, 1-aminocyclopropane-1-carboxylate partial, hypothetical protein BRADI_3g38560, hypothetical protein TRIUR3_07861, PREDICTED: uncharacterized protein LOC100844293 isoform X2, hypothetical protein F775_02…	Cleavage, Translation	Y	ctgH_rep_0245	Mariner	DNA-transposon	None
Low	miR1122-3p-143	TR1A	UAGAUACAUCCGUAUCUAGA	UAGAUACGGAUGUAUCAAGU	AUUCUUGUCAUAGAUUUGUCUAGAUACGGAUGUAUCAAGUCACAUUUUAGUAUUAGAUACAUCCGUAUCUAGACAAAUCUAAGACAAGA	tae-miR1122a	Td_WEWseq_PGSB_v3_chr3B_Loc039844.9, Td_WEWseq_PGSB_v3_chr3B_Loc039844.8, sample8c35494_g1_i1, Td_WEWseq_PGSB_v3_chr3B_Loc039844.5, Td_WEWseq_PGSB_v3_chr3B_Loc039844.4, Td_WEWseq_PGSB_v3_chr3B_Loc039844.7, Td_WEWseq_PGSB_v3_chr3B_Loc039844.6, Td_WEWseq_PGSB_v3_chr7A_Loc092199.2, Td_WEWseq_PGSB_v3_chr7A_Loc092199.3, Td_WEWseq_PGSB_v3_chr3B_Loc039844.3, Td_WEWseq_PGSB_v3_chr7A_Loc092199.1, sample8c…	hypothetical protein F775_24720, hypothetical protein F775_31479, PREDICTED: uncharacterized protein LOC100838661, hypothetical protein TRIUR3_01830, Os11g0514000, hypothetical protein F775_31954, 1-aminocyclopropane-1-carboxylate partial, hypothetical protein BRADI_3g38560, hypothetical protein TRIUR3_07861, PREDICTED: uncharacterized protein LOC100844293 isoform X2, hypothetical protein F775_02…	Cleavage, Translation	Y	ctgH_rep_0324	Mariner	DNA-transposon	pre-miRNA
Low	miR1122-3p-144	TR1A	UAGAUACCUCCGUAUCUAGA	UAGAUACGGAUGUAUCUAGA	UUACUUGUCUUGAAUUUGUCUAGAUACGGAUGUAUCUAGACUCAUUUUAGUGCUAGAUACCUCCGUAUCUAGACAAAUCUAAUACAAGUAAUU	tae-miR1122a	sample8c21760_g1_i1, sample11c29427_g1_i1, sample8c21760_g1_i2, sample8c21760_g1_i7, sample8c21760_g1_i6, sample8c21760_g1_i9, sample8c21760_g1_i8, Td_WEWseq_PGSB_v3_chr7A_Loc092199.2, Td_WEWseq_PGSB_v3_chr7A_Loc092199.3, Td_WEWseq_PGSB_v3_chr7A_Loc092199.1, sample7c8558_g1_i1, LoCoTd_WEWseq_PGSB_v3_chr4B_Loc056240.9, sample12c6972_g1_i1, LoCoTd_WEWseq_PGSB_v3_chr4B_Loc056240.3, sample7c27372_g1_…	Os04g0369100, 1-aminocyclopropane-1-carboxylate partial, SKP1 11, unnamed protein product, hypothetical protein TRIUR3_01830, Os11g0514000, hypothetical protein F775_31954, hypothetical protein F775_31479, disease resistance RGA1, hypothetical protein F775_02097, ---NA---, hypothetical protein TRIUR3_04785, hypothetical protein TRIUR3_10692, receptor kinase, SKP1 1B-like, probable disease resista…	Cleavage, Translation	Y	ctgH_rep_0324	Mariner	DNA-transposon	sRNA/pre-miRNA
Low	miR1122-3p-145	TR1A	UAGAUACAUCCGUAUCUAGA	UAGAUACGGAGGUAUCUAGC	UUACUUGUCUUAGAUUUGUCUAGAUACGGAGGUAUCUAGCACUAAAAUAAGUCUAGAUACAUCCGUAUCUAGACAAAUUCAAGACAAGUAAUUCAUACGGAGGUAUCUAGCACUAAAUUGAGUCUAGAUACAUCCGUAUCUAGACAAAUUCAAGACAAGUAAUU	tae-miR1122a	Td_WEWseq_PGSB_v3_chr3B_Loc039844.9, Td_WEWseq_PGSB_v3_chr3B_Loc039844.8, sample8c35494_g1_i1, Td_WEWseq_PGSB_v3_chr3B_Loc039844.5, Td_WEWseq_PGSB_v3_chr3B_Loc039844.4, Td_WEWseq_PGSB_v3_chr3B_Loc039844.7, Td_WEWseq_PGSB_v3_chr3B_Loc039844.6, Td_WEWseq_PGSB_v3_chr7A_Loc092199.2, Td_WEWseq_PGSB_v3_chr7A_Loc092199.3, Td_WEWseq_PGSB_v3_chr3B_Loc039844.3, Td_WEWseq_PGSB_v3_chr7A_Loc092199.1, sample8c…	hypothetical protein F775_24720, hypothetical protein F775_31479, PREDICTED: uncharacterized protein LOC100838661, hypothetical protein TRIUR3_01830, Os11g0514000, hypothetical protein F775_31954, 1-aminocyclopropane-1-carboxylate partial, hypothetical protein BRADI_3g38560, hypothetical protein TRIUR3_07861, PREDICTED: uncharacterized protein LOC100844293 isoform X2, hypothetical protein F775_02…	Cleavage, Translation	Y	ctgD_rep_0118, ctgB_rep_0183	Mariner	DNA-transposon	None
Low	miR1122-3p-146	TR1A	UAGAUACAUCCGUAUCUAGA	UAGAUACGGAUGUAUCAAGU	AGAUUUGUCUAGAUACGGAUGUAUCAAGUCACAUUUUAGUAUUAGAUACAUCCGUAUCUAGACAAAUCUAAGACAAGAAUUU	tae-miR1122a	Td_WEWseq_PGSB_v3_chr3B_Loc039844.9, Td_WEWseq_PGSB_v3_chr3B_Loc039844.8, sample8c35494_g1_i1, Td_WEWseq_PGSB_v3_chr3B_Loc039844.5, Td_WEWseq_PGSB_v3_chr3B_Loc039844.4, Td_WEWseq_PGSB_v3_chr3B_Loc039844.7, Td_WEWseq_PGSB_v3_chr3B_Loc039844.6, Td_WEWseq_PGSB_v3_chr7A_Loc092199.2, Td_WEWseq_PGSB_v3_chr7A_Loc092199.3, Td_WEWseq_PGSB_v3_chr3B_Loc039844.3, Td_WEWseq_PGSB_v3_chr7A_Loc092199.1, sample8c…	hypothetical protein F775_24720, hypothetical protein F775_31479, PREDICTED: uncharacterized protein LOC100838661, hypothetical protein TRIUR3_01830, Os11g0514000, hypothetical protein F775_31954, 1-aminocyclopropane-1-carboxylate partial, hypothetical protein BRADI_3g38560, hypothetical protein TRIUR3_07861, PREDICTED: uncharacterized protein LOC100844293 isoform X2, hypothetical protein F775_02…	Cleavage, Translation	Y	ctgH_rep_0324	Mariner	DNA-transposon	pre-miRNA
Low	miR1122-3p-147	TR1A	UAGAUACCUCCGUAUCUAGA	UAAAUACGGAUGUAUCUAGA	UUACUUGUUUUGGAUUUGUCUAAAUACGGAUGUAUCUAGACUCAUUUUAGUGUUAGAUACCUCCGUAUCUAGACAAAUCUAAGACAAGUAAUU	tae-miR1122a	sample8c21760_g1_i1, sample11c29427_g1_i1, sample8c21760_g1_i2, sample8c21760_g1_i7, sample8c21760_g1_i6, sample8c21760_g1_i9, sample8c21760_g1_i8, Td_WEWseq_PGSB_v3_chr7A_Loc092199.2, Td_WEWseq_PGSB_v3_chr7A_Loc092199.3, Td_WEWseq_PGSB_v3_chr7A_Loc092199.1, sample7c8558_g1_i1, LoCoTd_WEWseq_PGSB_v3_chr4B_Loc056240.9, sample12c6972_g1_i1, LoCoTd_WEWseq_PGSB_v3_chr4B_Loc056240.3, sample7c27372_g1_…	Os04g0369100, 1-aminocyclopropane-1-carboxylate partial, SKP1 11, unnamed protein product, hypothetical protein TRIUR3_01830, Os11g0514000, hypothetical protein F775_31954, hypothetical protein F775_31479, disease resistance RGA1, hypothetical protein F775_02097, ---NA---, hypothetical protein TRIUR3_04785, hypothetical protein TRIUR3_10692, receptor kinase, SKP1 1B-like, probable disease resista…	Cleavage, Translation	Y	ctgH_rep_0324	Mariner	DNA-transposon	sRNA/pre-miRNA
Low	miR1122-3p-148	TR1A	UAGAUACAUCCAUAUCUAGA	UAGAUACUGAUGUAUCUAGU	AUUCUUGUCUUAGAUUUGUCUAGAUACUGAUGUAUCUAGUCACGUUUUAAUGUUAGAUACAUCCAUAUCUAGACAAAUCUAAGACAAGAAUUU	tae-miR1122a	Td_WEWseq_PGSB_v3_chr3B_Loc039844.9, Td_WEWseq_PGSB_v3_chr3B_Loc039844.8, sample8c35494_g1_i1, Td_WEWseq_PGSB_v3_chr3B_Loc039844.5, Td_WEWseq_PGSB_v3_chr3B_Loc039844.4, Td_WEWseq_PGSB_v3_chr3B_Loc039844.7, Td_WEWseq_PGSB_v3_chr3B_Loc039844.6, Td_WEWseq_PGSB_v3_chr7A_Loc092199.2, Td_WEWseq_PGSB_v3_chr7A_Loc092199.3, Td_WEWseq_PGSB_v3_chr3B_Loc039844.3, Td_WEWseq_PGSB_v3_chr7A_Loc092199.1, Td_WEWse…	Os04g0369100, hypothetical protein F775_31479, PREDICTED: uncharacterized protein LOC100838661, hypothetical protein F775_24720, hypothetical protein TRIUR3_01830, Os11g0514000, hypothetical protein TRIUR3_07861, hypothetical protein F775_00470, hypothetical protein F775_02097, ---NA---, hypothetical protein TRIUR3_04785, Histidine-containing phosphotransfer 4, hypothetical protein TRIUR3_10692, …	Cleavage, Translation	Y	ctgH_rep_0324	Mariner	DNA-transposon	None
Low	miR1122-3p-149	TR1A	UAGAUACAUCCGUAUCUAAA	UAAAUACGGAUGUAUCUAGU	AUUCUUGUCUUAAAUUUGUCUAAAUACGGAUGUAUCUAGUUACAUUUUAGUGUUAGAUACAUCCGUAUCUAAACAAAUGUAAGACAAGAAUUU	tae-miR1122a	sample8c35494_g1_i1, Td_WEWseq_PGSB_v3_chr7A_Loc092199.2, Td_WEWseq_PGSB_v3_chr7A_Loc092199.3, Td_WEWseq_PGSB_v3_chr7A_Loc092199.1, sample7c54088_g1_i1, sample7c3932_g1_i1, sample8c30467_g1_i1, sample12c16979_g1_i1, sample11c22771_g1_i1, sample11c27859_g5_i1, sample11c27859_g5_i2, Td_WEWseq_PGSB_v3_chr4A_Loc048150.1, Td_WEWseq_PGSB_v3_chr4A_Loc048150.3, Td_WEWseq_PGSB_v3_chr4A_Loc048150.2, Td_WEW…	receptor kinase, hypothetical protein BRADI_3g38560, hypothetical protein TRIUR3_10692, hypothetical protein F775_31479, PREDICTED: uncharacterized protein LOC100838661, predicted protein, hypothetical protein TRIUR3_11739, PREDICTED: uncharacterized protein LOC100844293 isoform X2, hypothetical protein F775_02097, ENHANCED DISEASE RESISTANCE 2-like isoform X1, ---NA---, hypothetical protein TRIU…	Cleavage, Translation	Y	ctgD_rep_0337	Mariner	DNA-transposon	None
Low	miR1122-3p-15	TR1A	UAGAUACCUCCGUAUCUAGA	UAGAUACGGAUGUAUCUAGA	UUACUUGUCUUGGAUUUGUCUAGAUACGGAUGUAUCUAGACUCAUGUUAGAGCUAGAUACCUCCGUAUCUAGACAAAUCUAAGACAAGUAAUU	tae-miR1122a	sample8c21760_g1_i1, sample11c29427_g1_i1, sample8c21760_g1_i2, sample8c21760_g1_i7, sample8c21760_g1_i6, sample8c21760_g1_i9, sample8c21760_g1_i8, Td_WEWseq_PGSB_v3_chr7A_Loc092199.2, Td_WEWseq_PGSB_v3_chr7A_Loc092199.3, Td_WEWseq_PGSB_v3_chr7A_Loc092199.1, sample7c8558_g1_i1, LoCoTd_WEWseq_PGSB_v3_chr4B_Loc056240.9, sample12c6972_g1_i1, LoCoTd_WEWseq_PGSB_v3_chr4B_Loc056240.3, sample7c27372_g1_…	Os04g0369100, 1-aminocyclopropane-1-carboxylate partial, SKP1 11, unnamed protein product, hypothetical protein TRIUR3_01830, Os11g0514000, hypothetical protein F775_31954, hypothetical protein F775_31479, disease resistance RGA1, hypothetical protein F775_02097, ---NA---, hypothetical protein TRIUR3_04785, hypothetical protein TRIUR3_10692, receptor kinase, SKP1 1B-like, probable disease resista…	Cleavage, Translation	Y	ctgH_rep_0324	Mariner	DNA-transposon	sRNA/pre-miRNA
Low	miR1122-3p-150	TR1A	UAGAUACAUCCGUAUCUAGG	UAGAUACAGAGGUAUCUAGC	UUAUUUGUCUUAGAUUUGUCUAGAUACAGAGGUAUCUAGCACUAAAAUGAGUCUAGAUACAUCCGUAUCUAGGCAAAUCCAAGACAAGUAAUU	tae-miR1122a	sample12c39635_g1_i1, sample8c21440_g1_i1, sample8c35494_g1_i1, sample11c40540_g1_i1, sample12c30814_g1_i1, Td_WEWseq_PGSB_v3_chr7A_Loc092199.2, Td_WEWseq_PGSB_v3_chr7A_Loc092199.3, sample7c49671_g1_i1, Td_WEWseq_PGSB_v3_chr7A_Loc092199.1, sample8c61883_g1_i1, sample12c6972_g1_i1, sample12c19485_g1_i1, sample7c27372_g1_i5, sample7c3932_g1_i1, sample7c27372_g1_i6, LoCoTd_WEWseq_PGSB_v3_chr5B_Loc07…	hypothetical protein F775_00470, hypothetical protein F775_24720, hypothetical protein F775_31479, PREDICTED: uncharacterized protein LOC100838661, hypothetical protein TRIUR3_01830, Os11g0514000, 1-aminocyclopropane-1-carboxylate partial, hypothetical protein BRADI_3g38560, hypothetical protein TRIUR3_07861, PREDICTED: uncharacterized protein LOC100844293 isoform X2, hypothetical protein F775_02…	Cleavage, Translation	Y	ctgH_rep_0324	Mariner	DNA-transposon	pre-miRNA
Low	miR1122-3p-151	TR1A	UAGAUACAUCUGUAUCUAGA	UAGAUACGGAUGUAUCAAGU	AUUCUUGUCUUAGAUUUGUCUAGAUACGGAUGUAUCAAGUCACGUUGUAGUAUUAGAUACAUCUGUAUCUAGACAAAUCUAAGACAAGAAUUU	tae-miR1122a	sample8c35494_g1_i1, Td_WEWseq_PGSB_v3_chr7A_Loc092199.2, Td_WEWseq_PGSB_v3_chr7A_Loc092199.3, Td_WEWseq_PGSB_v3_chr7A_Loc092199.1, Td_WEWseq_PGSB_v3_chr4A_Loc053917.2, Td_WEWseq_PGSB_v3_chr4A_Loc053917.1, sample12c19485_g1_i1, sample8c30467_g1_i1, sample12c16979_g1_i1, sample12c24638_g1_i1, sample11c40540_g1_i1, sample11c27859_g5_i2, Td_WEWseq_PGSB_v3_chr1B_Loc013177.6, sample11c19644_g2_i1, sam…	Hydroxyisourate hydrolase, hypothetical protein F775_31479, PREDICTED: uncharacterized protein LOC100838661, hypothetical protein TRIUR3_01830, Os11g0514000, hypothetical protein F775_13469, 1-aminocyclopropane-1-carboxylate partial, hypothetical protein F775_02097, ---NA---, hypothetical protein TRIUR3_04785, hypothetical protein TRIUR3_10692, hypothetical protein F775_10882, DETOXIFICATION 16, …	Cleavage, Translation	Y	ctgH_rep_0245	Mariner	DNA-transposon	pre-miRNA
Low	miR1122-3p-152	TR1A	UAGAUACAUCCGUAUCUAGA	UACAUACGGAUGUAUCUAGU	AUUCUUGUCUUAGAUUUAUCUACAUACGGAUGUAUCUAGUCAUGGUUUAGUGUUAGAUACAUCCGUAUCUAGACAAAUCUAAGACAAGAAUUU	tae-miR1122a	Td_WEWseq_PGSB_v3_chr3B_Loc039844.9, Td_WEWseq_PGSB_v3_chr3B_Loc039844.8, sample8c35494_g1_i1, Td_WEWseq_PGSB_v3_chr3B_Loc039844.5, Td_WEWseq_PGSB_v3_chr3B_Loc039844.4, Td_WEWseq_PGSB_v3_chr3B_Loc039844.7, Td_WEWseq_PGSB_v3_chr3B_Loc039844.6, Td_WEWseq_PGSB_v3_chr7A_Loc092199.2, Td_WEWseq_PGSB_v3_chr7A_Loc092199.3, Td_WEWseq_PGSB_v3_chr3B_Loc039844.3, Td_WEWseq_PGSB_v3_chr7A_Loc092199.1, sample8c…	hypothetical protein F775_24720, hypothetical protein F775_31479, PREDICTED: uncharacterized protein LOC100838661, hypothetical protein TRIUR3_01830, Os11g0514000, hypothetical protein F775_31954, 1-aminocyclopropane-1-carboxylate partial, hypothetical protein BRADI_3g38560, hypothetical protein TRIUR3_07861, PREDICTED: uncharacterized protein LOC100844293 isoform X2, hypothetical protein F775_02…	Cleavage, Translation	Y	ctgH_rep_0324	Mariner	DNA-transposon	sRNA
Low	miR1122-3p-153	TR1A	UAGAUACAUCCGUAUCUAGU	UAAAUACGGAUGUAUCAAGU	AUUCUUGCCUUAGAUUUGUCUAAAUACGGAUGUAUCAAGUCACGUUUUAGUAUUAGAUACAUCCGUAUCUAGUCAAAUCUAGACAAGAAUUUU	tae-miR1122a	sample8c35494_g1_i1, Td_WEWseq_PGSB_v3_chr7A_Loc092199.2, Td_WEWseq_PGSB_v3_chr7A_Loc092199.3, Td_WEWseq_PGSB_v3_chr7A_Loc092199.1, sample8c30467_g1_i1, sample12c16979_g1_i1, sample8c28140_g1_i5, sample11c27859_g5_i1, sample11c27859_g5_i2, sample8c5846_g1_i1, LoCoTd_WEWseq_PGSB_v3_chr3A_Loc033118.2, sample11c19644_g2_i1, sample7c20401_g1_i1, LoCoTd_WEWseq_PGSB_v3_chr4A_Loc051753.2, sample8c27889_…	COFACTOR ASSEMBLY OF COMPLEX C SUBUNIT B chloroplastic isoform X2, hypothetical protein F775_24720, hypothetical protein F775_31479, PREDICTED: uncharacterized protein LOC100838661, Xyloglucan endotransglucosylase hydrolase 22, hypothetical protein TRIUR3_01830, Os11g0514000, hypothetical protein BRADI_3g38560, hypothetical protein TRIUR3_07861, PREDICTED: uncharacterized protein LOC100844293 iso…	Cleavage, Translation	Y	ctgH_rep_0245	Mariner	DNA-transposon	pre-miRNA
Low	miR1122-3p-154	TR1A	UAGAUACAUCCGUAUCUAGA	UAGAUACAAAUGUAUCUAGA	UUACUUGUCUUGGAUUUGUCUAGAUACAAAUGUAUCUAGACUCAUUUUAGUGCUAGAUACAUCCGUAUCUAGACAAAUCUAAGACAAGUAAUU	tae-miR1122a	Td_WEWseq_PGSB_v3_chr3B_Loc039844.9, Td_WEWseq_PGSB_v3_chr3B_Loc039844.8, sample8c35494_g1_i1, Td_WEWseq_PGSB_v3_chr3B_Loc039844.5, Td_WEWseq_PGSB_v3_chr3B_Loc039844.4, Td_WEWseq_PGSB_v3_chr3B_Loc039844.7, Td_WEWseq_PGSB_v3_chr3B_Loc039844.6, Td_WEWseq_PGSB_v3_chr7A_Loc092199.2, Td_WEWseq_PGSB_v3_chr7A_Loc092199.3, Td_WEWseq_PGSB_v3_chr3B_Loc039844.3, Td_WEWseq_PGSB_v3_chr7A_Loc092199.1, sample8c…	hypothetical protein F775_24720, hypothetical protein F775_31479, PREDICTED: uncharacterized protein LOC100838661, hypothetical protein TRIUR3_01830, Os11g0514000, hypothetical protein F775_31954, 1-aminocyclopropane-1-carboxylate partial, hypothetical protein BRADI_3g38560, hypothetical protein TRIUR3_07861, PREDICTED: uncharacterized protein LOC100844293 isoform X2, hypothetical protein F775_02…	Cleavage, Translation	Y	ctgH_rep_0324	Mariner	DNA-transposon	sRNA/pre-miRNA
Low	miR1122-3p-155	TR1A	UAGAUACAUCCGUAUCUAGA	UAGAUACGGAAGUAUCUAGC	UUACUUGUUUUAGAUUUGUCUAGAUACGGAAGUAUCUAGCACUAAAAUAAGUUUAGAUACAUCCGUAUCUAGACAAAUCCAAGACAAGUAAUU	tae-miR1122a	Td_WEWseq_PGSB_v3_chr3B_Loc039844.9, Td_WEWseq_PGSB_v3_chr3B_Loc039844.8, sample8c35494_g1_i1, Td_WEWseq_PGSB_v3_chr3B_Loc039844.5, Td_WEWseq_PGSB_v3_chr3B_Loc039844.4, Td_WEWseq_PGSB_v3_chr3B_Loc039844.7, Td_WEWseq_PGSB_v3_chr3B_Loc039844.6, Td_WEWseq_PGSB_v3_chr7A_Loc092199.2, Td_WEWseq_PGSB_v3_chr7A_Loc092199.3, Td_WEWseq_PGSB_v3_chr3B_Loc039844.3, Td_WEWseq_PGSB_v3_chr7A_Loc092199.1, sample8c…	hypothetical protein F775_24720, hypothetical protein F775_31479, PREDICTED: uncharacterized protein LOC100838661, hypothetical protein TRIUR3_01830, Os11g0514000, hypothetical protein F775_31954, 1-aminocyclopropane-1-carboxylate partial, hypothetical protein BRADI_3g38560, hypothetical protein TRIUR3_07861, PREDICTED: uncharacterized protein LOC100844293 isoform X2, hypothetical protein F775_02…	Cleavage, Translation	Y	ctgH_rep_0324	Mariner	DNA-transposon	pre-miRNA
Low	miR1122-3p-156	TR1A	UUGAUACAUCCGUAUCUAGA	UAGAUACGGAUGUAUCUAAU	UUUCUUGUCUUAGAUUUGUCUAGAUACGGAUGUAUCUAAUACUAAAAUGUGAUUUGAUACAUCCGUAUCUAGACAAAUCUAAGACAAUAAAUU	tae-miR1122a	Td_WEWseq_PGSB_v3_chr2A_Loc021724.1, sample8c21440_g1_i1, Td_WEWseq_PGSB_v3_chr2A_Loc021724.3, sample8c21760_g1_i2, Td_WEWseq_PGSB_v3_chr2A_Loc021724.5, Td_WEWseq_PGSB_v3_chr2A_Loc021724.7, Td_WEWseq_PGSB_v3_chr2A_Loc021724.6, sample8c21760_g1_i9, sample8c21760_g1_i8, Td_WEWseq_PGSB_v3_chr7A_Loc092687.7, Td_WEWseq_PGSB_v3_chr7A_Loc092199.2, Td_WEWseq_PGSB_v3_chr7A_Loc092199.3, LoCoTd_WEWseq_PGSB_…	COFACTOR ASSEMBLY OF COMPLEX C SUBUNIT B chloroplastic isoform X2, Os04g0369100, hypothetical protein F775_31479, unnamed protein product, hypothetical protein TRIUR3_01830, PREDICTED: uncharacterized protein LOC104584720, Os11g0514000, hypothetical protein F775_02097, ---NA---, hypothetical protein TRIUR3_04785, hypothetical protein TRIUR3_10692, Putative transporter, hypothetical protein TRIUR3…	Cleavage, Translation	Y	ctgH_rep_0324	Mariner	DNA-transposon	None
Low	miR1122-3p-157	TR1A	UAGAUAUAUCCGUAUCUAGA	UAGAUAUAGAAGUAUUUAGC	UUACUUGUCUUAGAUUUGUCUAGAUAUAGAAGUAUUUAGCAUUAAAAUAAGUCUAGAUAUAUCCGUAUCUAGACAAAUCCAAGAUAAAUAAUU	tae-miR1122a	sample12c39635_g1_i1, sample8c21440_g1_i1, sample12c25464_g2_i4, Td_WEWseq_PGSB_v3_chr3B_Loc041354.16, sample8c35494_g1_i1, sample11c22564_g2_i1, sample12c13757_g1_i1, Td_WEWseq_PGSB_v3_chr7A_Loc092199.2, Td_WEWseq_PGSB_v3_chr7A_Loc092199.3, LoCoTd_WEWseq_PGSB_v3_chr6B_Loc085499.2, Td_WEWseq_PGSB_v3_chr7A_Loc092199.1, Td_WEWseq_PGSB_v3_chr3A_Loc032670.4, sample7c25188_g1_i2, sample8c61883_g1_i1, …	Hydroxyisourate hydrolase, hypothetical protein F775_31479, PREDICTED: uncharacterized protein LOC100838661, tRNA-dihydrouridine synthase A, Putative membrane protein, hypothetical protein TRIUR3_01830, Os11g0514000, 1-aminocyclopropane-1-carboxylate partial, hypothetical protein F775_02097, ---NA---, hypothetical protein TRIUR3_04785, hypothetical protein TRIUR3_10692, DETOXIFICATION 16, recepto…	Cleavage, Translation	Y	ctgD_rep_0118	Mariner	DNA-transposon	None
Low	miR1122-3p-158	TR1A	UAGAUACAUCCGUAUCUAGA	UAAAUACAGAUGUAUCAAGU	AUUCUUGUCUUAGAUUUGUCUAAAUACAGAUGUAUCAAGUCACGUUUUGGGAUUAGAUACAUCCGUAUCUAGACUAAUGUAAGACAAGAAUUU	tae-miR1122a	Td_WEWseq_PGSB_v3_chr3B_Loc039844.9, Td_WEWseq_PGSB_v3_chr3B_Loc039844.8, sample8c35494_g1_i1, Td_WEWseq_PGSB_v3_chr3B_Loc039844.5, Td_WEWseq_PGSB_v3_chr3B_Loc039844.4, Td_WEWseq_PGSB_v3_chr3B_Loc039844.7, Td_WEWseq_PGSB_v3_chr3B_Loc039844.6, Td_WEWseq_PGSB_v3_chr7A_Loc092199.2, Td_WEWseq_PGSB_v3_chr7A_Loc092199.3, Td_WEWseq_PGSB_v3_chr3B_Loc039844.3, Td_WEWseq_PGSB_v3_chr7A_Loc092199.1, sample8c…	hypothetical protein F775_24720, hypothetical protein F775_31479, PREDICTED: uncharacterized protein LOC100838661, hypothetical protein TRIUR3_01830, Os11g0514000, hypothetical protein F775_31954, 1-aminocyclopropane-1-carboxylate partial, hypothetical protein BRADI_3g38560, hypothetical protein TRIUR3_07861, PREDICTED: uncharacterized protein LOC100844293 isoform X2, hypothetical protein F775_02…	Cleavage, Translation	Y	ctgH_rep_0245	Mariner	DNA-transposon	None
Low	miR1122-3p-159	TR1A	UAGAUACAUCCGUAUCUAGA	UAGAUACAGCUGUAUCUAGA	UUACUUGUCUUGAAUUUGUCUAGAUACAGCUGUAUCUAGACUCAUUUUAGUGCUAGAUACAUCCGUAUCUAGACAAAUCUAAGACAAGUAAUU	tae-miR1122a	Td_WEWseq_PGSB_v3_chr3B_Loc039844.9, Td_WEWseq_PGSB_v3_chr3B_Loc039844.8, sample8c35494_g1_i1, Td_WEWseq_PGSB_v3_chr3B_Loc039844.5, Td_WEWseq_PGSB_v3_chr3B_Loc039844.4, Td_WEWseq_PGSB_v3_chr3B_Loc039844.7, Td_WEWseq_PGSB_v3_chr3B_Loc039844.6, Td_WEWseq_PGSB_v3_chr7A_Loc092199.2, Td_WEWseq_PGSB_v3_chr7A_Loc092199.3, Td_WEWseq_PGSB_v3_chr3B_Loc039844.3, Td_WEWseq_PGSB_v3_chr7A_Loc092199.1, sample8c…	hypothetical protein F775_24720, hypothetical protein F775_31479, PREDICTED: uncharacterized protein LOC100838661, hypothetical protein TRIUR3_01830, Os11g0514000, hypothetical protein F775_31954, 1-aminocyclopropane-1-carboxylate partial, hypothetical protein BRADI_3g38560, hypothetical protein TRIUR3_07861, PREDICTED: uncharacterized protein LOC100844293 isoform X2, hypothetical protein F775_02…	Cleavage, Translation	Y	ctgH_rep_0324	Mariner	DNA-transposon	pre-miRNA
Low	miR1122-3p-16	TR1A	UAGAUACCUCCGUAUCUAGA	UAGAUACGGAUGUAUCUAGA	UUACUUGUCUUGAAUUUGUCUAGAUACGGAUGUAUCUAGACUCAUUUUAGUGCUAGAUACCUCCGUAUCUAGACAAAUCUAAGACAAGUAAUU	tae-miR1122a	sample8c21760_g1_i1, sample11c29427_g1_i1, sample8c21760_g1_i2, sample8c21760_g1_i7, sample8c21760_g1_i6, sample8c21760_g1_i9, sample8c21760_g1_i8, Td_WEWseq_PGSB_v3_chr7A_Loc092199.2, Td_WEWseq_PGSB_v3_chr7A_Loc092199.3, Td_WEWseq_PGSB_v3_chr7A_Loc092199.1, sample7c8558_g1_i1, LoCoTd_WEWseq_PGSB_v3_chr4B_Loc056240.9, sample12c6972_g1_i1, LoCoTd_WEWseq_PGSB_v3_chr4B_Loc056240.3, sample7c27372_g1_…	Os04g0369100, 1-aminocyclopropane-1-carboxylate partial, SKP1 11, unnamed protein product, hypothetical protein TRIUR3_01830, Os11g0514000, hypothetical protein F775_31954, hypothetical protein F775_31479, disease resistance RGA1, hypothetical protein F775_02097, ---NA---, hypothetical protein TRIUR3_04785, hypothetical protein TRIUR3_10692, receptor kinase, SKP1 1B-like, probable disease resista…	Cleavage, Translation	Y	ctgH_rep_0324	Mariner	DNA-transposon	sRNA/pre-miRNA
Low	miR1122-3p-160	TR1A	UAGAUACAUCCGUAUCUACA	UAGAUACGGAGGUAUCUAGC	UUACUUGUCUUAGAGUUGUCUAGAUACGGAGGUAUCUAGCACUAAAAUGAGUCUAGAUACAUCCGUAUCUACACAAAUCCAAGACAAGUAAUU	tae-miR1122a	Td_WEWseq_PGSB_v3_chr2A_Loc021724.1, Td_WEWseq_PGSB_v3_chr2A_Loc021724.3, Td_WEWseq_PGSB_v3_chr2A_Loc021724.5, Td_WEWseq_PGSB_v3_chr2A_Loc021724.7, Td_WEWseq_PGSB_v3_chr2A_Loc021724.6, sample11c27859_g5_i1, Td_WEWseq_PGSB_v3_chr7A_Loc097857.31, Td_WEWseq_PGSB_v3_chr7A_Loc092199.2, Td_WEWseq_PGSB_v3_chr7A_Loc092199.3, Td_WEWseq_PGSB_v3_chr7A_Loc092199.1, Td_WEWseq_PGSB_v3_chr4A_Loc054218.1, Td_WEW…	COFACTOR ASSEMBLY OF COMPLEX C SUBUNIT B chloroplastic isoform X2, hypothetical protein F775_00470, hypothetical protein F775_31479, PREDICTED: uncharacterized protein LOC100844293 isoform X2, WD repeat-containing 3, telomerase reverse transcriptase isoform X1, hypothetical protein TRIUR3_01830, Os11g0514000, hypothetical protein BRADI_3g38560, PREDICTED: uncharacterized protein LOC100838661, hyp…	Cleavage, Translation	Y	ctgH_rep_0324	Mariner	DNA-transposon	pre-miRNA
Low	miR1122-3p-161	TR1A	UAGAUACAUCCGUAUCUAGA	UAAAUAUGGAUGUAUCAAGU	AUUCUUGUCUUAGAUUUUUCUAAAUAUGGAUGUAUCAAGUCGCAUUUUAGUAUUAGAUACAUCCGUAUCUAGACGAAUCUAAGACAAGAAUUU	tae-miR1122a	Td_WEWseq_PGSB_v3_chr3B_Loc039844.9, Td_WEWseq_PGSB_v3_chr3B_Loc039844.8, sample8c35494_g1_i1, Td_WEWseq_PGSB_v3_chr3B_Loc039844.5, Td_WEWseq_PGSB_v3_chr3B_Loc039844.4, Td_WEWseq_PGSB_v3_chr3B_Loc039844.7, Td_WEWseq_PGSB_v3_chr3B_Loc039844.6, Td_WEWseq_PGSB_v3_chr7A_Loc092199.2, Td_WEWseq_PGSB_v3_chr7A_Loc092199.3, Td_WEWseq_PGSB_v3_chr3B_Loc039844.3, Td_WEWseq_PGSB_v3_chr7A_Loc092199.1, sample8c…	hypothetical protein F775_24720, hypothetical protein F775_31479, PREDICTED: uncharacterized protein LOC100838661, hypothetical protein TRIUR3_01830, Os11g0514000, hypothetical protein F775_31954, 1-aminocyclopropane-1-carboxylate partial, hypothetical protein BRADI_3g38560, hypothetical protein TRIUR3_07861, PREDICTED: uncharacterized protein LOC100844293 isoform X2, hypothetical protein F775_02…	Cleavage, Translation	Y	ctgH_rep_0245	Mariner	DNA-transposon	sRNA
Low	miR1122-3p-162	TR1A	UAGAUACAUCCAUAUCUAGA	UAAAUACGGAUGUAUCAAGU	AUUCUUGUCUUAAAUUUGUCUAAAUACGGAUGUAUCAAGUCAUGUUUUAAUAUUAGAUACAUCCAUAUCUAGACGAAUCCAAGACAAGAAUUU	tae-miR1122a	Td_WEWseq_PGSB_v3_chr3B_Loc039844.9, Td_WEWseq_PGSB_v3_chr3B_Loc039844.8, sample8c35494_g1_i1, Td_WEWseq_PGSB_v3_chr3B_Loc039844.5, Td_WEWseq_PGSB_v3_chr3B_Loc039844.4, Td_WEWseq_PGSB_v3_chr3B_Loc039844.7, Td_WEWseq_PGSB_v3_chr3B_Loc039844.6, Td_WEWseq_PGSB_v3_chr7A_Loc092199.2, Td_WEWseq_PGSB_v3_chr7A_Loc092199.3, Td_WEWseq_PGSB_v3_chr3B_Loc039844.3, Td_WEWseq_PGSB_v3_chr7A_Loc092199.1, Td_WEWse…	Os04g0369100, hypothetical protein F775_31479, PREDICTED: uncharacterized protein LOC100838661, hypothetical protein F775_24720, hypothetical protein TRIUR3_01830, Os11g0514000, hypothetical protein TRIUR3_07861, hypothetical protein F775_00470, hypothetical protein F775_02097, ---NA---, hypothetical protein TRIUR3_04785, Histidine-containing phosphotransfer 4, hypothetical protein TRIUR3_10692, …	Cleavage, Translation	Y	TREP3097	Mariner	DNA-transposon	sRNA
Low	miR1122-3p-163	TR1A	UAGAUACAUCCGUAUCUAGA	UAGAUACGGAUGUAUCAAGU	AUUCUCGUCUUAGAUUUGUCUAGAUACGGAUGUAUCAAGUCACAUUUUAGUAUUAGAUACAUCCGUAUCUAGACAAAUCUAAGACAAGAAAUU	tae-miR1122a	Td_WEWseq_PGSB_v3_chr3B_Loc039844.9, Td_WEWseq_PGSB_v3_chr3B_Loc039844.8, sample8c35494_g1_i1, Td_WEWseq_PGSB_v3_chr3B_Loc039844.5, Td_WEWseq_PGSB_v3_chr3B_Loc039844.4, Td_WEWseq_PGSB_v3_chr3B_Loc039844.7, Td_WEWseq_PGSB_v3_chr3B_Loc039844.6, Td_WEWseq_PGSB_v3_chr7A_Loc092199.2, Td_WEWseq_PGSB_v3_chr7A_Loc092199.3, Td_WEWseq_PGSB_v3_chr3B_Loc039844.3, Td_WEWseq_PGSB_v3_chr7A_Loc092199.1, sample8c…	hypothetical protein F775_24720, hypothetical protein F775_31479, PREDICTED: uncharacterized protein LOC100838661, hypothetical protein TRIUR3_01830, Os11g0514000, hypothetical protein F775_31954, 1-aminocyclopropane-1-carboxylate partial, hypothetical protein BRADI_3g38560, hypothetical protein TRIUR3_07861, PREDICTED: uncharacterized protein LOC100844293 isoform X2, hypothetical protein F775_02…	Cleavage, Translation	Y	ctgH_rep_0324	Mariner	DNA-transposon	pre-miRNA
Low	miR1122-3p-164	TR1A	UAGAUACAUCCGUAUCUAGA	UAAAUAUGGAUGUAUCAAGU	AUUCUUGUCUUAGAUUUGUCUAAAUAUGGAUGUAUCAAGUCACGUUUUAGUAUUAGAUACAUCCGUAUCUAGACCAAUCUAAGACAAGAAUUU	tae-miR1122a	Td_WEWseq_PGSB_v3_chr3B_Loc039844.9, Td_WEWseq_PGSB_v3_chr3B_Loc039844.8, sample8c35494_g1_i1, Td_WEWseq_PGSB_v3_chr3B_Loc039844.5, Td_WEWseq_PGSB_v3_chr3B_Loc039844.4, Td_WEWseq_PGSB_v3_chr3B_Loc039844.7, Td_WEWseq_PGSB_v3_chr3B_Loc039844.6, Td_WEWseq_PGSB_v3_chr7A_Loc092199.2, Td_WEWseq_PGSB_v3_chr7A_Loc092199.3, Td_WEWseq_PGSB_v3_chr3B_Loc039844.3, Td_WEWseq_PGSB_v3_chr7A_Loc092199.1, sample8c…	hypothetical protein F775_24720, hypothetical protein F775_31479, PREDICTED: uncharacterized protein LOC100838661, hypothetical protein TRIUR3_01830, Os11g0514000, hypothetical protein F775_31954, 1-aminocyclopropane-1-carboxylate partial, hypothetical protein BRADI_3g38560, hypothetical protein TRIUR3_07861, PREDICTED: uncharacterized protein LOC100844293 isoform X2, hypothetical protein F775_02…	Cleavage, Translation	Y	ctgH_rep_0245	Mariner	DNA-transposon	sRNA/pre-miRNA
Low	miR1122-3p-165	TR1A	UAGAUACAUCCUUAUCUAGA	UAGAUACGGAUGUAUCAAGU	AUUCUUGUCUUACAUUUUUCUAGAUACGGAUGUAUCAAGUCACAUUUUAGUAUUAGAUACAUCCUUAUCUAGACAAAUCUAAGACAAGAAAUU	tae-miR1122a	sample12c39635_g1_i1, sample8c35494_g1_i1, sample11c27859_g5_i1, sample12c47272_g1_i1, Td_WEWseq_PGSB_v3_chr7A_Loc092199.2, Td_WEWseq_PGSB_v3_chr7A_Loc092199.3, Td_WEWseq_PGSB_v3_chr7A_Loc092199.1, sample12c6972_g1_i1, sample11c27859_g5_i2, sample7c27372_g1_i5, sample7c27372_g1_i6, LoCoTd_WEWseq_PGSB_v3_chr5B_Loc072458.11, sample8c30467_g1_i1, sample12c16979_g1_i1, sample11c42310_g1_i1, sample11c…	receptor kinase, nuclease HARBI1, tRNA-dihydrouridine synthase A, hypothetical protein TRIUR3_10692, hypothetical protein F775_31479, Transportin-3, predicted protein, Leucine Rich, PREDICTED: uncharacterized protein LOC100838661, hypothetical protein F775_02097, ENHANCED DISEASE RESISTANCE 2-like isoform X1, ---NA---, starch branching enzyme IIb, hypothetical protein TRIUR3_04785, PREDICTED: unc…	Cleavage, Translation	Y	ctgA_rep_0300	Mariner	DNA-transposon	None
Low	miR1122-3p-166	TR1A	UAGAUACAUCUGUAUCUAGA	UGGAUGCGGAUGUAUCUAGA	AAGCUUGUCUUUGAUUUGUCUGGAUGCGGAUGUAUCUAGAGACGUUCUAGUGUUAGAUACAUCUGUAUCUAGAUAAAUCUAAGACAAGCUUUU	tae-miR1122a	sample8c35494_g1_i1, Td_WEWseq_PGSB_v3_chr7A_Loc092199.2, Td_WEWseq_PGSB_v3_chr7A_Loc092199.3, Td_WEWseq_PGSB_v3_chr7A_Loc092199.1, Td_WEWseq_PGSB_v3_chr4A_Loc053917.2, Td_WEWseq_PGSB_v3_chr4A_Loc053917.1, sample12c19485_g1_i1, sample8c30467_g1_i1, sample12c16979_g1_i1, sample12c24638_g1_i1, sample11c40540_g1_i1, sample11c27859_g5_i2, Td_WEWseq_PGSB_v3_chr1B_Loc013177.6, sample11c19644_g2_i1, sam…	Hydroxyisourate hydrolase, hypothetical protein F775_31479, PREDICTED: uncharacterized protein LOC100838661, hypothetical protein TRIUR3_01830, Os11g0514000, hypothetical protein F775_13469, 1-aminocyclopropane-1-carboxylate partial, hypothetical protein F775_02097, ---NA---, hypothetical protein TRIUR3_04785, hypothetical protein TRIUR3_10692, hypothetical protein F775_10882, DETOXIFICATION 16, …	Cleavage, Translation	Y	ctgH_rep_0324	Mariner	DNA-transposon	sRNA
Low	miR1122-3p-167	TR1A	UAGAUACCUCCGUAUCUAGA	UAGAUACGGAUGUAUCUAGA	UUACUUGUCUUGGAUUUCUCUAGAUACGGAUGUAUCUAGACUCAUUUUAGUGCUAGAUACCUCCGUAUCUAGACAAAUCCAAGACAAGUAAUU	tae-miR1122a	sample8c21760_g1_i1, sample11c29427_g1_i1, sample8c21760_g1_i2, sample8c21760_g1_i7, sample8c21760_g1_i6, sample8c21760_g1_i9, sample8c21760_g1_i8, Td_WEWseq_PGSB_v3_chr7A_Loc092199.2, Td_WEWseq_PGSB_v3_chr7A_Loc092199.3, Td_WEWseq_PGSB_v3_chr7A_Loc092199.1, sample7c8558_g1_i1, LoCoTd_WEWseq_PGSB_v3_chr4B_Loc056240.9, sample12c6972_g1_i1, LoCoTd_WEWseq_PGSB_v3_chr4B_Loc056240.3, sample7c27372_g1_…	Os04g0369100, 1-aminocyclopropane-1-carboxylate partial, SKP1 11, unnamed protein product, hypothetical protein TRIUR3_01830, Os11g0514000, hypothetical protein F775_31954, hypothetical protein F775_31479, disease resistance RGA1, hypothetical protein F775_02097, ---NA---, hypothetical protein TRIUR3_04785, hypothetical protein TRIUR3_10692, receptor kinase, SKP1 1B-like, probable disease resista…	Cleavage, Translation	Y	ctgH_rep_0324	Mariner	DNA-transposon	sRNA/pre-miRNA
Low	miR1122-3p-168	TR1A	UAGAUACCUCCGUAUCUAGA	UAGAUACGGAUGUAUCUAGA	UUACUUGUCUUGGAUUUGUCUAGAUACGGAUGUAUCUAGAUUUAUUUUAGUGUUAGAUACCUCCGUAUCUAGAAAAAUCUAAGACAAGUAAUU	tae-miR1122a	sample8c21760_g1_i1, sample11c29427_g1_i1, sample8c21760_g1_i2, sample8c21760_g1_i7, sample8c21760_g1_i6, sample8c21760_g1_i9, sample8c21760_g1_i8, Td_WEWseq_PGSB_v3_chr7A_Loc092199.2, Td_WEWseq_PGSB_v3_chr7A_Loc092199.3, Td_WEWseq_PGSB_v3_chr7A_Loc092199.1, sample7c8558_g1_i1, LoCoTd_WEWseq_PGSB_v3_chr4B_Loc056240.9, sample12c6972_g1_i1, LoCoTd_WEWseq_PGSB_v3_chr4B_Loc056240.3, sample7c27372_g1_…	Os04g0369100, 1-aminocyclopropane-1-carboxylate partial, SKP1 11, unnamed protein product, hypothetical protein TRIUR3_01830, Os11g0514000, hypothetical protein F775_31954, hypothetical protein F775_31479, disease resistance RGA1, hypothetical protein F775_02097, ---NA---, hypothetical protein TRIUR3_04785, hypothetical protein TRIUR3_10692, receptor kinase, SKP1 1B-like, probable disease resista…	Cleavage, Translation	Y	ctgH_rep_0324	Mariner	DNA-transposon	sRNA/pre-miRNA
Low	miR1122-3p-169	TR1A	UAGAUACAUCCGUAUCUAGA	UAGAUACGAAGGUAUCUAAC	UUACUUAUCUUAGAUUUGUCUAGAUACGAAGGUAUCUAACACUAAAAUGAGUCUAGAUACAUCCGUAUCUAGACAAAUUCAAGACAAGUAAUU	tae-miR1122a	Td_WEWseq_PGSB_v3_chr3B_Loc039844.9, Td_WEWseq_PGSB_v3_chr3B_Loc039844.8, sample8c35494_g1_i1, Td_WEWseq_PGSB_v3_chr3B_Loc039844.5, Td_WEWseq_PGSB_v3_chr3B_Loc039844.4, Td_WEWseq_PGSB_v3_chr3B_Loc039844.7, Td_WEWseq_PGSB_v3_chr3B_Loc039844.6, Td_WEWseq_PGSB_v3_chr7A_Loc092199.2, Td_WEWseq_PGSB_v3_chr7A_Loc092199.3, Td_WEWseq_PGSB_v3_chr3B_Loc039844.3, Td_WEWseq_PGSB_v3_chr7A_Loc092199.1, sample8c…	hypothetical protein F775_24720, hypothetical protein F775_31479, PREDICTED: uncharacterized protein LOC100838661, hypothetical protein TRIUR3_01830, Os11g0514000, hypothetical protein F775_31954, 1-aminocyclopropane-1-carboxylate partial, hypothetical protein BRADI_3g38560, hypothetical protein TRIUR3_07861, PREDICTED: uncharacterized protein LOC100844293 isoform X2, hypothetical protein F775_02…	Cleavage, Translation	Y	ctgH_rep_0324	Mariner	DNA-transposon	pre-miRNA
Low	miR1122-3p-17	TR1A	UAGAUACAUCCGUAUCUAGA	UAGAUACGGAGGUAUCUAGC	UUACUUGUCUUAGAUUUGUCUAGAUACGGAGGUAUCUAGCAUUAAAAUAAGUCUAGAUACAUCCGUAUCUAGACAAAUCCAAGACAAGUAAUU	tae-miR1122a	Td_WEWseq_PGSB_v3_chr3B_Loc039844.9, Td_WEWseq_PGSB_v3_chr3B_Loc039844.8, sample8c35494_g1_i1, Td_WEWseq_PGSB_v3_chr3B_Loc039844.5, Td_WEWseq_PGSB_v3_chr3B_Loc039844.4, Td_WEWseq_PGSB_v3_chr3B_Loc039844.7, Td_WEWseq_PGSB_v3_chr3B_Loc039844.6, Td_WEWseq_PGSB_v3_chr7A_Loc092199.2, Td_WEWseq_PGSB_v3_chr7A_Loc092199.3, Td_WEWseq_PGSB_v3_chr3B_Loc039844.3, Td_WEWseq_PGSB_v3_chr7A_Loc092199.1, sample8c…	hypothetical protein F775_24720, hypothetical protein F775_31479, PREDICTED: uncharacterized protein LOC100838661, hypothetical protein TRIUR3_01830, Os11g0514000, hypothetical protein F775_31954, 1-aminocyclopropane-1-carboxylate partial, hypothetical protein BRADI_3g38560, hypothetical protein TRIUR3_07861, PREDICTED: uncharacterized protein LOC100844293 isoform X2, hypothetical protein F775_02…	Cleavage, Translation	Y	ctgD_rep_0118	Mariner	DNA-transposon	pre-miRNA
Low	miR1122-3p-170	TR1A	UAGAUACAUCCGUAUCUAAA	UAAAUACGGAUGUAUCUACU	AUUCUUGUCUUAAAUUUGUCUAAAUACGGAUGUAUCUACUUACAUCUUAGUGUUAGAUACAUCCGUAUCUAAACAAAUGUAAGGCAAGAAUUU	tae-miR1122a	sample8c35494_g1_i1, Td_WEWseq_PGSB_v3_chr7A_Loc092199.2, Td_WEWseq_PGSB_v3_chr7A_Loc092199.3, Td_WEWseq_PGSB_v3_chr7A_Loc092199.1, sample7c54088_g1_i1, sample7c3932_g1_i1, sample8c30467_g1_i1, sample12c16979_g1_i1, sample11c22771_g1_i1, sample11c27859_g5_i1, sample11c27859_g5_i2, Td_WEWseq_PGSB_v3_chr4A_Loc048150.1, Td_WEWseq_PGSB_v3_chr4A_Loc048150.3, Td_WEWseq_PGSB_v3_chr4A_Loc048150.2, Td_WEW…	receptor kinase, hypothetical protein BRADI_3g38560, hypothetical protein TRIUR3_10692, hypothetical protein F775_31479, PREDICTED: uncharacterized protein LOC100838661, predicted protein, hypothetical protein TRIUR3_11739, PREDICTED: uncharacterized protein LOC100844293 isoform X2, hypothetical protein F775_02097, ENHANCED DISEASE RESISTANCE 2-like isoform X1, ---NA---, hypothetical protein TRIU…	Cleavage, Translation	Y	ctgD_rep_0337	Mariner	DNA-transposon	None
Low	miR1122-3p-171	TR1A	UAGAUACAUCCGUAUCUAGA	UAAAUACGGAUGUAUCAAGU	AUUCUUGUCUUAGAUUUGUCUAAAUACGGAUGUAUCAAGUCACGUUUUGGUACUAGAUACAUCCGUAUCUAGACUAAUCUAAGACAAGAAUUU	tae-miR1122a	Td_WEWseq_PGSB_v3_chr3B_Loc039844.9, Td_WEWseq_PGSB_v3_chr3B_Loc039844.8, sample8c35494_g1_i1, Td_WEWseq_PGSB_v3_chr3B_Loc039844.5, Td_WEWseq_PGSB_v3_chr3B_Loc039844.4, Td_WEWseq_PGSB_v3_chr3B_Loc039844.7, Td_WEWseq_PGSB_v3_chr3B_Loc039844.6, Td_WEWseq_PGSB_v3_chr7A_Loc092199.2, Td_WEWseq_PGSB_v3_chr7A_Loc092199.3, Td_WEWseq_PGSB_v3_chr3B_Loc039844.3, Td_WEWseq_PGSB_v3_chr7A_Loc092199.1, sample8c…	hypothetical protein F775_24720, hypothetical protein F775_31479, PREDICTED: uncharacterized protein LOC100838661, hypothetical protein TRIUR3_01830, Os11g0514000, hypothetical protein F775_31954, 1-aminocyclopropane-1-carboxylate partial, hypothetical protein BRADI_3g38560, hypothetical protein TRIUR3_07861, PREDICTED: uncharacterized protein LOC100844293 isoform X2, hypothetical protein F775_02…	Cleavage, Translation	Y	ctgH_rep_0245	Mariner	DNA-transposon	sRNA/pre-miRNA
Low	miR1122-3p-172	TR1A	UAGAUACAUUCGUAUCUAGA	UAGAUACAGAUGUAUCAAGU	AUUCUUGUCUUAGAUUUGUCUAGAUACAGAUGUAUCAAGUCACAUUUUAGUAUUAGAUACAUUCGUAUCUAGACAAAUCUAAGACAAGAAAUU	tae-miR1122a	sample12c39635_g1_i1, sample8c21440_g1_i1, Td_WEWseq_PGSB_v3_chr7B_Loc103547.14, Td_WEWseq_PGSB_v3_chr3B_Loc041354.16, sample8c35494_g1_i1, sample11c22564_g2_i1, LoCoTd_WEWseq_PGSB_v3_chr6A_Loc082506.6, Td_WEWseq_PGSB_v3_chr7A_Loc092199.2, Td_WEWseq_PGSB_v3_chr7A_Loc092199.3, LoCoTd_WEWseq_PGSB_v3_chr6B_Loc085499.2, Td_WEWseq_PGSB_v3_chr7A_Loc092199.1, LoCoTd_WEWseq_PGSB_v3_chr4B_Loc055826.1, sam…	Os04g0369100, hypothetical protein F775_31479, PREDICTED: uncharacterized protein LOC100838661, hypothetical protein F775_09906, hypothetical protein F775_00030, hypothetical protein TRIUR3_01830, Os11g0514000, 1-aminocyclopropane-1-carboxylate partial, hypothetical protein F775_02097, ---NA---, starch branching enzyme IIb, hypothetical protein TRIUR3_04785, hypothetical protein TRIUR3_10692, hyp…	Cleavage, Translation	Y	ctgH_rep_0324	Mariner	DNA-transposon	None
Low	miR1122-3p-173	TR1A	UAGAUACAUCCGUAUCUAGA	UAAAUACGGAUGUAUCAAGU	AUUCUUGUCUUAUAUUUGUCUAAAUACGGAUGUAUCAAGUCACGUUUUGGUAUUAGAUACAUCCGUAUCUAGACUAAUCUAAGACAAGAAUUU	tae-miR1122a	Td_WEWseq_PGSB_v3_chr3B_Loc039844.9, Td_WEWseq_PGSB_v3_chr3B_Loc039844.8, sample8c35494_g1_i1, Td_WEWseq_PGSB_v3_chr3B_Loc039844.5, Td_WEWseq_PGSB_v3_chr3B_Loc039844.4, Td_WEWseq_PGSB_v3_chr3B_Loc039844.7, Td_WEWseq_PGSB_v3_chr3B_Loc039844.6, Td_WEWseq_PGSB_v3_chr7A_Loc092199.2, Td_WEWseq_PGSB_v3_chr7A_Loc092199.3, Td_WEWseq_PGSB_v3_chr3B_Loc039844.3, Td_WEWseq_PGSB_v3_chr7A_Loc092199.1, sample8c…	hypothetical protein F775_24720, hypothetical protein F775_31479, PREDICTED: uncharacterized protein LOC100838661, hypothetical protein TRIUR3_01830, Os11g0514000, hypothetical protein F775_31954, 1-aminocyclopropane-1-carboxylate partial, hypothetical protein BRADI_3g38560, hypothetical protein TRIUR3_07861, PREDICTED: uncharacterized protein LOC100844293 isoform X2, hypothetical protein F775_02…	Cleavage, Translation	Y	ctgI_rep_0075	Mariner	DNA-transposon	sRNA/pre-miRNA
Low	miR1122-3p-174	TR1A	UAGAUACAUCUGUAUCUAGA	UAGAUACGGAUGUAUCAAGU	AUUCUUGUCUUAGAUUUGUCUAGAUACGGAUGUAUCAAGUCACAUUUUAGUAUUAGAUACAUCUGUAUCUAGACAAAUCUAAGACAAGAAAUU	tae-miR1122a	sample8c35494_g1_i1, Td_WEWseq_PGSB_v3_chr7A_Loc092199.2, Td_WEWseq_PGSB_v3_chr7A_Loc092199.3, Td_WEWseq_PGSB_v3_chr7A_Loc092199.1, Td_WEWseq_PGSB_v3_chr4A_Loc053917.2, Td_WEWseq_PGSB_v3_chr4A_Loc053917.1, sample12c19485_g1_i1, sample8c30467_g1_i1, sample12c16979_g1_i1, sample12c24638_g1_i1, sample11c40540_g1_i1, sample11c27859_g5_i2, Td_WEWseq_PGSB_v3_chr1B_Loc013177.6, sample11c19644_g2_i1, sam…	Hydroxyisourate hydrolase, hypothetical protein F775_31479, PREDICTED: uncharacterized protein LOC100838661, hypothetical protein TRIUR3_01830, Os11g0514000, hypothetical protein F775_13469, 1-aminocyclopropane-1-carboxylate partial, hypothetical protein F775_02097, ---NA---, hypothetical protein TRIUR3_04785, hypothetical protein TRIUR3_10692, hypothetical protein F775_10882, DETOXIFICATION 16, …	Cleavage, Translation	Y	ctgH_rep_0324	Mariner	DNA-transposon	None
Low	miR1122-3p-175	TR1A	UAGAUACCUCCGUAUCUAGA	UAGAUACGGAUGUAUCUAGA	UUACUUGUCUUGGAUUUGUCUAGAUACGGAUGUAUCUAGACUCAUUUUAGUGCUAGAUACCUCCGUAUCUAGACAAAUCCAAGACAAGUAAUU	tae-miR1122a	sample8c21760_g1_i1, sample11c29427_g1_i1, sample8c21760_g1_i2, sample8c21760_g1_i7, sample8c21760_g1_i6, sample8c21760_g1_i9, sample8c21760_g1_i8, Td_WEWseq_PGSB_v3_chr7A_Loc092199.2, Td_WEWseq_PGSB_v3_chr7A_Loc092199.3, Td_WEWseq_PGSB_v3_chr7A_Loc092199.1, sample7c8558_g1_i1, LoCoTd_WEWseq_PGSB_v3_chr4B_Loc056240.9, sample12c6972_g1_i1, LoCoTd_WEWseq_PGSB_v3_chr4B_Loc056240.3, sample7c27372_g1_…	Os04g0369100, 1-aminocyclopropane-1-carboxylate partial, SKP1 11, unnamed protein product, hypothetical protein TRIUR3_01830, Os11g0514000, hypothetical protein F775_31954, hypothetical protein F775_31479, disease resistance RGA1, hypothetical protein F775_02097, ---NA---, hypothetical protein TRIUR3_04785, hypothetical protein TRIUR3_10692, receptor kinase, SKP1 1B-like, probable disease resista…	Cleavage, Translation	Y	ctgH_rep_0324	Mariner	DNA-transposon	sRNA/pre-miRNA
Low	miR1122-3p-176	TR1A	UAGAUACAUCUGUAUCUAGA	UAGACACGGAUGUAUCAAGU	AUUAUUGUCUUAGAUUUGUCUAGACACGGAUGUAUCAAGUCACAUUUUAGUAUUAGAUACAUCUGUAUCUAGACAAAUCUAAGACAAGAAAUU	tae-miR1122a	sample8c35494_g1_i1, Td_WEWseq_PGSB_v3_chr7A_Loc092199.2, Td_WEWseq_PGSB_v3_chr7A_Loc092199.3, Td_WEWseq_PGSB_v3_chr7A_Loc092199.1, Td_WEWseq_PGSB_v3_chr4A_Loc053917.2, Td_WEWseq_PGSB_v3_chr4A_Loc053917.1, sample12c19485_g1_i1, sample8c30467_g1_i1, sample12c16979_g1_i1, sample12c24638_g1_i1, sample11c40540_g1_i1, sample11c27859_g5_i2, Td_WEWseq_PGSB_v3_chr1B_Loc013177.6, sample11c19644_g2_i1, sam…	Hydroxyisourate hydrolase, hypothetical protein F775_31479, PREDICTED: uncharacterized protein LOC100838661, hypothetical protein TRIUR3_01830, Os11g0514000, hypothetical protein F775_13469, 1-aminocyclopropane-1-carboxylate partial, hypothetical protein F775_02097, ---NA---, hypothetical protein TRIUR3_04785, hypothetical protein TRIUR3_10692, hypothetical protein F775_10882, DETOXIFICATION 16, …	Cleavage, Translation	Y	ctgH_rep_0324	Mariner	DNA-transposon	None
Low	miR1122-3p-177	TR1A	UAGAUACAUCCGUAUCUAGA	UAGAUAUAAAGGUAUCUAGC	AAUUACUUGUCUUGAAUGUCUAGAUAUAAAGGUAUCUAGCACUAAAAUGAGUCUAGAUACAUCCGUAUCUAGACAAAUCCAAAACAAGUAAUU	tae-miR1122a	Td_WEWseq_PGSB_v3_chr3B_Loc039844.9, Td_WEWseq_PGSB_v3_chr3B_Loc039844.8, sample8c35494_g1_i1, Td_WEWseq_PGSB_v3_chr3B_Loc039844.5, Td_WEWseq_PGSB_v3_chr3B_Loc039844.4, Td_WEWseq_PGSB_v3_chr3B_Loc039844.7, Td_WEWseq_PGSB_v3_chr3B_Loc039844.6, Td_WEWseq_PGSB_v3_chr7A_Loc092199.2, Td_WEWseq_PGSB_v3_chr7A_Loc092199.3, Td_WEWseq_PGSB_v3_chr3B_Loc039844.3, Td_WEWseq_PGSB_v3_chr7A_Loc092199.1, sample8c…	hypothetical protein F775_24720, hypothetical protein F775_31479, PREDICTED: uncharacterized protein LOC100838661, hypothetical protein TRIUR3_01830, Os11g0514000, hypothetical protein F775_31954, 1-aminocyclopropane-1-carboxylate partial, hypothetical protein BRADI_3g38560, hypothetical protein TRIUR3_07861, PREDICTED: uncharacterized protein LOC100844293 isoform X2, hypothetical protein F775_02…	Cleavage, Translation	Y	ctgH_rep_0324	Mariner	DNA-transposon	None
Low	miR1122-3p-178	TR1A	UAGAUACAUCCGUAUCUAGA	UAGAUACGGAGGUAUCUAGC	UUACUUGUCUUGGAUUUGUCUAGAUACGGAGGUAUCUAGCACUAAAAUGAGUCUAGAUACAUCCGUAUCUAGAGAAAUCCAAGACAAGUAAUU	tae-miR1122a	Td_WEWseq_PGSB_v3_chr3B_Loc039844.9, Td_WEWseq_PGSB_v3_chr3B_Loc039844.8, sample8c35494_g1_i1, Td_WEWseq_PGSB_v3_chr3B_Loc039844.5, Td_WEWseq_PGSB_v3_chr3B_Loc039844.4, Td_WEWseq_PGSB_v3_chr3B_Loc039844.7, Td_WEWseq_PGSB_v3_chr3B_Loc039844.6, Td_WEWseq_PGSB_v3_chr7A_Loc092199.2, Td_WEWseq_PGSB_v3_chr7A_Loc092199.3, Td_WEWseq_PGSB_v3_chr3B_Loc039844.3, Td_WEWseq_PGSB_v3_chr7A_Loc092199.1, sample8c…	hypothetical protein F775_24720, hypothetical protein F775_31479, PREDICTED: uncharacterized protein LOC100838661, hypothetical protein TRIUR3_01830, Os11g0514000, hypothetical protein F775_31954, 1-aminocyclopropane-1-carboxylate partial, hypothetical protein BRADI_3g38560, hypothetical protein TRIUR3_07861, PREDICTED: uncharacterized protein LOC100844293 isoform X2, hypothetical protein F775_02…	Cleavage, Translation	Y	ctgH_rep_0324	Mariner	DNA-transposon	pre-miRNA
Low	miR1122-3p-179	TR1A	UAGAUACAUCCGUAUCUAGA	UAGAUACGGAUGCAUCUAGA	UUACUUGUAUUGGAUUUGUGUAGAUACGGAUGCAUCUAGACUCAUUUUAGUGCUAGAUACAUCCGUAUCUAGAUAAAUCUAAGACAAAUAAUU	tae-miR1122a	Td_WEWseq_PGSB_v3_chr3B_Loc039844.9, Td_WEWseq_PGSB_v3_chr3B_Loc039844.8, sample8c35494_g1_i1, Td_WEWseq_PGSB_v3_chr3B_Loc039844.5, Td_WEWseq_PGSB_v3_chr3B_Loc039844.4, Td_WEWseq_PGSB_v3_chr3B_Loc039844.7, Td_WEWseq_PGSB_v3_chr3B_Loc039844.6, Td_WEWseq_PGSB_v3_chr7A_Loc092199.2, Td_WEWseq_PGSB_v3_chr7A_Loc092199.3, Td_WEWseq_PGSB_v3_chr3B_Loc039844.3, Td_WEWseq_PGSB_v3_chr7A_Loc092199.1, sample8c…	hypothetical protein F775_24720, hypothetical protein F775_31479, PREDICTED: uncharacterized protein LOC100838661, hypothetical protein TRIUR3_01830, Os11g0514000, hypothetical protein F775_31954, 1-aminocyclopropane-1-carboxylate partial, hypothetical protein BRADI_3g38560, hypothetical protein TRIUR3_07861, PREDICTED: uncharacterized protein LOC100844293 isoform X2, hypothetical protein F775_02…	Cleavage, Translation	Y	ctgH_rep_0324	Mariner	DNA-transposon	sRNA
Low	miR1122-3p-18	TR1A	UAGAUACAUCCGUAUCUAGA	UAAAUAUGGAUGUAUCUAGU	AUUCUUGUCUUAAAUUUGUCUAAAUAUGGAUGUAUCUAGUUACGUUUUAGUAUUAGAUACAUCCGUAUCUAGACAAAUCUAAGACAAGAAUUU	tae-miR1122a	Td_WEWseq_PGSB_v3_chr3B_Loc039844.9, Td_WEWseq_PGSB_v3_chr3B_Loc039844.8, sample8c35494_g1_i1, Td_WEWseq_PGSB_v3_chr3B_Loc039844.5, Td_WEWseq_PGSB_v3_chr3B_Loc039844.4, Td_WEWseq_PGSB_v3_chr3B_Loc039844.7, Td_WEWseq_PGSB_v3_chr3B_Loc039844.6, Td_WEWseq_PGSB_v3_chr7A_Loc092199.2, Td_WEWseq_PGSB_v3_chr7A_Loc092199.3, Td_WEWseq_PGSB_v3_chr3B_Loc039844.3, Td_WEWseq_PGSB_v3_chr7A_Loc092199.1, sample8c…	hypothetical protein F775_24720, hypothetical protein F775_31479, PREDICTED: uncharacterized protein LOC100838661, hypothetical protein TRIUR3_01830, Os11g0514000, hypothetical protein F775_31954, 1-aminocyclopropane-1-carboxylate partial, hypothetical protein BRADI_3g38560, hypothetical protein TRIUR3_07861, PREDICTED: uncharacterized protein LOC100844293 isoform X2, hypothetical protein F775_02…	Cleavage, Translation	Y	ctgH_rep_0245	Mariner	DNA-transposon	sRNA
Low	miR1122-3p-180	TR1A	UAGAUACAUCCGUAUCUAGA	UAGAUACGGAGGUAUCAAGC	UUACUUGUCUUAGAUUUGUCUAGAUACGGAGGUAUCAAGCACUAAAAUGAGUCUAGAUACAUCCGUAUCUAGACAAAUCCAAGACAAGUAAUU	tae-miR1122a	Td_WEWseq_PGSB_v3_chr3B_Loc039844.9, Td_WEWseq_PGSB_v3_chr3B_Loc039844.8, sample8c35494_g1_i1, Td_WEWseq_PGSB_v3_chr3B_Loc039844.5, Td_WEWseq_PGSB_v3_chr3B_Loc039844.4, Td_WEWseq_PGSB_v3_chr3B_Loc039844.7, Td_WEWseq_PGSB_v3_chr3B_Loc039844.6, Td_WEWseq_PGSB_v3_chr7A_Loc092199.2, Td_WEWseq_PGSB_v3_chr7A_Loc092199.3, Td_WEWseq_PGSB_v3_chr3B_Loc039844.3, Td_WEWseq_PGSB_v3_chr7A_Loc092199.1, sample8c…	hypothetical protein F775_24720, hypothetical protein F775_31479, PREDICTED: uncharacterized protein LOC100838661, hypothetical protein TRIUR3_01830, Os11g0514000, hypothetical protein F775_31954, 1-aminocyclopropane-1-carboxylate partial, hypothetical protein BRADI_3g38560, hypothetical protein TRIUR3_07861, PREDICTED: uncharacterized protein LOC100844293 isoform X2, hypothetical protein F775_02…	Cleavage, Translation	Y	ctgH_rep_0324	Mariner	DNA-transposon	pre-miRNA
Low	miR1122-3p-181	TR1A	UAGAUACAUCCGUAUCUAGA	UAGAUACAGAUGUAUCAAGU	AUUCUUGUCUUAGAUUUGUCUAGAUACAGAUGUAUCAAGUCAUAUUUUAGUAUUAGAUACAUCCGUAUCUAGAGAAAUCUAAUACAAGAAAUU	tae-miR1122a	Td_WEWseq_PGSB_v3_chr3B_Loc039844.9, Td_WEWseq_PGSB_v3_chr3B_Loc039844.8, sample8c35494_g1_i1, Td_WEWseq_PGSB_v3_chr3B_Loc039844.5, Td_WEWseq_PGSB_v3_chr3B_Loc039844.4, Td_WEWseq_PGSB_v3_chr3B_Loc039844.7, Td_WEWseq_PGSB_v3_chr3B_Loc039844.6, Td_WEWseq_PGSB_v3_chr7A_Loc092199.2, Td_WEWseq_PGSB_v3_chr7A_Loc092199.3, Td_WEWseq_PGSB_v3_chr3B_Loc039844.3, Td_WEWseq_PGSB_v3_chr7A_Loc092199.1, sample8c…	hypothetical protein F775_24720, hypothetical protein F775_31479, PREDICTED: uncharacterized protein LOC100838661, hypothetical protein TRIUR3_01830, Os11g0514000, hypothetical protein F775_31954, 1-aminocyclopropane-1-carboxylate partial, hypothetical protein BRADI_3g38560, hypothetical protein TRIUR3_07861, PREDICTED: uncharacterized protein LOC100844293 isoform X2, hypothetical protein F775_02…	Cleavage, Translation	Y	ctgC_rep_0054	Mariner	DNA-transposon	None
Low	miR1122-3p-182	TR1A	UAGAUACAUCCAUAUCUAGA	UAGAUACGGAUGUAUCUAGC	UUACUUGUCUUGGAUUUGUCUAGAUACGGAUGUAUCUAGCACUAAAAUGAGUCUAGAUACAUCCAUAUCUAGACAAAUCCAAGACAAGUAAUU	tae-miR1122a	Td_WEWseq_PGSB_v3_chr3B_Loc039844.9, Td_WEWseq_PGSB_v3_chr3B_Loc039844.8, sample8c35494_g1_i1, Td_WEWseq_PGSB_v3_chr3B_Loc039844.5, Td_WEWseq_PGSB_v3_chr3B_Loc039844.4, Td_WEWseq_PGSB_v3_chr3B_Loc039844.7, Td_WEWseq_PGSB_v3_chr3B_Loc039844.6, Td_WEWseq_PGSB_v3_chr7A_Loc092199.2, Td_WEWseq_PGSB_v3_chr7A_Loc092199.3, Td_WEWseq_PGSB_v3_chr3B_Loc039844.3, Td_WEWseq_PGSB_v3_chr7A_Loc092199.1, Td_WEWse…	Os04g0369100, hypothetical protein F775_31479, PREDICTED: uncharacterized protein LOC100838661, hypothetical protein F775_24720, hypothetical protein TRIUR3_01830, Os11g0514000, hypothetical protein TRIUR3_07861, hypothetical protein F775_00470, hypothetical protein F775_02097, ---NA---, hypothetical protein TRIUR3_04785, Histidine-containing phosphotransfer 4, hypothetical protein TRIUR3_10692, …	Cleavage, Translation	Y	ctgH_rep_0324	Mariner	DNA-transposon	sRNA/pre-miRNA
Low	miR1122-3p-183	TR1A	UAGAUACAUCCGUAUCUAGA	UAAAUACGGAUGUAUCAAGU	AUUCUUGUCUUAGAUUUGUCUAAAUACGGAUGUAUCAAGUCACAUUUUAGUAUUAGAUACAUCCGUAUCUAGACAAAUCUAAGACAAGAAUUU	tae-miR1122a	Td_WEWseq_PGSB_v3_chr3B_Loc039844.9, Td_WEWseq_PGSB_v3_chr3B_Loc039844.8, sample8c35494_g1_i1, Td_WEWseq_PGSB_v3_chr3B_Loc039844.5, Td_WEWseq_PGSB_v3_chr3B_Loc039844.4, Td_WEWseq_PGSB_v3_chr3B_Loc039844.7, Td_WEWseq_PGSB_v3_chr3B_Loc039844.6, Td_WEWseq_PGSB_v3_chr7A_Loc092199.2, Td_WEWseq_PGSB_v3_chr7A_Loc092199.3, Td_WEWseq_PGSB_v3_chr3B_Loc039844.3, Td_WEWseq_PGSB_v3_chr7A_Loc092199.1, sample8c…	hypothetical protein F775_24720, hypothetical protein F775_31479, PREDICTED: uncharacterized protein LOC100838661, hypothetical protein TRIUR3_01830, Os11g0514000, hypothetical protein F775_31954, 1-aminocyclopropane-1-carboxylate partial, hypothetical protein BRADI_3g38560, hypothetical protein TRIUR3_07861, PREDICTED: uncharacterized protein LOC100844293 isoform X2, hypothetical protein F775_02…	Cleavage, Translation	Y	ctgH_rep_0245	Mariner	DNA-transposon	sRNA/pre-miRNA
Low	miR1122-3p-184	TR1A	UAGAUACAUCUGUAUCUAGA	UAGAUACGGAGGUAUCUAGC	UUACUUGUCUUAGAUUUGUCUAGAUACGGAGGUAUCUAGCACUAAAAUGAGUCUAGAUACAUCUGUAUCUAGACAAAUCCAAGACAAGUAAUU	tae-miR1122a	sample8c35494_g1_i1, Td_WEWseq_PGSB_v3_chr7A_Loc092199.2, Td_WEWseq_PGSB_v3_chr7A_Loc092199.3, Td_WEWseq_PGSB_v3_chr7A_Loc092199.1, Td_WEWseq_PGSB_v3_chr4A_Loc053917.2, Td_WEWseq_PGSB_v3_chr4A_Loc053917.1, sample12c19485_g1_i1, sample8c30467_g1_i1, sample12c16979_g1_i1, sample12c24638_g1_i1, sample11c40540_g1_i1, sample11c27859_g5_i2, Td_WEWseq_PGSB_v3_chr1B_Loc013177.6, sample11c19644_g2_i1, sam…	Hydroxyisourate hydrolase, hypothetical protein F775_31479, PREDICTED: uncharacterized protein LOC100838661, hypothetical protein TRIUR3_01830, Os11g0514000, hypothetical protein F775_13469, 1-aminocyclopropane-1-carboxylate partial, hypothetical protein F775_02097, ---NA---, hypothetical protein TRIUR3_04785, hypothetical protein TRIUR3_10692, hypothetical protein F775_10882, DETOXIFICATION 16, …	Cleavage, Translation	Y	ctgH_rep_0324	Mariner	DNA-transposon	pre-miRNA
Low	miR1122-3p-185	TR1A	UAGACACAUCCGUAUCUAGA	UAAAUACGGAUGUAUCAAGU	AUUUUUGCGUUAGAUUUGUCUAAAUACGGAUGUAUCAAGUCAUGUUUUAGUAUUAGACACAUCCGUAUCUAGACUAAUGUAAGACAAGAAUUU	tae-miR1122a	sample7c23102_g1_i1, LoCoTd_WEWseq_PGSB_v3_chr3A_Loc036560.4, Td_WEWseq_PGSB_v3_chr7A_Loc092199.2, Td_WEWseq_PGSB_v3_chr7A_Loc092199.3, Td_WEWseq_PGSB_v3_chr7A_Loc092199.1, sample8c24295_g1_i1, LoCoTd_WEWseq_PGSB_v3_chr4B_Loc056240.9, LoCoTd_WEWseq_PGSB_v3_chr3A_Loc036560.1, sample12c6972_g1_i1, LoCoTd_WEWseq_PGSB_v3_chr4B_Loc056240.3, Td_WEWseq_PGSB_v3_chr4B_Loc060509.3, sample7c27372_g1_i5, Td_…	hypothetical protein TRIUR3_10692, hypothetical protein F775_31479, Transportin-3, predicted protein, hypothetical protein F775_02097, ---NA---, hypothetical protein TRIUR3_04785, hypothetical protein TRIUR3_01830, unnamed protein product, Os11g0514000	Cleavage, Translation	Y	ctgH_rep_0245	Mariner	DNA-transposon	sRNA
Low	miR1122-3p-186	TR1A	UAGAUACAUCCGUAUCUAGA	UAAGUACGGAUGUAUCAAGU	AUUCUUGUCUUAAAUUUGUCUAAGUACGGAUGUAUCAAGUCACGUUUUAGUAUUAGAUACAUCCGUAUCUAGACAAAUCUAAGACAAGAAUUU	tae-miR1122a	Td_WEWseq_PGSB_v3_chr3B_Loc039844.9, Td_WEWseq_PGSB_v3_chr3B_Loc039844.8, sample8c35494_g1_i1, Td_WEWseq_PGSB_v3_chr3B_Loc039844.5, Td_WEWseq_PGSB_v3_chr3B_Loc039844.4, Td_WEWseq_PGSB_v3_chr3B_Loc039844.7, Td_WEWseq_PGSB_v3_chr3B_Loc039844.6, Td_WEWseq_PGSB_v3_chr7A_Loc092199.2, Td_WEWseq_PGSB_v3_chr7A_Loc092199.3, Td_WEWseq_PGSB_v3_chr3B_Loc039844.3, Td_WEWseq_PGSB_v3_chr7A_Loc092199.1, sample8c…	hypothetical protein F775_24720, hypothetical protein F775_31479, PREDICTED: uncharacterized protein LOC100838661, hypothetical protein TRIUR3_01830, Os11g0514000, hypothetical protein F775_31954, 1-aminocyclopropane-1-carboxylate partial, hypothetical protein BRADI_3g38560, hypothetical protein TRIUR3_07861, PREDICTED: uncharacterized protein LOC100844293 isoform X2, hypothetical protein F775_02…	Cleavage, Translation	Y	ctgH_rep_0245	Mariner	DNA-transposon	sRNA/pre-miRNA
Low	miR1122-3p-187	TR1A	UAGAUACAUCCGUAUCUAGA	UAGAUACGGAGGUAUCUAGC	UUAUUUGUCUUAGAUUUGUCUAGAUACGGAGGUAUCUAGCACUAAAAUGAGUCUAGAUACAUCCGUAUCUAGACAAAUCCAAAACAAGUAAUU	tae-miR1122a	Td_WEWseq_PGSB_v3_chr3B_Loc039844.9, Td_WEWseq_PGSB_v3_chr3B_Loc039844.8, sample8c35494_g1_i1, Td_WEWseq_PGSB_v3_chr3B_Loc039844.5, Td_WEWseq_PGSB_v3_chr3B_Loc039844.4, Td_WEWseq_PGSB_v3_chr3B_Loc039844.7, Td_WEWseq_PGSB_v3_chr3B_Loc039844.6, Td_WEWseq_PGSB_v3_chr7A_Loc092199.2, Td_WEWseq_PGSB_v3_chr7A_Loc092199.3, Td_WEWseq_PGSB_v3_chr3B_Loc039844.3, Td_WEWseq_PGSB_v3_chr7A_Loc092199.1, sample8c…	hypothetical protein F775_24720, hypothetical protein F775_31479, PREDICTED: uncharacterized protein LOC100838661, hypothetical protein TRIUR3_01830, Os11g0514000, hypothetical protein F775_31954, 1-aminocyclopropane-1-carboxylate partial, hypothetical protein BRADI_3g38560, hypothetical protein TRIUR3_07861, PREDICTED: uncharacterized protein LOC100844293 isoform X2, hypothetical protein F775_02…	Cleavage, Translation	Y	ctgH_rep_0324	Mariner	DNA-transposon	pre-miRNA
Low	miR1122-3p-188	TR1A	UAGAUACAUCCGUAUCUAGA	UAGAUACGAAGGUAUCUAGC	UUACUUGUCUCAGAUUUGUCUAGAUACGAAGGUAUCUAGCACUAAAAUGAGUCUAGAUACAUCCGUAUCUAGACAAAUUCAAGACAAGUAAUU	tae-miR1122a	Td_WEWseq_PGSB_v3_chr3B_Loc039844.9, Td_WEWseq_PGSB_v3_chr3B_Loc039844.8, sample8c35494_g1_i1, Td_WEWseq_PGSB_v3_chr3B_Loc039844.5, Td_WEWseq_PGSB_v3_chr3B_Loc039844.4, Td_WEWseq_PGSB_v3_chr3B_Loc039844.7, Td_WEWseq_PGSB_v3_chr3B_Loc039844.6, Td_WEWseq_PGSB_v3_chr7A_Loc092199.2, Td_WEWseq_PGSB_v3_chr7A_Loc092199.3, Td_WEWseq_PGSB_v3_chr3B_Loc039844.3, Td_WEWseq_PGSB_v3_chr7A_Loc092199.1, sample8c…	hypothetical protein F775_24720, hypothetical protein F775_31479, PREDICTED: uncharacterized protein LOC100838661, hypothetical protein TRIUR3_01830, Os11g0514000, hypothetical protein F775_31954, 1-aminocyclopropane-1-carboxylate partial, hypothetical protein BRADI_3g38560, hypothetical protein TRIUR3_07861, PREDICTED: uncharacterized protein LOC100844293 isoform X2, hypothetical protein F775_02…	Cleavage, Translation	Y	ctgH_rep_0324	Mariner	DNA-transposon	pre-miRNA
Low	miR1122-3p-189	TR1A	UAGAUACAUCCAUAUCUAGA	UAGAUACGUAUGUAUCUAGA	UUACUGGUCUUCGAUUUGUCUAGAUACGUAUGUAUCUAGAGUCAUUUUAGUGCUAGAUACAUCCAUAUCUAGACAAAUCUAAGACAAGUGAUU	tae-miR1122a	Td_WEWseq_PGSB_v3_chr3B_Loc039844.9, Td_WEWseq_PGSB_v3_chr3B_Loc039844.8, sample8c35494_g1_i1, Td_WEWseq_PGSB_v3_chr3B_Loc039844.5, Td_WEWseq_PGSB_v3_chr3B_Loc039844.4, Td_WEWseq_PGSB_v3_chr3B_Loc039844.7, Td_WEWseq_PGSB_v3_chr3B_Loc039844.6, Td_WEWseq_PGSB_v3_chr7A_Loc092199.2, Td_WEWseq_PGSB_v3_chr7A_Loc092199.3, Td_WEWseq_PGSB_v3_chr3B_Loc039844.3, Td_WEWseq_PGSB_v3_chr7A_Loc092199.1, Td_WEWse…	Os04g0369100, hypothetical protein F775_31479, PREDICTED: uncharacterized protein LOC100838661, hypothetical protein F775_24720, hypothetical protein TRIUR3_01830, Os11g0514000, hypothetical protein TRIUR3_07861, hypothetical protein F775_00470, hypothetical protein F775_02097, ---NA---, hypothetical protein TRIUR3_04785, Histidine-containing phosphotransfer 4, hypothetical protein TRIUR3_10692, …	Cleavage, Translation	Y	ctgH_rep_0324	Mariner	DNA-transposon	None
Low	miR1122-3p-19	TR1A	UAGAUACAUCUGUAUCUAGA	UAGAUACAAAAGUAUCUAGC	UUACUUGUCUUGGAUUUGUCUAGAUACAAAAGUAUCUAGCACUAAAAUGAGUCUAGAUACAUCUGUAUCUAGACAAAUCCAAGACAAGUAAUU	tae-miR1122a	sample8c35494_g1_i1, Td_WEWseq_PGSB_v3_chr7A_Loc092199.2, Td_WEWseq_PGSB_v3_chr7A_Loc092199.3, Td_WEWseq_PGSB_v3_chr7A_Loc092199.1, Td_WEWseq_PGSB_v3_chr4A_Loc053917.2, Td_WEWseq_PGSB_v3_chr4A_Loc053917.1, sample12c19485_g1_i1, sample8c30467_g1_i1, sample12c16979_g1_i1, sample12c24638_g1_i1, sample11c40540_g1_i1, sample11c27859_g5_i2, Td_WEWseq_PGSB_v3_chr1B_Loc013177.6, sample11c19644_g2_i1, sam…	Hydroxyisourate hydrolase, hypothetical protein F775_31479, PREDICTED: uncharacterized protein LOC100838661, hypothetical protein TRIUR3_01830, Os11g0514000, hypothetical protein F775_13469, 1-aminocyclopropane-1-carboxylate partial, hypothetical protein F775_02097, ---NA---, hypothetical protein TRIUR3_04785, hypothetical protein TRIUR3_10692, hypothetical protein F775_10882, DETOXIFICATION 16, …	Cleavage, Translation	Y	ctgH_rep_0324	Mariner	DNA-transposon	pre-miRNA
Low	miR1122-3p-190	TR1A	UAGAUACAUCCGUAUCUAGA	UAGAUACAGAUGUAUCUAGA	UUACUUGUCUUGGAUUUGUCUAGAUACAGAUGUAUCUAGACUCAUUUUAUUGCUAGAUACAUCCGUAUCUAGACAAAUCUAAGACAAGUAAUU	tae-miR1122a	Td_WEWseq_PGSB_v3_chr3B_Loc039844.9, Td_WEWseq_PGSB_v3_chr3B_Loc039844.8, sample8c35494_g1_i1, Td_WEWseq_PGSB_v3_chr3B_Loc039844.5, Td_WEWseq_PGSB_v3_chr3B_Loc039844.4, Td_WEWseq_PGSB_v3_chr3B_Loc039844.7, Td_WEWseq_PGSB_v3_chr3B_Loc039844.6, Td_WEWseq_PGSB_v3_chr7A_Loc092199.2, Td_WEWseq_PGSB_v3_chr7A_Loc092199.3, Td_WEWseq_PGSB_v3_chr3B_Loc039844.3, Td_WEWseq_PGSB_v3_chr7A_Loc092199.1, sample8c…	hypothetical protein F775_24720, hypothetical protein F775_31479, PREDICTED: uncharacterized protein LOC100838661, hypothetical protein TRIUR3_01830, Os11g0514000, hypothetical protein F775_31954, 1-aminocyclopropane-1-carboxylate partial, hypothetical protein BRADI_3g38560, hypothetical protein TRIUR3_07861, PREDICTED: uncharacterized protein LOC100844293 isoform X2, hypothetical protein F775_02…	Cleavage, Translation	Y	ctgD_rep_0118	Mariner	DNA-transposon	sRNA/pre-miRNA
Low	miR1122-3p-191	TR1A	UACAUACAUCCGUAUCUAGA	UAGAUACGGAUGUAUCUAGC	UUAGUUGUCUUAGAUUUGUCUAGAUACGGAUGUAUCUAGCACUAAAAUGAGUCUACAUACAUCCGUAUCUAGACAAAUCCAAGACAAGUAAUU	tae-miR1122a	sample11c27407_g2_i4, sample7c21683_g1_i1, sample8c28846_g1_i1, sample8c14517_g1_i1, Td_WEWseq_PGSB_v3_chr6A_Loc083086.11, Td_WEWseq_PGSB_v3_chr6A_Loc083086.12, sample7c60312_g1_i1, Td_WEWseq_PGSB_v3_chr7A_Loc092199.2, Td_WEWseq_PGSB_v3_chr7A_Loc092199.3, sample12c49601_g1_i1, Td_WEWseq_PGSB_v3_chr7A_Loc092199.1, sample12c20804_g1_i1, Td_WEWseq_PGSB_v3_chr6A_Loc083086.7, Td_WEWseq_PGSB_v3_chr6A_L…	heat-responsive transcription factor, zinc transporter ZTP29 isoform X2, hypothetical protein TRIUR3_10692, hypothetical protein F775_31479, Transportin-3, predicted protein, hypothetical protein F775_02097, Programmed cell death 2, ---NA---, hypothetical protein TRIUR3_04785, Extracellular ribonuclease, hypothetical protein TRIUR3_01830, unnamed protein product, hypothetical protein TRIUR3_19470…	Cleavage, Translation	Y	ctgH_rep_0324	Mariner	DNA-transposon	sRNA/pre-miRNA
Low	miR1122-3p-192	TR1A	UAGAUACAUUCGUAUCUAGG	UAGAUACGGAUGUACCUAAC	UUAGUUGUCUUAGAUUUGUCUAGAUACGGAUGUACCUAACACUAAAAUGUGUCUAGAUACAUUCGUAUCUAGGCAAAUCCUGUUAAGACUAUG	tae-miR1122a	sample12c17857_g1_i2, sample8c35494_g1_i1, LoCoTd_WEWseq_PGSB_v3_chr6A_Loc082506.6, sample12c30814_g1_i1, Td_WEWseq_PGSB_v3_chr7A_Loc092199.2, Td_WEWseq_PGSB_v3_chr7A_Loc092199.3, sample8c30467_g1_i1, Td_WEWseq_PGSB_v3_chr7A_Loc092199.1, sample7c20914_g2_i1, sample8c30839_g1_i1, sample12c6972_g1_i1, sample12c24439_g2_i1, sample7c27372_g1_i5, sample7c3932_g1_i1, sample7c49671_g1_i1, sample7c27372_…	Os04g0369100, hypothetical protein F775_31479, PREDICTED: uncharacterized protein LOC100838661, hypothetical protein TRIUR3_01830, ubiquitin 5, Os11g0514000, 1-aminocyclopropane-1-carboxylate partial, disease resistance RGA1, hypothetical protein F775_00470, hypothetical protein F775_02097, ---NA---, starch branching enzyme IIb, hypothetical protein TRIUR3_04785, hypothetical protein TRIUR3_10692…	Cleavage, Translation	Y	ctgH_rep_0324	Mariner	DNA-transposon	None
[truncated: 1,324 more rows]

## Sheet: Tdic1B
Confidence level	miRNA ID	Location	Mature miRNA sequence	Mature miRNA* sequence	Pre-miRNA sequence	Homolog miRNA ID	Target(s)	Target Annotation(s)	Mode(s) of inhibition	TE-associated?	TE Type	TE Family	TE Class	Expression evidence
[truncated: 2,259 more rows]

## Sheet: Tdic2A
Confidence level	miRNA ID	Location	Mature miRNA sequence	Mature miRNA* sequence	Pre-miRNA sequence	Homolog miRNA ID	Target(s)	Target Annotation(s)	Mode(s) of inhibition	TE-associated?	TE Type	TE Family	TE Class	Expression evidence
[truncated: 1,924 more rows]

[truncated: 11 more sheets: Tdic2B, Tdic3A, Tdic3B, Tdic4A, Tdic4B, Tdic5A, Tdic5B, Tdic6A, Tdic6B, Tdic7A, Tdic7B]
