# Supplementary material for: Chromosome‐based survey sequencing reveals the genome organization of wild wheat progenitor Triticum dicoccoides
Source: Plant Biotechnol J. 2018 Jun 13;16(12):2077–87. doi: 10.1111/pbi.12940 (PMC6230948; doi:10.1111/pbi.12940)
Supplement: Supplementary file 11 — Table S4 lncRNAs commonly mapping to chromosome assemblies, in addition to Zavitan and T. aestivum genomes. Potential lncRNA‐miRNA interactions are also included. [file PBI-16-2077-s006.xlsx]

## Sheet: Sheet1
Supplementary Table S4. lncRNAs commonly mapped to chromosome assemblies, in addition to Zavitan and T. aestivum genomes. Potential lncRNA-miRNA interactions are also included.
	LncRNA characteristics						LncRNA-miRNA interactions
LncRNA ID	LncRNA sequence	LncRNA length	GC%	LncRNA-associated TE-type	LncRNA-associated TE-superfamily	LncRNA-associated TE-class	Potentitally targeted by	Expectation	UPE	Mode of inhibition
lnc_Td_WEWseq_PGSB_v3_chr2A_Loc016994.1	aTTTTTTTTTGTTCGAAAAGCTAAGAAAGATCAAGGAAAAACCAAAACGTCAAAAAACCCGAAAAAACCGTCTAAAAAGCTGAAAACGCGTGTGAAAAAAAAACAAAATCCAAACGGAGCGTCCAGAGCACGACACGTGACAAATGGCTGAgagcgtaccaagtagcgctgatcgttgtgagcctcccgaaggagcgctcgttaactagttgctctcgcggctaggtctttaatggaccgagcagttagcgggccgggtttgtagacgagagaagaaag	279	45.8781	None	None	None	-	-	-	-
lnc_Td_WEWseq_PGSB_v3_chr1A_Loc003258.1	ccaatttacatcaacaaccacttacttttgtaacaaagttaggggatgccaagaagtacgctgatcacactgtcttatattagtgcttcattagtgcatgttaataattgcatgaagaaaacaattgagctagttggtgtatatgcatgttctgccgaattataaatgtgccacaatccaagtatccaaacattcaagtgtcaatccgttaattgtttgcatcagctgatcaccaagggtcacccaaacgcctgaagttgagttttcgaggggttggagtttggttggagctacatacaccaccatcatcccatgtcataagcgcaagcagccctgaactccttctgataagttagggcatgaatggctgctgacagactgaccccaaacaATGTCTAA…	713	49.3689	None	None	None	-	-	-	-
lnc_Td_WEWseq_PGSB_v3_chrUn_Loc108299.1	GTGCATGCATGCGTGCATGTGTGCGTGTCCCTAGACAGTTGTCGCAAAGGACAACGACGAGCATTGCTTGTAGACTCTGAAGTTGTTGTGTTGGTGGATGTAACAGGTCATCAAAGGGCCAAGGCCTGTGTTGTCGGGCAGTGCTTCGTCGGAGATCAGACCAGTGCTGGGCCGGCAAAATCCGATGTCCTATTACAAACTTTAAAATACTTCCCTATTACAAGGAAAATACTTATAACACCGGGTCTAATCCTGCCTGCCGGCTGTGGGCTACCGTTCCTCATTGAGAGCTGAtgcaagtaatccaggaaaactgaagaacaaatgagacctagaaagtaccagcaaaaaagagagacctagaaaggatatactcgcctggatgcctggtcctgcact…	733	48.9768	ctgF_rep_0341	CACTA	DNA-transposon	-	-	-	-
lnc_Td_WEWseq_PGSB_v3_chr1A_Loc003263.1	cagaatccatctttgccgtcaacctaaaatatcataaATGGCAAAGATTTTTTTCAATAAAAAAATATATGTAATCGGTCCAGAGGGGAACGAACTGACGATGAACACCACAATATCCATACACACTGTTGTTCCAAGAATCTATGACGAAGGAGATAACTTCAATATACATAACTATTCATGTAACAAGATGAGCAAACTTCACACGAACGGATTACACTCGAGGGTACATAGTTCGATCCAGAGTACACCGACGCGCCACCAACGCCTGAGGAGCTCAAGTCGTCCGCCGCCACACCGGAGCTCGCCAACCTCGTCTGGGGGCTAGatccattggaccccgccaactccatcgatgccaagccccgccgccgacagggagaacagaggaggcggaat…	453	51.4349	TREP1477	CACTA	DNA-transposon	-	-	-	-
lnc_Td_WEWseq_PGSB_v3_chr1B_Loc010352.1	cCCCGGCTTGCCCCTAACAGCGTCGTCCCTGTGGAGGGGTGATCCAGGGGAGGCGGGGTACACACGTACAATCCCCGGCTTGCCCCTAACAGCGTCGTCCCTGGGGAGGGGTCATCTAGGGGAGGCGGCGTACAAACGTACAATCCCTAACTTGCCCCTACCAGTGTCGTCCCTAAGGACAGGGGTCCGGGGGTCCAGTGTCGTCCCTGGGAAGGGGAGTGGGTCCAGGGAAGGCGGTGGACGACGTGCATGCGTCTAAtccccaactctcatttaatgttaggatttaatggtaaagataagcaagtaataatgaatagccaaaatgaaattaatataatgtataaaagtaggaccatcatcacaggaaaaaaaactaatgtgaatctgtggtggaaa…	1242	49.6779	None	None	None	-	-	-	-
lnc_Td_WEWseq_PGSB_v3_chr1B_Loc006624.1	TCTTGCTCCTTCAAAGGGCAAGCTCATCCATCGCCGAGCCAGATCCAATCGAAGAGGGTTGATCATTTGCGCAGAAAATGTAGCTCCCTAAAAGGGCAACCTTCTCTATCGCCGAGCCAGATCCAATCGAGGAAGGTTCATTGTTTGCGTAGGAGATTTTGCTTTGCCAAAGAGCAAGCTTATCCGTCGCTGAGCTAGatccaatcgaggaaggttgatcgtctgcgcagaaaatctcgctccgccaaagggcacgctcatccgtcaccgagccagatccaaccaaattaaagaagcttaatcatctgcctaggaaatctagctcccccaaagaacaagtctttctgtcaccgagccagatccaaccaaattaaagaagcttaatcatctgcctaggaa…	859	50.291	None	None	None	-	-	-	-
lnc_Td_WEWseq_PGSB_v3_chr4A_Loc052305.1	caACAAACACTCACCGCCCACTGTGGCCTCCAGCCGTTCTTGGCGCACGCGCTGCACCCGGAGATCCTGCGTTGCACACTGTCCGACCACCGTCAAAGAGATCTTCCATGCTTTGCTGCTCTCCAAGTGGGCAGGAGCGTCCGCCGAATGGCCTCGGGCAGCCTCCAGCCGCGTTGGAGTTCAGCCTCCACTTCCAGGCTCTCTCTCAATTACGCGCGAAGTGTTGTCATAATCTTCAGTTTCAGGTTTCAGTAGGGTTTTAGgtgtcgaacagtttcagtttcgacactagctaggtttcttcagtttcgtcagtcaataaccgagctgcgactcggcagtagctagctaagtttgcggcgccctgacccgatcgtgggatggcacgacagaacggtca	400	56.25	TREP1524	Copia	Retrotransposon	-	-	-	-
lnc_Td_WEWseq_PGSB_v3_chr7B_Loc103138.1	tTCATGCTCGGACGTTCTGCCTCGACGGGATCAACAGGGCCTACATTGCTCTCCTGCCCAAGAAGGAGGGGGTGCCCGGCCCCGGCGATTTCCGTCCCGTCTCCTTATAGAACGGCGATGTGAAAATTCTCTACCGTGTCCTCACGACACGGCAGCAGAGCTAGATTGGGGCTCTTATCGATGAggactagtccggcttcctggctgggcgcaacatctcgggaaacatggcctacgccgccgagctcgtccaatgcttccaccgtcgatcatccccg	278	59.7122	None	None	None	-	-	-	-
lnc_Td_WEWseq_PGSB_v3_chr4A_Loc051055.3	cttgtttgatccctgtgagtgtgattctgctggcggtttgttatgtggttaatagtggtgataggtgtttgatttccactgataggtgctctctaacttgattcgtctggctcgtttcatgtagatgtatgcccagatgctcaaatcaaacatcctgaaaatttaactgcaatcccctggtccttggttgtctttgtctgctagcattgtggaacctttcattttgtgtttgtctttgttgggtctgctagcatttttaaacctttcattttgggttgtctttgttgggtatgtattgcttccattttaccatttgaagactaaatggaaatgactgaaacttaagtgtattcagcgttctaaaacctatgtgtttttattggcaattcagtgtaattt…	1361	35.3417	None	None	None	-	-	-	-
lnc_Td_WEWseq_PGSB_v3_chr7B_Loc104174.1	gtgcgatgcatatatatttctgaattcaagcagtaacaatagacaaattaacatagaccatgtggtgctgccaaagtgttacgattaagattgagtcaattacaacacaggtgtctaaacttggcgagaaaagttagtttgatgctgaaatttgtagcatacattgaaccggtgacagaacttggtttggacgtgcatctacgatgctaatcacgcttgtatacgtacaaggtgttgatgtggcgagccagcatgacacagggcccacacctcagtgacagtgactgggaggcggggacgagggcgtgtgccccttttttgcaaaaatgctctggaatttttatttttctcacaaaaaactcctaaaaaaatttccctaaaaatgaaacaacactaacc…	682	38.4164	ctgD_rep_0028	Mutator	DNA-transposon	-	-	-	-
lnc_Td_WEWseq_PGSB_v3_chr1A_Loc000065.1	ctagcagctattagcaccattttttgttccccattcttgctgaagttctgagaagATGGCAAGAAGCAGAAGGCCCTGGTCTATCGCGTTACCAATGTTGCTGCTAATGCTCCTTCAATTACTCATCATCGTGCTCGCCCGTCCAATTGAAACCCATCCTGCATCGGCGCCGCCAAATGGTTTTTGTGACTATCTTGATAAAAGGAACTGCAAGTGAagctggaagcatctgtgctcctggtccgtcagtttcccatggaatgaattaaaagtcggaaaattttctactgttgggaattcaacagttgggcaagcttgttggctgtaaagtcaaacagatcagatgatcaagaaatgcaggctg	364	45.3297	None	None	None	-	-	-	-
lnc_Td_WEWseq_PGSB_v3_chr4B_Loc056812.1	cgacgtactggtgggaatccgggtcgcgatggagacggcagccacgagcgcttgtagataaATGCCATGCCGGATCTCGCCGGCTTCAGCGCCCATGGCGGCGGGCGGCGGTACACCACCAGTCCGTCCGTTGGTAGGGAGAACGAGAGGTCGGGGAGGAGGTCTCCGAGGGGAGCGCCTAGATCACCTGCGCCTCATGCCCGTCGGGGTTAACCAGATGAGCAACGGACCTGGCCGTGGCGGAACTGTGGCGGCGCCTAATCGCACACATCGTGGGAGAGAGATGAGGGGTCCGGGAGAGGGGgc	306	66.0131	None	None	None	-	-	-	-
lnc_Td_WEWseq_PGSB_v3_chr2A_Loc014250.1	ttgcatgatgtataacatcttgtatctcctgtattgctagttgctacaaatgatcaaattaagataaagtgaagtagtaaaccaatgagaccaacagcggcaagcaggattaccaccaatatgaacattacaacttagagcctagatcttgtcaaatgcacaccaaaatgccctagttattagcacagcatgaaatagggcagggacaaatcaaactttatgacaacagattgtatttaacaagtagtgtagggtatgaacaaatgcaacataagcataaatcatatactatgtaactagcagccaatcagacatatccagtgcttgttaattacatgctctgatgaaacacaaatgaattcctatctgttggcaagaactagacaaagcaaacaatcc…	1331	43.5763	None	None	None	-	-	-	-
lnc_Td_WEWseq_PGSB_v3_chr5A_Loc061708.1	cctattagttatttgcttattgaATGCAAAAGATGAGCGCCGTTTGTGCTACAAACTACTATATATGTATTCATGATGGATTATATGATGATCTTTGCTACAAACTACTACAAACTACAAATTTTAGGTGTTTTAGTTGTTATATGATGATCTTTGCTACAAACTACCATATATGTATTCGATGAttgattattaattacct	202	29.2079	None	None	None	-	-	-	-
lnc_Td_WEWseq_PGSB_v3_chr1B_Loc006703.1	cttatgttcagtagtgtaacaaacttgctagtttgcacaaattgacctctcagctctgggctggccttctgaaaagctttgaaccgggaataacttgtcacatgcaggatcttagatcaccaagaaacaatattcagtaacacttaaactgaaggctggcaaacaaatattaattctctttgacttggcttgacagctgcacctaatttccttccacggtcctctcagcggctaagaaacctgaactggggataactttgtatagtataaacattaagtgttcatgtttctgcttaaaagctgcagactagcttccttgtatggtcctgagaaacacaagcaaattgaccctgcttgttatatagcccagaagtgagtaaaaaatcacaaaggagaata…	1324	36.3293	None	None	None	-	-	-	-
lnc_Td_WEWseq_PGSB_v3_chr4A_Loc050069.1	cagagacatgttcataggtacaatagttgggttatgaggattgtccaaccacacatttctacctatgcctagattatatgcatactttgcgagattgtgagcctccaaattgaagtttctacgctcaaaaataaacttgcaagaagaaaaaccagaactacgagctattatttcATGTGTGATTGCTGCGTTCGGTCCACTTGTTCCCCAGTTGATGTCATTAACTACTCCTTCGCAATCGGAAGCCAGAACCACATCATGAACATCCAGATCTTCTGCCAAAGCTAGtccctctcagcaagaaaaggtttctaagactgttggatcaatgacaccttcgtagaacactgtcgaagaccccaggtagttgtcattctcatctcgacatagtgcagccac…	539	46.7532	None	None	None	-	-	-	-
lnc_Td_WEWseq_PGSB_v3_chr7B_Loc103695.1	GCCAGGTCGCGACCTCCTGGTATAGCGTACAAGTTGGTTCAGATTACAACTTGGAGAAGAAGAGTAAGAGAGGTTACAAAGATAAACGCATACGAGCTAGATCCTAGTCTATCTTCGGTTGGAGTCCTGGGCGATGGTTATCTTCAGGACTCTGAATCTCTGCCACGTACAGCACTAGGCGTTGCCATATTACGTTCAACAc	202	47.5248	None	None	None	-	-	-	-
lnc_Td_WEWseq_PGSB_v3_chr1B_Loc008744.1	tcTGCATGTGCGTTCGAGTGGGCATACGTGATCTGTCCATGGCGGGCATGCGAGTGTGCTGTGTTGGGCGTGTTTGTCCTGTGGATGCCCTGTGCACCTGCAGGATCCAGACGGTTGTCTGTGGCCGAGCTCCGCCATCCTGCGCCGTAGGACTGACCCAGGCGACCTGAtcagagcagcagatcgatggccatgaagatggagcctggagccacgtagcagctttccgatttaagctagctgatgtagatggataacgttgtcgccgctaatcaagggcgcggggggtggccaggcgtggctgggtggtgacctcgtgcagatcgcaatctggaggtaggaaaaggaggtgcgtgtgtgctgtgttcaggaatttgaactctatttcaacgtgatcga…	697	49.6413	None	None	None	-	-	-	-
lnc_Td_WEWseq_PGSB_v3_chr1A_Loc003409.1	gaCGGGTTGGGCGCGTGCGCCGCCTTGGGGTGCAGCTGCGCCTTCTGCGTCAAGTACCCTCCCTCCTCCACCGCACAAGGAAACTGATACCGATAAAGTCTGGGAATAGTTTGGACTGAaaccttagcttcggtttggttttcctgttagattgcgtttggttggtttaaatgggctgagaatgtaaagcaatttggtgtggtttggattttataaaatactggattggactagtttggtctggac	246	48.7805	None	None	None	-	-	-	-
lnc_Td_WEWseq_PGSB_v3_chr1B_Loc010497.1	caGGGAGCACCGGGCGCGGTTCTACATCGCGCGCCGCTGCCTCCACATGCTCCTCTGCTGGCGCGACGACACCTCATGCTAAGCCAACCGGCCTCGTCGTCCGATCCCGTCGCCATTGTTGTGCAACTCGGCTAAGTAAGCTCGCTCGCTCGCTCCGTAGTTCCGCGCGCGGGTCACTCCGTTTGATTACTTCTCCTCCCTGCTGTTGAttctctgtacaattagcaaccccggcggcctgttgatcgatcgagcttatgaataacatccgagacaatgttgttaacttgttgtgttcttcgtttcgttttgttttgtaatttggtcactgctga	335	54.9254	None	None	None	-	-	-	-
lnc_Td_WEWseq_PGSB_v3_chrUn_Loc107375.1	aagttgactaatgcaattatttagtggacccaattcatatgtattgagcatgtcatagctagaaaaaataatatggctgtcagactaaaggggaacacaatctggacttgagcctgaccatgataaatctttcttctgttcatcagtacaagttccatttctcaagcatatgtaagatcgaacatcacatgaagcattgattccttaaaatagttagccgctaaagtgaaatgataaatataattccaaatgatgcagcaaaggaagaactatagtatATGTTCCAATACTTAACAAGAATTATAATGCAATCTTTCAATTTAACTAGTGTTCCGAACTCTCATAAAAACTCAGGTGCAACTCGCTACTCAACAAGGAGGATAATCTGCCTCATTCATC…	505	34.0594	None	None	None	-	-	-	-
lnc_Td_WEWseq_PGSB_v3_chr5B_Loc076401.1	tgGACTCGCAAGTGCAACTTTTGGAAATGGGAGGAGAACTACATCAACGTCATACGTGCCAAGTAGCCAAGGCTGTTCACCGTCTCGGCCCGCGAAGACACGAAATTCCACCGCATCATCATCGCTCTCCTCCTAGTCAATTTGCTCGCTCTGTTCTTCGTATGCTGCAAGGTCGCTTGAAGCCGCCATGAcctctcctgactcgtgcctgtccttcaagttcaagccgcttaccaatgaataaatatgtttatctgtattgtctataacaagttgtcatccaccggcaaattatgtttttatatttatgcaccctctgattagatgttgtaatcgtgtatcacaacttgtacccccttgatatattcataatcgg	376	45.2128	None	None	None	-	-	-	-
lnc_Td_WEWseq_PGSB_v3_chr6A_Loc080481.1	atggcaattttttttcattttgatcatggtaaatttagtaattgaccactacaaatttagtttatacatcatggcaaattatagtgtcatgtatttgcatgttaaatttactttaatttccaagacgatggcaaatttttagtagatcatcatggcaatttgtgtttaccatggcaactttacaagacgatgtcaaaattttcttaccatggcaaattcactagacgtcgcacggcaaattcacaaacatgcccatggcaagtttctttttttcaagccgatgtcaaacttttcttgccatggcaactttcttttttcaagacgatgtcaaacttttcttacgatggatttttttagtgaatttgccatggcaaaattcactagATGCCCCACGGCAAA…	734	35.1499	rph7_rep_0059, rph7_rep_00673	unknown , unknown	DNA-transposon , unknown	-	-	-	-
lnc_Td_WEWseq_PGSB_v3_chrUn_Loc110393.1	ctCTGAACACATTTTCTTTAGATTCTTCCATGCATCACAAGCATCCACATAAATTGTATGACAACCACACATCTAAAGTACAAAAAGCTTGCCATATTTTTTCTAACAAATGTACATTCTCGCTGATTACATGGTGCCAAAGAAAACAAAGCCTGGATAACCAGATCGGAACTAGCACAAGAGGTGAAATTATCAGTTTCATCATCTGTCATCTTGGGAGACATGAAGATaa	232	36.6379	None	None	None	-	-	-	-
lnc_Td_WEWseq_PGSB_v3_chr4B_Loc056496.1	TGTGTGGCGGCGACCAACCACTCCAGCAAATCGTTTTTGTGCGTGCGTGTACCCCGATTGAAAATAGTCAGTGCTAGTACGCCTCAGCCCTCAAGTGCTACATGCTTATTATTACAAACAGGATACATCTCCTTTTATAGGACTATACAGACCAACTATGCTACCATTCTTAATAGCTAAgctaggacagctcactgcaaagcttttactatcgtctaggtcctactttgccttttactgctgacagctatatcctgtatcctgaagagtctagctgctgctccttgctgcatatgcatagtaagctaatttctcatgccatgatagaacatctacataactgatcatgacaagattaatactaacattctccccccttatcttgtcatatcagttcac…	435	42.2989	None	None	None	-	-	-	-
lnc_Td_WEWseq_PGSB_v3_chrUn_Loc107788.1	gtGGCCGGCAAACGGAGGCGATGATTTTTTTGCTGGAAAGAGCTTCAAAATTTGCTTCCACCGTGTTCTGTTTTTGCTGGATCCATTCAAGTTTTTGGTACCACCATCCTTTGTTTGCTGGAACCGAGGCTCATCTTTTGCTATTTTGCTACCACCGTGTTCTTTTTTTTGCTGGATTCAGCCAATTTTTTTGCTACCACCATCCTAGTTTGCTGGAACCGGGGCTCATTTTTTGCTTCCACCGTGTTCTGATTTTGCTGGATCAAGCTTTTTTCTTGCTACAACCGGTGTTTTGCATTTTTGCTACATTGCATAAACCAGAGTCGGGGAATTTTTGCTATAATCGGTGTCAGCTGAGCTACAACCAGCACCTCGAATTGCTACAACTGCTAGCAGTGC…	579	48.0138	None	None	None	-	-	-	-
lnc_Td_WEWseq_PGSB_v3_chr5B_Loc077126.1	GCGTGCGTGAATGGACGGAAGCAGGCTGCCGGATCCCTCCCGCCGCTGGCACCAGCCAGTCTCAGCTCGAGATTTTGTTCGGTGATGCAGCTATGGGGATGTCGTGGTCTTCTATCTGATTGCTTTGCCTAGtcgccggtcgccacacattggggattggggtagtattgtacagagggcaactgggaattaaacatcaaatgttttgcaactcgtagacaaactactactagtgttacttatgcgccttttgaattcagtttttatgctgttgaacacaacaattaagccatagggctggatatactgaagacaatatgctataggtgattctgatgtagccggttctaactgaagtttaacatattgatgtacatcattttttatagtgaaagagtg…	418	43.5407	None	None	None	-	-	-	-
lnc_Td_WEWseq_PGSB_v3_chr3A_Loc036254.3	ctgaactatatgaaatagagggaataatttatagataatctctaagaaacATGGAGCTAGTATTTACAAGGTCAGCTCTTGAGAAAAACAGAACTGGGACTCTACTCATGACCTCAGAGCTGATTACACAACACTCCAGAGAGAACTCCAATACAGTCCGAGTAGGGAGAAAGCAACAAAAATATGATTCAGAAAGAAGACAACCCGCCTGCAGCTCTCCTAGATTGAAACTCCTCTCAGCATAActgtgctgtcaaagatctttgtgtgtttccatattttcaaatgtattaatatcagtctactgttatcagggtacttacagatgagcgacctacagtgtaaaaactgattagtataggaagcaagtgtgcaactgttctggcattacgcatcatt…	1339	36.0717	None	None	None	-	-	-	-
lnc_Td_WEWseq_PGSB_v3_chr5B_Loc073976.1	aaatgtcaaaagagcttcacagaatcttgaatcctccaaatcactcttaacagttctgcattgcacaaaggcagcaatgagccaatgatatcagtagcaataataggtgctgcagttatataacttatcaaacaggcccaacttagttagcattctatctgcacaactggacaaagaaaacagatgaactattcataaacccATGGAAGTTTATTGGACCCTGTTCATAAACAAATCATCGGACCATTGTTCATCTGTTTGTTTATCAGTATTTCTAGGTTTACATCAATCTGAACTTCGACAGCAGCTAATGAACTGAattcttgtgaaattttggcagcagctgttaactggcaggagggttcgggctaatcatgaccaagcaggacggccacgtcg…	453	43.7086	None	None	None	-	-	-	-
lnc_Td_WEWseq_PGSB_v3_chr1A_Loc000230.2	tccacacctgtgtccaaatatatccagtgattaattttgatacaagtttttgatattacgagatcatgctatctccagtatgctcaagaacatcttgatacttacctagacatttttatttcaacgtattgaacattaaaagccttttaccaatagcaatgcacaagaaatgtaggttcggttataataattaacaagataaagatatgtcaaggggcttctgtcatgggccatactgtatatcatcttaattcaattaaactttttactactagcttgcttcttggaacttcccattttcttattatatgttcgagcgtatggtactggtgacaagccttccctgaccctcactagttatctttatgtgacttataattgtaagcagtacacaccagt…	1108	34.2058	None	None	None	-	-	-	-
lnc_Td_WEWseq_PGSB_v3_chr3B_Loc043333.1	CCGTCTTGGAGGCGCTGCCTAGGTGCTCAAGGTGCGTCCGGAGGAGCTACTAGTGGTCTGCCTCGTTCGCCTTGGCGGCGAGTCTTGGGGCGCCAAGTTGTCATGTGCGGGTTGTTGCTGTGGGCAGGAGCATCCGGGGCGCTATGTACTCCATCATCAGCAACTCTTCGACGGCGTCTTCTTCGAGTCAGGCTAGCTCCCGTTGTCCGCCTGCCGATCCTCTACGCACCAAGGGAGGAGAGTGCGTTGATCTAGtttggttaggtgtttttgtcgtgttttgaggtgtttgattcaggaggacgcggcttgtgtgttctgcgtccgtcctcttcgccattgtttggcttgattacgggcaaggtgggttagttgtttgtgtagtcacggtggatgtgg…	456	56.3596	None	None	None	-	-	-	-
lnc_Td_WEWseq_PGSB_v3_chr4A_Loc054296.1	gtgcaactaggagaaaaaaagttggaccctagttatgaatcgatggtcgacttccaacttggacaaaaaaggtcggaccatagttacgagtcaagggtggacttgcaattaggacaaaaaatatcaaggcccaattgcgagtcgtgagtgtaactacaactgagagaaaaggacgggcactagttgcgacttgaaggtggacatgcaactgggataaaaaatgtcgaacttccagttgcgagttgagggtggacttgcaattgggacaaaaaatgtgaggtcctagttatgactcgtgggtgggattgcaactgggacgaaaaaagattggaccccaattgctagtcgagggaggacttgtaactagaaaaaaaagtcggcctcaattactagtcgacg…	1320	43.4848	rph7_rep_0460	Mariner	DNA-transposon	-	-	-	-
lnc_Td_WEWseq_PGSB_v3_chr5A_Loc065332.1	gTTTATAAGAAAAATCGGATCGAAAACTAAACATGATGAACCAGTTTATAATAAGGAAAACCAGGCTAGAAAACCGCACAAGCAACGAAGCCTCGTTGTCCACACAACACAAGGCTACGGTCGCACCAACACACACCGTCGAGTCCGGAGCCGCAGCTCTGACTACCTCCGCTTGCATGCGATCCACAACGCCGCACGACACGAAAGCCCAATAGCCCTAGCTACACGAGACATACCAGCCAGACCGACCCTTCTGATCGCGTCGACCGGGTCGATGCACTCGCTACCCTCGCAGCTGCAAGTCGCCACCCAAGCCATGCCAAACGACGGACCTGCCCCATAGagccgttgttgcatcgtcgtccgaggccgccacctcggcgcccatcgattatctgg…	653	58.4992	None	None	None	-	-	-	-
lnc_Td_WEWseq_PGSB_v3_chr1B_Loc006897.1	ccgccgaactgcgccaggtggttgcggagatccaggccgcccatgctccctgcccaccacgccatcgatcctctctctctctcaccgttagaggggggagagcactgctctgagtggagttgATGTTTTCTTCCTTTCTCTACCTCGCGGCTGCTTTTCCTGCCTCCTTTTTCTCTGTGGGTGTTGATTGGGAGAATATAGAAGGGGAGGGAGCTGCCCTACCGCATCCTCGCCTGACTATACTAGTACTTCTACTTCAGTGGAGTGGTACTGGTGCAAGTACTACTTTGGCTGGTTGGCTGGCTGGCATCTTCTTCCCTGCTTGCCTTTTACTTCCAGGCCTTCTGTTAGGGATGTAGctaagctatactacttgattgcctcctctcct	391	54.2199	None	None	None	-	-	-	-
lnc_Td_WEWseq_PGSB_v3_chr1A_Loc003505.1	GCTGGGCCGCCGAACTGCGCCAGGTGGTTGCGGAGATCCAGGCCGCCCATGCTCCCTGCCCACCACGCCATCTCTCCGATCCTCTCTCTCACCGTTAGAGGAGAGGAGAGCACTGCTCTGAGTGGAGGTGGAGTTGATGTTTCTTCCTTTCCTCTACCTCGCGGCTGCTTTTCCTGGCTCCTTTTTCTCTGGGCGTTGATTGGAGAATATAGAAGGGGAGGGAGCTGCCCTACCGCTGCCTGAccctgactatactagtacttctacttcag	272	57.7206	None	None	None	-	-	-	-
lnc_Td_WEWseq_PGSB_v3_chr7B_Loc101410.1	cgcttgcgtcagatccatgccatcgttttcgtggcaggaagatcgatgcccccagacccaatgatcatgtattcatctacgctctataggatgaacgtcatggcttttgcgcccttcctcattcctccatgatggcatgagggatgtcgatctatgtgcaaggcagatgaattcttcatgttctgtttatattccatatgcatgcgcgcagatcggtcaaaaagagaaaactctcgatcgtcgggaaacaatactcatcaggctgcccccatggatctgttcgttgtgttttctgcaatcccactgttttctgtagatgacctgacggatgtgtgtggtgttgattcctggtcgatgcaatagctgcaaggttctcttttttttagaatcagtacccct…	947	48.0465	None	None	None	-	-	-	-
lnc_Td_WEWseq_PGSB_v3_chr1A_Loc006532.1	tccctaaaataacaaaatgatatctgactgcttattataatcatggtgatcacaagtataaacctgtctgactaatacttagatatcctgtgaaccaaaatagcctaataaacaaggagttctaggcaacaatataccaagatactactgggaaattcaaggaagagatttagacatccccagaagatagaactatcttccaagtgtttaacttatttctcttctcccatagtgtacatgcatggcatggcatgagatggtattatttaatcacatggtcatggaaattgtgattcgcaacaaaacagtgtccagctagttgacaataatagaactaaatattgttcactttgaacatcttataacaaaggacaagacagcaataagcccgtggcacga…	415	35.6627	(CATGG)n	Simple repeat	Simple repeat	-	-	-	-
lnc_Td_WEWseq_PGSB_v3_chr3A_Loc036939.1	tggaatctcaagtgcaaggccatattatgaaatgatataagcatgtcagattcaaggaagttgctgatctggtgtcatgttacactatttgtcctccccgaagtactaaaaaacagaaaataatgcattttcctataagtaatcattttatttttgattgtactgcgaaaatgtatgatgttatcatatactatttcatagaatgatcaccgtggttgccgtttgttatctttgtttagtattgcaccaccattgcttgattaactaaacaatcatgatctttacctatccttttggtaactgcagatcgccttactttgatctggtaaaagaggaagttgaaaagaagcaggaagagtaacaaaaaaatctctgcctttttcctgacgggtgtgatct…	1055	35.3555	(GA)n	Simple repeat	Simple repeat	-	-	-	-
lnc_Td_WEWseq_PGSB_v3_chr1B_Loc010655.1	cagtgttgaagttccacaaggacgATGGACGATGATACCAATTACCAATCCTCCAGGAGGACTGCGTTGAAGGGTCTTTGTTACCCCCAATGGTTTTATAGGTCGGTACTGAAAAGTGCTTGActaaattatcctttatggctatttatgtatcgtaacaataaataagtatgtgtctggagttagtgttgttcgtgttgaccaagtgtggcttggatgtcatcccatgtaaacgctagtttatggtaataaaaatgtgtcctattgtggagctcatgttgccatgttagccatactgtaggttcctcttaagttgta	318	40.566	None	None	None	-	-	-	-
lnc_Td_WEWseq_PGSB_v3_chr1A_Loc003541.1	tctatgcaaaaaaaaaaaaaatcatggacttttgggatgaatagtagcgtgtcttgaaaagccattgcctttttttgcacaaccttcattttaacgtatttcgtcctgtaaatttacacatgtgagttatgccttcatgtatgcctgtattttttgaaatgtaaaaatatgtttttttgttgaattctgaatttttaaaaaccgtccttcaaaagcagttttggcattgtactttgcttcgaacggctatcttttctatggtcattgaaagcaaatttgacatgggtaaacaaatacgacagcggtggcataaaaaaagtcgcctcagactatttaattcctgatgacattttcctcactgcgcacactgcgctcagaatgtcggtctctaggatagtc…	895	45.4749	None	None	None	-	-	-	-
lnc_Td_WEWseq_PGSB_v3_chr3B_Loc043064.1	gttcaattcattaatccatcttgttttgaatatgcaggctaatctttgatccatccttctctggtttctagatttagcgtatgtacatgcatactagaatcgacgccaattcagaagagatgcgtccattgaccggcggccATGCACCACGCGCGCGCACGCCCGCCATTGCTGCCGGAGTGCCAGCGTGCTAATTATTCGTTGTTATTGTTGGAATTTTTTAGCAGGTCAAACTATGCCGCCATCCGATCTGTCGCTGTCGCCGTTGCCGACGATGTCCATCGACTCTGTTGGCTTTGCACTTCACCACGTATTGGTCAGTACTGCTCCGACACCTCGATGCATCAATCACGATGGCAACAACTATGGTGGCACATGTTAGAGGGATGTGACTGTTCC…	670	45.5224	(ATACTAC)n	Simple repeat	Simple repeat	-	-	-	-
lnc_Td_WEWseq_PGSB_v3_chr1A_Loc003557.1	tatattaaacaggtagaagaagggtggctgaatagaaaatggcATGTTGCAAATGTTTATTCTGTCACCTAGAACGGTAACACATGCAGCTGGGGGTCGATTTGTTCCTCGTCATGTTGTTGACGACAAAGTCGCTGTAGAACATCCATGGTGGCCGTCTTCTGCTTGCAGGCCATGCGCCCCTTGCAGCAGTCCGTGCCTCCTTTGTGATTTGGTTTGTGTCGAATTTCACCTTGGGAGTGAGGTTGGGGAAGTCACCCTTTGCACCGCCAGTCCGCTATAGctcaacacaaaacatctacacacacgatggtggccgtgccatctgcttgaaagtgccctccatgcacctctgctgcaccgccgacctttagattgatccacgaatctgcttaagac…	567	48.5009	None	None	None	-	-	-	-
lnc_Td_WEWseq_PGSB_v3_chr5B_Loc069549.1	agaatatgcaatttcgttaggaaggtagtatatacaagtagaatatacagttttgttaggatgggagtatggagtatatacacaagtgtacacggagtataaacatggtatcctatgagttcatgcattctatttgtactatatacacatcgtagagacatggtgtcttgcatgcatcaaagggaagtatgcaggcaacaaagatctacgactttgacttaatagcttgttagttttggttcgggtgcgcagtcggcagtagcagatacaacatgatgaacgacgccagcgatgtgcctcagttgatccattcatcaataatacgtctgtgtagcgccggctgtacATGCCTCGTCCTCCTCAACTAGACATGCACCACAAGAGCAATGCGTGGAGCCG…	1127	45.874	None	None	None	-	-	-	-
lnc_Td_WEWseq_PGSB_v3_chr1B_Loc006933.1	agagtaacatggaaggacatgtgtgtttctgtgattctgtcgaaggcgaaacacaacgtggggtactcctataattattggcaaaaacatacttgaggctctgtgaagtccattctggattgaggaaccagagagtatgcgcgttgctgcaatcatggagcttccagtggcgagATGAGATTATACACACACGTGACATATAGCCGGTGCCTGTCTGAACCCAACCCTTGGCGTATGCAACCGGAGGAATCAGTCAGGAGTCGGGCAACGTCACTCGTGGGAAACCTACACTGTTCAGGACTCAGCAACCGGCCAAGGTGTGTGGGGGGAAGGAAGATGGCGCCTCTCTGGCTGTCCACAGGTATTAATCCCGTTTTGTCTCATCCCCTGTCTTCTACT…	465	49.8925	None	None	None	-	-	-	-
lnc_Td_WEWseq_PGSB_v3_chr1A_Loc003574.1	ctaggctgattttaggctaactagttgaatgcccgtgcgttgccacgggacttaaaaaaatatatacatcgatcattgttctaattcagaagtgcatgtcaaacatgacggatattgatcgatataatagcgactaccaattctttctcccgttgctttctctatcacgtctctttttaacgtgagtaagagagacccctgatgtatattttacaaattagaagtgtgtccttaacttcctATGCCATCATCTCTTCCACGACCTTCCTTGCATCTAGAAAAAGCGGCTTTCTCCCGGTCGTTCCTCCTCTCCACATCCATAGAATTCATCCATCTTTGCTCTATCATTGTCGTCAATTCAAATGTTAGTCATTTTGCCCTAACTATCGCTTGGTCACT…	504	40.2778	TREP2107	unknown	unknown	-	-	-	-
lnc_Td_WEWseq_PGSB_v3_chr7A_Loc091708.1	CTCACTGATGAGGCTGGACGCACTATCTCCTCGACCGACGAGGCTTGGAGGCATTACCCCCTTTCCGTGACTGACGAGGCCGGACTCACTTTGTTCACGACCAACGAGGTCGAACACAATTTTGAGGCTTCACTATGGACCCGGCGCCGACGAGGCCGGACGCTTCATACCAGGGCCGACGAGGCCTTAGAACATTCATGTCTACCACTTTTACTTCTGAACATATCATGAgaatatttgagattacaagacgacgaccatcatcgcagcttaatcggagatgtttcgcggattccccgcggatgtaattaactggatcgtcttacgaggctccgggaaccagagcctctacaatcgctggatattaatcagatgtacttgtccatggc	389	51.671	TREP3200	Gypsy	Retrotransposon	-	-	-	-
lnc_Td_WEWseq_PGSB_v3_chr7A_Loc091748.1	CAAGGGCTGGCTGTCAGGCCGCCCTCACGTCTCACGCACACTGATCCGGCCGTCAGGCCGCTCACATACACGCGCACGCGGCCGCCGCCGCAAGGCTGTGCACAGGGGCATACACACGGCCGCCAGGCTGCACAGAGAAGACGCACGCGGCGGCAGCCCGGCCGCAAGGCTGCACACGGGGAGACTCAAACACGGCTGCCCGCTCGCTCACACGGCCGTGAGGCTGTTACCACGCTAGATAATATAGATCACATCAGGTCTTGCCTCAGTCCACCACCGGATGCCTAGcatgcgcatgttagtttcgaccggtggcccgttgactcgtccgtatggtaagagatggtgagatctcacatcgtccttttctcttgatgtccagatcattgatcggttcac…	745	53.2886	None	None	None	-	-	-	-
lnc_Td_WEWseq_PGSB_v3_chr7B_Loc106219.1	ATGAAGGTCTTGGCAACGGCACACGGCGAGCGCGTGGCGTGGGCAACGCGAGGCGAGTCCACTGCAGTGTGGCGTGATGCCGGGCGTGCGGCGAGCGCGTGGCGTCGGCAACGGGCGACGAGTCCGCGGCGATGTGGCGTGATGCCGTGCGCGCTACGAGCAGCGGCGATCGCGGGGACGAGTAGGTCGCGGAGGACCTGCGTGATGGCGCAGAGGCCGCGGCGGCTCGGCGCGACGACCGTGGAGGTGTTGTGCTGCGGTTGA	264	71.5909	None	None	None	-	-	-	-
lnc_Td_WEWseq_PGSB_v3_chr1A_Loc003582.1	tttctagtagtatggatggagccagccagtgagttgacaatcaataaaccagggactaacccattaaaacaaaaacaaaagtgcctggtttgatgacactgactaacccattagcttgccaccgattacaggaccacatcaactgaattaacatggaagattggagcggaaggacaaaatagtttctccATGACAGAGCGTCAAGAAACCAGGGACTCCCCTGACCCCATTTCAGACACCAGAGGCTTCCTTCCTTCCTTCCATCCACACATATCATTCCATCTAAACACCACTTGGAAGTTGCTCAGAATCAGAATGCTATCATCATCAACAGGACAGCCTCACATGCTGCCATGGTTGCTTGTGTCCATGTCCACCAACCCTACCAAGCACAAGAAC…	610	45.7377	(CTTC)n	Simple repeat	Simple repeat	-	-	-	-
lnc_Td_WEWseq_PGSB_v3_chr1A_Loc000341.1	AACGGCGCCGCGGAACCAATCTTCCCCATCGCACGCGCCGTTCATCGCCTCCTCGAAGTTCGTCAGCCTTGCCGTGCAACGCTATCTCCAATTACTCGTCGTCCGCCTCCCTTTGCCATCATCCTCGGCCTCGTCCTGCTGGCCGTCCAACTTCGCCCCGATGAAGCGAAACTGGTATATGGTGTACACCGGGAGGAATCCATGAGTTTATGAttcatgggagaaatgcaatgaacaagtgaacggttacaagaacaactgctataaaggatatatgactaaaaaggaagcagaggatcgttacgccaactaggtccgcaaaaataaaatcaactatgaagtatgctagaccgtgtggagaagtgaacgagtaaaaaaatcattatttttatccagttc…	588	43.7075	ctgD_rep_0106, (TATTTG)n	CACTA , Simple repeat	DNA-transposon , Simple repeat	-	-	-	-
lnc_Td_WEWseq_PGSB_v3_chr1A_Loc003585.2	cccacttctgggtagcggcggaaaaccctagatccaggaagtcggagtcgttcgagtggtgggagggcaaggtgggtggagatccccgttcgttcgcggcggtcgctgcatcacctaccatggcggtggATGCAGGGCAGGACTTCCGCGGGAGGCGCGGGCCGCAGGGCGGGGCAGATCGCTGGCCGCGGCACCGGCCATGGGGGTGAGTGCAACAAGTTCTCATGGAGGCGCGAGGCCGGTGGCGGATCTTCCTCATCTAACACCGCGCCGGCCTCGGGGGACTCTTCGCGCTGGGACGAAGCGGCGACAACGAACCACCGCGAGATCCAGGACGGTGGGGTCTGGTTGCAGAAGACCCAGGCAGTCGTGGGATCGGATGATACCGTGGCTGGGAAA…	629	58.9825	None	None	None	-	-	-	-
lnc_Td_WEWseq_PGSB_v3_chr1A_Loc003587.1	gTTGGATTCTAGCGAGCCGGGGATCGTCGAGGTCACATGCTGCTCAGCTTCACCCGATGCGTGGCTGTGGAGCGGCCATCAAGGCTGTACGCAAACCGAGCCTACTGTACGCCTAGTCACTCCATGCGATGAGAAGCAGATTCATACGTGCACATGTCAGAAGCAGATGCATGGGAGGGTGCGTGAATCCGCGTATGATATGATCCAGCCCGTCAGCTACGGTTATCATAAGTAAccaaatgatcttggacttagctacaaatctgacctaggatttttagtacatggtgattttttaaataatacaccgaacccttttaaaatatacattgatgattttttaaatacgagcatttatttttgaagcaagatgggctacacgatgaacatattttaata…	527	39.4687	(ATGCAG)n	Simple repeat	Simple repeat	-	-	-	-
lnc_Td_WEWseq_PGSB_v3_chr1B_Loc010743.1	tagaaccagtatcagaacttcatggacaattttgaagcacaaatcataaacaaaatactaacttaaaaccactaatgaacattacagacagtgatcagtcgtgataaaggacaatgaacattacaaacaatgctttggccatttcaaaaccttcaccctggtaaagggctaccacttcaagatcggaactcaaatgcaagctgatttacaacggtgatcagtcgtgataaatcatgaaacaccaaagattttcctccgctgaggtgaagagcaaaacaacaagctaagaaggtactgcaaaagtaatgaagaaatcacagagcaaacttaatcataatcagatggaaccacaacaaatgcacaaaaatgatgaagcaaagcgaaaatgatgcaaaatct…	902	37.2506	(CTG)n, (AG)n, (CAAAA)n	Simple repeat, Simple repeat, Simple repeat	Simple repeat, Simple repeat, Simple repeat	-	-	-	-
lnc_Td_WEWseq_PGSB_v3_chr2A_Loc015810.1	ttGGGGCAGCCCTTGATGCTCGTGGCCTGCACTTGCTCCTACTGCTGTTGTTTGTGGTCGATGCTTATAGTTTGTACATAATCACAAGAAAACAAAGGGGAAGATGAataaatccatcccattccatctctgaaaccaaacactaaaatgtaatcatttcgttcctacgaattgcctctaccaaacacaaagacggaaccgacccattctaatggaatggaaccatgacattccat	236	42.7966	None	None	None	-	-	-	-
lnc_Td_WEWseq_PGSB_v3_chr3B_Loc040208.1	gtcaaacattatgtaatttgattaattgtgaagcaaacacatcgtaaagtacaacaaaaatgtattctataaatctacctattagtatgagactatggttttacatggtgtgccacatacctttcacttttctattcttacacacaaatatcattgccaactttctaacacacatagctctcatttccccttccttttctctctcatcatgtacttgagagttgcctagagttccccggcctgtcaccagtgctcctctagcggcaccgcttgctggagtggagatgggagaggtggatgagtcgttgttacagatagtaggcttaggtctaggttaggttttaccctcttggcgtatggcttcatactacattggagctgctctttgatgcatgcgga…	1615	44.0867	(TTGTT)n, (T)n	Simple repeat, Simple repeat	Simple repeat, Simple repeat	-	-	-	-
lnc_Td_WEWseq_PGSB_v3_chr3B_Loc043699.1	gggctcaatgttgagaattaggccaacagttgtggttttgtgttaaaaaactcaaaagttgtggtaaagtgttataagttgccgcgaagttgtggttttgtgttaaaaaacttaaatgttgtggtaaagtgttataagatattctgaagttgtggttttgtgtaattaactcattattttaacttctttttctaatgaagttgctacatttattcgtttcttggcgcattgttttgaagtATGTTTATATTAAATCCTTGTGTAAGCATTTGGTTTTCCTTTTTATTTAGCATTTTCTGTAGTTCTTACAATTGTGCTGCAGTAGTATCCTTAAATCTGat	341	31.085	None	None	None	-	-	-	-
lnc_Td_WEWseq_PGSB_v3_chr3B_Loc043700.1	cttaaacctgaaaggattgtcatctttggttatactatgcatctatgtttgtggtttccaacctaaattgtcctaggtaaaggtttcattatttcagccaaaatagtgtgtcgtcctgtATGGTTGGAATTATTTTAGAGTTAATTACACAAAACCACAACTTCAGAGTAACTTATAACACTTTACCACAACTTTTGAGTTTTTTAACAAAAAACCACAACTTCAGGTCAACTTATAACACTTTACCACAACTTTTGAGTTTTTGTAACACAAAACCACAACTTCTGAACTAAttctcaacattgag	307	32.5733	None	None	None	-	-	-	-
lnc_Td_WEWseq_PGSB_v3_chr1B_Loc007031.1	gaGGGCAGGTACTGCAGAGTGGAGTGAAGTTGGTAGGGCTAGCCACTGATTTAATCACACCAGTGTCGAGGTGGTTAGCCAGTCAGTCAAGATGCTTTTTGGCTCACACTGTGCATGTAGGGCAAGCAAAAGAGAGAAGGCAGGGTGGGATCTGGTTGGGATGCTGGACCGGAGGCTTGTTTCCCTTCTTCTTTTTTCTGCTAGACGATACCCCACACGATTGTCGTGGAAATGTTCTGCAA	242	50.8264	None	None	None	-	-	-	-
lnc_Td_WEWseq_PGSB_v3_chr7A_Loc092396.1	gCGGGGCCCATTTATCATAGACTTAGCCTTTTTAGAACAACTAACTAAAGCTAATAAACAGAGGGGACCACTTGTCATTTGTTGTTATACTAATTGAgcactaaagtattaccaactaaactaaacaagggccggcctggtggcacagccgtgaggctggttgtgcacacacgcacagaccacacacgacacgcagcacactatgc	206	46.6019	(CA)n	Simple repeat	Simple repeat	-	-	-	-
lnc_Td_WEWseq_PGSB_v3_chr5B_Loc070208.1	caACGCCGCGCCCGCCGCCCAGCTCGTGTGCATGCAGTTGCTGCTCTACTGAATGTACTGCTGCTGCTGAATGTGACTGTAGCTATATGGCTAGCTTTAGGAATTTTACATTGACTAACCTCCTAGACAGCCTCTAAactgctgttaattaactgttgacaagactaaaataaatataggtagaaagtacagttgacaaacttcattttaccccactggaccaaatccatttgatgtgtggtttaaatgctatgaaaatcacaaattgctaccttcggtcaatagagaacataattaacatctagcatagtgtgctgcgtgtcgtgtgtggtctgtgcgtgtgtgcacaaccagcctcacggctgtgccaccaggccggcccttgtttagtttagttgg…	418	44.2584	(TGC)n, (GT)n	Simple repeat, Simple repeat	Simple repeat, Simple repeat	-	-	-	-
lnc_Td_WEWseq_PGSB_v3_chr7A_Loc099113.5	GATTCAAGCAACCTGACGGCGAAAGCTAGATCTAGATTCGTGTGTTCCAAGCATGACAGAGTATCTCGATCATGCTTTTACTCATCGGTCAGTCCACATAGAGGTGTTTGCATGATCCCTCAAGTTCTGAGTTTTGAACAAAAAATATTAATAGATTTAGTGGCTTATTTGAGTTTCAGAACCCTTACTTTTCAAGCTGTCTAAataatcctgccgtaccgcttcaatatttttggctgcagctacagtttagttagtaaaaatgtgtttgatgtgatgttttcagttctcagcggatgtgataaattttttgtacttggcatgatggctctaactaagatttttttctcaaggatgataacagaggtacggtatggatcatgtttttaaatttgcttt…	1312	34.2988	None	None	None	-	-	-	-
lnc_Td_WEWseq_PGSB_v3_chr3B_Loc041059.3	cAACCCTCTTAGGGCAGGCTGTAATCGAACAAAGCTTGAAGGGGGAGATCGAGCGGCCAGGCGGTGGCCAGATCCGACCACAACTGGCAACCAACATCACGCTATGGTCGCCAGCGCCGTCGTCGAAGGGCGGGCTTCTTCCACCTCGACAGACATGCTCACGCGCCAGGAGAGGAGAGGGGGTCTTCTGCTTCTTCCTCGCTCAGCACCCCTCTCACTACACCATGGATCGACCTTCCTCCACTCCCACAGATGCCATGGACCGAGCTCGATCCCCTCAAGATTGAGACCTCCACGTGCTTCCGCTTGGCCGCGTCACTCCACCTCAACATCTCCTCGGGAAGGAACAAGTGCTACCGTCGATCCGAAGCTCGTGCCAGGGGAAGGGATTCCCTCACT…	806	51.3648	None	None	None	-	-	-	-
lnc_Td_WEWseq_PGSB_v3_chr1A_Loc003674.1	tcctaacagagtgtgtgggtgtgtgtggatcagataagtaattggagcgttgattgttttactatagtgattgcagccgggatgaaaattctggacggagacaagaggtgagtcagtaacatggaggagcatggaaggcgcgtgataatgtgggcgacctgtggttagagcgccctgcagcaaagcaggtcctatgcaatgcaaggagattgccgagaacaagatgcactggataggaggcaaagaaggtccccgtgtgagaggaggagacgATGTTGCAAGAGCACTTATCCAACGGTCATACGTATCATCTAGCCGAGCGGACGAATAATTATAATACTATGTTATCTACTGTTCTTTTTGCGGATTTTGCTCTATTTTCTAGAATAGACGTTGATG…	546	46.7033	None	None	None	-	-	-	-
lnc_Td_WEWseq_PGSB_v3_chr1A_Loc003675.1	agAAAAAACAGTTCGTTGAATTAGCCGAGTCGTTCCGGTTCCTCTCAGCCCATAAATTAGTGTATTCATGCAATGTAAACTTTCAAATAAGTCCATACAATTTCTATCCTCAAAATACTATTAATCTTGGTACCACACAAATCACATAGtgaaaagtgtgcaagtgtctctcagccagcctacaaacgaatgtacccttataaaccatcacaaataaccttaacagaaattaaaacaattaatttgcaaaatagcagaagtcatgatccggaaaggacagaactaaattcattgtagtgttcttccatgtgaacctaacagtgtgaaacagtgaaccaaaaatcatagtggttacttcttacatgctcatgcaaagactggaaactagtccatctacgg…	424	36.0849	None	None	None	-	-	-	-
lnc_Td_WEWseq_PGSB_v3_chr3A_Loc032841.1	gacccatctgactgagaggagctactgcaATGCGAACACCTCTTTTGTCTAGAACAAGAACGACGACGACAACAATGACTATGGCCTTTACAACAGTTCCAATGATACCGAGTAAGGAGCAAACCGGCCTTGGCCTGGCGCTCTCAGGTGAGAATGGCCCCAAAGCTTGGTCCTATATTGTAAGACTCATCATTTCCAACTCATCTGCTAAAGTGCTAATTCACAGACTCTTTGCTCGGGTCTTCAAAATCATCAAACATCAAAATATAATATTGAGAAGCTACATAGGAATCTTAAGTCAGTACAAGCACAAAATGATGCTACACCCTTGAtaaatttaatacgaagggatgtgaactgaatccttaaatgttggagaaactacatagggatcttaaa…	1075	38.3256	None	None	None	-	-	-	-
lnc_Td_WEWseq_PGSB_v3_chr3A_Loc036588.1	agCAGCTTAACTTTGCCTATATGTCTAAATTTGAATATATTACAAGACTTTTCTTTTCTGGAACCAACCATTCTTGCATGTGCAATGTCTCATTCTTTATATATTGTTTCTATTTAATCGGCAAGGAAAAGGTAAGTTGGCTTAATTTTTCAGATTCAGACTCTATATGCGCATGCCTTAGCCATCAGATTCGCATTGGGTAGcttcttgtttttgttcagacttcagaccatagaatattttcttttttgtgattttaagttctgttaaatttgggtcgctacatgtgcattgcacaattctgataattatgcatcagagatcggttgatttgatacctatgcacacatgacaaatctcgctgatgcaatgaagcaaagctaatataatctacttcta…	881	36.3224	None	None	None	-	-	-	-
lnc_Td_WEWseq_PGSB_v3_chr1A_Loc000458.2	gcttgcagggcgacgctgacggtggtgcttgtggtgcccgacgctgacgattttactactcctcttgcaatagtactgttgtttcctcaccaatatctgtgctagtgtagttttggttaaatttgcaatgagctaATGGAGTATTGTACTCCTCTTGCAGCAGTACTGTACTGTACTCATCTTACAGTAGTTAGTGAGTACTCCAACAGTACTTACTGTAGTTTCTCTCCATCTTCTCTCAATTTTAAATGAaactttaatttaaactttaaaattaactgaagctttacttcaaaactgcaattgttgtgctgtagtttatgtagtttcagtactgttttggagtagtggttgcaaaatttggagtagcaagcagatccagtatttggagtacctgaa…	645	36.124	(GTACT)n, (ATTAA)n	Simple repeat, Simple repeat	Simple repeat, Simple repeat	-	-	-	-
lnc_Td_WEWseq_PGSB_v3_chr3A_Loc033342.13	aaAAAACACTCATCTCTCTCCTCGTGCACTGCCGCCGAGATGAACCGCCGCCGTGGTCGACAGTTTCCGATATGGCCTCCTCGAATCCGTCCTCCCTGCTCCTGATAACCATTGATTCATTCTCCCATTGTCAGTTGGATGCCGCTGAATCGATCAGGCGATCTGTACCCCCGGTGCATCATCCCGGTCCGCTCGGTCTGGCGGCTCTCCAGCCCCCGATTTGGCTATAGgccggtagatctgggaggccaccacaacaagcatccttgaactttacctcaaatcattcatcttgacatttacaggtgcattcgagtgagagctatggacacttgagtgctgaccggatctaaacttattccagattttggactaggagaagctttccgccctgcaagt…	834	45.3237	None	None	None	-	-	-	-
lnc_Td_WEWseq_PGSB_v3_chr5A_Loc062238.1	tTCGTATCTGTGTCCGGATCTCTGTCTGGATAGAAAAACGGACATTTGCCGCACATATATACATGTTAGCGTTGGAGATGCCCTAAGAATTAGACAATGTTGGACTAACATATATACACAGATTAGGACACGCATGGTAAAAACGCATTGAtgaacgtttatatggacacataaagtctctctcccgttggttttttaagaaatacaacccattatccctaaatttaatgctaactatgcagcggcacagttccttgacccgaccaattgtggatcatacgaaccggtgttttctccgttgcaaagcacacatgttatgatagggagcatgggtgtggtgatggtacatgcaccaagtgtagttgagacaaaaacccaccatcattacaagtccgcata…	582	43.4708	None	None	None	-	-	-	-
lnc_Td_WEWseq_PGSB_v3_chr2A_Loc022264.1	gtccgcatgtcattgacttagatcttttaatctaattttagcatattgatctaacggttggtcccacatgtcattgactggccttttaactaatgggttatttacctgcaaaaaaagctaatgggttatttagtgtgagggaccacttgtcacaaacccataggctatttaacatataaagtagcagccctaaactaatctaattagtagtactaactaatctggatagggccggcctcatacccagaacacgcacgcacaccacacaacacactcggccatggtatggtagtggtca	298	41.2752	None	None	None	-	-	-	-
lnc_Td_WEWseq_PGSB_v3_chr7B_Loc105010.1	cTCCGGCCTCCCCGACCTCGCCTACGTGCTCGCTGTGAGCACCTCTTTCGATCCCCTCTGTTTCCCCTTCGAATCCATCGCTGTAGCCGTCGTCCCCGAGCTCCCGCGTACGCGTACATGCGTGCTTGCTGTCGCTGCTCTCTGTCTCTGCTGTTGCCTTGCTGGCTGCTGCGTGCGTCCTAGTACCACTGCCTGCTAGtgatgcttgatgctgctcctcgcgccactcattgcttgctgcggctccctgcgtgctgacgttgctgctgctcctagctgatgcccttgccgctgctacttgctactgcggctgtttgctgccgtacggctgctgcttgatgcctccactgatcccccctgctggcctttgctgctaccggtagccacggccatggccat…	726	53.8567	(TGCTGCT)n, (TGC)n	Simple repeat, Simple repeat	Simple repeat, Simple repeat	-	-	-	-
lnc_Td_WEWseq_PGSB_v3_chr1B_Loc010879.1	CCCCGCCCTACCCCAAAGAAAAACAAATCTTTTTTTCCCCAAACCTGGAAAATCTTTTTTATTGGTTTCGTTCCACTAATTAATTGCACGGGGGAGAGGGAGAAAAAAAAGGGGGGAAAGGAAAGGATAAACGAGAGAGAGCGGAAGGCAGTCTGCGACGCAAGCAACAGGCCTGGTGCCAGCCGGGCGTGAgcggggttaccttgcctacccctgcccagccacgggatttacgggggctgccaccgaccccgc	255	54.902	None	None	None	-	-	-	-
lnc_Td_WEWseq_PGSB_v3_chr6B_Loc085974.3	gtggagaactacaaaagaggttaaatttctgaacttttgaacgccaagaagttcagttcgaaaattggtATGGTGGGTGTACTACTGATAATCTCAAACTTGTTGCTCTCAACTTCAGTAAAAGAATTTCTGGGAATAGATAAATGTGCGTATGCAAAGTGTTGTGTGATGGGATGTGTCTTGTGGCTGGGTTAAttagctagagatctcaattagctatgccggggcagatcctttgtgtatgtacagtttaggccaagaagagaagcaaacgtgttgctcatcatttgccatcatccatctactcaaattatgttcatatttttcagttcatctttgaaattttggtccattttcttttggcaagatgcgtaaaaaactcaaaggcagcaactaaaa…	656	37.3476	None	None	None	-	-	-	-
lnc_Td_WEWseq_PGSB_v3_chr5A_Loc065534.1	tcCGACTGCACCAAACGCTCACCGTGTGCCGCCTCCGCATCCGCCATGGCAGCCGACAGCGACAAACGCCGGAAGGATGCTGCCGAACTCGAGCACAGACTCGAGCACACCGGCGACATACACATCCTTCCAACGTCAACCGCACGCTAGTACGCGCGACCGTGGTCCCGACGCGCCCGACGCATCCAGTGTGCACCCATAACACGCACCGGTCGCGTCCG	221	65.1584	None	None	None	-	-	-	-
lnc_Td_WEWseq_PGSB_v3_chr5B_Loc072563.1	ttgcaagtaaaattgtaaggatatatgcaacaaaattgaacatcaaaacctacagtatggtaccacttgttctgaccctgattgcacagtgccactgccacctaagcattactcaactgttgtatagtaataatggaagaagatagaattatccagtgtgtgacttgctATGTGCATTAAATTTGCTATGTTTATCCATTTAAGTACATTAACACACATATGGGAATGCCTGGCAAATCAATGCCCAATATGCGAGATGCCAAAACACTGGACTCTTCTTCTCAGTGGCTTCTACTTCTATGTAGTTGACCTAATATAActtcttgaatgtttgatttttgaatttagcttaactctgtccaaaatatcaaagacgtgatacaaacattttgttctagc…	445	37.5281	None	None	None	-	-	-	-
lnc_Td_WEWseq_PGSB_v3_chr5B_Loc074904.1	gggagcttctgttggacgggctggcaagacgccagcggtggtagctgctcggtcatgttgcatgaatctgccaccctatgaacttgggtggcctgggcatcaaagacctgagaaaggtgaactggtcgttgagggtgcgctggccttggttgcaatgagctaacacctctcaaccttggtcgcaactcctgatcaaagctagctggcacgtcaccgctcttctccacatgggctccagggttacagttagttggtgacagtcagcagaccctcttttggactgacggatggactggagggcagttcatcgctgaattggcaggttggatctcagacgctcaaggccaggaccatcggcgcagcgctgcaccaaaaacggtggatccaggacatcagctg…	1173	51.8329	None	None	None	-	-	-	-
lnc_Td_WEWseq_PGSB_v3_chr7B_Loc100684.1	aGCGGGTGGTGGTCGAGGCGGCGGCATGTTTCGGCAGACGAAACTCACAGGTGTTGATGGTCGGATCTGTCCTTATCGAACGACTTCGACGAGTGTGAGCTATATAAAAGCCATCACCGCTAGCCCGACATACAACCAAACATATATTTGGTTCCGAGAGGGTGGCACACTGGTTCTTTGGAAGTACTATTCCGGTTCCAATTGTATATTTGACAGTTCTTCATAGtgaccaccatgttgcatcggatggctacagtgagtgtgaacgataaaaggccatcgccgctaggccgacacacacgcaaaaaattagttctgtaccgggagggtggcacgcccattctttcgaaatactatttcggttccaattatatatttgacagttcttcatggtgacca…	709	47.6728	None	None	None	-	-	-	-
lnc_Td_WEWseq_PGSB_v3_chr4B_Loc058316.1	ggCGGCAAGTCTTCGGTGCCGGGTTATTATGTGTTGGTTGTTGTTGTGGGCATGAGCATCTGGGGAGCTACTCTATCATCGACGCCTCATCCACGGCGTGTTCCTTGAGTCAGGCTAGCTTCTGCTATCCAATTGTCGATCTCCTAGGTGTCATGAGCGAAGTGTGTGTTGATTTAGTTTAAtttggtgtttttatcataatctgaggtgtttggtatggtagtgacgcggtctgtgtgctctatgtttgacttcttcgccattgttt	268	47.0149	None	None	None	-	-	-	-
lnc_Td_WEWseq_PGSB_v3_chr6B_Loc087193.1	aaaaaatagcgtgctacaagatttaccgccacccttctctaaatgctatacaagttatagcgtgataatagcgtcttatatttgaaaacagtgttttgcataaaaatgtcaaatatataaaaaaattaagacattcataaacttacaagaaaagggaagactccaaattaaacagagaggcatacaaaaatacaagagctatgttctacgctcctaattaaacagagaatcatcgacatcggcgctgtgttgctgggttggaggcgtggttgacgccgctacttggagggggaagagaggctgctgccgctcATGAACTGTCGCCCCCGCCTTTGCTCGCAAGTCACGAACGCCAGCTTCGTCGCCGCCCTCAGTCACAAGCTGGTGGAAATTGATGAT…	691	43.2706	None	None	None	-	-	-	-
lnc_Td_WEWseq_PGSB_v3_chr3A_Loc035881.1	cCGCGGCCGGTGCTACAATTGCGGCGTGCCCGGCCACTTCTCGAGGGAGTGCACGAAGCCGAAGAAGGAGAAGAACGAGCAGGCTCTCCTCGCCGACATCGACGCCGAGGGGCCAGCCTTCCTGTAGttcgtggcttaggaggagagtgttgtaataagccatggtatgggtggtgatcatgtgcgtatgtgcgtgatgatcgagccagtcgccggtccgttgccgtgtcgcggccgtggcaaggtgtacgtatgggcatacgtgtgtattgtgtgtgcgtgcgcgcgcatgcatggagcgtgtaggtgcatgagtacgtgcttgtgtttgcgtcaaggtctagatcgagtccggacgttggtttggccacgttcgaggatagattagagtcaagccag…	472	58.6864	None	None	None	-	-	-	-
lnc_Td_WEWseq_PGSB_v3_chrUn_Loc110055.1	tgagaattcactatgggaaaagtcggctgaacgcagagaagatgaaatgcttgcaagaaatagtttgtggttgctctgtatcttaattgggttggtttagaattaaattcaggttcactggtgctgacaatttttcaatccgcacaggggaggcctacgtaggagaacaataaatcttgccgctgtggatgccgaacactgattcgattttgcagacatcagacactgggtagcacatttctaagcacagagtctcgcacaataattctttcattcagacATGTGGGTAGAAGGTTCATTGGCCGTCGCACAAGCAGATAGATTAGTACACAAACGACTTGGTGAAACAGGCAAGGCAAAAAATTCTTCGACTACGAATTCTGGGCCAAATTTCTTTTC…	547	41.1335	None	None	None	-	-	-	-
lnc_Td_WEWseq_PGSB_v3_chr5B_Loc071096.1	gcttgctagcgctcacctcggcctgactcacgagaaactgctgattcgtgagtttccagtgagccaggctctgggccgctttaagaagcgtgcggtgcaggcccaacaatgaaaacgggcaaccaaacaggcttctctcttcccgcgcgggcctagttgggccctatacgggcaaccaaacacgccccaagaaaacctccgccgattggccgccttggatccccgccattgcccaaaaccctagcggctttgggattttgcgagactatgaggggatttggccgcctccaattgagctaagggaacgctccgggtatagtacaggtttctttttaaaactaaaacacggttgtatgatgctgcttgtgtttggttgcttggggttttttgggggtgtgg…	1610	48.8199	None	None	None	-	-	-	-
lnc_Td_WEWseq_PGSB_v3_chr1A_Loc000577.1	cccaaatagggattggctaccggttatgccttgctaggcagtactatattcctgtggctagctagctagggtgcaggtgcaaccctagggtacctccacacaatgggttagaaacgtggacgcacgcccaaccgtagtactacgcgtgtagggtcaatgacgcatatctctaacctgctagcttgttgcttgagttgcaccttgatctgcacgtagctctagtcctcttgctgtgtgcacacgtcgttgttgccgattagttagctccagcttgccacctggtgtgatcgatgtgcacgccataggactagagctgttggggggtggacttactggctagtttgattgtgtcctggaggcggtttggtcgaaaggatgccgtcgtgcttgcacccacct…	697	49.2109	None	None	None	-	-	-	-
lnc_Td_WEWseq_PGSB_v3_chr1A_Loc000578.1	cGACAATGCGAATCATGGGAATAGGGGAAATTTATCCTTTTTGGTTGGTGTTTTATCAAAAAAAAAAAAGTCTTCCCGTTTATGTTTTCGTTCTGTGAATTTCCATTTCCATTTTTTCTTTTAAatatttagctagaacggatggtaagtttccaagctggtttcatccctaattgtcactaatgaccttgttacttgctggctcttggatgagcagtggacgttaaattgactaattatttttcctatgtctcgaattgactctgaaaaatgcaactttagctttgtgaaaagtgcaagaaggagttgtacatttccaacaacattgacttagatgtaagaaaaccacagactagttaggtttagtgaaacccaaaattgttattttggctgacatac…	802	33.2918	None	None	None	-	-	-	-
lnc_Td_WEWseq_PGSB_v3_chr2B_Loc029248.2	GTCCAATCGGATTCCTCATGTGCTCTAGCCACTATTTTGGGTGACACTTTATCTAGGTCGGTCTATGGTCATTTAGATGCCGAGATTAAGGCACTTCTAGTTGATAGGGAGTTTGTTCCTCTGAAAATTAGTAAAGATCAAAACAGGGTAGCTCATCTTTTGGCACATTATAATCGTACCGAGTGTTGTACTGCGGTATGGTTGAGTTCGAGTCCTCCGTGTTGTGAGGAGCAGCTGGCTCAAGATTGTAACCCTGCTTTTATGGAATAAaactctctttcaccccgcaaaaagaaaagagatcaatccaggtgcctgtgtgctagcttgcacgtgcatacagctcatgtggtgatttgatctagtggtctaaaaaacaacaagcaggagacgaacaga…	526	49.2395	None	None	None	-	-	-	-
lnc_Td_WEWseq_PGSB_v3_chr1A_Loc003820.1	ctcggcacacacattatataatgaggtaaatacaccaggagtcatagaacttgcacgtgacggtcagtttgATGCATAAACTTGTAAAATATGTGTTTCTGGTCATCAAACTTGCACAAACGTTCATATACGGTCACATTCCATGTACGCGGACGTATCCGTGGTCTATGTGGCATGCCAGCATGGCCAGGGCCCACCGTAAGCCCGCGACGCATGGTAGATCTGCAGGCTTTTTCTTTATTTACGTATTATACACCTATTTTTTTAACTTATTAAGCCCCTAAaataaaattattatttatttacgtataaagcccctaaaataaaatggaaaaacaagggatggttcggttacgaactagggacgtgccactactaggctcgggttaacaaccacca…	848	35.1415	TREP778	CACTA	DNA-transposon	-	-	-	-
lnc_Td_WEWseq_PGSB_v3_chr1B_Loc007264.1	gCAGGCTTCAACATATTTCTTCTGTCTTCTTGAGATATCAGGAGGGCTCGATTCGATGCAGCTCCGGGCTTGGGTTTCCGGCGAACAAAGTCAGCTCGACAGCATTCCTCTTTCTCACTTGTTAGTCAAAGTCTGAactcggtttctgctattttattcgtcattgccaggagcatgcgcatcgcattgccttcaactccatgtaaaatggatcatgaccgcttacccacctaataaaggtacaactttcttctaaatctgacaaatatcttgcaatttatatgtaatagttttttaataatacgaagagctaaaacatgtgaaataaacaatgcagcgaacagaaaataaaatatgcatgcacttctaaaaaaatgttcatatgatttttaaaagtgt…	471	36.518	None	None	None	-	-	-	-
lnc_Td_WEWseq_PGSB_v3_chr1B_Loc007265.1	aaaaagcattcatgtaattgaaatactgtttgacacagtttaatacaaattttcaagtaagtaaaagaagtgcaagatgcatttaaattattacatgtatttaatcttcacacgagtaaacaaagaaagttttgaatatatctctacgaatgtttgtgtaattaagaaattgtttgcacatttttaaaaaatgtttatatggtttacaaaagattcatgcctttgaaagaaaatgtccatgtaatgttcaaagagcaatttaaatttttgttggttgttgttaaaatagtattcatatactttttataacttaaaagaaaataaaaaatattaaacgcatttataaataatatgtatttttaaatcatgtaactaaaatcaaacgaacgagggaaagag…	758	32.8496	None	None	None	-	-	-	-
lnc_Td_WEWseq_PGSB_v3_chr2B_Loc031117.1	gtcagtttgggccgacgcctcgggacgtcgaaacttaggcccccttacacaggtatgcacgataatcgttcctgccacaaatccctgataaacgtcattagagctccttgttctttttttacagcattagagctccttgttcccagcgaagaagacggtacaatttttcctcttaccacctgggccttgggcctttctttagcaccaatgttgaagcagtaagtggttgtgggctagctgtgtcaggatcgcagtttctaagcggtctttttggaagatgataataaccccattggttgaagtggtggcacaagcggcggtgcataaggctcagtcctagcaaattaagggaaaatatttatttgacgaatgttacacgacacttttccatgttgtgtt…	1265	43.083	(TTTTTGA)n	Simple repeat	Simple repeat	-	-	-	-
lnc_Td_WEWseq_PGSB_v3_chr7B_Loc104617.1	GTGGATGAAGATTGCAGGGGCCGGATCCGCGCGCGGCAGGGGCTAGGAAGGCGGATCCGGAGGCGGGCGGCGCGGCGGGGATCGCCGGTGACGACGAGGAAGGCCGAAGCGCGGCTTCCCGGGCGGATCCATGGCGTCCACGGCTCTTGGGCAGAGATGTCACGACCCAAGCACATACATGGGGTGAGCAATCAAATCAGTACC	204	67.1569	None	None	None	-	-	-	-
lnc_Td_WEWseq_PGSB_v3_chr4A_Loc052668.1	GCTCGTGCGGCTGTCGCCATGGTTCCACTGGGCTCAACACCTCGTTCATTCTCGCCGACCATTGGGACTGTACGGACACCTTCGCCATTGTTAAAGTCTGCGCCAACGGCTACTCTATCGACGCCGATGGGTACTATGTTTGGAGGCCTGACCACGCCCCTTCGACGTAGTAACCATCATTCCCTTGTTGCTGATGGTTCCTCTGCGACTGATGAGCACTCCCTTGAGAAGGCGATTGTCGTCAAGCCTTGAggaatttggaccccacgtcaggtacctcatccgctcaatcttttctttccttttcagacactcgtattactagtagcttaaataatgttggtgtatctatgggaaagaatgataatgaaattaatctgtcggttggggcacttaaac…	481	49.4802	None	None	None	-	-	-	-
lnc_Td_WEWseq_PGSB_v3_chr3A_Loc033445.1	ccTTGCATTTTTTTATTTATGCAAAAAATTCCTCAAATAAAATGAAAAATGATGAACGAACATTGGGATTCGAACAGAACACCTGCTACGATCCGCCACGCTTCGATAACCAATTGACCTACATATTGTTCACACTCTTGGAGCACAATTAGctttatataagaaatattgtgcggccttaaaaaaagatagtacgagctaaaatagaaaccaaaacgagaaaaagggaaggcaccggttcgaacctatgaccacattttttagaagaacctatgaacacataagctcgccgcgtgtgggagcaccaaccatccggccacaatgagttaaaaaaacatcagccacaatgacatttaaatagataaacacaattt	374	37.7005	None	None	None	-	-	-	-
lnc_Td_WEWseq_PGSB_v3_chr1B_Loc011668.1	ctgatcctactccagtttgttgtgcattctgtgtgtacttgttgcgtattccactccagtttgttggagtacttgttgtgtgttctgtgtacaagcaaaggagtatgtctttatgcgtgtacttgggagtctatgttcattgttgccacacactatatattgtgctatatattgctactccagcttatacttcgagtacttgctatatattggtatatatactccagtatttattgttggaaaagaagagagcttaagcacttgctatagatagatagatactccagtactcctagcaagttgcaaaacactccaattaggagtatattctttgcagcaaagaatatatactccaagctctttctccaaaaatagcagtatcatgcttgcttaactgaa…	1018	44.2043	None	None	None	-	-	-	-
lnc_Td_WEWseq_PGSB_v3_chr3B_Loc044727.1	gtacagatatctgtaaaaagaaacacgtacataattaaaaaaagaaacaagtatagagtcctaacaagccacgcacacaaaatcgggtacagatatctgtaaaaagaaacacacatatatagttttgctggaaaaaagacaaaatctgaccaaacttgcacgtacgtaataactagcagaaaaaacatacatgtacataatgactagcaggaaaaaaatccatccctccttaggaatcacgtacagatatctgtaaaaagaaacagtacataattaaaaaagaaacaagtatagagtcctaacaagccacgcgcacaattcacccacgtacccaactcatctccatgtgctgatgtaaaaaaaaaacccatctccgtgtgctgATGCATCTGCCTATTC…	1115	42.0628	None	None	None	-	-	-	-
lnc_Td_WEWseq_PGSB_v3_chr1B_Loc007285.1	gcaacatatagtccaaactcccaagtgttgtaagaataaaagaaATGAGGACCACACAAATTCTGCTCTTGGGTCTTGCCCTCATGGTGCTATCATCGGACATGGCAACCATTGAGGGGGAAGTGCATTGCGGCCCTGAGATTGGAACGGGCCGTTGCCGTGCGATCGCGCCAATTGCACGACATGGTGTAGAAACAATGGTGGCAAGAATGCTGAGTGTGTTCCCGGAGGATGCAGGTGTGTAGcatgctggaaagagccccccagctcgccattatcaagctagggccataatggcacaagagtcttggcaagagtattgtaagataccttttatctcacataaagcaagtgatgttgagtctttttcttttgcgagtgagtgatgttgagtcttga…	481	47.1933	None	None	None	-	-	-	-
lnc_Td_WEWseq_PGSB_v3_chr1A_Loc003857.1	ggatgaagagcgagttagtcaggacctttattgtataagggtatatcccattgttttccATGGATAAACGGATCTTCACGAAACTTGTCTACTCAAGACTCAACATCACTCACCCACAAAAAAAAGACTCAACATCACTTGCCTTATTTCAGGCAAAAGGTATCTTACAATACTATTCCCAGACCCTTGTGTGCCTTTCTGGCCCTAGCTTGATAATGGCGAGCTGGGGGGCTCTTTCCAGCATGCTACACACCTGCATCCTCCAGGAACACACTCAACGTTCTTGCCACCATTGTTCCTACACCATGTCGTGCAATTCGCGCGATCACACGGCAACGGGCCCGTTCCAATCTCAGGGCCGCAATGCACTTTCCCCTCAATGGTTGCCATGTCCAAGAG…	454	46.696	None	None	None	-	-	-	-
lnc_Td_WEWseq_PGSB_v3_chr1A_Loc000629.1	CTCACATACACAAGCCGTCTAAACCCGCGCAATAAGTCATGCTACCCTGCCAACCTAGCCGTTAGCCTTAGTCGCATCAGCATGCAAACTAAGTCGCCAAAACAGAACACTAAAAGTCGGCTAGCCTGCCAACCTAGCTACTTAGTCACGCCGCAATGCACACTAAGTAGCCAAAACTTAGAATTCTCACTCCTAATCAGCCTAACAATTTTGTGTTAAgttgcctgcccatattaattcacctacctacgcccctaattcgcctgcaacatagagtcctcactcctagttcgcctactgaacgctcctaaattcgcctatcgacgctactaatttgcctgcaacatggagtcctcactcctagttcgcctactgaacgctcctaaattcgcctactga…	1187	43.4709	None	None	None	-	-	-	-
lnc_Td_WEWseq_PGSB_v3_chrUn_Loc107846.1	cgaaaaccaaattaatatttttatttataattctttaaattatcattttaattttacaagcatttctaaagactatggtttagatttttttttcataatttgatgtttcatttgaaaactgtgaacttattgtcttccccaatttaggtcttgggcggtgttgtgtgaatATGGGCTCGTCCTTTTATTTCGGCAACGAGAGCACATCTTCTCTTTTAACAACGCTTTGGGCTCCCAGAGCGATTTCCACGATTGACGATCCCCGGGGTGCTTTTACGTGTCCGTCATCAACACTCGCAGTTTTGGCCGATTCTCGCCCATTTCATAGACTATTACTCACTAATTTGGGGTCCCTGAGCGATTTCCATGATTAAcgaaccccggggtgcgtttatgtat…	562	40.9253	TREP107, TREP64	unknown, unknown	unknown , unknown	-	-	-	-
lnc_Td_WEWseq_PGSB_v3_chr2A_Loc019717.2	GCCTTGGGAAGGAGTCGTGGCGGCCTTCGCGGGAGGTCAGCCGACCACCCAGAGCAGAGTAACACCAGGAGTCCAGCGTCCCGCTATTGGTGTCGAGGCGGTGTCGTGACAGCAGTCGTCGGAGTTGGAGACGAACAGCAGCGAGCGTCAGGGTTGAAGAGCAGCAGGTCGGCGATGTCGAGTAGCAGGTTGGCGATCAGGGGCGGCAACAGGTCGGCGGTCAAGGGCGGCAGCAAGGTGGAACGGcc	248	64.9194	None	None	None	-	-	-	-
lnc_Td_WEWseq_PGSB_v3_chr4B_Loc059836.1	aattaagcagcagccataacaagattttttttcttattctacctaaaccttcttgcagtagcagtcgcaATGGATTCTTTATCCTTTTGCTGGGCTGTAGTACACATGCTCTTCCCTAGCACCTCCAGGATTGATGTTTGTAGAGAGGAAGAAGCTTGTGAGGACATTTCCTGGGCATTCAAGTTGATAGAAGCTAGGCCAAATCACACTAGCATTTTTAGCACCGGCTAAtgccctctcttctgagttggattaaaatgctacaaattcaatgagtgagtataacaagttagacaacatatgatatttgaacaaatgctagttctacatccaatgaaaacaaaaaaattcctgagcaaattttgaaaagaaatcaaggtgagatgccaagagatgtgt…	817	36.9645	None	None	None	-	-	-	-
lnc_Td_WEWseq_PGSB_v3_chr1A_Loc000696.1	CTACAACGAGTTTTTGCGACGGAGGTGTTGCGACTTTTTTTCGTCGGGGGAAGGCGCGCGGGGAGACGTTGGGGGATTTTTTTTCCCCTAGTCGTTGGATGTGCATTGCGGGTGGTAAAGGACGGCCTAGTCAACGCAATCCTGGACGTACGCTTCGGTCCAATCCAACGACTCGTAGGGCCACCGACGAGGTGTCACACCCTACTCCTGCCTTGTGTTCTTGATTGTATGTTGAGAGATCTCCTGCTTACAAGGGTGCAACAAGCTCTAAGTGTTCTAATGGGGATCACGGTCTCTTTTGCGACTTGTATAGCGCGGAGAAGATTACATCATTGGTCCAAACATGATGACAACAACTCGGTAGTGAGACAATGTTAGcttgcatgtcacataggtgac…	439	50.7973	None	None	None	-	-	-	-
lnc_Td_WEWseq_PGSB_v3_chr4B_Loc060305.1	tGGATCCAAGCCACTGCTCCACCTCGTGGCAGAGCTCGGGCGGAACCTTCCGCCTCCTCTCGGTGGGGCTCCTCCACCTCCCGAGGCCACAACTTCCTCCCGGCTGAGACCACCTTACGGAAGCTACTGTTATTTCTATCTACAGCAAACCTCCAGTTTCATCGCTTGTTTGTGTTTATCCTCTAAATAAttggccattgttgcgggtcggcttcgctagatgcatcagttcagctgcaaaaaaacgagtattatatgttgttgtcaagttagctcacttgttggaattagaaaaaaacggctgaaggtcaaaactaattgttcgagaaggtcaaaaacaccttcatgttcttatcttcaaggcagcaacattttttattttaattgattggaaaattt…	472	44.4915	None	None	None	-	-	-	-
lnc_Td_WEWseq_PGSB_v3_chr7B_Loc105989.1	gaATGATTGATTCAAGCTCTGGTGGTACTAATCATGTCTCTGGGAGTAAACCAACTGGAGCGGCAAGGGAACATGCAGTACTGGAGAGGGGATCTCATAGCAATACTGATTCAAGTAATTTCAGAGTTACCAGAGATGCAATTGGTTTAGAAATATGCACTAGAAAATGGTAAactaatattgactattctctgtggatatctggttggacaccaagcattttgacccctatttgaatgcaaagtcagagtatagacaactaaacaatgttgtaatatatttatctaccaaattagagtacacaatcatttttctattgatgttcccagtaattcagttcactagggaacaccttacaggttggtcatgggtatgggtatgtggcatacccctcagtat…	616	40.4221	None	None	None	-	-	-	-
lnc_Td_WEWseq_PGSB_v3_chr3B_Loc044047.1	TTTGCCGGTCCCCAGCTCGGATGTGAAAATGTGGAGGGAGTTTGTTTCTGTCTGTTTCTTGTGTGCAAGTGCTACACTGTGTGTGTGACTGTGTCTGATCGTGTGTGGCTTGACTCTCAGTGTGCGTGTGGCTTGTATGCTTTGCTGAATGATTGGTTGTTGTGGCTTAACACTGCCTTTGCCGGTCCCAAGATCGGATGTGAAAATGTGGAGGGAGTCTGTTTCTGTTTGTTTCTTGTGTGCAAGTGCTACACTGTGTGTGTGATGTGCCCATATCTATGTCTGTTTCTTTGTCTTTTTTGCGCGCGTGTGTGTGCGTGAtggtgtggcctgtatgctttgctgaattattggtgttgaataacttgtattttgtattgttgtggtttaacactacct…	848	41.3915	(TG)n	Simple repeat	Simple repeat	-	-	-	-
lnc_Td_WEWseq_PGSB_v3_chr2A_Loc015537.1	CCAACTAATTATGCGACTCGGCCCAACTCCTACAGATGCGTAATTCTCCGACGGGGATTGGTACGTACCCTTGATCGGAGGCGGCTGCAGGGTAGTGACTACCCCGTGAGCCCCACCCCCAGAGTTGATGATCTCGCCGTGGCCACTTGGCCCGTGGTGCTCGGGGCCCGTCGTTGGAGGAGACGGTGCCGGAGGCACCAACACTTCTTCCACCGCCTCGCCCTGCGTCACGAGTGCCGGATGGAGGGCGATCTGTCCCACTTGGGTGCGGAGCTCGTCGAGCTCGCGTTGCAGGTTGGAGACCGCCGGCCTCCAGAGCTCGAGGGATGCCTAGATCGCCTCCAGGCGAGCGTCGTTCACCGCACACCCCTCGTTGACGGATCAGATCAGATCCGCGAG…	411	63.5036	None	None	None	-	-	-	-
lnc_Td_WEWseq_PGSB_v3_chr7A_Loc095274.1	ccagccagcagtgcagtctaactccaaacccctagatgctgaaatttcaggtggagaaggacgcgcacccttgaccggaggcggctgtagggtggtgaccaccccATGAGCCAGACCCCCGGAGTTGTAGACGTCGCCGTGGCCGTCGGGCCCGTGGTGCGTGAGGTCGACGACCGCTGGAGGCGGCGCCGTCCGCCTCACCGCGTCCTCCGTCGGTGGATACGGAGTTGCGAGCGCCGGGTGAAGCGCGATTCGCCCCACTTGGGTGCGCAACTCGTCGAGCTGCTGCTACAGGTTGGTGAAGGCGGGCCGCCAGAGCTCGAGTGAcgtctgtattgcctccagccgggcatcgttagccgcgcggccttcgttgaccgatctgatcagatctgccca…	411	65.2068	None	None	None	-	-	-	-
lnc_Td_WEWseq_PGSB_v3_chrUn_Loc108589.1	cagccagcagtgcagtctaactccaaacccctagatgctgaaatttcaggtggagaaggacgcgcacccttgaccggaggcggctgtagggtggtgaccaccccATGAGCCAGACCCCCGGAGTTGTAGACGTCGCCGTGGCCGTCGGGCCCGTGGTGCGTGAGGTCGGCGACCGCTGGAGGCGGCGCCGTCCGCCTCACCGCGTCCTCCGTCGGTGGATACGGAGTTGCGAGCGCCGGGTGAAGCGCGATTCGCCCCACTTGGGTGCGCAACTCGTCGAGCTGCTGCTACAGGTTGGTGAAGGCGGGCCGCCAGAGCTCGAGTGAcgtctgtattgcctccagccgggcatcgttagccgcgcggccttcgttgaacgatctgatcagatctgcccac…	410	65.122	None	None	None	-	-	-	-
lnc_Td_WEWseq_PGSB_v3_chr1A_Loc000754.1	ccttgtttgttgcaacgctgcctgctttaatttgcccgttgcaaaacagaagaagatcgtgaccgttttaactctgattcattcaggctagaagaccaaactaaagttATGCATGCTTTCGTTGGCTGTTTGTTTCCCTCGCTTGCTTTGGTTGTTTGTCTTCTTCCAGGGGCTTTGTTGGAGATAGTACTACTAGTTTTTACAGATATACTAAAAGGCTGCACATATTTTTAGttggtagttgcacagtttgcagtttttgcatatacggtatggttgatattctgccatatttatttttgcaagacggaaa	313	39.2971	None	None	None	-	-	-	-
lnc_Td_WEWseq_PGSB_v3_chr6A_Loc082947.1	gTGGACGCCTGTGCGATGTCCGTGCCTCGGATCAGCCACACGCCGGCCATCCGCCGACTCCTCTCGCTGGTTAAGACCGTCCTCGACGCCCCCGGCAACCCTAGACGCCCCACTCTCCCCCTCTCACCCCAGATCCACCTTCCTGCACACTCCCGAACGCCCCTGTCGACATGGATCCGTTGTACGCATAGCCACCGTCGTCCTCACACCTAGCCGTCGTGTCCAGCCGCTCCGCAGTGCTCTACTACGCCCTCTACGCCAACGAATGCGACCCGGGAGCCATCACCATGTCGGGATCGAGTCGTTTTCCTCCTCTGCATCACCGTCACCGTCGCCGGAACCCGCCGTCATCGAGCCCTCCc	362	65.1934	(TCACCG)n	Simple repeat	Simple repeat	-	-	-	-
lnc_Td_WEWseq_PGSB_v3_chr1A_Loc000766.1	ggttaattgtgggcaactatgttatctttcatgtattgtgcatagaaaggacgcaaactatgtagggcaactcagagtattcagtctagcacaagttatctaggaaataaaaaagaaaataaacatagcagctctaagtgtttctgaccagaacaaaagaaagcaactatgagctaatttatgtgcaactcatgtgtatttcccaaacaacttagttaccggaaaaaaaaacacacacaaaataagacATGATCTTGTTACCCCCTCCCCTACTCTGTCGCTCCATCGTGATCTTGTTAAGCCCATGTACGCCCTTTCTCCACAATAAAACTGTCCCCTATAAATTGGAGCAACTAGTTGCGAACAGTTCCCTGGCAGTAAGAATTAATTGGGGAGTGA…	1136	35.4754	None	None	None	-	-	-	-
lnc_Td_WEWseq_PGSB_v3_chr1B_Loc011711.1	ggATGAACCTGTCGCCGTCGCCAACACCGCCACCAACGCCCGCCTCCAACGGTACACGGTCAAATCCAGGAGCTGGAATTTTACCACCGGAGAATTACTCTCAGGCAACCAGGCCGTTCTCTGACTGTACCCGAACGTCGCCACTCCGGCCGCCTCCAGCTGCCTCCGTCGCCAGATCGGAGCTCGAAGAGGGATTTTACAGCCAAGCAAACCTCTACGCTGCCCCAATCATCCACCGCCACCGAGGAAAGACTGGCCTCTGAtaccaattgtcaggatcggagctctgatgtaccgaatttaagcactagttaacagaatttagggcgattcagagacggaaatctagggttcttgcttgcgaaatggggaaagttgatacagcacgccaccggcggc…	683	54.1728	rph7_rep_0406	unknown	Retrotransposon	-	-	-	-
lnc_Td_WEWseq_PGSB_v3_chr4B_Loc058572.1	ctttcctgtatctctacctctctctctctcatactgcgccgccggccaagccttaagggtccatcgcagttggagatgcacacactgctgccataatccttgatcgtgcagtggaacgccatggcgccgccgccttgaaagcgacgatcggcatccttctggccggtcagatctccgatgagcactactccctccgcaagtagttgacactggtcgagatcttccagctggtggccggtgcactctctaaggcgccctcgtggtggtgatacgtgaccagtacctggtcgccgagcagttctgcagagctcgctacggcctccaccgctccacggcgtggacgccggcgtcgggtacgcctatgcgtgggcgggcgacgtcaagcgcgagagccctggc…	891	47.2503	None	None	None	-	-	-	-
lnc_Td_WEWseq_PGSB_v3_chr2A_Loc020327.1	cgGGACGGGTGGAGCGAAGGGCGGCATCTCCATGCTCTGGCGAGGACGCAGGTCGTCGGGGTGGCGTCTCTGGTGACCTAGGGACAAGAGGAGGATGTCAACGAGATGCGCTTCGACTCGGGCAACAAAAAGAAGTAGTCGGTGGAGGCCGGGGTGGCTCAGGGGCGATGAAATCCTTCGGTGAACTGGCACGGCTCTGGCGAGATCCAAGTGGCTACGGCGAGCAATGCGAGGGGCAAGGGGGTGTGCGAGTTTACTGAatggagagaggaggtcttgggggttttataggcgcgagaagagggcttggggtgcagcggataagccttatcccggggcaatg	343	61.2245	None	None	None	-	-	-	-
lnc_Td_WEWseq_PGSB_v3_chr1A_Loc004004.1	CGCCGACGTCGTGGAAGGCACCACCATCGCGTTGGCTCAGCGGACGGTCGCTTCACGTGCGTATGCAATGCGTCGAATTGTGGAGAGAGAGAGAGAGAGAGAGAGAGAGAGTATGCGCCGTATGCGCCCGCGCGTGTGTGTGGGAGTGTTTTTTTAGAGAGAGAGAGGGAGTGTGTGTGCTGGGTGATGGACACTATGATCGAGCTGGGAGTTGTGTCATTTGTGTGTAGG	231	56.2771	(GA)n	Simple repeat	Simple repeat	-	-	-	-
lnc_Td_WEWseq_PGSB_v3_chr6B_Loc088207.1	cttgaacaacatattcgaatatgtgtaattcttaaattcgaaatataggcagtacatatatacaacatcagcacagccgtgatgaaggctaatgcatctccatatgcttacattgtccaatgtaaaactgctaattacatgtatttatgtgcatacagttgtaaaaagtttcttcaatgtttaattaaccttgttcgtttggttataaaagggggaacagtaacagggttcggtcaatcccatcaccattttccgcggcagtctacaatacaaattataataaaaacgattagtggatgagtaatgtccttgtacaactactcctaatcgtaggaaagcattctcgaaggccacccaaatcagagaaattattcattatattgttcatctaatacagag…	2184	36.9963	None	None	None	-	-	-	-
lnc_Td_WEWseq_PGSB_v3_chr4A_Loc055065.1	aaggaaaaaaatgttcgctcaaagttccaccattgtcctgtccaaactgtaatatttagatgacatgaatcatgatataagagttcagttcagattttaaggcgtttagaaaaaaaatctagtagccttgtgaccatcaccgtgttaactttgtttgggtttcagctaacctgacatctctgcgtaaatttatagttagctgcttgaatctttcttatgcacaacttgaaaatttatgaaaggctgccaggttatctctaaattagattaagggaatgttgagttagctccaacattctccacatagattattggataaaccagaaaccgtatgaagcaataacttcaaaaaagaaactctagtgcacttctatttacttgctatga	387	34.6253	sr2_rep_0022	CACTA	DNA-transposon	-	-	-	-
lnc_Td_WEWseq_PGSB_v3_chr6B_Loc090266.1	cgcgtggcgcggtatgtgtgtggcacagtggcctagtcgcgcgttgacgcgtgcagtgcgttcaagATGACGGCAAGCATGTCAAGATTAGGAGGAAAAATGTTAGACTTAATTCTGACATGCACGTGGATGTGTGCACCTGTGCTTTCGTTAATCGCTGTTAGTTGCGGCTAGttagttggctagctacaaaggctgggcgtgagtggttctaactgcatgcatggctgagttagttagctagtggagtccttctaggagtggataagtgcatgcagttagtggccgtggtggcgggtcgtgtgtgcgtgtgtggagttggtgctcgggtcacgt	336	53.2738	None	None	None	-	-	-	-
lnc_Td_WEWseq_PGSB_v3_chr2A_Loc018649.1	cGGCGCACGAACGCCGCCACGGGCGCTCAAACATCCTAATCTTTTCTTCTTTACAATGGCTACATGGCTTACACTCGGCTCATCCTACAAAAGTACCCAGGCAGGGGATTTATATACGGTGCGCGCACACACACCCCAAAAGCCACACACGCACGCACAACCCAGCCACACCGCAAGTCACGCACTAGCTAAGATACTACATGCATGCATCCATGACTCGGCCACTAACAACTTATCCATGCATGCGTGTGACTCAATCCTTCCCTACTAActaggcagtcaaccaacaaacttgcatcaagattatggctaacaattcccctcctaatcttgacacgccttgccatcgaccatcgtcttgaacgccttcgctcaacgtcatcacgcgcctccgcgcct…	511	54.9902	None	None	None	-	-	-	-
lnc_Td_WEWseq_PGSB_v3_chr1B_Loc010150.1	cGAGACGCTCCCCTGGTCGCTCCCGCGGGTGGCCCGGGAGCGAACCCTAGGCGCTGCCAGCGAGCTCCCCTCCGTCCCCACCTCCCCTCGCCGCCGCCGGCGGACGTCGCCTGGCGAAGCCCGCGCGGCTCGGCAGCTACGGGGTCCTTCCCTCCTCCAGCTCGGGCAGGGGCGGCGCGGGCCGTCTGCTACGGCGGGAGCTCGGCGTGGCGCTCGCGCTGGCATGGGCGGCCGCGTTCGGGAAGGCGTGGGTGGGCGCGTGGGGTGGCCTGAGTGGGCGCGCGGGGGCGCGGCTCGGGCGCGCTGGCCACCGGCGGCACGGATCTGGTGCCTTGCGGGGGCTCACGGTCGGGGAGTCTGGCCCCCTGGTTGCGCGGCGTTGCGGCTCTGGCGTTTGGT…	602	76.7442	None	None	None	-	-	-	-
lnc_Td_WEWseq_PGSB_v3_chr7B_Loc103169.1	caacaacctcctgtggagatccaggtggtgaaatcttcctcaacatggcagctgaactagatttcgtgccacgtggatgcaatggagcggagtggagcggcggtgggacgatgaaaaATGACAGTATTTAAGCAGTGTTGGGAGTGTGATACAGGTGGCGACGGGAGATTGTTTTGGCGGCAGATCTATTTGGCGGGAATTCACGATGGGGGCAAGGAGCGATGGACTGGTGGCGGTGGCAATGGGGCACCGTCGTGTGGCTCTGCTGTCTGGATGGTAGACGTACTGGCCGCGGCTGAGCAGAAAGATCGGTTACTTTTGCAAAACACCCCCTAGttcaccgagcaatgtagaaccagagcctagaga	369	54.2005	TREP627	unknown	unknown	-	-	-	-
lnc_Td_WEWseq_PGSB_v3_chr1A_Loc004027.1	ccgatacaacggaatgaggaggcctcttacaaagcagatcctaggataaccggacaacacacacgaacacgagaatgctaccaaaaactaatacagataggcctgaaaacacgacacgacacgcactaggtcacctaggctccacgacaacgccctgaggagggaggacgacgctaagcgtcgccgttgcttagtccaggaaggagagaggtcttcacctcgaaccacaacgacggcctcaagaggtgagcggcgcctgcaagcATGGCCGACGCCGGCGCCAAAGCACGGAGTTTTCGCTCGGCAGCTCACCCATGCCACGATGAGGCACCCAGAACCACCGCGGCGAGCACAAGCCTCCAGTTTTGGATCTGGACATCACTACTGTCGAAGACAGGA…	697	60.1148	None	None	None	-	-	-	-
lnc_Td_WEWseq_PGSB_v3_chr7B_Loc100026.1	cAGAGGGCGGTGGGCAGAGGTGAAGACCGACGACGCGGGCTGCTCCGGCGATGAGTGGAGGGCTTGGGAAGGTTCGCCGGGGCACGTGGAGGACTCGGGTGAGGTCAGTGGGTGGAGAAGGGGACCGGAGAGCTCGAATTTAAGCCGAGCTTCGCGGCGGCCATGGCGATGGTTAGCGGTGAGGAGGCACTCCGGGGCTTGGCAAATGGCTAGGCAGGACCAGAGGAGGATGGGGAAGTCGATGGAGAGCTCAGAGGGCTCGGGGGAGCCCTTATATAGGCGCGGGGCAAGGAGGCCGAGCTAGcaccgccgttgacgcgtgtccggtgccacggacgcgtgctcgtgcg	350	66.8571	ctgE_rep_0181	unknown	Retrotransposon	-	-	-	-
lnc_Td_WEWseq_PGSB_v3_chr5B_Loc076603.1	cAAGACACCAAGCTCTGATACCAATTGTTGTTGCCGTGGCTATGCCCTAGCTCTACCTCTCTCTCACGCTGCACCTCTCTCTCTTTCTCTGAACTAGatcaacagaaaaagaaggaggaaggagaaggaagaagaaagacacggcaagtttccaggcgcacgaacaccttttctcctgagcacatactcagccactcagctacatggcttacgacccggcgtttgaatcagtttacagtgggagggatttatacgtgcatgtatacgcaacac	273	48.7179	sr2_rep_0132	unknown	Retrotransposon	-	-	-	-
lnc_Td_WEWseq_PGSB_v3_chr6B_Loc090941.1	CCGTGCGCACCGCGGACACGGCCACACGCCAGGGCCGCCCCCCAAACCTGTGGCTCTGTATACCAATTGTTGTTGCCGTGGCTATGCCCTAGCTTTACCTCTCTCTCACGCTGCACCTCTCTCTCTTTCTCTGAACTAGATCAACAGAAGAAGAAGGAGGAAGGAGAAGGAAGAACAAGGACACGGCAAGTTTCCAGGCGCACGAACACCTTTTTCCCCTGAgcacaaactca	233	55.3648	(CT)n, (AGA)n	Simple repeat, Simple repeat	Simple repeat, Simple repeat	-	-	-	-
lnc_Td_WEWseq_PGSB_v3_chr5B_Loc070547.1	gCCTCGCCCGTCCCCGCGGCCATCGAGCCCCGTTCGCCTCACCGCCGTGTCCCTCGTCTCCGTCAACGTCTGCTTCGTCTCCATCCATGAACGGGAGTCGGGGAGCTCCACAATGCGCGGATCAAGCCACCCCCTTCCGCCTCGGCCGCCGTTGATCTCCTCCAACTCCGGCCACCCTCTGCTGCTCCTAATCTGTCACCGGCTTTCCTTAGCCACTCGGTGA	223	65.9193	None	None	None	-	-	-	-
lnc_Td_WEWseq_PGSB_v3_chr7A_Loc097231.1	GGGGGCACCAGGATTCGATCCGAGGCCAACAACGTGGGGCTTGTTGCAATAACCAACTCGGCTAAGTTCCTGTGCATATTTTTTATTGTTAGCTCGTCCAATTTATCCGGGAATTTGTATCTTTCATCGGTGTTGGGCTGTAGTTTATCTTTTTTTTCGTGCTCCCTTGCATGAgccgttgggcctgcaccgctaattaagccggattatgagtacttgactcctaattaaatgtgattatgggatccgggctctgcatgctggtgttggctcctcagatttgatcttaattaaacctccacggacatctaaaaaccaacacatgcatgaatagaaaaagatctggttgtcattcaaataatcaatcaagcatatgagctcgcatcaaggttagcacat…	1019	39.9411	None	None	None	-	-	-	-
lnc_Td_WEWseq_PGSB_v3_chr5B_Loc075977.1	cgtgccttctccttgcctttgctcttcccagtgatgcggacccaggaacagagtccaaccctctctccttctgtttgttccttcttctaattgttccttggtgttctgcatgctctttgacaaacttcaaatttttgtttttatgtcttagtgtgtccggtttcaattcccatgtaagaagatccttctaaggaaggccaagaattggtactgaaattctgaatatgcatatgtacaaagaaccttgaatttgtccaagtgagcatgacattgattccggttctgtggtatttgtgtctaacttaattcatcttggcacctggtcaaaataaataaattcatcttggcatgattattatgtggttcaagtgctaatcaagtgagctgaccatttagttt…	957	36.9906	None	None	None	-	-	-	-
lnc_Td_WEWseq_PGSB_v3_chr7B_Loc101150.1	gatttttgctggaaccatgtttagtttttgctggaaccgacaaatctttttgcttcaacgagtactgaagtttttgttgctcagatttttgctggaaccATGATTAATATTTGTTGGACCGGACAAATCATTTTGCTTCAACGAGTACTGGAGACTTTTGTCTGGCGTCGACTTTTCTGGAACTGGCTGATTCGTTTGCTACAATCCACTACCGAAGTTTTTTTTTTGCTGGAACCACGATTAATTTTTGCTGGAACGGACAAATCTTTTTGCTTCAACCAGTACAGGAGATTTTTGTTTGGTTTCGATTTTTGCTGGAACCACCATTAAgtttgctggaaccggcaaatgtttttgcttcaaccaagtaatattttttttgttgttttagattttttt…	720	45.8333	None	None	None	-	-	-	-
lnc_Td_WEWseq_PGSB_v3_chr7A_Loc093652.1	CTTGATGGCACCGCGAGCTTCTTCGCATGGTGGACCGCGGCCGCGGAGGCCTCCCCTGGCTCTTTGAGAAAAGGCCTCAACTCCATCTTTGCGCTGACCGCCTGGGCAATTTGGAAGCATCGCAATGCGGCCATATTCGACGGCCTTCGCCCCTCCACCGAGGTCCTGATCAAGAGCATCAAGGACGATGCCCGCCTTTGGGCCAAGGCGGGCGCCACCGGGATTGCTAGCATCTTACCTATAGCCTGA	249	61.0442	None	None	None	-	-	-	-
lnc_Td_WEWseq_PGSB_v3_chr4B_Loc058721.1	CTCGACGACACCGCGAGCTTCTTCGCCTGGTGGATTGCGGCTACGGAGGCCTCCCCTGGCTCTTTGAGGAAAGGCCTTAACTCCATCATTGCGCTGACCGCTTGGGCAATTTGGAAGCATCGCAACGCAGCCATCTTCGATGGCCTACGCCCCTCCACTGAAGACCTGATCAAGAGCATCAAGGACGATGCCCGCCTTTGGGCCAAGGCGGGCGCCACCGGGATAGCTAGCATCTTACCTGTAGCCTGA	249	59.4378	ctgF_rep_0183	SINE	Retrotransposon	-	-	-	-
lnc_Td_WEWseq_PGSB_v3_chr4B_Loc057280.1	TCCAATCAGTGGGATAAAAAGCCACGAGAAAGTAGAGCTAGACATGTAAGATGCAATCTACTAATGCTTCATTATCACCCTGTTATGCTCAGCCCAACACTCCTAGTCAAGATTGGTGATAGATAGatatcgttcccatcttttgttacaagctaaattatgttccttgactccaaaacccttagttagaccatctgctacttgattccc	210	40	None	None	None	-	-	-	-
lnc_Td_WEWseq_PGSB_v3_chr5A_Loc066573.1	tTCCTTCTCCATCATCATGAACATGGATGCAACAATGAACATGCATCATACAAATACTTTAATAAAAGACCGAACTTCTCAAGTGAACAACTACAACATAAAGAACATGACAATACTAAGTACTAGCATATCCATGGTGCATTACAATCATCATAGCTATCATAATAGCCACTAAaaatccaaaggcaacatgatatccaaagtaatactccaaagcataataccgttatgaacataatcatactagccactaagaatccaaaggcaacatgtcatccacataatcatccaaatataagtcctaaaactcagagcaatattgatgctaatattctaattagcatggcaaaagatatcatgaaaacataagcatgcatgatgatcataacagaatgacta…	473	35.518	ctgB_rep_0195, rph7_rep_0119	CACTA , unknown	DNA-transposon , Retrotransposon	-	-	-	-
lnc_Td_WEWseq_PGSB_v3_chr2A_Loc018606.1	aTCGGAAAAAAGGATCAATTCACCAAAAAGAATTTTGGAAGTTCAAAAGTCAAATACTAAAGAAAAACCCGAGTTTACAAAAATAAGAAGGAAGCTATTTCACTGAggaaaatccagaagttcaacttaaaaaaaggagcggtactatgcgagtaaacgaagaagaaagttggtccttatccagaaattcttcaactctgaaagttcaaaattaataaaatggagaggttgaagaaaatgacaaaacaaaaatgttcaaacaattcccatagactgcaatgattttttttccaatttgtaagaaaacctagagcttcaaataaaaatagaggagtgttttgatgtttattacaaaaaactaggatttttttcttttactaagagataaaaccaaaaagt…	449	29.8441	rph7_rep_0443	CACTA	DNA-transposon	-	-	-	-
lnc_Td_WEWseq_PGSB_v3_chr5A_Loc066378.1	cTCTCTGCTTGCTACTGCCATAGCTGCCTCCTCTTACTGCTGCTGCTCTTTGTTGCCATCGCTGCTGTTTTGCTGCTACTTACTACTGATGACGCTTGCTGCTGCTCTACTTCTACTGTTCCTAGCTGCTGCCACCGCCGGTGGCCGCTCTAGTTCAAGCCACTGCTCACCGGGTGGTCGTAGCCACCGTGCGCCATGTGTTCGTGTATATATAAGAGCCAAGCCGCACTGGACCTAG	238	55.4622	(CTG)n	Simple repeat	Simple repeat	-	-	-	-
lnc_Td_WEWseq_PGSB_v3_chr1B_Loc011194.1	cCCGAGTGACCCTCGTCGGTGTCCGCGTGCATTGAAGAACTGGCATGGCGATCATAGCAAGCCAGGAATAGGGGCACCGACGTGCCCGGGCAAACAGAGAAGGAACCACGGAGAAGGTCAAAAAAACGTGGTCAAAAAAAAAGACGAGAATGAAGTTAAAGAGGAAATGGTGGGTACGGCCTTCATAATGCATAATAGTATCATATATTGGTATCATAGTCACTCCATTTATTAAtatgtattttacatactagtacatcatttaatatgatacggtatcataccatgatatttaatcatctctttcctcatttaatgtgtgtcacctcataaaaaatgcttagttggcatata	354	40.113	ctgE_rep_0185	CACTA	DNA-transposon	-	-	-	-
lnc_Td_WEWseq_PGSB_v3_chr3A_Loc034506.1	gtttagagtagaagaatcgcttctgatttgttcgattctgctcgttctcgattcctctgttctgaagcgcacctgatttggttgattatatgctcgtcctcgattcgtccgtttagatagaaatgcgcgtccgattcgacttgctcgtccttgccgccatcgttagttcagagtcgcgtgtggtttgattcttgctcgtcctcgccgtcgccctgatgctcttgcgtgttcttggggacgtctcgtcgggggtctgtgactctaggaggaagcgaacgagcggtccgtcggtttgggtcaccatctggtttgcgaactaacaagtccgtttgagaaacttctgttcctgcgttccttgttcacggtggagcgATGGTTCATGCGCTTCTGTTATCCGAC…	587	51.7888	None	None	None	-	-	-	-
lnc_Td_WEWseq_PGSB_v3_chr2B_Loc025697.1	tcCCCTGCCCGATTCACCCAACCAACGCTCTCCCTCCTCCTCGTTCCAGATGCCCGAGCCCCCAATCCAAAATTCCTCTCCGCCTCCACCCTGTAGCCTCCGACCACCTCCCTGATCTTGTGCTCGAGGCGCCCGAGTTCCTCGCCCGCTATCACCGAAGGAGCACCAAGACCTCACCTCTTCCTCCTGTTCCTTTCTCCCTCTCTCATCTCTCTTCCCTCa	222	60.3604	None	None	None	-	-	-	-
lnc_Td_WEWseq_PGSB_v3_chr1A_Loc004112.3	CAGTTATTTTGTTCCTGTGAATCTATCTTATGCCGAAGTATGTATGCATGTGTGAATTTTTTTTTGCAGTTTATGAACGCTGATGGGAAAGTGTACCGACATGAGGTACTCCGTTCTGAATAGgacagactcgggaagagtctaattaacaagagcaagtagtactccttttggttctacagtacgatagatctttattttctgatgtcgacaaggtggttgatgaaaattcaaacagctgcaactgaggaaaaccagagaaacaaaaacaggttaggcaacatccaagaagcaaactaaacgttcatgtaatctgttggcgagagccttatttaggtgtgtatttctcattgaacaagctatcttaatattaagtttgtattgtttcctggagtattt…	434	36.4055	None	None	None	-	-	-	-
lnc_Td_WEWseq_PGSB_v3_chr1B_Loc011271.1	CCTCGCGCCTGGTTTGGATTCGCTCGTCCTCGATTCCCCGCCCGTTTAGGTTTAGAACCACGCAAGATTTGGTTTCTGCTCGTGCTCAATTCGTCCATTTGGGATTGCGCCTGGTTTGATTTTGCTCGTCCTCGCCATCGCCCGTTTGGGGTCTCGTCCGGTTTGATTTTGCTTGTCGCCTTCGTCCGTCTAGAGTTGCCATCCGGTTCGATTTTGCTCGTCGCCGTCATCCGTGTGGAATCGCGTACGCTTCAATTTTGCTCGTCCTCGCCGTCGTCTGTGTGGAGTAGCGTCCGATTAGATTTTGCTCGTCTTCATCATCGTCCGTGTAGAGTCGCGTCCGGTTCGATTTCGCTCGTCCTCGCCGTTGTCCCGATGCGCTCGTGTGTTCTTGGTCCG…	850	51.6471	None	None	None	-	-	-	-
lnc_Td_WEWseq_PGSB_v3_chr6A_Loc079690.1	cgTGTCTCTTCTCCCTTCCCTTCCTTTCTCTCTTTCCCTCTCATCTCCTTGCTTCCTCTCTATTGCAGGGAACACAACGACACATGGAGCTCCGTGGCCGCCGATGCTCAAATCATCACCGGGAACCGCTCCTCCGCCTTGGGTCCTCCCAGATCAGGACCGCCCCGGCCTTCCTCGCACCTCCTGACGGCAAGCGCCCCCCCTTGCCCTTCGCCGAGATGACGAGGACGAGGACGCCAAGCCCCCTGTGCTCGCCGTCGCCTCACGTGGTCTTCTCGACCCTCCGACAGCACGCCATGGACTTGTGGCTCCCTTCTGTCGCCTCGc	327	63.3028	(TCCCT)n	Simple repeat	Simple repeat	-	-	-	-
lnc_Td_WEWseq_PGSB_v3_chr7B_Loc105577.1	aaacagtgaagattcacaatataaccacctcggccggctgagctgaaaaagagaaaatgtattttgtatgttacgccttcagaacataggaaacgtacttccagccgaagcaaaaccggagtacgcttttgggagtggaaaatgtgttcctcgtaatacgtttccacttaaagtggtcaacggggccaccaggtcagtgcgtgagtgactacATGCGGGGCCCGCCGGGCTTATCTCTCTCCTCCCGCTCCCTTTCTTCAAGCTCGCGACAGAGAACAGAGGCGGGGGAAGGCTCGGCCGGCGACTGGCCTGGCTGGCTCCGACCGCCTCCGGGCGTCGGGAGGGCGCCGGCGAACGAGACTTGGCCCACCGCATCCATCCAGAGGGGGATCAGGCGCC…	677	61.2999	ctgB_rep_0195, TREP3274	CACTA , unknown	DNA-transposon , Retrotransposon	-	-	-	-
lnc_Td_WEWseq_PGSB_v3_chr3A_Loc036596.1	GTCCTCCCATCAAGCGTCGGGACGAACGGCAGCAGCTCCCTTCTGCGCCCTCCGGCGACCCCACCGTCCGACCGTCGCGTTGTCATCTTTAGCCACCTGCACTCTCACCTCGTCTGCTCAACGACATGTTGTGCCGCTCACTATGGACGTCGTTGCGTCTCTGTTCGTCGATGTTTTCACCATGAGCCCCGTGCCCATTTCCATCGCTGCTCGCGCGCCGCCTTGCCTTGTCTGCTTCCGGCCAGAGGCCCTTTTGTTCTCCCTTTGTTTTGGGTCAGCAAGAGAGGCGCCAAGAACTATAACCAGGACCATCAGGCATCTTCTTTGAGGTTTTTGCCAAGTACAACGACGACGCGTCATGTTTGTCTACTGTCATCTTCGGAATCGCTAAGAACGACA…	508	55.315	ctgA_rep_0245	Gypsy	Retrotransposon	-	-	-	-
lnc_Td_WEWseq_PGSB_v3_chr3B_Loc045949.1	GTTCAACATAACATACAACATACCATAGTTGTTCAACATAACACACAACATACCATAGTTGTACATCATAACACAACGACATACCAAAGTTGTTCAAGATCACACGACGACGACATACCAAAGTTGTTCACATGAcaacgacataacaaagttgttcacacgacgatgacataacaaagttattcaagatgacaagacgacgacataacaaagtagttcaacatcacaacatgacagtgcacattcaagagccaagtgtacatcacattattaagttcaagatgacaaggagcaattagaacttcaatgatttgctcctggtgtttcttgctgggttgggtaacagccttgccttagatctggtgttctttgctggagctggagcttgagcatgagcac…	477	40.8805	None	None	None	-	-	-	-
lnc_Td_WEWseq_PGSB_v3_chr1A_Loc004141.1	cgtgaggctctggggcctaactgagaggccctgacctggcagggtttctcgaaaactcacgccaaccagacagatagaaggagacgcctcttctggttagtgttcgcagcgatgacctggaccctctagaagATGTTTAACAAGATGGTTATTGAGAGGGTCTTCTTACGGCAGGCCACAGACTATTCAAATTCTTGGCCTTTTTGCAGCACTGGCACCCGCTCTCTAGGCAGCGGGATCAGGACCAGCTTGGCAGCATGAtggacgcaatgactggcagctcgtcgtcttgccccgactcatagcgactgatctatcggccacttggtggcttttttcctcttattttattacggcatgtttgtgttgttgccccaacaaacgtattttcacttttct…	699	44.6352	None	None	None	-	-	-	-
lnc_Td_WEWseq_PGSB_v3_chr4B_Loc058504.1	acacaatatttagaaaccgaaccatactaaccataatatatcggttcggtttattcggttaaccgaaaaaccaaaatacATGCACTCATCAGTATATATCACAAGAGCTAGCAACCTTAACATCAGTCAGTGCTTTATTCGGTCAAGCAAACTAGTGAACATAACTAAGTGTAAAATCACATGGGGCGTTACATGTATTATGTACGGAAGAATATGTGTGATGCGTGTAAACTAAgc	237	36.2869	None	None	None	-	-	-	-
lnc_Td_WEWseq_PGSB_v3_chr1A_Loc004149.1	cGTCGTTGTCGGAGTCGTCACCGAAGTCGTCGGCGTCGTCACCCGAGTCGTCACCGGAGTCGCTGTGGAACTCCGCCTCCGGCTGTGGAAGCTTGACACCGTCGATGATGTCAGGGTGCAGCGATACCTCGCCGGTGGTGACGACAACCTTCGTCTCCATCTCCACGCTGTGCTCTGGTGCTTAAGCAGTCCCTGTGTCACGACTCCCTCTGATGGGGCGCTTCGGTGAcatcctcatacactgacggctttggggctgagagcggcgtcgaggatgcaagcagagagagggggttgtgtgtgttgtgaggatgggggtgcggccgctcaagcgcaccattaatatggagtagtgggagagtggcgggcgacagtcaaaccactggctcgcctctgcta…	529	59.5463	ctgH_rep_00165	CACTA	DNA-transposon	-	-	-	-
lnc_Td_WEWseq_PGSB_v3_chr7A_Loc097335.1	cacgagaaaggttcacgcgttcatgatcttgtcttgcagttgcctgccttgccgccagcgacgccaacaccatgtgcttcatgacggcgatggcatcgaggacgtgccaaacaagctatctccacgatcggagattcatgcaagtattcttgttctgctgctaaatcgatcaggtccagccaacgtttaggtcaagctttgaaacaatcaagagaATGGAAACCTTACTCATGTCAAGTACTAAGCTTCATCTAGATCCGGCACAAGTGTTTTGCTGCTGGCCGAAACAATCAAAACTAGAAAAACCTACAACCCGTGGCATCTCAAGTTCGGTGCAGTGTGCTTCCTCAGCCAAACTAGGTATCAAGAGTGTTTTTTTCTTCAGGTTTCAGAGCTTTA…	591	45.6853	None	None	None	-	-	-	-
lnc_Td_WEWseq_PGSB_v3_chr5A_Loc063658.1	aTGGACCAGGCGATCAACCCGACGCACCAGTGCCTCGATCACGGGAGGGTCTTGCACGCGGCATCGACAGCTTAGCCACACGTCGACACCTTCATCAAGCCCGGCTTCCAGCACGGGACATCGGGAGGACACCGGGGGCTACTCCGATCTGAGGTGCTCCCGTGCACGAGTCCAGGACGCGAGTACATGGTGTCCAGAAATCAGGCATGCACGTTGAtgtcatgcaaagctacgatgggatctccgcggtggttcagcttcacgcggcaattctgctgctccgcacaggttcgtcatcgacatcccgtaccgcatcatggcttcgttaacacacgtgctacagacgacagcgcaccacctccagc	365	60	None	None	None	-	-	-	-
lnc_Td_WEWseq_PGSB_v3_chr3A_Loc031781.1	atacaaatcgtgccatcatattcttggactatacgttgccattaggaaagagttcggatgctatacaaatcgtgctataatattcttggactatacgcctgggcgtgtgtgactatatctgcagggtttttttttagggagaccatatatgtaggttagttatttcttctcggggcatatgtgattcgatctgatcgtcttctcggctctagttagcgccgcttcgcggcggggagaagcaggacggtgatagacgaagcacgacacagatcggttccggctggctgttgccaattccaagtaagtgcatccactcccttgcATGTGGATCCATCCGGCCACCATATCGTACAATGCGTTACAGCGCCGCCGCATCGCCCCGGCTACCACACCGCGCCT…	682	54.1056	None	None	None	-	-	-	-
lnc_Td_WEWseq_PGSB_v3_chr1B_Loc009222.1	cctgtttcgcaaatttcaaaatagtaagttcactcagttgagaaaacatatttcactcagttgagacaacatatttttacacattataaaacatagattttagtcgttttaaaataccagtttcgcccatatcaggaagttgatttcaattattccaaaaaaataaactcatttctttatgttcaagaaaccaatttcactcatctaaagaaagatatttcatttgtatgaagaaaataatttcattcagttgagaaaacatattttgaaattgatttcactcgATGCAAAGAACTGATTTAAATTATTTGAAAAACATATTTCACACAATTCAAAAAATGATTTCACTCATTAAAAAGTATATCTCAAAAACTAATTTCACTTCGTATTTACGAAAAT…	875	25.7143	None	None	None	-	-	-	-
lnc_Td_WEWseq_PGSB_v3_chr1B_Loc011437.1	aattcatcacaagtttactggtatttattggttattctagacgtggataaatttttctataaccttgaccacaacaaacatgagcatccacatatatgaatttatgatgtttcctgtaatattaagtatgtatagatatatttagttttatagattgaaaacaaaattaagaaggtgatgtgtgcttgaacctcattacaccattaatgtatgaaagaaccttatatgagtatgctacattattaagataaagttatgtaaataaaggctccttccataataaggttattcaaaagtttcaccttttgttacatgcggtaccaaattctgatattaattggacaaaaagacatgtatctaccgtaactgggaataaagcttaaggagtcttaaatcagg…	1294	35.0077	ctgH_rep_0013, (GAGA)n	unknown , Simple repeat	DNA-transposon , Simple repeat	-	-	-	-
lnc_Td_WEWseq_PGSB_v3_chrUn_Loc110317.1	aaattattaagataaagttatgtaaactaagtctccttccataataaggttattccaagttttcacctttcgttacatgcggtacgaaattctgacattaattgtacaaaaagacatgtatctaccataactcggaataaagcttaaggagtcttgaatcagggtgctgcaactatgtaatgcatgcaattatatttccaaacgataactgttatatatagagttgtatacgcaagcataggtatttctttttttccatggtaacttgataagcataggtagtttggctagtacaattgcaataaacaggtcacaaggtttactatgacataatttttatggcactcaccctaagtaatttataattcataaacctgtatcttttgcacatgcgaaaac…	937	35.9658	None	None	None	-	-	-	-
lnc_Td_WEWseq_PGSB_v3_chr4A_Loc048958.1	catgaccatctagagaaagataagaccacccccaacccgcaggacaaaccctaatccccattctcccccttgttcactatctttctcattttagatctcgctcgaggcatgctcgccatgttcgacgccgtcgcctaagcagATGTCCAGGAGGACTCTCGCGGATGACTACGTCTTCTCCGAGCCTCCAATCGAACCGGGACGCCCCGAGCACTCACCATCCGGCGTCTTCCCCGCGTCCGGTCGCCACTGCCCCAACCTGGATCTCCTCCCTCAGTGCTCCCCCGGCCTCCCGAGCACGTCATCAAGAACCACTGTGAGGCCCTCGTCCAAGTCCCCTTCTTCCCACCTTAGAATCCATGCAGTAGCCGCCGCCCTTGAGCTCACCCGAAGCTTCAC…	660	62.7273	(GCTGT)n	Simple repeat	Simple repeat	-	-	-	-
lnc_Td_WEWseq_PGSB_v3_chr1A_Loc004177.1	ctccgctgccctgaccatccttctatagctcatcagtgtcttacaccgacgaacccccacatcctgcaaccaaatcgtcaacatctcgccactcttttgcaagcgacgccaaatatgtgcatctttccctccaccagcgaggtcctagcaagccctcataggacgccgctccctactacattattagattatgcataagctccgcgtggagtggccatctaaccaatgagcactacaaaagcgacaggtgttgttgtccccaagggtccaggtagtggatgcgcaaaaaaattgtcgcacctcaggctcgcagggggtgcaggtggcggccaggtcatgaggtatatgtagcatgaagccaaagccatcacgctcgtagggagATGCCATTATGGCGGA…	686	53.207	ctgF_rep_0183	SINE	Retrotransposon	-	-	-	-
lnc_Td_WEWseq_PGSB_v3_chr1A_Loc004178.1	TCTCGCCCTCGCCGCCGCCAGGTAGGTCTCCGCGCGCCTCGACGTCGCCCTGCCCATCATGACTCGAGTGAGAAAGAGCTCGAGCTCGGGGTAGCCGTCCATGTCGCGCCTCTGACCCGCCTGCTACCGTGGAGAGGACCGTCAAGTACATCACTATCCCCTGCCTCCACACACACGATGCGACGGCCCCTGATCGACCTCCCCGACCCCGTCTTCTTCCTCTGCTGCATCTACTTCTCGGACCCGAAGCCCCGCCAAGTTGAGAGCTCCCTCGCGTTGTCTCCGGCTCGTCTCcg	296	65.2027	None	None	None	-	-	-	-
lnc_Td_WEWseq_PGSB_v3_chr1A_Loc000966.1	atGGAAAATGCCAAAAATTTACACCCACAAGTTCAGAGCAAAACATCACTCTCTCCAATAACACGCATTATACACATGATGATCCAACAGTGCATCATGTAGTCAATGTGCACAGATACAACTGTGGGGTGGGCTACAGGAGTGAGTGAtgtgaggaagtggacgacgtgcgatctcgctggatgggaagtatagaggaacaagttgcttcacc	214	45.3271	None	None	None	-	-	-	-
lnc_Td_WEWseq_PGSB_v3_chr5B_Loc070167.1	caAAGTTTCAATTGTCAGTTAATTTCTCGCGCACATTGGCGCTAACGCACGTTGTCCACTTCCTCACATCACTCGCAAATGTAGCCCACCCCGCAGATGTATCTGTGCGCATCGACTACATGATGCACTATTGGATCATCATGTGTATAATGTCTGTTATTGGGAAGAGTGATGTTTTGGTCTGAacttgggggtgtaaatttttggcattttccat	217	43.7788	None	None	None	-	-	-	-
lnc_Td_WEWseq_PGSB_v3_chr3B_Loc041337.1	ggacatgcaagaggcccaggcacaacctgtgcgttagatgaggcgcacggctgcggtagcaacgaaggaagctacggcagcgaagaaggATGCAGCCGCTAGCTCCTCCTAGGGAAAATGGCCCAGGACTCCATCTCCTCCTCCTCCCTTCGTGGGCACCATCCCGGTGGCCGATTTTGACCTCGGGTCCTTCATCCCGAAGAGGAAGAGGAGGCCAGAAGGGGAAGATGAGTAATCATCTTGCCTCCTTATTCATTCCTTGAtcctccatttt	274	56.5693	ctgE_rep_0156	Gypsy	Retrotransposon	-	-	-	-
lnc_Td_WEWseq_PGSB_v3_chr6B_Loc084923.1	gttcccttaatgacattttcatcacttttggccactaacacaatcaggtgcaatcaaaaaagtcggatttacccctgctttagttcacgggtagaatgaagaagaaaccccatgactgaacttctctcactatttcccaccccgggtcgatgttggtgctgctcatggcgaggcagagggtgacggatcgtcgacctcagcatccATGGAACGGCGTGTGCCCATGCGCGTGTTCCAGCACTACTGGCCGGTCGTGGTCTTCTTTGTTGGTGTTAAATACGAGTATACGACAGTAGCAACCCATACATGTATGCTTGATTACTTCTGCGTGAACGTGTCCGTGTTGGACTGGTGTCACTACACCACGGTAGCTAAAAGAAGGCATATGAGTTGTGTACG…	532	51.1278	None	None	None	-	-	-	-
lnc_Td_WEWseq_PGSB_v3_chr1A_Loc006535.1	aatttacgaccatactaaaatattaatagctaaaaacatatttatcaaagaacatttctagaacacattcgacatgaacgttgtcgtgtctgatagattatgaacaaacacaatgattacttatcaccaaatcccatttatattttagaatgtggttaaaattatatttttatagaagaaaaacttattagaaatgtgctacaaaaataacatcttgtgttta	223	25.1121	None	None	None	-	-	-	-
lnc_Td_WEWseq_PGSB_v3_chr2B_Loc028684.1	tgcacatttattgaatacatcaccagcacaacacttcctctcctaatataccaagacttctacagaaatattacttgaactttacaATGTATTTTTCCATTTTATTACTGCTTGCTCTTTCATACAATACATCACCTGTACCTCCTCTCATACTATACCAGGACTTCTGCAGTAGGCTTACTTGAacttctaatgtataatttctttgaaagtacaataatagaagttcaagtaagcttcttctccctaaaatattgttttaaaagtggaat	272	32.3529	None	None	None	-	-	-	-
lnc_Td_WEWseq_PGSB_v3_chr5A_Loc063679.1	aCTCTTTGAGGAGATAGCTGGTCTTGGTCACGTGGTCTCAACGTTTTGTACTTGGATAGTTGTAGAGCACACCAGTGTTGGAGCACACATTATTGCTGCTAATTTACCCCAAGTTGAGGTGTTCTCCTTTTTGTTTTTACAAATATGTTGCCTAAAACATTTATCTAATTCTGAGAAGAGAACAAGGAGAAAATGAgcacatcagttaactaaattttagaaggagattatgaataaatttattttttggaatcacactactttataatctaaagcaattagatgccaatattattgaagcaccacaacctattattatca	321	33.9564	None	None	None	-	-	-	-
lnc_Td_WEWseq_PGSB_v3_chr1A_Loc000976.1	gactttgtgtgatgtagcctattatacagaagaaaatatgatttttcagttgtgccaattaataaattaagacgatgttttagaagtttcacatttgctaactactatagtaagtttgcttatgtgtttctgataatgtctgcagggtaacaacgaagcctgaaggctaaaccgaaatctggatgcaagttcaagcctctttaatggATGCAAAGATTTATTTTTAATGGTCCTAATGCATTTGTAATGGCGAGTTATAGTCTTTTATCTTCCATATCGTGCTTAATAAGTTGTGAACCTTCGAAGATCTTTGTTTCCGAGGAGCACAAGTTTCAGCCTTTAATGGCCCTTCAAACATCTTATCACTTTTATTGTCTGCATTATAGATTATTATATTTG…	472	33.4746	None	None	None	-	-	-	-
lnc_Td_WEWseq_PGSB_v3_chr4A_Loc048650.1	ATTAGCTGCCCTTTTCCATGTCGGCCACCACCTTCTCCCCCCAACTACGCACCAGCGTCGCCGCCCAGGCACGGCCTCGATCCAGTGGCGCCGCCGCCCACCACTACCAAAGAGCCCATCCCACCGTCGCCCACCAGCACGATGCCCCCTCTGCGCGCGGATCTGACCTTCCCTCCGCTCCTTCGCGGCCTTCTATCCCCTCCAGCGCGACCTTCCATCCCCTCCGATGCGGCCGGCCCTATCCTTCGGTGCTCAAGGCCGCCGACGCTCTTCCCTGCACCTCCGAGCTGTAACAACCACCACTCCCCGCCCCCGCCGCAGCACAGCGATGGCGCTTTCCTTCCCATGCTCAAGCTTGATGGTTCCATGCAGCTCCTCTGAgcctccctcccttcttgg…	909	54.5655	None	None	None	-	-	-	-
lnc_Td_WEWseq_PGSB_v3_chr7A_Loc099134.1	taCTACTTGTATTTGCATGTTTGCTTGCTTGCTTGCTTGTAGCACTATCAAGTGTGAGGAAATCCAGTACTAGGATGTGTGGAGCTGGGACGCTGTTGGATCATTAGcacttgtagcactatcaagtttgtactgattgcagatagaaaaccttgtaattttgtttccgtaagctaaactttgtgatttaatttctggaagctaaacattgtaagtctattaagaaacttgagcaaaatcagcccacaagttagttgaagtcacaagt	268	37.6866	(TTGC)n	Simple repeat	Simple repeat	-	-	-	-
lnc_Td_WEWseq_PGSB_v3_chr6B_Loc087187.1	gttcaatgtttttataactacaaataatgataatttataatttaaactgctcatatgaatattcattttctacaatttaaatataagccgtgactgtataatatttatgtattcattgaatattttaattttattaaatgtccatattaactaaatattttttatatcATGCAAGGATGTATATTTAAATGTTATTATTTACTAATAATCATTTTCATGTATAATATTTGTATCACACAAATATTTGAACATATTTTTTATTAAttatgttttacaaataaattttaaaaaggaacaggtgtagaatgggccgcactatgtgcagcccacaaaagctcctcatgctgccagtttagtatgcgtatagccttcttatccgaattaaacaagagatcttgt…	476	27.9412	None	None	None	-	-	-	-
lnc_Td_WEWseq_PGSB_v3_chr2A_Loc019133.1	GACGAATATGCTGATCTCGTAATCAATAGAACAAAAGGTACTGAGTATTTAATATTTCTACTGAAATACTATTATTTTTGCAAATTACTGAAATACTACTATATACGATTTCAGAAAAATAATCAGGTCTCTCATTTAGTTTAGtccacctatttatttttctttgtagctccgccaccaaaagatgggccccagttcaaagtttggcacagggtcccggatattgccgacccggcgctgcccatcttcagcttcatcgtcggcatcaattgagatgctcaatctcgaccttctcactgttgtttcataatttctcccagcttacaattatttacttagagccaccttgtaacaatgttgcaaaatgaaagtcttgctcggaaccttttctcctagcgt…	468	39.3162	None	None	None	-	-	-	-
lnc_Td_WEWseq_PGSB_v3_chr2B_Loc024100.1	ccAACCGAGACCCACGCCGTGCGTTGCCGCCGAGCCACCTCGTCGGCCACGCTGCTACAGCGTCGCGGGAGGAGATAAGGAGGCCACCGTGGCCCCCAAAATATCCCCTCCTCTCTTACTCGCTCGCTTGCCCTTCTCTCCTCTTCCCCTGCCCCAGATCCATCGCGGCCGTGCCCCGCCGTCACCGTGCACTCCACGATCCCGCGGCCACCGGCGTTTTCTCACCCATAGCTCATGTCCATGAGCTCCGCCTCCCTCGTCTCCCTCGAGCTGGTACTCTGCTTCGTCTCGGGGAGCAGTGCAACGGCCTCGCCATCTCCGTCAACACCCGCGGTCACCGGAACCTCGTCGCTTCGACCCCCTGCTCTGCTGCTACTAAGCCTATCAACGGGCCTTCTT…	406	65.5172	None	None	None	-	-	-	-
lnc_Td_WEWseq_PGSB_v3_chr1A_Loc004213.1	gcATTCGCTGCATCATGGGCCTGGCGGGAGGGCTGAGGAGACAATGGAAGATCTTATGCTCCGACGCCCAGGGTGTGCTTCTTCTCCGGTGCTTAAGGCTCTTGGGCCGGCGAAGAGGGGAATTGCTTAGAATAGCTTGGGAGGTGTGAagtgaccggaactatctgtacttactcctctttattttggcaccagacgttggctggtctcatctaagtgccttgtaatagggtagtttgctaaaacctttctgtgacagctactttggctgttgccgagcgctgtacaatgtcctggtcatgctggtttcgcctttgctttttaataaaagctggggcaggggggaaacccctatcttttcaaaaaaaaa	370	50	None	None	None	-	-	-	-
lnc_Td_WEWseq_PGSB_v3_chr3B_Loc039126.1	catctccatcctcgcacttgtattttgcatgattgaacatgttgatggcagcaataaatcattcctctttgtgtgtctattcatccatgtttgagtaattgatctggttctaggttgacgtatgatccagtacgcacaactagtcttcgtggcttcgtttggtatttactctctttcgtgttgcatgtatagcacttgcacgtacatggagtagatagatgaactttgtgatcctttagttccgttgtgtattattgacagccgcatgtgaccatgacgcgATGTTATGTCTAGTGCACCTAGGAGTGACAGACCACAGACGCAAACCCTTGGGAGAACCATTAGTAGTCTATAATACTTGTATGCTACAAAGATGCTCCTCTAGTACTAGTGAGACTG…	822	43.7956	None	None	None	-	-	-	-
lnc_Td_WEWseq_PGSB_v3_chr1B_Loc009356.1	cacaagagtgtgtggcgtggtgcacttggcactagtggtcgtgagtggtgcttgcggtcgtatgggtgtgtgtccatacgtcagtggccttgtggccatggcttgtggccgaatggaagtgtggccgtgagagcatacgtgtgtggatggatggatggatgttgacctatatatgagagctagcttgtgatgtaggctaggtggacatgggtgtgtgcttgagatgtaagctagtgtagcttacatccctagctatgtgtagtttgggagctaggctaagttttgtctttaggacattttataaatcaatgtccgggggataaagtacactgtagATGGTGCTGCGTGTAACGAGCGAACAGTGTATGCTTTATCAGCAACAATGGTCGCAGTATAGCC…	750	56.9333	sr2_rep_0151	unknown	Retrotransposon	-	-	-	-
lnc_Td_WEWseq_PGSB_v3_chr5B_Loc076401.2	CATCAAGAACAATTCATGTACACCATCAAGAACAGCTTCCTCCCTTGTACATGGTTCGCATTGCCATGTCTAGCTCAAGCGCTCCCATGTCAAGCTCCAGCTCCCCCTTGTTTCTCTAGCTCCCCCCTTGTTTCTCTTGAGGAGCAGCCACCACTTCCACTCATGATTTGCCCTTCCTGCAACAATGGGATGGTTCAGTGGTGGGTCTCTCGCACGACAAACAATCCAGGCAAGCGCTTTTACAAGTGCAAGCACAAGTGGACTCGCAAGTGCAACTTTTGGAAATGGGAGGAGAACTACATCAACGTCATACGTGCCAAGTAGccaaggctgttcaccgtctcggcccgcgaagacacgaaattccaccgcatcatcatcgctctcctcctagtcaat…	663	46.3047	None	None	None	-	-	-	-
lnc_Td_WEWseq_PGSB_v3_chr6A_Loc082465.1	cGCGCAGCCGCACCGCTCGCACACCCGAGCGCGAGCCAGATCGATCTCACCCCCTAGTCGACCTCGTGCTCCCCTAGGACTCCCTAGACGCGTAAGGATTTGCCCCGCACCACCAAAGCCTCTTTCCGATCCTTTCCGTCGTCTGCACGCCTCTGTTGGGCGAATTGGATCTCACCGAGGAGCTTCAGCCGCCGCCGTCATTGACCGTCCGAATCCACCGCCGTAA	226	63.2743	None	None	None	-	-	-	-
lnc_Td_WEWseq_PGSB_v3_chr5B_Loc070481.2	aaaatcgaaggcaagttgcaaattgatcatgctttgatctatgttttcatattatgcataatctcttgtattttaatgctatgcatgttttacaaaagttttacaaagtattattactaactagagccataggttcaagacttgcaacaatgcttggccacgcttgcacaaaatgggtgggatgaaaaccaaaattgttttgaacctttaaacttgcctattttggggcaacgttttgtgaaaactattgagaaacaaaactatatattattttatcttctactccctggacgaaATGGTATTGACGGGAGCGTCTACCAGTGATTGCACCCATCGGGGTCTTGCAGTGAATGCGCCCGACTGGGGTCTTGCACACAGGTTTTTGGTGCGGACTGCCGT…	1139	41.6155	ctgD_rep_0260, ctgF_rep_0098, TREP3225, ctgF_rep_0169, TREP1311	Gypsy , Gypsy , Gypsy , Gypsy , Gypsy	Retrotransposon , Retrotransposon , Retrotransposon , Retrotransposon , Retrotransposon	-	-	-	-
lnc_Td_WEWseq_PGSB_v3_chr4A_Loc054092.1	cCTTCTTCCTCCAGATCCCCTTCTCTCTTTCTCTCTCAACCGCATCCACGCACGGTGGTGGCCACGCTCCTCGCCTTCCTCCTCCAGATCCCGCCGCCGGCTAGCTCCTATCCCTCGTAGGTCCCTACCTCCAACCTTAGCGCCCACGCACACTTCTTCCGCTGCCCCTGGCCGCAGATTCCTTCTGCCCCGGCGAGCCGGAGTTGGAAGTCACCTAGTACTCGCCCTAACTTAAagcagagcccagttattttgttcgttctctcaaagcccaaagcctacacacacccactttcc	297	58.9226	None	None	None	-	-	-	-
lnc_Td_WEWseq_PGSB_v3_chr1B_Loc009766.1	CAACCACCATCTGAAAGTTGTTGTTGTTGTTGTTGTTGTTTAACGTTGAAAGTGCAATCATGCCCTAAATATTATTTTGATGTTGATGACAATATACTCATAGAAGACTAAcaaagtttgtcaaatatatctcaggttttagtcccctcagaatcaattatgtgtgtggattatgacttcggaaatatttaacctcatcaagaacgaagaaacaagactatgtttatgtttat	233	32.1888	(GTT)n, ctgD_rep_0172	Simple repeat, Copia	Simple repeat, Retrotransposon	-	-	-	-
lnc_Td_WEWseq_PGSB_v3_chrUn_Loc107430.1	ccgcgaccgcggcgggcggatcccttgggccggcttcaactagctccacgttaacctctttccacacaaccagaggtggagggagATGGATGCGGAGCTTGTCGCCACGGAGTGCGTGGAGGCAGTGGAGAAGAAGGTGTTGCCGACCGCCTCACTGCCGCACAGGACGAGCATGCCCTTGTCAATGCGTGCCTCAAGTCCGTGGAGAAGTTCTACCTCGGCGTCGATGAGTGGGCCGATCGATCTAGGTTTAATTTGTATCGCGAACTTTGTATTTGCTATGTATCAACTATGGTTGTGTGATGAGCTATTTGTAGCGCGGAGATGTTTTGAAATTTGCCGTACGAAATTTACAGGTTCGGTTCTGCCAGAGCCTTCAAAATCATTTTAGgagaacca…	457	50.7659	None	None	None	-	-	-	-
lnc_Td_WEWseq_PGSB_v3_chr7B_Loc102473.1	cgcccatggctggctggcgtgcgcacgtgaggaggctacctgcaggcgcacgtgaggagttcagcgcgcgggagctcacgccccaaatattcagcttctggtccagtttcttcggacgcgctcaacactttttacagcgtgctttattatgccgtgtccgctggagtgctacttttaactccgcatgcgctaaacttgcgattttttgacgcgacgctaatattgggcgtctgttggagatgctctcactgcccatgcaccgcgtacgtcgtacgtactctccATGGGTGGCCGCTCGAGTCCAAACTTGGAAGTAGTACATCACTGGGCATGGCCCATGGGCATGGCGCAAGTGCAGCGAGGACACAGAAAGAAAAGGCAAAGCGCACGACACGACTG…	516	58.3333	None	None	None	-	-	-	-
lnc_Td_WEWseq_PGSB_v3_chr1B_Loc008925.1	gggaaagacacacacacgctatacgtatgcctccatgaacaagtacacctcactcagtgtcgggacttttcggtttccgaggcatgtgccacatcaaaattgtgaaaatggatattcaaacatcacgcaacacctctttgtgccacatgcATGCAGGCGGTGGTTATCCTAACTAGGACACTCACGTGTGGCGCTTCCATTTGTGGGCACACGAGGCCATCGTCGATGCATGTGCATCACTTTGACCTATATCGGGATAGGTTAATTAATTTCACCATCAATGGGGATTCTTTTTGGGTTGTATTATGGAAGGAGCATATAGTATGCGTCGAAGAGGGGGAAGGGGGCCATCATATGTAGtacgcttcatgaacctcgctttgtgtgggtgcatggttt…	613	45.8401	ctgH_rep_00165	CACTA	DNA-transposon	-	-	-	-
lnc_Td_WEWseq_PGSB_v3_chr5B_Loc070481.1	ggtcatttgaaccacgacaaaaatctggagttacaagattatggatttaattcttttatctcgaaacctatgccataccattgtcgtttacccaagtcaaatattccgaatagtcttgtgataaatttgttgtatgaacttggtctcacaacccttcagaccataatcctcacttagtatcaatattatccaaccctagaatatgactatgtcatattttcttccaagaccacacctgatcctatatcaaccctaacaatgccctagaaattatgatagtggcaaccgaataatttgtgttgttatttggatttttattgtatgttgaatgcttgcttgaaccattgttatgtaatgtggatatgccgagtgtcttacttgagttatttatcgcgttag…	1304	40.9509	(ATTTGT)n, ctgD_rep_0260, ctgF_rep_0098, TREP3225, ctgF_rep_0169, TREP1311	Simple repeat, Gypsy , Gypsy , Gypsy , Gypsy , Gypsy	Simple repeat, Retrotransposon , Retrotransposon , Retrotransposon , Retrotransposon , Retrotransposon	-	-	-	-
lnc_Td_WEWseq_PGSB_v3_chr7A_Loc092936.2	gtcggccggtggcatccagcgtctgcggcagaccaagacggtatgctcgggcagtccagccatgagcagtgactccacATGGCCACAAGTCCACGGCTGGCCTCCTCACCGTCTTGCATCATCAACATACATGTCACACTGGCTCTTATCAGCAAGTTCCTCGGCAAGTTCACATCAACAGTTAGGCTAAGCTGTGGGAGCTATGGTTGGTACCAATTGGTCTTGCTAGTTTTAATTAGTTGGCCATTGACATGGTTGGGGAAGCTTCCAGATGAGGTCCTTCTCAGATCTCTACTGGTGTTGTTGCCTTGTAGGCAGGGGGTGAAACAGGGTGTGTTTACCATTTCAGAATCACTACTCGCTTCATATCTTCCCCTCCGTTGAccatatgctgatatg…	635	44.7244	None	None	None	-	-	-	-
lnc_Td_WEWseq_PGSB_v3_chr7A_Loc096927.3	gcctgagtacacaatcgttgtatataggagtaactattaattacatgtgaagctaattgtatatacaattcaagtcaaagataattctggtaaacacatggtataccccccttgcaaaaaaaagacacatggtatactagtatacactgataaaagaattttacggaaacaacataatggtgtcaaagccaacttcatATGATCATATCGCTTTTGTTAGCACTGCCTTTCTTCATATCAGCATATGGTCAACGGAGGGGAAGATATGAAGCGAGTAGTGATTCTGAAATGGTAAACACACCCTGTTTCACCCCCTGCCTACAAGGCAACAACACCAGTAGAGATCTGAGAAGGACCTCATCTGGAAGCTTCCCCAACCATGTCAATGGCCAACTAATT…	634	42.5868	None	None	None	-	-	-	-
lnc_Td_WEWseq_PGSB_v3_chr7A_Loc096927.1	aggagtaactattaattacatgtgaagctaattgtatatacaattcaagtcaaagataattctggtaaacacatggtataccccccttgcaaaaaaaagacacatggtatactagtatacactgataaaagaattttacggaaacaacataatggtgtcaaagccaacttcatATGATCATATCGCTTTTGTTAGCACTGCCTTTCTTCATATCAGCATATGGTCAACGGAGGGGAAGATATGAAGCGAGTAGTGATTCTGAAATGGTAAACACACCCTGTTTCACCCCCTGCCTACAAGGCAACAACACCAGTAGAGATCTGAGAAGGACCTCATCTGGAAGCTTCCCCAACCATGTCAATGGCCAACTAATTAAAACTAGCAAGACCAATTGGTACC…	695	45.7554	None	None	None	-	-	-	-
lnc_Td_WEWseq_PGSB_v3_chr2B_Loc028596.1	CCATGTTTAGTGAGCTCAAAATACGGGTTAGGAGCGCGAACGGAGGCCAGCCCCTCGCCAACCTCTCCATACGCAGCTACAACCAAACTTGTCGAGTGGACTCAAGCCAAAGATAGGAGCGCGAATGGCAGAGGTGACAAGGTTTCCTTATGCGCAAGTTCCTCATACGTAAGTATAGCATGAaatgatgggatgtaatgaagtgcacttatctctctttgttgtcc	227	48.8987	None	None	None	-	-	-	-
lnc_Td_WEWseq_PGSB_v3_chr7A_Loc097385.1	CCGGGTTTTGACTCCTTCTATCCCCTGTCTTCTTCTTTCTCCCGACGAGGAACAGAAGAGGCGAGGCCGAACGCACGTCGGCGCTGGCCCCAGCGGCTCAAGCCATCTCCGGCCGAGGTAGGGGCACTGGCAGCCTCGGATGAAGGTGCCGCACCCGCCTGGTGCAGCAGCCACGCAAGGGGAAGGGCAGGGTGGCCGTGGCCCGTGGCAACAGGGAGCAGGGGAGGCGGCGGACGATCTTGGGGACGGCGACCACAGCCACTCCGGCAACTAGTTGAGGGGAGTGGGAGGCTTGGTGGGTAGtggggaggctacgcgtggtgctgtaacggagggaggaggcgtggctcaccgaaatttaggtggagccgaccggcggccgtggtggaagagacgagc…	451	66.2971	TREP3274, ctgF_rep_0432, rph7_rep_0119	unknown, Gypsy , unknown	Retrotransposon, Retrotransposon , Retrotransposon	-	-	-	-
lnc_Td_WEWseq_PGSB_v3_chr4B_Loc058064.1	atttttacagcactatgatcaagattaatgattatgagtactcacgatggttatgagcatttcctatacaaggtatactgcaggtctgttgtacaaggtagcagcagcatgataataatattttcccggcccaagtatattatcattggtttgtctattcctcaaaaaaaatattagttcgtcttcattcccatcagggtcttatgcacaggtgaaattttgtatccattgagctgatgcctggattgttacccaactaacggaggaattccatgggatttgtcgtacctgtgtcctttcatcatcgacttcagaccaccccttttcaacttcaaattaatgagtttgtatttttaaagaattttgtatcccttccattttattgatactcagtgcgtt…	841	37.4554	(TATGAT)n	Simple repeat	Simple repeat	-	-	-	-
lnc_Td_WEWseq_PGSB_v3_chr3B_Loc045208.1	aTTATTAATTAATAACATTATCATTAAGAAAGGACTAATCTACCCTTACAACCAATTACTAAAATGTCCTCAAGAAAAAAAAACAGGGATCAATAATGACCATTGGATCAACCATATACTACCCACTATTTACAGGAGTATGATGCACCGTAAAATATCTCTATAAaaaccttaatgtcaaagaattagtacgcacaatgtgttcaagaaaaaaagtacgcacaaaactttctagaaaaaattaagcacaaatcctctcaaccatttggcgcatcttctacgagtccgacttgcatttgacaaagcaaggagcacagcttccgcaagcaacccatccgtcgttgacacttgacagagcgaaacacgcaaccagcagtggctagctaacacgtaaccaca…	418	37.3206	None	None	None	-	-	-	-
lnc_Td_WEWseq_PGSB_v3_chr5B_Loc070341.1	gGGGAGGGGAGCGCCTAGCTTGCGCGAATTTAGGCCGAGGCCAAGGCGGCCATGGCGGACGACGGTGGACAGAGGCGAGGGAGAGGTGCTCCGGTGGTCGAGGAGCCGTGGAGATGGTGACGAAGTGCGGGAGAGGTCGGGAAGGCTCTTATATAGCCGAGGGGAGGCTCGAGAGAACTCAGGTGCTCTCTGGCTCCATGACAAAGGCGACGGCAGAGGGTGCAGGTCATGGACGAGCTCGACTACGGCTAAACGACGACGAAATAGGAGAGGAGCAGAGCACAGGGCGATGCAGAGGCTCACGGGGAAACTCCACGACACGGCGATGCATCAAGACGATGAGGGAACGGACGAGAACATGGGCGGGAACACTCCAGAGCGCGCTATTTGGCATGTCTG…	663	56.1086	ctgE_rep_0028, rph7_rep_0306	unknown, CACTA	Retrotransposon, DNA-transposon	-	-	-	-
lnc_Td_WEWseq_PGSB_v3_chr2A_Loc015964.1	GGGAGAGAAACGGGTGAGACAGAGGGAACAGCGAGGGAGACGAAGGAAAGAAGCAGGGGCGCTGGACAGGGCCTGTTGGTGCTCCGGCAGTGGCACCACCGACGACGACTCAGATCGAGGCTCGGGGCCACTGCTGACGATGGAGGCGAGCTCTATGGCAGAGGGCGCGACGGCGGATCAGCGAGAGGAGACGAACGCGTGAGGAAGGGGTTCGGCTGTAGGAGAGGTGATGCTCGGGCAGAGGAGGCCCTGGGCACGGGCGCGCTGGACCACGGGCGCAAGGAAGCTACAAGCGGCGGCGGCATGCCCATGTACCGGGAAGGAGAGGGATCGAGTGGAGCTCGGTGGTCGGGGACGATGATTGGCCGTGATTTGGTTGGGTGGCGCTGAaattgagga…	451	65.4102	None	None	None	-	-	-	-
lnc_Td_WEWseq_PGSB_v3_chr2B_Loc023607.1	CCCGCGTGCGGCTGCCGGCTCGGGCTCGGCCGTGCTGTTCCACATCGAGTCCTTGACCGTCCTGTTCCACATCCTCGACTACCTCGACCGATGGCAGACGGTTCAGTTTTCAGATGTTCAAATTCCAATCTGTTTATCTACAGGCTGCAGAGACAACAACGCTTCTGTGGTCACAGGCTCAAAATTACCGCCTGTTTTGAAGTTGACTACGTGCTTCAGCCAACATGTGTTTGTTTGTTCTTTCTCTTAACAGATTGCCAAGATAAATTCAAGATGCATGGATGTTGAttgcaaggtcaagaatggctgttttaccagataattagaatgccgttttcaagtgtaatgtttcaaacaatatagttgattgaatggtcaagaatttggctagtactagat…	464	41.8103	None	None	None	-	-	-	-
lnc_Td_WEWseq_PGSB_v3_chr7A_Loc097187.1	aaataaatatagtctgaatggttgcataggacatacaagaattcacttgcgaaaagaattgatggaataggaacactacaacgcaagttatagtggaATGAGGTTTGAATTAAATTTAAATTCAAAGCGGGTCAAAAAGTATTTGAATATGAGTGTTCAACGTATTTTTAGCAAGTATTCGATACAAGTGTTTCATGGGCAAAAGGAATCAATTGGATAGgatacatggtatgcagaatatgattaaatgaaagaacgaaatcaaatttggatttctcaaatttgaaacattcaaaagttgaaaattatggtgctactggatagtcatgatcatcagtaacacatcggaaaaagaatcaattcatttgaatatacggatcacgagatataacaagatga…	535	33.8318	None	None	None	-	-	-	-
lnc_Td_WEWseq_PGSB_v3_chrUn_Loc107187.1	CCCGGTGAAGCTCGCGGCCACCGGCCAGGACGTCCAGGAGCTTCTCCGTCTTCGTCTTCGTCCACTACGAGCGTGGATTCGAGTTGGAGCGCCACCGAGCCATCAATTCACCTGTCTTCCTCCTGGGGCACCGCCACCTTCTTCTTCAAGTCCGTCATCATCCTGTGCTCCAACCCCTCCCTGAGCATGCTCTTGCACACCTACAGGCTCCCGg	214	61.6822	None	None	None	-	-	-	-
lnc_Td_WEWseq_PGSB_v3_chr1A_Loc004284.1	ataagagggcactacaattttcatcttctatacatttttggagactttcaatttcctacctaggtgcatgatgtctatATGAATATTTTTTTGGAAAGTCTTAACCGTCAAGTAGTATGTCAGCGCCTTCGATGTAGAGTTGATTATATTGTCTATTCTACTGCAAGTAGGGAAAGATGAactctagatatccatatccttaggttttaatgtactgctaggccatatagta	232	34.9138	None	None	None	-	-	-	-
lnc_Td_WEWseq_PGSB_v3_chr1A_Loc001060.1	ccTCGCCACTCCATCACCAGCGGCCCAGGCGTCCTCAACCTTGCCTGGCACACGACATGGCCCCGCCACCCCCTCACCGCTGCATGTGTCTGTCCCGGTGCAGCTGCTCAACCCAGGTCAGGGCAGAGATCCGCCAGCACCACTCCGTGCTCATTCTCCTGCCTCCCTGCCGATTGTCCTCCCACACAATCTTCCTGCCATGTTGTACACTCTCCGGCAAGCCTGTGCGGGTGCTCGACGTACGCGTTGCCCCCATCCACACTCGCCAAGCTCCACCCTGGGCACTACCCGTTCCCCGTCGTCGGCGCTCA	311	65.2733	None	None	None	-	-	-	-
lnc_Td_WEWseq_PGSB_v3_chr3B_Loc047106.1	cacgccccagccgccccccgaacctgtggctctgataccaaATGTTGTTGCCGTGGCTATGCCCTAGCTTTACCTCTCTCTCACGCTGCACCTCTCTCTCTTTCTCTGAACTAGATCAACAGAAGAAGGAGGAAGGAGAAGGAAGAACAAGGACACGGCAAGTTTCCAGGCGCACGAACACCTTTTTTCCTGAGCACGAACTCAGCCCGg	210	54.7619	sr2_rep_0132	unknown	Retrotransposon	-	-	-	-
lnc_Td_WEWseq_PGSB_v3_chr7A_Loc091778.1	cGTCGTTCGTGCGGCAAGGCGTGGCGCCGTTCGTGCGGCGAGGCGTATGTCATCTGAAAATCTATGTCTAGCACTTCTTCTATCTCCGTTTGAGCAAGAGAGACAACAAGAGGTTCGTCCGGCGGTCGTGCCGCTGGAGGCTACTCCGCGTTCGTCGCCGGATCAGGTTTGTCCCAACAATTGGTATCAGAGCTTTGTCGATCCGCGGTGAgtccgcggcgagcgtggcggcgcagaggtcatggtggc	249	59.8394	TREP1162	Copia	Retrotransposon	-	-	-	-
lnc_Td_WEWseq_PGSB_v3_chr7A_Loc091461.1	CTTTTGAGCTGTGGCTTATACATAACCTGTGGTGTAAATAAGCACTTGATAAGTTGCAGTGGAAATAAGCCCATGAAATTAAGCCATACAGTTCTTTTGTCCGAGCTTATGTTCCAAATTCTCTGGTGAaaagtctacaatgcccctaaaatgtaatggtatgacccttaactgaagttcttgtatatcacaacagcaacttggacaacttcattcatattctcttccacttgcaaaaatgctagcaggaccaaaccgaacaacaatcaaaatgccaatgcttgaatacaaattgaatgctttcactagcaacattcatccttgtttacagcaagtaaaaaacttgaacatgagcaaaaactaggtgcacataagcattgcacttcctagagatatgtc…	778	49.3573	TREP3286	TIR	DNA-transposon	-	-	-	-
lnc_Td_WEWseq_PGSB_v3_chr3A_Loc035614.5	ccATCTCTCATTCCTCTTACCCTCTTTCGTGGGCGATGCTAACCCTAGCGCCACCGGCGGCCGCCGCCACATCGCCTGCCACCAGCTCCGACCATGAATTCCAGTTTCTCCCACCATCAGCGCTCCTTCCCCAGGAGGTCTCATCCTTGGCTCTCGGATTAATCTCCGCTCCCACTCCGGCCGGGTCCCTCGTGACTCGTGAGACGGCTCCGAGGCTGCATCCACCGCCGTGCATGCCGCCCGCTGGAGGTTCCTCGGGCTCGGGAACGTGGAGGAGCACATGGTTGAGTACAACGGCAAGGGCGGGGTGGAAGGAGACTCCCTGCGCATGGAATGACCCTACTGGTTCATCTGCAACATAActccggccgccagagcctcaagtttggtcttctcttc…	614	56.3518	None	None	None	-	-	-	-
lnc_Td_WEWseq_PGSB_v3_chr6B_Loc090690.1	CTGGTACAACACACACTCGAGGCCAGGCCTTTTGCAGTCCCACGGCAGCGCAACTCCCACGTTACCTCGGCCACGCGCACGACGCGCTCACCATGGTCGCTGGCAACAAACCCGCTAACTACCTCCTGCATGCATGCGCTAACAACCACGCCTAGCAGCCACCAAGTTCGACCTGGCTAGctagcaccggctctcacgcctacccagcgacccgcacgcatgccatgagcacgcacaacgcacgcacacacatgggcatggcttgttgctaatattcacgccccaagccatgaccttgcacatgtcaggctcatcgtcgactcacgccatggccgtcgcaccgcaccgttg	351	61.2536	(CGCA)n	Simple repeat	Simple repeat	-	-	-	-
lnc_Td_WEWseq_PGSB_v3_chr5B_Loc072535.1	ttttactcgtccaagtcatcggacagacaacagcgtgggtcattactattttcttttgaaaacactaacgcccacacATGTGGCAACATTGCAACTTGCCCACACGCCTGAATCACCGTTCAGTTAAGTTTGCAGGAATCTTGACACACCGAGACAGTTTTCGCGTGCCATGTAGGATAAGGCCGGAGTGTGGGCGTTGGAGAGGTCCCCACAACACGCGGTTGTCAGCTGCGCTGTATGGGCGAGTGTGGGCGAACTGCTTTACGCTGACACGACAGTCGTACGTTGTTGGATGAtaactgcagttgcgcgtacatgacaactaggtaaacacacatggcaactatgactcgtttgctagtacgtggcactcaggtaaacatacatagcaactgtgat…	637	44.427	rph7_rep_0059	unknown	DNA-transposon	-	-	-	-
lnc_Td_WEWseq_PGSB_v3_chr6B_Loc089115.1	GGACACCTCCCGATGCTTTGTCGTCGTGCCATGGATGACCACGAAAGCTGCCACTCGGGATCCCCCGCACTCAGGCCCTCCCCTTGCCGCCACGAACTTCTCCCCCTGCCACCGCGACCTTCTTCCCCTTGCACCGCGACCTTCTTCCACCTTACTCGCACCACCCTTCGGCCGCAGGGCAACGCTCCAACCAGCAAAAATGGGTCACCGCCCATCATCTGCGCACCATCCAACACAGATCGACGCCAGAAAACATTGAGATCTCCCTCCTCCCTAAGGCTCTCTACCATCCTGTAGgtattgaccctccctgtcttctctgaaccctcattttgggaggatttgaccttctctgaacatttgtttttgagtttgttctctggaaaactgaacttggaa…	673	49.4799	None	None	None	-	-	-	-
lnc_Td_WEWseq_PGSB_v3_chr5B_Loc075760.1	cttcgcctcgtcaccggtcttgccccacacctcctccagcgcctcgtcgaactccttgtaggcggcctccagttccgcctgacgttggcgtaccgccagcgggcgagtcagatctcacaggcggagcggtaggactcgacagtgtcgcccgctccgccaggtccatgtgcttcattgggacgtcgtcatcctccggtgcctgccggctagctagccggcaacaATGATGGTCAGCTCCTTCTTTTGGTCCGTCGTCAGCATGTCCCATAGAGGTTTAGAGCGGGAGGAAGCCATGATGGGAGTGGTGCAGAGAGAAGAAAGGGATTGGAGGCGGATGCTTGCGGCTATGGCCAGGGAAGCAGTTTATATAGCAATGATGGACGACAGATGGATGGACGG…	513	59.6491	ctgB_rep_0063, ctgF_rep_0053	unknown, CACTA	unknown , DNA-transposon	-	-	-	-
lnc_Td_WEWseq_PGSB_v3_chr2A_Loc019995.4	CGCATATTTAAAAAAAGGACGCGTCTAGCAAGCAATCTTTGCCCACTAGCGCCCCCTGGCAGCCTCCCGTTTTTGGTATGTTTTGGTCCCCCCTCGCTCCAGATTTGGAAAGAAAGGGGTCACCGTCTCCTGCGTCCCTTTGCCTGCCCCACCCACCCTGCAAGACGCAAACATGCTGCACTTCTCATGCTTCTCTCCTCCTGAtcgcaaagagtaggacgagcagcgaaacacttcccctggctccaccccatcacaaggacctgcgccattagaggttaaaaactaaagaaagtagtgatttacaaatctacagccaaaaaatagatcgagagaaggtgtaacttttatctccttgtgtttccccttgtttctctaatctcctgtagggattttgca…	1762	41.9977	None	None	None	-	-	-	-
lnc_Td_WEWseq_PGSB_v3_chr2A_Loc019995.2	tgCCCACTAGCGCCCCCTGGCAGCCTCCCGTTTTTGGTATGTTTTGGTCCCCCCTCGCTCCAGATTTGGAAAGAAAGGGGTCACCGTCTCCTGCGTCCCTTTGCCTGCCCCACCCACCCTGCAAGACGCAAACATGCTGCACTTCTCATGCTTCTCTCCTCCTGATCGCAAAGAGTAGGACGAGCAGCGAAACACTTCCCCTGGCTCCACCCCATCACAAGGACTTTTATCTCCTTGTGTTTCCCCTTGTTTCTCTAATCTCCTGTAGGGATTTTGCACTGCGCCCTTGTTGCAAGAAAAACACAGTAAGGGGGGAAGAAGTGAGCAACTATAGTGGTTTTCGTAAGCAAGAAATAAGCAAATCCTGAcaactactgaatttgtttgtatattcagaga…	1673	43.0962	None	None	None	-	-	-	-
lnc_Td_WEWseq_PGSB_v3_chr2A_Loc019995.3	aatttttaataaaatgtttgtgtattcaaaaattatttttattttaaaaaaatcgcatatttaaaaaaaggacgcgtctagcaagcaatctttgcccactagcgccccctggcagcctcccgtttttggtATGTTTTGGTCCCCCCTCGCTCCAGATTTGGAAAGAAAGGGGTCACCGTCTCCTGCGTCCCTTTGCCTGCCCCACCCACCCTGCAAGACGCAAACATGCTGCACTTCTCATGCTTCTCTCCTCCTGATCGCAAAGAGTAGGACGAGCAGCGAAACACTTCCCCTGGCTCCACCCCATCACAAGGACTTTTATCTCCTTGTGTTTCCCCTTGTTTCTCTAATCTCCTGTAGGGATTTTGCACTGCGCCCTTGTTGCAAGAAAAACACAGT…	2005	41.1471	None	None	None	-	-	-	-
lnc_Td_WEWseq_PGSB_v3_chr7B_Loc104520.13	aaaaaaagtataagcaaataacatacaatagtaggcaagacacacataaaactacaacaagcccatgccgtttggcaagcagatcatgatccatatacaaggttccttagtttttatttactcccacatcatcaaaaaatgacacaacttacttacacataatcaagagcagacaagtggaactccaagtgaggcaaatcataccagcatcaaggcaactagcacgggtatccaggcaactaataataaactttttgtttttattatagtgaacacaggggaaactaataaacaacaataaataaaaatgagtgtggttaggttcttatgttttcagacttcaattttaaacatgtccccctctcatttggaccattgttttccaaacaggggcaacaa…	2013	39.0462	None	None	None	-	-	-	-
lnc_Td_WEWseq_PGSB_v3_chr5B_Loc076541.1	TTTTTTGCTTCCACGAGAAGTGTTCTTTTGCTGATATTATTACCAATATTTGACACTAGGTTATTCATAGTATTACTATACCATCCCTATTCATTGCGCGTTGGTTATTTGTTAGGCACAAATTTGCTTCCGTGAgaagcacagttgtccttcttgggaaagggaaaaaatcttaatatttttgcataaatattttgtttgcttcaatgagaaacatagatttgcttcctgttgtgcttctc	242	34.2975	ctgE_rep_0104	unknown	unknown	-	-	-	-
lnc_Td_WEWseq_PGSB_v3_chr7B_Loc099723.1	ATAAGATATATGTGCAGGGGGGTAGGAAGAGGGGGTGGAGCTCACCACGTCACGGGGGGAGGAGGAGGGAGGAGCCATGAAGGCTCGTGCCTCGTCCACCTGCAGCAGCAACAACAACAACTCCACCACCTCTTCCAGATCGGAGCAACTGCACACAAAACAAACCAAGGAATCACAAGGAGGGGAGATAAAGAAACCGGCCAGACAAGGGGTTCAGGGATCATGTGCACGCACCATAGTTGGAGATCCGTGGATGAGCTCGCCGGAGATGGCCTACAGCTAACGCGTCCTTGGAGAGCTACGGATTCGGGTGTCTCCTTCCATGGCTGCTGTCGGGCCGGACCGGACCTCCATGGCCGACCTCGAGGACGGTCGCAGACCTGTGGATCTGGGCGCTGC…	471	58.1741	None	None	None	-	-	-	-
lnc_Td_WEWseq_PGSB_v3_chr6A_Loc079444.1	gaAAAAACGAAATGCATAGCCATCCCGTACCCTCCCGCTTCATTCTTACCCGTCTGGGCCTAAGTATTAGCTTGGGCTGCTATCGGATCAATATACCAGCCCTGCCTCTTGAACTCCTGCTATATCCCAATATCTCGCCTTGTCCTCAACAAGCATGGCGCATGCAGCACACTCCACATCAACAACGCAACATACCGTAAttatgtgagcttttcatctggatttcttatttttgagaacatagaatgatctttaatatattgattgattttctttcagaataattttattagctaattcattgtagtctgttgcattcaatcggatttaagcaccaatttgcatttgttcagttaacacttgagagaggagctaaattgacttggcagttggcagtga…	563	36.9449	None	None	None	-	-	-	-
lnc_Td_WEWseq_PGSB_v3_chr3A_Loc032840.1	ctcagccaaaattatcaatagtatattagtcaaaaaatgtcatcattaaggcattgttaggctaccatgggtattctatatgttcaaaactaaaaaaaattgacgggagttagttaggtctcacattacagaattgtcacacataacttcggtctcacaatccataaatctcacacatcattatcacacattacaaagctaaaggctcaggatccataagtctcacacaagagctcaatcgaatgccatatttcaagcacaacattgagcaggcctatacaagatattaaaaagaacaaaggaaggaaaagacactcttgtaaccaatccttgtagtctttgaattctgagaggttgaacttcaactgggaggtgattgctgaaacagatcttgctaac…	574	37.2822	None	None	None	-	-	-	-
lnc_Td_WEWseq_PGSB_v3_chr3A_Loc032840.2	ctcacacatcattatcacacattacaaagctaaaggctcaggatccataagtctcacacaagagctcaatcgaatgccatatttcaagcacaacattgagcaggcctatacaagatattaaaaagaacaaaggaaggaaaagacactcttgtaaccaatccttgtagtctttgaattctgagaggttgaacttcaactgggaggtgattgctgaaacagatcttgctaacggaagggcaagcgaagcacaataggtatagtgtttcctcacatcgggttacctcattatcttcttcaagcagtatatcaatgctgggaacctctctgtagccataaaaatatcacctccactccagaatcacatactcagcgaagaatggagctcgcccctgcgactta…	747	40.5622	None	None	None	-	-	-	-
lnc_Td_WEWseq_PGSB_v3_chr4A_Loc048846.1	tGAACTTCAAAGATCTTGCATGATGACCCCATATTGGCATACCATTCACTCTGCAGGCATGTCTCAGCTAGAAGCAATCATACTACAAGTTCATATAAACAAAAATAAGGCCACCGGACTACTCTTTGAAAATTTCAGTACATGAcatgtactagttaatggaccagctgcaataagctgaacatactgtcatgaataaccaagtttatagcaacctcaggttttattgacgcatactactttttcacaattgtagaaaggctagttttagattctggggaccgtagtctgtcaagaacaaaccgcccaaccaaacttgcactagaaggatctactactgacataaccctaattactgaaaagtggaaaaagtaaatgacaaaattcttctctgcttta…	702	34.0456	None	None	None	-	-	-	-
lnc_Td_WEWseq_PGSB_v3_chr2B_Loc023252.1	atGCACGACACTCCGTCCTCCCGATTCCCCATTGTCTCCCACCGCCGCCAACCATATCTTCGCCTCTGTCCTCCCATAGCTTGCCGCCGGGCCTTCCTCTCCCCTCCTCGCGGCTCCACAGCTGCCAGATCTGCCGCTCTCTGACCCCTCCATCCTCAAGGTCGACTGGATCCGCCCCTCCCGCTATCCGAAGCTCGCCGCGATCCCTAGCCCGTGGCTAGggtttcggcttcggcgctacatccatcgacgacgcgtcttaggcggctcctctccatcacccaccgtgccccctggcgcccgttgcgcctcctggatggcgcccgttgcgcctcctggatggcgcccccatagc	355	66.7606	None	None	None	-	-	-	-
lnc_Td_WEWseq_PGSB_v3_chr1A_Loc004379.1	ttacataaaggagtagtacaattaatagattaagaatacaatatgggagcacaattcattttttatatcggtattttcctacccagataacaaaacaaaatttgcctaattttgcatcacgtatgtctcatgttgtccatgcatggctgttgcacagtggatcaatcatgccagattgatctagatcgccATGTCACATTGTCGAAATCCACTGCGTTGTGTAGGTGTACTCGTGTCAAGGAAAAAGCAAGCCGCTATGCATGCCTTGCACGGAGAAGCGGCGACGGCGGGCGAAACACAGCTTGCATGTAGTCCAAATTCCGATTCAGATTACCTAGCATCTCCTCCGGGAAGAGCTGGCTGCCGGTGGCATCTCGCCTCCGTCGCCGCCGAACCCTG…	483	47.412	None	None	None	-	-	-	-
lnc_Td_WEWseq_PGSB_v3_chr5B_Loc071535.1	tctttcggtcttgtggtgcatgcacggcgtattaatggctgcgcgtggttatcttagttgagtcagtctagtcatgttagtttcaggatcatgtataacgaccatggtgttcttttagcgtacaaccattgtgctcgttagctgcggattgtgtttcggttagttattactagcaaaaagacccgtgcgttgtaacgaaaaagaaaatatcacactctaaatttataaaaATGGTCTGTAATAAGAGAATTTGTAGTTACGGCCCAAATAAAGACGGGCTTAGCCTACAAAAGCGCAGTTCAAGATTCCACGTGTATTCTATTTTAACACGGc	333	40.5405	TREP1583, TREP1578	unknown, unknown	unknown , unknown	-	-	-	-
lnc_Td_WEWseq_PGSB_v3_chr4A_Loc053380.1	cGCGCCGCTGCACTGCTGCTGCTTCTCTGCCCGCTGCTGCTCCTCTGCTACAGTAACGTTCAGTTACTGTAGCAGTAGCCCGCTTTGCATCTATTATGCTGACTGGCCCTCTAAACAACCTCAAAACAGCAACTAGatcaagcctaacatagttaaaataaatatgtgcgggtagtacacttgacaatgctcaaatgtttccattggaccaaatccttttagtgcatagattaaattcgatgaaaatcacaaaatgctatctttagttagcagaaaacagagctatgtgtgggtgagtgtgttctgcatagtgtgcgtacagttggccatgaccgtgtgctcctgtgtgtgtatgtgtgcatcat	365	44.6575	(GCT)n	Simple repeat	Simple repeat	-	-	-	-
lnc_Td_WEWseq_PGSB_v3_chr6B_Loc085750.1	gTGGGCGGCAGGGATCCAGTTGTCGGCTGCGTCGGCGAGGATGTCCAGGCGATGCGGAAGGTCGAGGGCGTCCGATTTTCTATGGATGGTGAGGCGAGGGGACGTCGGAGTCGATCGTAGTGTCGAAGTGAACTCCGTGAACTCTGGCGGTGGTGGGAGCTCGAGGCGGTGGCTCCGGTGCTTCCTGGACGTCTATAATGTGTCAAAGAGATTTTTGGGGTTGGGCTAGgtcgatagcagaggttaggggggctagggatgctcaccgatggcgagtttcgacggtgaacggaggtggctggggcgagatcggaacagagatggcggcggacgtgggaggtttttgcgagggtttctaaaggtggtcgcgggaggacgggtaggggtacttataggacg…	526	60.6464	None	None	None	-	-	-	-
lnc_Td_WEWseq_PGSB_v3_chr1B_Loc008017.1	ctGGCATGGTTCATAGCTGCGGCGGCGCTCCGTGGGTAGGTGCCAGACCCGATCTAGGTTCGCCACAAGACCGCAACCATATCTGGTCGCCCGGGGGGCGGCGTGGGTCCCTTGCAGTGGGCGTGTGCAGATGCTACGTGTTGATCGAGACAAGGATGGCTAAGGCGCACCATTGCAGTGGCTCCCCCGGTTGGCGGGTGTCCGACTCGGGCGTGCATTTTGTTTGGTTTTTCGGCCCGTTCTGGTGTGCTGACGGCCGGAGGCCCGACGGAGCTCGGCCAACAGCTAGTTCCCAAGTGGATTGCGTGGGGCTTCTTCACGGATTGGTAGTATGCAGTGGTGCCAGTTTTGTATGGCCCTTTCTGGGTGCATCCGGATTCCATTGGTGGCGCTCCGGCC…	1136	55.1056	None	None	None	-	-	-	-
lnc_Td_WEWseq_PGSB_v3_chr1A_Loc004422.1	ctccctaaccactccagcgacccggagaagctctccctgacccccaccatcgccatggccgccgcctcgggtcctgctcgattctgATGATGTCGCGCCCCTACCTCTGTTCTTCCACCACCAGGAGACTCCTCGTAGTCCTGCACCCCTCCTCCACTCCTCAGTTCGGCGCCGGAGTGCTCGTGGCCGCGAGTCCTTTAGTCAGGACGCCGCCAAGAGTTCTCTGTCCCCGCGCGCCGCCCACATCCCATCCACTCCCAGGTGCTGCTAAGGCGTCATGTGGATGCAGTGCTCCTCCCTGAgcccgtcagcgtttcccctgggctggaggtggccggagccaccaagcttgtcgctggtgccacgctccttctctctctcgatcggaacagaggaaga…	642	59.5016	ctgE_rep_0028	unknown	Retrotransposon	-	-	-	-
lnc_Td_WEWseq_PGSB_v3_chr4B_Loc059712.1	CATCATCAAAAATCATACAAGAGGGACCACAAAACTAGCACCGCCTGCATGCGGCCCAAAATGATGTACGTTGGAAGGGGTGATGTGTGTTTTCAATATCGAATAATGTACAATTTAGATGTGGCGCATGCCTCTCGATACAGATAAcaaccatgaaagccaggtaactaaggatgagatacacagggtacagtgtcggtcgaacccaccaatctgagcgtgtaggagggaatcctgacaactcatgagctcgaactttggttgaatgacatgtgacggttaccgaccctaacacaaactaggaggaat	309	45.6311	None	None	None	-	-	-	-
lnc_Td_WEWseq_PGSB_v3_chr4B_Loc056497.1	ctgtcttctgaccctctctgacgtttttttgttgcaaagactcgaatgacgctcaacggagatgggtgtactggcttaaccatactgtccagtttttaATGGCTATATTTGGTTGTTATACCGATAATTTATGCCTTGTTTATTTTAGTCATTCACAATGTGATGTTCATTTTGTGCAAGTCAGAATTGTGCCGCTCGATTGCATCAATACCAGTTTGAACATCTATATTTGGTTCCAGTTATGCCTGCTGTAGttaacacatgccctttatttcaattttacacatttatctagtgtgatgtttaagcatgacctacgttctattcatttttttgactgtgcactgtagggaaaacccccacaacatatcattttattccaccccataaagttacaat…	728	36.8132	ctgI_rep_0002, ctgG_rep_0144, ctgH_rep_00165, TREP256	CACTA , CACTA , CACTA , SINE	DNA-transposon , DNA-transposon , DNA-transposon , Retrotransposon	-	-	-	-
lnc_Td_WEWseq_PGSB_v3_chr3A_Loc031550.1	aacaagtacagagtaaactgggactttgttgtagctacagaaactgaaacaacacacacatcATGGAATTTCATATCATAGCCAACAAATATTTTACCGGAACACAGGGTGTTCTTCTCCGTATTTTAGAAACATGCAAACAAAGGTTTCAGTACAAACAAACAAGTGGAGTAGACAAATTTCAGAACAGAATGTGTTCGCACCGTTTGGTTTATGTGCTTGGTTTATTTAAACAGAAGTTTCTGTACAAATAGacaagtggag	264	36.3636	ctgF_rep_0304	CACTA	DNA-transposon	-	-	-	-
lnc_Td_WEWseq_PGSB_v3_chr3A_Loc032799.1	ccCCGACACGCCTCCCAGGAAACCCTAGCTCTCATCCCCTCCTTCTTGCGCCGTTCTCTCGCGGACAACACACACACGCACTGCCGACGCCATGGTCGATCTCGTCCTCCTGGCCACCATGCTCCCCGACGCTTGGGAGGATGACCAGGAGCTTCACCGCCGTCATCTGCTTCGTCTACGTACGGCGTATCGAGCGGGGCGTCCTCGTAAGCTCGTCACAACCGTCTTCTTCCCCGCCACGGTCAACGACCGCCGTCGTCGCTCCGGCCGCACCAGAGCCTCCCCGAGCTCTGTCAAGTCCGGTCGTCCTCTGCGCTCCTAAGCCGCCGAAGGCCATCGTGTGCc	345	65.2174	None	None	None	-	-	-	-
lnc_Td_WEWseq_PGSB_v3_chr1B_Loc008016.1	tcAGAGCATCGAGCTCAGCCTCTCCAGAAGAAGATATTGCCAATAACTTGAACTTCGGGAACTACATACGCTGTCTTCATTTCCCTACTCTTTACCTTCTAGTTCATGCTTTGTGCTTGTTTATATACTGGTTGGTACTTGCCTTCTGCTCTAGATAAatctcaatctttcgctagttgtaatttttagttttcccttcagcagactagaactaagtgagatgaaattacagaagaagtttttacttcttgcactatcataaccaaatagtggctaattgcttttccaacatacggattctcaaacaaatgttcagtagttcaaccaataaacaacccaaatccagtaggtacatacaagacatgtacaacaccacaatataattgttgtttt	393	36.6412	None	None	None	-	-	-	-
lnc_Td_WEWseq_PGSB_v3_chr5A_Loc063620.1	ggctaatgtttgacacaaaataaaaagaggatcaataaatcaaaatgacgacagtagtttattaaaggtagggaggtaatttccgtagtgtggtctactacgcggtactatgtcagttcgcttagcttaaaacctctcctaatgcattgatgctaaagtggggtgctaaatacattaaaatgcttagcaattaATGTCTCCAATGCATCGGGGCTTAGATTTTGTAGTTAAGCCTCCTTTATTTAGGCCCCTCCTAATGCTTCAATTTGTACAGGTGGTAAGGTTGCCAACTAAGCAAAAAATATGAtgtggcatactaattaagaagagagagagtaatatggtgatcccaggaagaaatgttgctaagcatgtgtatctaggtggaagcacaattct…	819	40.7814	ctgD_rep_0037, ctgB_rep_0167, ctgD_rep_0052, ctgF_rep_0212	Mariner , CACTA , CACTA , CACTA	DNA-transposon , DNA-transposon , DNA-transposon , DNA-transposon	-	-	-	-
lnc_Td_WEWseq_PGSB_v3_chr4A_Loc048134.1	gCACGATTCATATAAGATATTCTCCTTACCTGAGAAGAATGCATTTCTTTTCCGGCTTTCTTACATGCTCTCTGGTCATTACATTTGTGTGCTTCTATTACTATTAGCAAAAGTGGAATTCAGATAAtatttctttgcatcacaacagatgtctataatgaatgcttgcaatggaggtttccctttgatcctaagtcagtcgatgtagatacttcaatttgtttaaacctgtgagatacactgtcattcttcaat	255	35.2941	None	None	None	-	-	-	-
lnc_Td_WEWseq_PGSB_v3_chr1A_Loc004449.1	CGTCGCCGTCGCACCGTCGGTTCCACCATGGCCACCGGCGTCCCCCTGCGTCCCCGGGTTGTCCACCTGCCGCGTCTGCTACGACCTCATCTTCTGCACCAAGCAGTCGGAGCTAGGGAGTTCTACGTCGACCAGATCGACTACGTCGTCCACCTCGGGCTCCGGCGCACGCCACCATCGTTCTGCACTACTTCGGCCCGCATATGCTTCCCCGAGCTCACGTTGACCTCACTGTGA	237	64.557	None	None	None	-	-	-	-
lnc_Td_WEWseq_PGSB_v3_chr2A_Loc015419.1	gtCGGTTCCACCATGGCCACCGGTGTCCCCCTACGTCCCCGGGTTGTCCAAGGGCCGCGTCTGCTACGACATCATCTTCTGCACCAAGCAGTCGGAGCCAGGGAGTTCTACGTCGACCAGATCGACTACGTCATCCACCTCGGGCTCCGGCGCACGCCACCATCGATCTGCACTACTTCGGCCTGCATACGCTTCCTCGAGCTCACGTTGACCTCACTGTGAGCCCCGCCCGCACCTCCGCATCCTTTTGTGCTCGAGCCCAAGCTTATGCGTGCCGACCATCGTCGCCTGTAGTCTCGCCG	302	62.9139	None	None	None	-	-	-	-
lnc_Td_WEWseq_PGSB_v3_chr1A_Loc001238.1	ataagatccaattaaagttgtacgttcaattcttaatcatgatgcgtgaactcaaattcaggggggcatttgacatgcataggctaagtacaatgctcaactattaagtttgttaattgattgggaattagaaatgcgtgaagcgtttgatttgcctcggcgaaagattgtgtaacctcccaaaattgatatattgggaattaggggccaaactgtaatcaagcttgtttcgaacatgagaatggtgttacgttctaattcaatcaaacaaggttgttggcttcgcaaggatacgatttgttgactggtgtgggaataagaagttcctctacactttctttgttcacattctacttaagtattgaacacaaaactttctgcgtcaaactagcaaagccc…	648	40.2778	None	None	None	-	-	-	-
lnc_Td_WEWseq_PGSB_v3_chr1A_Loc001241.1	aTCTTATATACCTAGGAGACTAATGTTGTTCTCCCCGTGCAAATATTATGTTCTTCCCCAATGGCTCTCGCAGCTTCCGCCGAATCTGTTGTTGTACTTCGCCGTTCCAACATCCTCGATCTCGCTCAAAATGAAAATCCCCGGATCTCCCTATGCTATCCTGTGTGTGATGTTGTCCCCTCTACAGCCCCATACTCCATGTGTGTGTTTTCCTGAAGAATCAGTTGATTGGAGTTCTTGGCATAAAAGCATGAGTATATTGTTTGCTTGAgtacaatatcataaagaaaaggtattctagtcagccattcagtcgacacaccacaacctgaagtagcataagaaatttcaagatgaattgcagttgagggcagagcaaccactcggcaccatattgaa…	1049	36.4156	None	None	None	-	-	-	-
lnc_Td_WEWseq_PGSB_v3_chr1A_Loc004455.1	gGGGATTTTGCCACTTGCCCTTCTGGATCATGTGCCTTCTGATTCCCCTCTCTTTTCACCTTCTCTGATCTCCATCAAATCTTGCAGCAGAAACGGATGCGCAACGAGCCCTCCCGGATCATCCGAGTTATTCTCCCAACGAGACCCCTCAGCTCCTCTCCCTTGGGCTTCATCCCATAAATCCTTCGTCTTCTTTCCATTCAACGGCGCACCGCGTACTACTCCATCCAGGTACGCCACCAATCTTCACCATCTTACAGTTTTTACCGCTGCGTGTTCTGGCTAActattggcatacaaggaggccatagatttgctagaatttacttcccatccagccttcgccatgtttgttatgaagaagcttggttggagactccatcaccatgggtgtctatg…	720	45.5556	None	None	None	-	-	-	-
lnc_Td_WEWseq_PGSB_v3_chr2A_Loc022266.1	aaccactgtcaagttctgaaaaccagtcaacttcactgtcaaagcaaagcaaattgatctctccaagtacagtaccctgctaactactctgctgactacatcatcaactagctactctgctaactactctgtcaactagctactttgttaactacaaatcaaccgcaactaaatcacaattaagagagcaccaattaacagtgccaaaaagcctaaccctaaccctagaatcgatctacaggaagagggaagaggggagagggaagaggaaactcactagacgccgcc	288	43.4028	None	None	None	-	-	-	-
lnc_Td_WEWseq_PGSB_v3_chr2A_Loc019159.1	CCTCGGTATGGGTTTATTAGGCCCCTTGTATTTGAAATTACAGTTTTGTTTCAAATATCAACAATTTTGGTAGCTTCTACAACTTGGTACTTTTTTGCGAAAATGGTTGTTCACAAAAAGTACAAGCATCCCAAACATAATAAAAGTTACATCGAGGTCCTTGGTCCACCGAACAACCACTATTGCAACCAGAACAAGTCGTTGATGCACTAAtaccgtcgcttccataccggagcctctctgggaagtcttcgtgcatgtgcctttaaggaccaatgccctagagttgtagtcatcgttgttgaacccttaaatcgatctgaagaacctcacaccaaatcttgccatctcatacgcactacaagaaatcctaacctcaccaacccgaggagctggcaa…	747	47.1218	ctgD_rep_0106	CACTA	DNA-transposon	-	-	-	-
lnc_Td_WEWseq_PGSB_v3_chr1A_Loc004462.1	ctggggaagggtccgaccactttggagtagttcatttctacaactttgtactaaaggagcataaaaatatggatcggagggagtagtcaaaataatatattggagaccaagaaaagagcagcataattttcaaaagagccaagtaagcaatacataattatcacaaagttaacagcctggtctaaagatcatttcacttatcatttaggtgtagtccaaacacatagtttagtcagttaaaacattttatttagctgattatgtccaagtgcaatttttttaaattcttttaagctcacaaaaaacccatagaagattttgcctcaaaggtgttacattcagttatcaacaaataggaaggtaactcgtatgttatgtacttttaatttgcagcatcta…	606	34.1584	ctgH_rep_0246	unknown	DNA-transposon	-	-	-	-
lnc_Td_WEWseq_PGSB_v3_chr6A_Loc078725.1	cCTTTCTCATTTGGATAAGGCAGAGAGAGTGAGAGCTCGAGCGGCGGCGGAGGGCGAGGCGATTCCCCGTGTTCATGGCGATTTGGAGTTCATCCGCCCTAGGATTTTGACGGCATCCTCTTCGTTCTCGTCGCCGCGGCTGCGCTGGTTTGTTGCCCTGTCTTCTCGCGCTTTTGTGCTTGCTTTTCGTGGCCATGTAGTTCCAGATCTAGGTGATTTTTGGGTTCGCGGATCCGCGGGATGTGTATGTTTCTGGCGCGGTGTTCTCCATGCCCGTGATGTGTGTGTGTTTTGTGCGCACGTGAATTTCTGGTAGgagccttcagtgtgccacacgtagtctccatgcccgaggtgtgtgtgtgttcctgcagatgtggaggagcgcccgccttaggg…	623	51.0433	None	None	None	-	-	-	-
lnc_Td_WEWseq_PGSB_v3_chr2B_Loc026413.7	ctgttcatgcgagaggtggggagagtagtgcgatgtttttttgctgacctgtgaatcctgacgctgattcccctctgATGATCTTCCTTGATGCTCGTCAGGTGAGATCTGTCAAGTGGTTTGCGGGAGGGGTTTGGCCCTATTTCGTGCGTTCCAAGTTGGTCACCTGCTGTGTGGGCCTGGAGATCGACAGAGGATGGGGTAGGACCCTGATTTTTCTGGAGTGGGTTATTGTCGAGGGTTACCGGGTCAAATTTTTTCCCCGACCCGTTTTGGTGTTGTTTTTCCGCTGTCGGATGTTTTTTGTGGCTGTACAGCTGTCATCTGTTTATTGGTCTAGTTTTTTGAATGTTTTTGAATTGGAAAACATTCAAGCGTCAAATAGACACTCCCAAAAAT…	478	47.0711	None	None	None	-	-	-	-
lnc_Td_WEWseq_PGSB_v3_chr7B_Loc100179.1	tCTTCAACACCTACAAACAATGCCTACTCTCTCACAAAACATTGTAAACCACCAAAACCGACATCGACACATTTCACTCGCTATCTCTCGAAGGATCAAGTTCTTGAATTCTAGTGCCGTTTTCACTTGGTTCATCCTATTAAACAATCTAGCATTGTGTTGCTTCTAAagtgctcaggctaccgcaatagttaacgtgtcaaagcctagcttatccgctccgctctctggaagtttttcctctcatgcagccaccagtcgaggaggttggcgtgttgattcggtctctgcacgttcctttgacctgattacaaagattttgtaatctggcgagttacactcactcttttgcggaaaatattttcttaaaaaattatcatattttatggcaaaacactt…	544	39.8897	ctgF_rep_0183, TREP702	SINE, Copia	Retrotransposon , Retrotransposon	-	-	-	-
lnc_Td_WEWseq_PGSB_v3_chr2A_Loc021005.1	GGCGGCGGGCGGCCTTCTCCAAGCAAGCGGCCATGCGAGTTGTTGGCCGCACGGCGACCAGCAGCAATCTGCGGCTACCAGTTGAGTCAAGCTCCGTCCAGCCATAACTGAccggatggattctttgatttagcactccagtccgtcatgtttgttgtgaatttgtttgttgcaaggtagagtaccaacaataggtcaacttcatctctctaacgtgtgttagactgtacagtacatttttg	242	50.8264	None	None	None	-	-	-	-
lnc_Td_WEWseq_PGSB_v3_chr4B_Loc061530.1	ttacatgttggaataccttgcaaagtgggaaggttgatgggtcccagtgatcacaggtgcaatggttgtggagctctgtagaatatacacatgggattagttgatgaatgaagatttcaacaggcgggcttcagcacgatgatttttagagtcagctgtcaaatccgcgaacaagaagtacaagtgatcgcgtgatttttcacacacatgcctaccttacattctgtggctgaggaatgtaaggtatcgctttgttctttgaaactatgtccgtgtgctatgttatgactgcatccatatttgctgtagtatatatagttgtggcgtgtatgtggcgttgaatatttgtaatataagtgtggtcctgaacctatttaggtgtgacaagactactatatg…	431	40.6032	None	None	None	-	-	-	-
lnc_Td_WEWseq_PGSB_v3_chr7B_Loc099407.1	caACCAACACATCACGGCAATTAGGACATGTACTTTCATTCTCTTTTCTAAAATCCGGATGCCAACTATCATTTCAAACCGACGACAACAGCGAACATAATATGATGGTAACTAACAACACTATACTGTGGCAGCTGACGGCAAAAATAGGTGGCAACTAAcatcagaaacatgtggcaattattttcctccctctctatgcaccacccaaatccctccttttcttttcccctgattttagtgattcatacgcattcttatgcatcaactactcgcaccaacacaacccagaaacttagctcaactctaggatagaatatggcagatctggtgtaatttggtgggcatatttgaatacacacaaatccatgatgtgtttgtcatgacagggtggatcta…	669	47.5336	None	None	None	-	-	-	-
lnc_Td_WEWseq_PGSB_v3_chr4B_Loc056780.1	gCCTTTCAGAGCTTCTCTGCTCCTATTGAAGCTACTCATGTTCCAAATCCTGTTGTTGCTGGTCCACTTGCAGCTTCGTCTGCCGCATTGTGCTCACACTGATGCAACAACCAGCACAGTTCCTCAGAGGGCTTTGAAGCGTGCTCGAGTACTCAAATGAtagagaatttttagtttctcttcatcaaaagcatgataggcatcacgattggatgaaacactagatgcaaagtcttcttgttgatgtcaatcgtatccgcaacctctccagcaagaattcttttgttgc	289	44.6367	ctgF_rep_0359	Copia	Retrotransposon	-	-	-	-
lnc_Td_WEWseq_PGSB_v3_chr7B_Loc102556.1	aacaggaggtcagatctgatgaagggaaggggaggtggccccgacacgggtcctggcatttggctgaatcgagtccatggggacaagcaggtgagctgctgttgttgctgattgaggcgaagtaggtgcacggttcagacgaagcgaaggcagcagcggcggggcttggggctggcgacggagattctggcaaggacggagttctccggtgaggtagcgatggacttcgcttgcaggggcgaggtgcgggcgtagcagaggaggcgagATGGCAGGGTCGAGCAGCGCAGACGAGTGGGGCGGATGGGGCAGAAAGAGAGGAGCCAGGGGGCCGGCGATGCTGATGGCCTCGCAGGCAATGGCGGGCGACGGGCGCTATAGGAGGAGGGCGATCTCAGG…	589	65.365	(AGGTGGCG)n	Simple repeat	Simple repeat	-	-	-	-
lnc_Td_WEWseq_PGSB_v3_chr6B_Loc091322.1	tgccgcttcagtccgccagccgacaggctagaaggagaagccacccaatgtccaatccatccactactgcatccatctacaaattaccaagatgaacaagtATGTTGGCATATTTGAATTGTGGGACATATCTTCAAACTAAGGCAAGGAAAACAATTTCTACGTCCACATTTGTTGTTTGTTCTATTATATTGCTTTGGCCAATTTTTTTTTTGCTAGTATTATTGATGTATGGTCATCGAGTCATTGATATTGTCACAATATATATAATTGTGGCATCGATGTATGGTTATCGAGTCATACCTATTATATTGTTGTTAGAGATATTGCCACAATAAtattttgctactattataaacgtatggtcatcgagtcactgacgttaccatcttactacat…	432	35.8796	None	None	None	-	-	-	-
lnc_Td_WEWseq_PGSB_v3_chr2B_Loc025760.1	tccactgctagaagccactgatctgccacggattgattgctactttgttgatttgttcttgtataaattataattgtttgtacaattgtccatcagttcataccactgattgctactttgtttgtccattcagtccatgccacattgcaactgccacttatttctactttgtttgtgtgatgtaagatgaagaagtatgttggcatatttgaattgtgggacatatcttcaaactaaggcaaggaaaacaatttctacgtccacatttgttgtttgttctattatgttgctttggccaattattattttttgctagtattattgATGTATGGTCATCGAGTCATTGATATTTTCACAATGTTATTTTCTGGCATCGATGTATGGTCATCGAGTCATACC…	801	38.9513	None	None	None	-	-	-	-
lnc_Td_WEWseq_PGSB_v3_chr1B_Loc008105.1	cGGGGCCGCTCATGTCGCCGAGGAGGGAGAGGCGGAGGAGGAGGCGGGAGAAGGACGGGGCGATCTGGAGGGAGGAGAGGAGCGGGGAGAGCGGCGGCGGAGCAGATGGGTTTGGGGTCGGGGGAGATTGGGAGAGGGCGTAACCGGCCTTTGCCGTGGGCAGCTCAAGGCCCTTTTGGTGTACTACAATTTTAGAGGCGGTGCGTGCGTGACTACGTTTTTTCTAAGAAACACACGCGTCTTTACTAAGGCAAAGCACCCATACACGCTGATATGTGATTGGGATCGCCGAACACGTATTTTCTGAaaacctatctcgtggcgcatccaaggaggctagggtttcgagggacctcgcaggcgcccgctcgatcttcatcggggcgagctcgtgcatct…	470	58.7234	(GAG)n	Simple repeat	Simple repeat	-	-	-	-
lnc_Td_WEWseq_PGSB_v3_chr1B_Loc008160.1	ctgatactaaactgggaaacagctgagcggtggcgaccttatagcttctgacagaagttcctttctcaaATGAACTACCTGAAATCTACCTTCGCCCCTAAGATTAATACATGGAGGTACCATGTACGTAACAATTTGGTATGCTATCTTTCCAGCCGCATATGTACCCAAAACCCTCCGCCACACCACGCTATAAGTTAAaacgctttcgcgttttcttcactgtcaagttcaagaaaagttgacagatattttcttcttctcagctgctgcacatgtgataagtagcttttttttagaagaatgtgacaagtagctagcacccaagatacggcagccacgcaaagccgcacatgcgcaacagaacaacaaacgctccctcggcccttgtcaccttcc…	459	47.2767	None	None	None	-	-	-	-
lnc_Td_WEWseq_PGSB_v3_chr1A_Loc004544.1	cgCGCTCGCAGCCGGAGCGGACGCATCGTTGTCAGAGGTGTCAGGGGTGGCTAGGGGATTGGTGTCCATGGCAGCGGAAGGAGAGGACAGATCGGGCGCAAACGGGTTGGTTGCGGCAGCGTCTGATACCATGTTTTAGGGAAAGAGATCGAACACGCCGATTCCATTCATCTGAGGGGTTACATATACAGGGGAGCAGCGGGCAC	206	59.2233	None	None	None	-	-	-	-
lnc_Td_WEWseq_PGSB_v3_chr3A_Loc038288.1	acgcactcgtatgcgcagccgtatggccttccagggtcgccctctaatccaccacttacaaatactatgaaggggccaacgccaaaaacaacacataacatcactgaaagctccgtcttcgtcatacacagcaaccctagtcaccgctatttcccatctacatctccatagcctccatcatgtccaccaccgtagtactcagccaactacccatactttgtaatcgtgtatcacatccagcatctactgtaagacatattatcaatcaaacaatcttcatgatgtgttcttcaatgatttgtccttgtgatatgatcttcatgtgtgagtagtttcgtaagattatgggttgaggcatagccctacaacccggtgtattttttggaggggattgatgga…	1293	45.8623	TREP1171	Mutator	DNA-transposon	-	-	-	-
lnc_Td_WEWseq_PGSB_v3_chr2B_Loc031408.1	taggccatggttcattttctgatgttcatattctttgatgcagtagtagttcgattataaaaggaagcgacagtcaagaaaaaaactggagaatggggaggacaagaatccagcaagggagaagggaaaaagaaagccggtgatcaagttaacttctgctccattgcgccggggatcgacgaggtgcaggacccctgatggggatttactggtggagtgacctctctacaactagctcaatttcgtgtataagttagcttagtttccaggagcagtttgctttactgatagttatgtaaaaaaagaacg	309	43.3657	None	None	None	-	-	-	-
lnc_Td_WEWseq_PGSB_v3_chr3B_Loc040882.7	CCATCGGCGACTGCTCGCCTCAAGCCCCTGTATGTGGATTCGACGCTGTGGAAAGCAGCAATCAACTTTTTTATACTTGGAAAAGCAAAGTTGGTTTGCACGCAGAGGCATCACTTATCCGCTGTTGTTTCTACAGCTTCAGCTAGCAGCAACCACAGCAGGTTGTTAGGGTCGGCCATCCCGGCAGTTAAGAAAGACTAGttagaagtgtgtgtgtgtgtgtgcttgtgtatgcgtgtgtgtgcgtgatgatttagcttaggccatggttcattttctgatgtgtgtgtgtggcgagttggcttaggccatggttcattttctgatgttcatattctttgatgcagtagcagttcgattataaaaggcagcgacagtcaagaaaaaaactggagaatg…	612	46.0784	(GT)n	Simple repeat	Simple repeat	-	-	-	-
lnc_Td_WEWseq_PGSB_v3_chr6B_Loc088507.1	gctataatttgtctgtattgtgATGTATACGTTAGGCAGGGTACATTTAGCGATGAATATGTTTGCTTGTTTAGTACTCCCTCCCTTCCTCAATATAAGGAGTAGTACTAAGAATTCCTTATTTGGCCCTTCCTTAAAGTTTGGTTCCCTTTTTGGCCTTAGTAAAAAAATTCTTCTTGTTTTGACACTCAAACTTCATTTTGTTCCCTTTATGACATTTTCGTCAGTTTTGATAACTGACACCGTTAAATACAACACGAAAAGTCCATTTTACTCTTGAtatatgttgtgaccaaaattgtgaaccggaagtcaaaagcaatggtgacagtggcgcgtggacagaatgcatgagcccattgaag	365	37.5342	None	None	None	-	-	-	-
lnc_Td_WEWseq_PGSB_v3_chr1B_Loc009077.1	cctgtacacttagATGTTGCGTGTTCGCAGTAGCGGATTGGGTACTCCTGTGCTGGATCTCTCCAAGATTGAAGATCGTCATCATGTATGCGCCTATCTATACCGAGAGAATTCCTTATTTGGCCCTTCCTTAAAGTTTGGTTTTTTTTTTGGCCCTAGTAAAAAAATTCTTCTTATTTTGACACTCAAACTTTATTTTGTTCCCTTTATGACATTTTCGTCAGTTTTGATAACTGACACCGTTAAATACAATATGAAAAGTCCATTTTACCCCTGAtatattttgtgaccaaaattgtaaaccggaagtcaaaagcaatggtgacagtggcgcgtggacagaatgcatgggcccattggag	362	39.779	None	None	None	-	-	-	-
lnc_Td_WEWseq_PGSB_v3_chr1B_Loc008231.1	gACAGCTTCGTCCTTCTCGCACTGTTGCCACGACGGCGTGGCGAAGGGATCTGGCCCTGGGAGAACCATAGCTGCAATGTGGCACGCCGACAGCTGGGACCGGTGCGGATTAAGTCGCAGTGGGCCAGGTGGGAAAGGCTCAAAGGTCCGATCAGGAAGCGATCGGATCAAGATTTCATTCAATAAGCGGACTGGATTGAGCAAACAGTTGTTTTATTCTTCGAATAAGGAGCAAAGAGTTCGGGAAAAAAATCTCGAAAGTACATGCATGTAAcatgctgcgaatgcactgtatttaacaccaacgtacatgtagagagatactagtattaattacttggttttatgccgtaaggtgatcctttatttgcaagaggtttattagcttcatgacgattt…	546	50	None	None	None	-	-	-	-
lnc_Td_WEWseq_PGSB_v3_chr1B_Loc011959.1	gccaacagtacgaagacagtccatgccagaaagagaggaaaaattaaaagtaaagcATGTATCGCCTTATTACTCATTGCCTAGCTGACGTGATCTTTATGACTAAAAATAAATTCTATAACAAAATAATACAAAACAGTTACCTTGATATTGTGGCTAGTCCATATGCTAAATTTTCAACGCAGACGATGAGGTAAtaaatctatcattttctaaaaagaatgaatatgggcgctagaacctcgtatttcttcaatatttcaatgaacttctagcacatggaagtcactacgtttttcatatattaggccaggcctctacatataaatcagaacggcccacatcaggttcttctatctcagcaacttctacaaaaaaaggcgattcgacaggtcaatc…	706	39.2351	None	None	None	-	-	-	-
lnc_Td_WEWseq_PGSB_v3_chr3B_Loc040789.1	gtaacaccaccgtggcggcaaggaaggagctgaactcttacatcctcctagtgctaaactccatctggaaggaaaggggctggagtgtttttgacaaaatctccttgaccactagtggataacagctcacatcgctgatgagtggaaagtgtggtagtttgcgcagcagaagaggcgggtaattcatggagtcgtgggcgactgagagtagtctgtcttaggtgtgtgtggtggatggttgacaagggtttcggctagcctaagggccggcctcttgtaattcttaaacttgctttctctcttaattcatgaacgcgcaattctcatgcacgttccggaaaaaactcataagttcatcaaaaatgtcgaagaaagacgaggttctagcgtacatattca…	927	40.7767	None	None	None	-	-	-	-
lnc_Td_WEWseq_PGSB_v3_chr3B_Loc042722.1	gcCGCCATTGCCGCACGCTTCGGTTCTTGGGACATGAACACGGTCCCTTCGCTCGACCCTGCAAAGGAAAAGGAATGCGGCTTGTGAGCGAGGAGCAGCACAAGAAATGGCTGCCGAGAAATGGAGAAGTGGGAGAGGATTTGCATACCCGAGGAGCAAATGAGCAAAAACGAGAGTGGCAGGCAGCACAAGTCACGGTGTGCATTTGGTTTTTTCGGTTTGATTCGGTTCGGTTTATACGGTTTTTGGTTTATACAATTTTTTGGTTTATACGGTTTTTATACTTCGGTTTATATTGTTTTATACATAGATACGGTTCGGTTTCGGTAATAACCGTTGGTTCGGTTTCGGTAATAACCAAATTAACCAAACTTAACGCGAATTTTTGAgcaacacaat…	450	43.5556	ctgE_rep_0058	unknown	unknown	-	-	-	-
lnc_Td_WEWseq_PGSB_v3_chr2A_Loc022099.1	gcGGGGGTTTCCCCTGTGCCGATCTGCCGGGGCGGATGCCCGGCGGCCTCGCACATCTGCCATGGCGGGCGCTCGCGGGAGTGTGGAGGGGGCTCTGCAGCGTGTTCTTGGATCGCAGGGGTGAGGAGTGGCGCTGTGCTTGTGCGTCGTGGAGGTGTGGATGCTGGTGGGCTTCTCCCTTCAACCGTGTGCACGTCCAGCTCCTAGAGCAGGGGTGCCGTCCATCCTGTTGGTGCTTGGGGAGGGTCGGGCTCACCAATTCCAGCGCGGAGGTCCGGTCCTAGcgcgcggcggcgcgagcctgttaactttagcttggttttttgctctgtttcggcgcgctgcggtgcgggccggtcagtttaggttcttctctggtctttcttgagcgctgcggtg…	1161	55.7278	None	None	None	-	-	-	-
lnc_Td_WEWseq_PGSB_v3_chr1B_Loc011177.1	cggccttcaaaacaacattttctcagctctcaaactagttttgaagattgagtttttgagggctctgttagacatgctcttaccaccgcatgtggctcccgtgtgcacgcgatcaccacacacgctacgcccgtgaaccagacacaagcacgcATGCGCCGTTGGACTGCACAGGCTCACCGGCCGAACTTCGCAGGCTGGATGGAGCTCCTTCTTCCTTCCAGCTTTGGCGGGGATCCTCCTAAACCACTGTACAACAGCGGCTGCAGCATGGCCACACGATGGTGGGTGAAAGCTGCAGGCCGGGCAGCGACGCACTGGCCAGCATCATCGCGGGCAGAGGAATCTCTTGACCTGCCAAGTTGTACTGCCCGTACTGCACATCTTCAGTCTCCAGGC…	609	60.4269	None	None	None	-	-	-	-
lnc_Td_WEWseq_PGSB_v3_chr2B_Loc030001.1	cGGGCTAACATATCACTTCACTAGCGTTGGGATAAACCCCACGGAAATGCTAGATGGTCACTTCTGGTATCTATGCATGGAGTTCGTCATTGAACTAAATGCTATGACCATGGTTAGGACATCGGTGCACAGTATTGCATCGACAATCTGTCCACCTTTTTTCCGACAATTTGGTGCCATACCCTTGCTATGAgacaaaaccattaccggtgcaacatcttttagtttgtttttgtatatttatccattcaacactttgtctcacccagacttaattttttccagatgttcttggtattcttgtctatgctggtaggatacaacataggtgggattcattatatagatggcaggtccattttgttgagataggcatcagaatttttggtaaactcctat…	1495	37.7926	(TAATTGA)n	Simple repeat	Simple repeat	-	-	-	-
lnc_Td_WEWseq_PGSB_v3_chr5A_Loc061608.1	acgccctcatcggcaggaggtgtaggcggagcacgccgcggaagtcaacgagatgctcgcgtatatggatgaggaggaggaggagccggagccctcctacgtgcccgtccacccggcaccgacgccgtggagatctccgacgacgaatcgtaactagggtgttgtagcacgtaggtttattttacgtggtttgtatggatccagaggatgaaatatgagagactcagatgcagaggagaaaatttgaggcctgaccggtcactgtccgtggcgggtgtttgaggggtcggattttcctagtccggctgtagacgctctgacagcctcacagacATGGCGTTTTCTTTCACCTTCTCACAATTTTTTTTAGAAAATCCCCTCCTCTCACGGGAAAGCCTA…	561	54.5455	(GGA)n	Simple repeat	Simple repeat	-	-	-	-
lnc_Td_WEWseq_PGSB_v3_chr1A_Loc001432.1	aagagctctcggtgcaatgcagctcgatactgttcaggaataactagaggaacttatgataagaaaaataactacataagcctgctcgcttttttATGTTTTTATATATAATTAGTTTTTTAATACAGTACAAACTTAGACGTTCATACATACGCACATATATTTACCCTTATGAACGCACGCACGCACATCCTACCTATATAAGCATCTTCGCAAGACTAAGCCAACACATCATCTTTGCCGTGCCCGATCATAACTTCCTTCGTTTGGCCTCTACTTTGTAGctgcgcaatcatttgtgtaacagacccggagtttatccgtttatcctaaattagaattagatttttattttactttttccatcatcattgcaccagactcatctcataaacctat…	893	35.3863	TREP777, (ATTAAT)n	CACTA , Simple repeat	DNA-transposon , Simple repeat	-	-	-	-
lnc_Td_WEWseq_PGSB_v3_chr1B_Loc010094.1	cGGCGAGCTGCGCCAGCAGGACGTAGACGCAGCAGGCGAGGGCGGCCCTGAACCAGGCGCCCCCGGCAGACAGCAAGGAGGCGAGGTACTCTGTAATTTAGAAACAGAGAGAAGGGTGTCTTCTCGACTTCTTGGGACCTCCTATTCAGCGCGTTCAGCGCCGCTGAACCAAACTGGCGCTCACTGCGCCGCCTTAGTGGGCCGGCCCACGAACAAGCAACAACAGCGAAAAAATACCTAAaaaacttgtcgcgccgaggattcgaacatgcgtcgttgccttgcagtacgcagttggcttaccactagacccgctcataagactggctaacattaccgcgaagggtttaaggacaattgcagccgcgctgttccaaaattacatgttcacagattaaa…	440	52.9545	None	None	None	-	-	-	-
lnc_Td_WEWseq_PGSB_v3_chr3A_Loc036993.1	tcGGCGTCTCCGGCGTGCGGGGGCACGCCCAGGAGGTCCGCCGCGGTCGGCTCCATCACCACGCTGAAGGGCTCGAGCTAGGAGGCCCTGAGCGCTTGCCATCGATCGTCTTCTCCGAGTCCGGTCATCGCTTCCCGGCTCCGGATCTCCTTTCTCAATGCTTCCTCGACCTCCCGAGCATGTCGTCGACAACCGCTGTGAGGCCCTTACCAGATTCCCCTTGTTTCCCCTTCGATTCCGTTGTCGTAGTCACCTGTACGAGCCGGCGGCCGCCATGGCCGAACCTCTGTGTCCGCGTACGCGCGCCTGCTGCTCCTTGTGCTGCTTTGTTTACTGTCTCCGCTc	345	64.058	None	None	None	-	-	-	-
lnc_Td_WEWseq_PGSB_v3_chr1A_Loc004674.1	ctCGATCGCAATCCTCCCGCCTTTGTCGTCTCCTTTGGTCTCTTCGGCGAGAGATTCTACATGATCCCATCCATTTCTTGCTAATCCATATAACTGGAGGGGCACGCGGGTGTGGGGGCCGAGGCGGATTGCCGCTGCGCAAGCACTCTTGGCACGATGCGGAGGCCGGCAGCTCTAGCCGGCCTGCCATCGAGCCATCAGCCATGGTGATTGAAGCAGGCGCTAGAACGCGGAGGGCTCTCCCGCAACGATGGCCAGAGCACGTGGGCTCGCTTCTTCGAGCTCAGTGAtgctctttggtaacacaccaagaggtgccgtgaggcggaggaggagctcctcgtcgtgctgaagagccggagaagatggcgtcgccgaacagctcacggcggcgaagga…	681	54.185	None	None	None	-	-	-	-
lnc_Td_WEWseq_PGSB_v3_chr1B_Loc008280.1	atCACCATGAGGCTATGCACTGGCCATACCCTTACAGGTATGGAAATTTCTGGCGAGACCAAGGGACCGAAGAAAGGTGGAGCAAGTCGCATACAGCCTTCACGCAAGGTGTACTGAGCTTCAGCGTGTGGGACTGAgggacactgccggctagggagcggccctcatcttgcagaccgtcgtatctctggcaggaacctcatctttgcgtcggtgctcgcgagatggcggaggtttcctcgcggcggcgctgcgggatctggc	264	59.0909	None	None	None	-	-	-	-
lnc_Td_WEWseq_PGSB_v3_chr1A_Loc001471.1	ACGGGGGAAGGAATCACTAGCTCCTACTCCTACTCCTACTCCTACTCCTACTCCTACTCCTACAGCATACTGATGAAGATGAACCAACCTGTCCTATACTACTACTCCCTCGGTCTAGATACATCCCCTTTTATTCGTTTTGATGACAAGTATTTTTAGaaggatggagtacgtacaatgaacctcaaccgtgtcgccgctcaccagccatgaaacgagagtcgtcgaggcgacacat	238	47.479	(CTCCTA)n, ctgH_rep_0065	Simple repeat, Mariner	Simple repeat, DNA-transposon	-	-	-	-
lnc_Td_WEWseq_PGSB_v3_chr6A_Loc079530.1	ctGACATTAAACGCAATGCCGTCCGAGCTCCTTCCGTCCGGCCACTATGTAAACGAGGGCAGACGCCGGGCAAGAACCACACCCCTCCACTGCTCCCCCAATCTCTTCCTCCACCATTCTTCCGATGGCTTTCAAAGAGTAGTTCTCCGGCATACAAGCCGGCTCGGCGGGCCCTGGCATGGGGGGTTGGGGGGGGGGGGCAATTCAATGCCTACTTCGTGACTTGCGCACTCAATTTTAATGAAAACTGGTTATATTATTGGTCAAATATGTTTAATTTGCTTTTTCTTAGTGTTCGCTTATGTTATTTAGTTAGCAAATACACCAACCAAACTAAGATGTTATTGCCTCATTTTCACATTGTCTCAGCTTTGGTGCGTAATAAGTTAGTTTGCATCC…	485	45.3608	ctgD_rep_0052, TREP2373	CACTA , unknown	DNA-transposon , unknown	-	-	-	-
lnc_Td_WEWseq_PGSB_v3_chr5B_Loc072513.1	CTGAAGAAGGTCTTGTTCAGCATGTTCTATTCAATACTGGTAGGAGAAGAACCCGACTCAACATTCTTAAAAAAGAGGGAAAGCAGAACCAAGTCAAGCTATATTTGTGCTCGGGGTCATCATGATAATAATTTGTGTTCTAGAAGATACCCGTTCAGATGTGCTTGCAACACAATAAAGTGGGGATAGtttccaaattacgtcttga	208	39.4231	None	None	None	-	-	-	-
lnc_Td_WEWseq_PGSB_v3_chr2B_Loc023262.1	atttttcacatgggtaaagagttatcaaatgtgttgtatgtaagttaccggttgtctggtgcgtaaattaccATGCTATTTGCACTAGGTTATCAGGGCATATTTCTAGAACTTTTCGCCCAAGGTGAAAAGTTATCAATGCGTTTATATGTAAGTTATCAGGTAAATTGTACGTAAgttatcatcttatttacacagaaagctaccgggggtatattttaacaatttgttcacc	235	34.8936	rph7_rep_0327	CACTA	DNA-transposon	-	-	-	-
lnc_Td_WEWseq_PGSB_v3_chr7A_Loc098621.1	ctttggtttgttcaacctagtaagaacatgataatcatctctgatgcattgattatgaaagagtgtatggactgtctatgcttgtaattcaaatgaatgcacattttggcaagagaagtcaatatgtcatttgccaaatagtttagtcatgtaagtgcagatatttcaccaaaagttacttccaccctctaaacatacattacattagcagaacgtctgatatgatctttccaaaacaatatgtaaagcattaagcgtcagtattttttatctgactaaatatatcagtgaactcactcttttatcttaaataataacataatcttccaacccatcctccactagagcctcccagacagaatgctacataattaaaatcatggatccaagagcagtata…	812	34.9754	None	None	None	-	-	-	-
lnc_Td_WEWseq_PGSB_v3_chr4B_Loc055637.1	tggaaacaatgtgctggccacagttctgcaaggaggaaacagagcagagatcgtcgtctgtctcttgtggtgaacgatgcggagggtaacagtgatcgcaaaagaacgagaaggagttgatccctaggcaatcgtccagcagcaggttcaggagtcaggagccatttggacgagctttgctacacgtgcaggATGTTAGAGCATCTCCAACACATGCGCAAGGTGCGGCGCGCTAAAAAACAGTATACAGCACTGAAATCGCCAGTTTTTGCGCACCACGGTGCGCTGGCTCCATCGTCTGCTGTAAAATATAGTGCGCCCGAGTCACTCCAACATACACGCTAAactgca	351	51.8519	ctgI_rep_0074	CACTA	DNA-transposon	-	-	-	-
lnc_Td_WEWseq_PGSB_v3_chr1A_Loc004711.1	TTCCCAAGCGCGGTCTCCAACCTCGCCTCTTACATGCGCAGCTCCTCCTCCACATCCAGCGTCTTCCATTATCGACCCCCACCGTCCGCATCACCATCGACGCCGCTGACCACCTGTCCGCCTCGGATCCATCCACTCGGTGGGTGGCCACTGCCGCATCTGCTGGAATCTGGCTGCTCGGTGGAGATCCGTAGCAGGAGGTCCAGGAGGGGAAGGAGGTGGCTGCACCGGGGAGGTCGCCGTGCTGCTCCTGGTGGTGGTGCTCCTCGCCGTCGGCCTCCAGCCCCTGCTGCTGGTGATGCTATGACTAGCTGCGGCCTGCGGCCCCTCCTCCCCCGACATCGCAGATCACCAGATCGAAGTGGCATGGTCGAGAGGGAGGTAGAGGTCGAGGTCATG…	1071	55.929	(AGGTCG)n, (GAGGGG)n	Simple repeat, Simple repeat	Simple repeat, Simple repeat	-	-	-	-
lnc_Td_WEWseq_PGSB_v3_chr6A_Loc079345.2	tgctatttctggcggtcttggaggcgtaccaaacgcgccgtcagccacctcctcctgaagcggaactagggcgcaggccgtgtccaggtcgggtggtcgcgttagccgggagcggcggtggcgtcgctcggagcccgccggtggcccccgtttgatctggaaatcgccgtggccatcgggccctcgtggattgatcaccgcatcaacgccttcaggcaccggatccgcctcgggtcgggctggtggaggcgctttggctcgttgcagagcggtgacggcgtcgcccagatccgccactcggcgctcaagatcggggcgccacgcgagtaggtcgtcgATGGCGGCTTCGATCTTGGTCTCGAAGGAAGGACGAGACGCTCGGATCCATGGCCTCGCGTA…	617	60.2917	ctgA_rep_0043	unknown	Retrotransposon	-	-	-	-
lnc_Td_WEWseq_PGSB_v3_chr3A_Loc035980.1	CTCCCCCCTCCCTCGCGCCGCTTTCTTCCCGCATCGCTCAGCCAACGCCGTCATCGCCATGGCCATCATTATTCCCGCGCGCACCGAGCTCCCCGCCGGCTGAGATCACACCTGGAGCACCGCCTGCCTCGTCCGCGTCGACTGGAAGGACTGGATCGAGATGGAGTGGACCACATCACCGGGATCGACCTCATCCCCTTCCTTCGGTCGTCGCCGTTCAACCTCGTCGATCGCCGTCGTCTGCGC	246	65.8537	ctgB_rep_0074	Gypsy	Retrotransposon	-	-	-	-
lnc_Td_WEWseq_PGSB_v3_chr1B_Loc011524.1	aaAACACACATCACCCCTTCCAACATACATCATTTTGGGCCGCATGCAAGAGGTGCTGGTTTTGTGGTCCCTCTCGTGCGATTTTTTATGATGGTTCAATCTATTGGCCCAAGCGGTTTATCGACAACAAGAACTATTGTTTGACCAAGCGATGGATATATGGGTTTGTCTTATGGTAGgtcatggcgacatgcatgtatgaccaaagtatatatcattatgtgcatccgccccacggac	240	44.5833	None	None	None	-	-	-	-
lnc_Td_WEWseq_PGSB_v3_chr7B_Loc101137.1	ATCGCTAGATGGGTGGGGGACACGGGCGATGATGGCGAGCGTATACATGCTTCCTTTCCCAGCCATTCTTCGTTCACCCTCTCTACTCCAGTAGCACAAAATATTCAGCATCATGCTCGGGTAGATTTCCATGTATTCTACCTTATGCCCAAGTGCCGTGGAGTTTGCTGCCCCAAGGTGAGCAGATAAtatcttattttgtagtatcccatcagttcttgtagtatatggtaaaaatggtgaatgccagttcttcggttttgatcaagatatgagactagcatatgtttcggcctccatgtgaaaatttgtttaactgtcaacttattaagtttgatacctaggtccgttcaaagcttacgcgctaagctgtgtataagtaactatttacttgtgcta…	1218	39.5731	None	None	None	-	-	-	-
lnc_Td_WEWseq_PGSB_v3_chr4A_Loc049399.1	ccTCGCTCCCTCCCTCACCATCATCGTTTTGGACGCGCTCGAGCTCGTGGTCGCCATGGCCGACCTCGTCGACGCGCCCATCGTCATCCCCGCGCCTTGAGGTCGCGTCCAGGAGCTCTGACGAGTTCGTCTATGTCCTCTACGGCCACCCGTTCGAGCTCGACGCCTCTGCATCGTACAGATCGAGCTTCATCTTCCTCGGTCACCGCCGACGTTCTTCTTCAAATTCGTCTGATCCTGCCCTCCTAAGCTCCCACCGGGCCTACTTGTTCCTCCACGGTGAGCTCCTCCTCCGAATCCCCCTGACCGCAGTCTCGATCCGTCGCCGTAGTCGCCTCTACGAGTCGGCGGCCGCCATGGCCg	363	63.3609	ctgB_rep_0074	Gypsy	Retrotransposon	-	-	-	-
lnc_Td_WEWseq_PGSB_v3_chr5B_Loc070854.1	AGCCACTACCCCCTCTTACCCCTCGCTCTCCCCGATCTGGAGAGGCACCTGACGCGGCCGTCGCAGCGCCAATCCCGCGGCCACCGGACTCCCCTCGTTGATGCAACAAGTCCAGGAGCTCCGCAGTGTTCGTCTACGCCATCTACGACCATCCGTTCGAGTTTGACGCGTCTACATCTTGCGGATCGAGCTTCTTCTTCCTCGGTCGCCGCCGACTTTCGTCTCCAAATTCGTCCAACCCAGCGCTCCTAAgctcccaccgggcctacttgtgcctccacggtgagctcatctcccgattcccccgcttttccccctcgatctgtcgctgtagacgtcgccccatg	347	61.9597	ctgB_rep_0074	Gypsy	Retrotransposon	-	-	-	-
lnc_Td_WEWseq_PGSB_v3_chr7A_Loc096306.1	CACCGGCGTTTGCAGGGGCACGTGGGCATCGAGGCTCGGGGGCGACCCATGGGGAGGAGGATGGGGACGATCGACGGAGACAGGGAGGCGGTCCGACGAGGTAGTGGCGGGACGAGGCGGCGACATTGTCCACGTGCGGCGGTTGTGTCGTACGGCAACGGCGTTGATGAAGGGGGCGTCGGGCTCATTGCCCCTTCCCGATCCAGATCAGGTCGGGGAAGAGGAGCGAGGGGTGGAGGCGAGCCGGAGACGGGCg	256	69.1406	None	None	None	-	-	-	-
lnc_Td_WEWseq_PGSB_v3_chr2A_Loc019717.1	cTTGGGAAGGAGTCGTGGCGGCCTTCGCGGGAGGTCAGCCGACCACCCAGAGCAGAGTAACACCAGGAGTCCAGCGTCCCGCTATTGGTGTCGAGGCGGTGTCGTGACAGCAGTCGTCGGAGTTGGAGACGAACAGCAGCGAGCGTCAGGGTTGAAGAGCAGCAGGTCGGCGATGTCGAGTAGCAGGTTGGCGATCAGGGGCGGCAACAGGTCGGCGGTCAAGGGCGGCAGCATGGTGGAACGGCCTCCGATCTCCTCTTCTTCTCCCTTCCCTCGATCCCCCTTTTCTTCC	292	63.0137	None	None	None	-	-	-	-
lnc_Td_WEWseq_PGSB_v3_chr7A_Loc093399.1	ttttattatggctcagcttattggatgatcttttctcctaattgattatgtatataattgtttactaaggtgtacaaatgttatatgtattcacttatgtaattagatgtttaatttggttacgcaatcatgttcttataagtatacatgttgttgttctattaaagagcatagattttgtgcagacatagcaaatcacatcgcatgcgattaaactacgggacccgtcggtgatgatttcagcaatcacagacaattgtttaccaacaagcctttgccaacaatacatacaacttattagcaggattcgtctatgttattatcggtcttctcacataattcggattactgacctgtttgtcggatatcacacatgttgttaagtcaaatcatttgtgt…	844	39.0995	ctgH_rep_00165, rph7_rep_01895, ctgA_rep_0232, ctgA_rep_0248, ctgI_rep_0115	CACTA , CACTA , CACTA , CACTA , CACTA	DNA-transposon , DNA-transposon , DNA-transposon , DNA-transposon , DNA-transposon	-	-	-	-
lnc_Td_WEWseq_PGSB_v3_chr1B_Loc010932.1	ATTAACGTGTATGAATTTTCACACGATCATATGCAAAAAATTCGAGATGACATACTGGCAAGGCGCGGCGTGCCGCCGTGCTGGTATAAGCTAGTATATACCAAGTCAATTGCTCATATATTGTGTAAAAAAACATATTATACCATTATCACAAAGTGCACGAGGTAGgagccccatgtgtttccttatttttgttagcattgtataatcttaattgtccagctcctcttcaactttgatctgtttaatatccccaattctttgatttccgcacatgacgcattgatggggcttctccaatgatgcgatacgaaagatctgagttctaagagccggccgccggggcgcgcatcaggtggagtcgagcagtacaagagagtcggcggcacagtttttcta…	442	44.7964	None	None	None	-	-	-	-
lnc_Td_WEWseq_PGSB_v3_chr5B_Loc071574.1	CGCGACACGCAGGCATCAGACGTCCTTTTCTTCACAGTGCGTCGCAGCACCACTCCTAGCAGCATAGCAGCTCTGACACTCCCTCGTGACATCGCCTCCGAGCATCGCCGGCGGCCCTGCAGCACATCGCATTGCAGTATCAGATGCTTCCGTCGAACACCTCGCAGCACTGACGCTCTTGCCGGCGAGCACCTCGCAACACCCGATGCTTCCGGCGAGCAGCCTGGCa	229	62.4454	None	None	None	-	-	-	-
lnc_Td_WEWseq_PGSB_v3_chr1B_Loc007100.1	aaAGCCGGTCAAACCGGTTGATCTCTGTTTTGTCCGTAGACAAACCTTATCGGGCGCCACCACTCCCCTCCACTACCACACTTATCTGGCCGCACGGCAGCGACGCCGTCCCTCCCTCGTCGCGATCTACACTTCTGTCATGTGTTCTTTCGACCCTCCCTCACACGGTTTTCAGATATGAGCCAATCCGTAGGGCCTGCGCAATCTACGCCTTTGACCGGAGTCGAGAAGGGTTTCACCGGGGTGAACTCCTCTTGGTTTGTGTTACGGTAGGCCATGGTGACATGCCGGAATAAttttgagcatacaacttcacaagattccctcccggcggtgcaagtgcggcatcgacactctaggtgcataaccttcccgcgggactatcgtgtttgtgtggaa…	1033	50.5324	TREP782, ctgH_rep_00165	CACTA , CACTA	DNA-transposon , DNA-transposon	-	-	-	-
lnc_Td_WEWseq_PGSB_v3_chr4B_Loc056228.1	ttTTGTATGAACTATTAAAAAAGGTTCGTATCGGCTCAGTCAGGCCTGCGTTCCTCCATTTGGGCCTTCACTTCTACGTTGCGATCAGCCTCCTCAGGTTGTTTCAGTTTTTTTTATTAAGAATTCTACCTTGTCCCGCACGGGATCGAGCTGGCGATCGAGTTCCTCCATTGACTTTTTTTTTTCTAAACAAATCAGTCGTCCGCCTGGGCCTTATGGGCCAGCAAGTACGTCTCAACTTCCAATGGAATCAAAAACCTGCTATGCTAGCGTAGgcttgtatacgatgcgtcttttttgtcaataatcccaccttgctcagttaaattgattatcatcagccagtttccttaggaaataaacaatgagctgataaagcgggattagtgcatacacaaa…	775	44	None	None	None	-	-	-	-
lnc_Td_WEWseq_PGSB_v3_chr7B_Loc099826.1	cgctgtctggataagggagctctcggtgggggattcttggtctattgctttcctttttttttagttgcaccgattaagaagctgctggaagctatgtgcgctaccagttgaaaaaataaatcggaatgagtaccaattataagagtgttccacatacgacaggtctcttaagatttttgcactatgaagtataggcagtgtcaatcgcatatgtaaaaagcatcctcaccatccactgtcacatcggacggaaatcgtactagattctattgcacgtgaagtaatttcaccgattataattacttgattttttgcgtgtaattacttgatgtttgttgttactgtcgtcagatacagtaactaaaagtgagtgaaatattggaactagatgtttctcag…	778	45.6298	None	None	None	-	-	-	-
lnc_Td_WEWseq_PGSB_v3_chr6A_Loc080865.2	attaccagcagtggtgaggtgatacgtttctcacagccaggacaacaccatccttagtcttcaaggcgctagtagtggaaccaaactacaatccatagcagaaagatcaacatcataaacgtggcttacatgtagcgaggggcgcacaaatctcagcaccaaaatctaaaggtctgcagtcccatcctaattgtccaacatcaggctccacaaatctgggtgttgagaaaactgtatatcaacctgggtgtccatgagatagacacaaattcaggattttctacagttcttggctgcttgccttcacttccgaagtgccgATGGCGCTGCTTGTGCTAGCCAAGAGGGATGGTCGTGGTGGTTCAGATGGTGGACTTCCCTGGATGTTAGGTGCGTGTG…	665	52.6316	None	None	None	-	-	-	-
lnc_Td_WEWseq_PGSB_v3_chr6A_Loc080865.1	attaccagcagtggtgaggtgatacgtttctcacagccaggacaacaccatccttagtcttcaaggcgctagtagtggaaccaaactacaatccatagcagaaagatcaacatcataaacgtggcttacatgtagcgaggggcgcacaaatctcagcaccaaaatctaaaggtctgcagtcccatcctaattgtccaacatcaggctccacaaatctgggtgttgagaaaactgtatatcaacctgggtgtccatgagatagacacaaattcaggattttctacagttcttggctgcttgccttcacttccgaagtgccgATGGCGCTGCTTGTGCTAGCCAAGAGGGATGGTCGTGGTGGTTCAGATGGTGGACTTCCCTGGATGTTAGGTGCGTGTG…	871	52.5832	None	None	None	-	-	-	-
lnc_Td_WEWseq_PGSB_v3_chr3A_Loc036232.1	CCTTCGTCGCCCACGCGCTCTCCGTCGTCCTCGCGCCCCGCCGAGGTATCCAGCCGCTCCGCAGTGCTCGACTACGTCCTCCACGCCAACGAATGCGACCCGGGAGCCATCTCCGTGTCGGGATCGGGTTGTCTTCCTCCTCTGCATCGCCATCATCATTGCCGGAAAACGTCGCCGTCGAGCCCTTCCCGAGCTTGTTGTGCACCTCTACAGACCcc	218	65.1376	None	None	None	-	-	-	-
lnc_Td_WEWseq_PGSB_v3_chr4B_Loc056481.1	agCGCGCGCCTCCCCTCTGTGCAGCGGGTGCGCTAGAGGTTGAAGGCTTTGACTCGGCTAGGTGGGCCCCATGCCAGTGCGAGCCCCGTGCGTTAGTCTCCCCGGTGTTGACCCCGCCCCGCCACGTCGTCATAAGTGGAAACGTCTTTTAGcagtacgttttcttcataggaaagcgtgatccagtgagcttcaggcaggaata	205	59.5122	ctgF_rep_0093	unknown	Retrotransposon	-	-	-	-
lnc_Td_WEWseq_PGSB_v3_chr3A_Loc036339.1	aaGGGGCAGAGGCGGTAGCGGCATCACCCACAACGGGTATACGCCGCTACCATCGCTCCAACCAACCAGAAGGCGCGCCTCTCATCGACAACGACCCCAAGGCCTCTAGGAGGAGCAATGCTGGGATTACTGGTGGTCCCTAGctccgcctcttagccaagcttcgaagagatcaagagatccattgcaccaaggaccaggctcactccccatgcgtcagcaccaacatgtggcagcaatttctccaagccgaagcccgggggctggcaccgggccc	277	60.6498	None	None	None	-	-	-	-
lnc_Td_WEWseq_PGSB_v3_chr2B_Loc026980.1	tTCAAGTGAACCAGAATTACAGGGGGGCACAGGAGGAGAAGAGGTAAAGCAAAGAACACAACAAATAAACAAGGGAGAACAAAGAGGGAAAACACGCCCCGACACAACACAAAGCACCCCCAGCGAGATCGAACGGCATTGGCCAGCCGAGAACAAGCCATGGCACTGCACCATCGACGCAATCGGAGGCATCACGCAACCAAGACTGCACAACGCCACGACACCACTGCGTCGGGGGTGCATTCAAACGGTCACGCGAGGCCCAGACGACGCCACGGCGCCTGTGTACCGCAGGCAAAGTCGGGGTCGCCAAGCAGACAAACCCATGACACTGTACCATcg	342	56.7251	None	None	None	-	-	-	-
lnc_Td_WEWseq_PGSB_v3_chr6B_Loc089069.1	ttTGTATTATTTTATGTAGGTACCTGAATTTTCAAAGTGTACAGATGGAACATATCTATCACAGATGTTGGATCATTCGAGCTAAGGTGATGTGGAAGTCCCATATCAGGGTGCATGCAATGGGAAACCCATACTTTCGTCGCATACTTCTGGACCAGGAAGTATGAgattagtgatcaataactatatcaaccttttttaatgtatatacacatgtgttctaaagtcttgttatctgaattattaaaaaaatttagggaacaaagattgaagctattgccttcagcaaccaagcttatcgattcaacgataatttgcagaccaggctaacatatgacttcactagcgttggtataaaccctactgaaatgctagatggtcacttatggtatctatgca…	1388	36.8156	None	None	None	-	-	-	-
lnc_Td_WEWseq_PGSB_v3_chr2B_Loc022663.1	gctgaagtcctttaacaacaccagacagagtaatgaagtttttactaactggcttatcaggtttgatcacattagcattatcatgttcttattttattgacggtgcgccaactagtcctaattaatccaacagaatcgaccacatagtcatatattgggctgtgtcttacatttcgttggtattttttcagaatgaaaaaatgaatataatatcgcattgcaagtgcatacaaacactacctttcatcaaacagttttacacagccaagatgcaaaaagctgaaagctacaaaactttccttgcatcaagagtttacatggtatcttacgtacctggATGTGGCAGCCCGGCAATGTACCACTGATCCTTGTACAAATCCTTGAAACTGTTCACAGGCT…	829	45.3559	None	None	None	-	-	-	-
lnc_Td_WEWseq_PGSB_v3_chr4A_Loc052713.1	gcgtcgcccacgcctggcctcgaggtcgcctgctgctgctactagcgttgctccgctactggtgctgctgcttgctgctacaccgacgtcgctcgcccctgctgctactagcgtggtgaactgatgctgctcaaggtgctactctgctgctcccactaactgccagcgctgcgtgctcatgctactgctggttgcttcgacggctgctgccactgctgaccATGGCCACGGCCATGGCCAAGGGTGGCGTGTGTTGTGTGTGCGTGAGTGTGTGTGATGTGCGTGTGTGCGCTCTTCGTGTTGTGTGTGCGTGTAGTTGGCTATGGTTGTGTGCGTCCGTGTGTTGTGTGTTGCCTTGGGGAAAATATCTAATGCTATCAATCTTTAGGTGTTACCATG…	601	54.5757	(CTG)n, (GT)n	Simple repeat, Simple repeat	Simple repeat, Simple repeat	-	-	-	-
lnc_Td_WEWseq_PGSB_v3_chr3B_Loc047742.2	gaggtatcatgctgtgctaatcttgtacgtaacgtttggtctagaatctaaactatagctacaattctggacaagacacatcgtcctatcagttatagaattggagcagttacaggaaatcgggaaagggagcaggatgccaattccacattgatggatctgcaaggttgaaatgtagatcggacctgcagcgaggaggcgacATGGGTTGTGGAGGAGCGCCTCACTCAGGAGCAGCCTCCAAAGGCCCACTTAATCGTCATCACCTCTCCTCTGCTCCATTGGGCAAGTCGCCCACCACCGGACGCTGCTACCATTGGGGCTTCACGCCCGCCATGGCCGTCCCCTCTTCACAGCTCACCAATCTGGGAGGAGTTGAAGCCGCGAAAGGGGTG	395	52.9114	None	None	None	-	-	-	-
lnc_Td_WEWseq_PGSB_v3_chr3B_Loc047742.3	atgcactaacaatgatactctttggatagataatcagaaaacaaataggtagatgaggtatcatgctgtgctaatcttgtacgtaacgtttggtctagaatctaaactatagctacaattctggacaagacacatcgtcctatcagttatagaattggagcagttacaggaaatcgggaaagggagcaggatgccaattccacattgatggatctgcaaggttgaaatgtagatcggacctgcagcgaggaggcgacATGGGTTGTGGAGGAGCGCCTCACTCAGGAGCAGCCTCCAAAGGCCCACTTAATCGTCATCACCTCTCCTCTGCTCCATTGGGCAAGTCGCCCACCACCGGACGCTGCTACCATTGGGGCTTCACGCCCGCCATGGCCGTCC…	431	48.9559	None	None	None	-	-	-	-
lnc_Td_WEWseq_PGSB_v3_chr3B_Loc047742.1	tagcatgctgatcggaaacaaaacatgccgccttgcaacatcatgtcaatattgtacgtcttcctcaaaatgataatgcatcatataatttatacatgcaatccactggtgctaccagatctaaataactccatcttgtattgagctaatttgaaagcagtagaggtccaggaaggcgtaatctgcagcgaggaggcgacATGGGTTGTGGAGGAGCGCCTCACTCAGGAGCAGCCTCCAAAGGCCCACTTAATCGTCATCACCTCTCCTCTGCTCCATTGGGCAAGTCGCCCACCACCGGACGCTGCTACCATTGGGGCTTCACGCCCGCCATGGCCGTCCCCTCTTCACAGCTCACCAATCTGGGAGGAGTTGAAGCCGCGAAAGGGGTGAGGATGG…	439	51.2528	None	None	None	-	-	-	-
lnc_Td_WEWseq_PGSB_v3_chr2A_Loc015458.1	gcTTGCTTCACCCCCGAAGGAAAGGCCTACCGATGTGTAAACCGGCATTGAGTAAATACGACTTCGCCCCGAAGGAAAGGTCACACACTTCACCCAACTATCCAAGATCCGAGACCGAGTAGaacctctgtttcctggtggtctgcaagagttaggccaacttcaccacacgaccctaaaactcactcaattttgttcggattttatccgtatgggtagaaatagagagagaaaacgtcggacagaggccggataaactcgctgcacgcagcattgctaccccatttttaccccatttcaccagctgcccgtcctcgtcatttcttcaaacacgtagcaggcatagcgaac	351	49.8575	None	None	None	-	-	-	-
lnc_Td_WEWseq_PGSB_v3_chr7A_Loc093434.1	gtcccatccatacctcctccccgccgccactccacatggatcctcgggatccatcccggaccaaccagcgagcccctcctcctgctttgatccccgaagggatcgagagagATGCCGCCGCCTCGTCACCTCCCACGCCTCTTGACTCCCGTCTCCTCTGCAAGCATCTCGCTGGAGCACCGAATCAGGCGTGCCTTCTCCCTTCCCTCTCATTCTCCTGTCTCCTTCCGTAGCTCGCTCTCATGTCGTCTCTCTCTCCCTTTCTTTTCACTGCAGGAGGCTTCTGCACTATGGCGTCAAATGAAACTTTGTAGCCGCCATGCCCGGCGCCTCCCATGGAGCTCCTTGCAGCCTTCCGTCCGCTCCGTCTCATGCCGGACCTCACCGGTGAGACCCCGA…	491	59.6741	(TC)n	Simple repeat	Simple repeat	-	-	-	-
lnc_Td_WEWseq_PGSB_v3_chr2A_Loc020879.5	CAGTTCCTCATTCTAACATCCATGGACCACACATACGCCGCCGCCTTCTTCGGCATGCTCTTGGCTCTGATGGGGCCTGCCTTCCAGTTGGCCTGGTGCTTGCCAAAGTTGCTCGCTCATCACTACAGTGGGCTCTCCCCAGGATGGATTGGATTCTTAATAGGAACAGTATTAGGAACTAGCTCACAGCTGAGAGATAGAGAGAGAGAGATTGAACTTTTGCGGGGAGTCATGGTGGTAGGAGTAGATGACCGAACCGTCGAGGCTGATGTTGATGCCCCCCACGGAGCGCTACTTGGCTCGACGACTGCGCGACGGAGCTGCATCTCCACGGCCTCCGGTGCCGGTgc	350	56.2857	(GA)n	Simple repeat	Simple repeat	-	-	-	-
lnc_Td_WEWseq_PGSB_v3_chr1B_Loc012285.1	ctcatgaaacataaataaataaataaagagttttgcttcagcacatccccctaaaaatttacagaaatcttaaagcgccatattagtctgcggatcaaacgtattgaatagattgattggaatacaaaagactagtatactactgttattgaacggggcaccttctaatctcgatatttaatctgcatcgaaattcgtaaacttttctagcgagtatacggaagcaaagtaatgcgttgatctattagtccattgaaatcaaatcctggtggataggccgcacaacagtagacccaacaactgagccgtcgcctgtttgaatcgattcaatctctccggactccgggcgaaacgctaccaaaagtgggtaggttagttaaccttctacggcaaccaaca…	847	40.2597	None	None	None	-	-	-	-
lnc_Td_WEWseq_PGSB_v3_chr7B_Loc106368.1	cacggttaatacaacATGGGGTGTCATCAAGCCATTTTTCAGACTGACTCCATGGTACTGAAACAAGCAATCTCAAGTCAGGACTACGACCTAGCACCATTGGGCGCTCTGTTCCAGAAGATTAAATTACAAATGAGAGTCGGTTTTGATAATGTAAATCTTCATATGAACCCAAGGTCTTGTAATAATCCAGCGCATGCTTGCTCATGGAACTAGcttaggaaataacacttacgaaatctggttaggccaattccttgatgttgtaatgaactatacctggcgatttaccagcaggttaccgtaatggaataccatatgttcccttaaaaaaagaaacattgaggcatgtcatcttggtcatccggaagcccaccatcaactcgtggctctgtgtgt…	424	42.9245	None	None	None	-	-	-	-
lnc_Td_WEWseq_PGSB_v3_chr1A_Loc006538.1	tcatacaccatttgaaatttcaaaattgttagcaaatttcaaaaaatatttagtaatccctccgtaaaggaatataagggcattcagatcactgctttagtgatctgaatgcccttatattcctttacagatggagtacatgagaaaatattcatgataattgaaaatgacggaaaataacagaagaactaaaattagtaaaaactacatgctcacatatgcatccgtttag	232	30.6034	ctgH_rep_0045, TREP921	Copia , Mariner	Retrotransposon , DNA-transposon	-	-	-	-
lnc_Td_WEWseq_PGSB_v3_chr1A_Loc004976.1	aTTTCCCTCTGCATCCGGTCTGCAGGGTTGCCTATCTTCCGGTCGCCGCCGGGCTCTCCGGCAATTTCGCTGGAGGACGACGGGAGCTAGGTGCATGGAGGTGTATTCGGAGCTGCTGGGGATTCTTCAGTTGCTGCGCATGATAGTTGTGGGGGCGCCGGCTAAAGCGAGCGGTGACAGCGCGCCGGCGGAGTCCGACGAGTCGGCCGTGAAGCCAGATCCGAAGACGCCTGGATGGATTAGGAGAGTACGTGTTGGCGCTAATCCAATCGAGAGGACACCATGTCCCGGGAGGATGGGTGCCCTGGAGAAATCCATCAGAGGTTTCGCGGAAAGATAAggagatgacgtggt	354	59.887	None	None	None	-	-	-	-
lnc_Td_WEWseq_PGSB_v3_chr3B_Loc039167.1	cgactcgcaactagtgtgtgtgtgtgtgtgtgtgtgtgtgttttattcgtggcccccagttgcaagttggccatagactcgcaactaggggagatgtgtgtatgtgtgtgtgtgtgtcgagtgtccccaattacatgtcgataaccgacttgcaactggaggtgtgtgtgtgtgtctttttgtcaaggggtccctagttgcatgtcaagcattgaatcgcaactagggtccccagttgcatgtcaatattcgactcgcaactggggtgtgtgtgtgtggtttatcatagtgcatagtgtccccagttgaATGTCAACCATCCACTCGCAACTAGGGGTGTGTGTGTTTGTTGAGAACCCCCAGTTGCAAGTTGACCATCACCTCACAACTAGGGGGTAC…	592	49.3243	(GT)n, ctgF_rep_0313, ctgD_rep_0052	Simple repeat, CACTA , CACTA	Simple repeat, DNA-transposon , DNA-transposon	-	-	-	-
lnc_Td_WEWseq_PGSB_v3_chr6B_Loc088088.1	caattattaggatatttaaatctgcaaagttgtgctaccagtaaatgttatgtacaaagtggtttaggcatttgtgatgtcaaaaaaatgagatatatgtctgttagttgattacattggcacttttttggtatatgtctgtacaaagtagttctaaagatgggtttgaagatgcagctcggtagctcattgcacgcggttcctttggcgcgggcaagcagtacacggccacacccggtgcttgtgtctccggtagttatcaagtgtattcggcaactacggcagcaaaagcttggtctccggtaagctccttggacatctcccctgttttgttccttgcctgaattactatcttcagtttggtcagatttaatgctcacatactatgttaacggcatc…	982	43.0754	None	None	None	-	-	-	-
lnc_Td_WEWseq_PGSB_v3_chr5A_Loc067428.1	ATGAAAAGAAACCTGGGCACCCCTAAAAAAAACCTGGGCAACGAACGAGCCCCAGCGCGTGCGCTGATAAAAAGCGAAACGGAAAAACAAATTGCAGGCCACGCTGGCCCAACCGCCGGCCCAGGGTGCTTCAGTATAAAGAAAATCGAGCGTCTAGAATACATGAGCGTGTCTGTGGCGTTGTTGCTAGCACGCCCGGCCTGTGTGCAACCGGTCGCGAGTTCGAATCCTGGCAGGGCGCGATTTTTAGTTTCATTTATTTGTTGTCCAATTCGACGGAAATTTCAATCGAGTCCGTGGAAAACTTACGAACGAAAAAAAAGTCCCTCATAGgactttttcccgcaaaaaaaagacgttcatgtcactgattataaagtaaggggggtttctgccaaa…	420	48.3333	None	None	None	-	-	-	-
lnc_Td_WEWseq_PGSB_v3_chr1B_Loc011002.1	atGAAAAGAAACCTGGGCACCCCTCAAAAAAAAACCTGGGAAACGAACGAGCCCCAGCGCGTGCGCTGATAAAAAGCGAAACGAAAAAACAAATTGCAGGCCACGCTGGCCCAACCGCCGGCCCAGGGTGCTTCAGTATAAAGAAAATCGAGCGTCTATATTGTATGGGCGCGCCTGTGGCGTTGTGGCTAGCACGCCCGGCCTGTGTGCGACCGGTCGCGAGTTCGTATCCTGGAAGGGCCTGAtttttcgtttcttttatttgttgtccaattcgaccgaaatttcaatcgagtccgtggaaaacttacgaacgaaaaaaaagtccctcataggactttttcccgcaaaaaaagagacgttcatgtgattgactataaaagtaagggggttttctgc…	421	48.2185	None	None	None	-	-	-	-
lnc_Td_WEWseq_PGSB_v3_chr6B_Loc088904.1	ATGAAAAGAAACCTGGGCACCTCTCAAAAAAACCTGGGCAACGAACGAGCCCCAGCGCGTGCGCTGATAAAAAGCGAAACGGAAAAACAAATTGCAGGCCACGCTGGCCCAACCGCCGGCCCAGGGTGCTTCGCTATAAAGAAAATCGAGCGTCTATATTACACTATAGATGAGCGTGTCTATGGCGTTGTGGCTAGCACGCCCGTGTGCGACTGGTCGCGAGTTTGAatcctggcaggatgcgatttttcgtttcttttatttgttgtccaattcgacggaaatttcaatcgagtccgtggaaaacttacgaacgaaaaaaaagtccctcagaggactttttcccgcaaaaaaaagacgttcatgtgattgactataaagtaagggggttttctgcca…	421	47.2684	None	None	None	-	-	-	-
lnc_Td_WEWseq_PGSB_v3_chr5B_Loc070165.1	gccggtgccacgaactgacgtacagtaccaaaatttgattgatttaacacatgctcctgcaaatctgaatccccgctcgattgagtgaaaacatgcaggtcttaagatttcatcatatctcatttagacttgcggttggctaattcttcacatcctccatgttgaaggccccctgtaatacaatttatttattcacctattaacttcagattgtctaagcatccgtcagattggtaaaagatgccaagtggccttttttattttcaggttcttgcttgctggcaagcacatcaattatttgctaaaatgtcatactaaaaaaggtgggtgaagtttctacacaggttatttgttagggataaatacttaaacgtttcaaccaattgtacataggcaagt…	1420	35.7746	None	None	None	-	-	-	-
lnc_Td_WEWseq_PGSB_v3_chr1B_Loc012311.1	ctttcagaaaaaaaatactcccaagtatgcatgccaaaagaagaaataatgcactcaaagttaatggttgcgtacatcaatttagcatactaccatgcaacaaaaagagaagcgagttgactttgcaagatcataATGCCCAGTAAACCGAGTCAGGATCAGACATATAATATTTTCCTTTCTGATTTACAACTGGAAATATTAACCATGTATCAACTGTCATTATATAATATATTTGCAGGTTATCCCAGACATACCATCAACCAGAGACAGAATGAATTGACGAACTAAagttgaaataccagtgtgcatgaatatgttctgtacaacaaatgaaaaataagacttctgcaagaaatggcgcatatgctagcttcccattgatatacaacaaaattt…	584	34.7603	None	None	None	-	-	-	-
lnc_Td_WEWseq_PGSB_v3_chr4B_Loc061372.1	ccGGCAGGTCGGCCGCAGCGCCGGCGCCCGGCGATTGTTGTGCAAAACTCCATATTCGAGGTTATGGAATTAAAAAAATGGATCGACAGATCCAAATGATGATGCATTTCACGGCCACCCATCAGGCGAGGTGCATCAAATGTTGTCGCTGCAAACAGTCTTTCAAAGCCTTCTATTCAAAGAGAAATTAAtttggatgagttgccttatgattccgctaattggtagagaatttcataatacacaagaaattctaagaagcgagacaagattaggtgaagatatttaacagggagaccagtgttctctcaatttctaaagatagtactggtattatcagttgccgcaacatctgtctaagagatacttttcactatgaatgttgtcaagaaaaagttg…	638	38.4013	None	None	None	-	-	-	-
lnc_Td_WEWseq_PGSB_v3_chr1A_Loc001824.1	gGCGCCAAGGCTCTCGCTAACTTGGTTGGTTCGCGTCGTCTCAGGACGCGCTCTGCAGGGTGCAGAAGTCGTTTGCAATCAGGACATAGTAGAAACTGTTGAAATCAAAAGGAAATGGGTGCGTGTTTTGAATAGAAGCGTGTTAGCCGCTAAATCGAGGTGTCAAAGCCTCGTTCTGTTCTTATGAtcgctcgttatgtgttgcttatgaaaatgtggtcggagctgaggattaagg	238	48.3193	None	None	None	-	-	-	-
lnc_Td_WEWseq_PGSB_v3_chr4A_Loc054055.1	gtaatgccctagggatgctgagtaggaaattgtagaaactttggggaagtggatttcttgctcctgagctccatggagccttgtttttgaagatattgtaaatcatttcttaaagtttcaaaaaattctgaagaaacacacacatggacattgctatactacatttatgtaaattttcatggtcaaatacgctttggtgtaagctgtataataaacaaaattttagtcttttataATGAATAGTGTATGTGCTAGAAAGACATCGTTTTTGTTTTTACTAGATGATTTCCCTGCGCGTTGCTGCGGGGACATCCTTGTACAACTTGCCGTATATATTTGTTTTACCAATGGAAAATCACTTGTTTCAAATCAGTTTTCATGCGGACTTGAATACTAAgt…	672	33.9286	None	None	None	-	-	-	-
lnc_Td_WEWseq_PGSB_v3_chr7A_Loc092837.1	CATATCCTTCCTCCTGTTTCCTGCGGCACGCGTCAGACAGCAAGCAGCGAGCAATTCATTGTGGCGGCGGCGCTGTTCTACGTGACTGCGTCAAGGGATACGAGCCTACAAGGGAGAAATAGATTTGGGCTGGACTAGtgtactgggctacgtttactacaggcccaaatgcccaatcgacaactctcctcaaacaaaaaaatatccccaattcgcgtgttgcgccgctgccagacttaaaggtataccataatcatatgatcatatcaaaatatacatccccgtgttctttatgcaagtacaccgtcagacttgtgctaatacattcataattttgtaggtctcatttgaaattatgggatcttattgtggcatcaagtcagcatttcaagcgacaag…	407	45.4545	None	None	None	-	-	-	-
lnc_Td_WEWseq_PGSB_v3_chr1A_Loc006539.1	cgccgccccgacgacgccacgcttgctggcgggggcagtagctccccctccctagctagctgctgcacctgcacctatcaaggctaagcttagctccaaaggcgagcggaaaaggcgcaagagcagacgaagatgctccctctgagagtgaggtagcgtagcggctagcggctgagctgagtgagcctacggacggaccggaaacccctcctctccatccactttaaagaagaatctctcttcccagcgaaggaaggggcatccaagagtaaagaaaagaaaacgcaaaagactctaccctactaccacctagctaccct	320	57.5	None	None	None	-	-	-	-
lnc_Td_WEWseq_PGSB_v3_chr4B_Loc057292.1	tCATGGGCAAGAAGATTCAAAGAGGACTTCTCTTTACTCATACATAGAGCTAAAGAGAAGCACAAACAATTCATTCCCACTTTTATTCAATCCTTTTCTGCCGCATAGTCTAGTGCTTACTTAGgctgccttcataaaaccttaattttatcatggctatggatgtaaggatatgacattgtactaaactttttgatactttaatttaatatatacagtagga	223	33.6323	TREP238	SINE	Retrotransposon	-	-	-	-
lnc_Td_WEWseq_PGSB_v3_chr1A_Loc005050.1	GCCGCGACAGCCGTGTCGACGCGAGTGGGCAACGGCGCTTTATACAACTGTGCCACCTACGACGAGTCTATGAGGAGCCGCCGGAGGTCATGCCCATTGCCCAGAGTCAAAGCTGACGAAAAGATGATACATTTTCCAAACATCCTTGCCTTGGGCTTTTATATTACCCATATAAGAATTTCAAGTTTGCAAGCATCTCCCCAAATTAATGCTAGTAGATACGTAAAGTTCCATATGCTAAAAAAAAGATACGTGAAGTTCCATTTACATTGAtttaattgacagctaaaatatatttttggtgcataattacaccaacaataagatgacatgtagtaaatcactgtgattgcatgctaaatttttgtattcccgctgcaacggaccgacaattgtcta…	494	41.0931	None	None	None	-	-	-	-
lnc_Td_WEWseq_PGSB_v3_chr1B_Loc008651.1	catcagttcacttacaggtgcaataaatgtactcctaaacaaggaaccctaacatgacactgtaattgggaaagcaattactaaaaagattcactaattagctgcgttcctttcaactccgttttaccaatgccgaagactactgcgagcaaatcagattatctgagagctgcagtccgaagttgtgagcggggccttaaacgttcccgtaacagaggcgttcccagacgcatcgcatttccccaaagaagaaggccaaacttgtgctgctcatgtgaccgtgagcgtcgtcttctctatacctgactcgagctcgagacatcgacccaaccagtcgctctccatcaagcctacaagtagtatatatacagtacaacgcacactccaaacacgtacgta…	745	48.7248	None	None	None	-	-	-	-
lnc_Td_WEWseq_PGSB_v3_chr2A_Loc017669.1	gGGGGCGACTTCCTTTCTCTCGCCCCTGAACAAAAAAAAAGATCGAAGCCAGAACAGACAGACAGGGGAGACACCAGATCGAACCAAGAAAAGAGAAAGGGGAGAGATCGGATCGAACGAAGAGGGAGGTGAGAAGAGGGTTTCAGGAGGCTGGCGGCGGCGGCCTCTCCTCACTGACGGCGCGCTTCACGGCGGGGAAGCTTGAatcctcggggccccttcctgccgcccctgaccgccgctgctcctctccaacacgctgccgatcttccccaaggatcctcttctgcttctcttcttaaaagatcacgcacaagacctcaagcctttcacgcagaagatcttttctagttgtaaatctctgaaactctgtactgttttgctttgatctgcatatga…	571	51.6637	None	None	None	-	-	-	-
lnc_Td_WEWseq_PGSB_v3_chr4A_Loc048871.1	ctGCCTTGCTGCTCCCGGTCGCTGCTTCTCGTACTGATGCTGTTGCCCGCTGTGCACTACTACTACTCGCGTGCCGCTACGCTGCTCCTCTGCCAATGCCTTGCTGCTACTTAGCTGCCGCTACTACTCTTACTTCTGCTGCTGCTCATTGCTTTGCTATGGCCGTGGTGTTGTGCAGTGTAGTGTGTGTGTGCGTGAGTGTGTGTTCTGTGTGTGTGGCCGGCCCAAATACTag	235	56.1702	(TGC)n, (GT)n	Simple repeat, Simple repeat	Simple repeat, Simple repeat	-	-	-	-
lnc_Td_WEWseq_PGSB_v3_chr4A_Loc048873.1	ctTGCTGCTACTTAGCTGCCGCCGTTGCTCTTACTTCTCCTGCTGCTCATTGCTTTGCCATGGCCGTGGTGTTGTGCAGTGTAGTGTGTGCGTGCGTGAGTGTGTGTTCTGTGTGTGTGGCCGGCCCAAATACTTGTTTAGGGACTAGTTTAGTTAGTCTAATTAGTATTACTAGTTAAttagtccaatagtagatgacatgtggacccatggttagtttaaagaaaaataaattttca	239	43.5146	(GT)n	Simple repeat	Simple repeat	-	-	-	-
lnc_Td_WEWseq_PGSB_v3_chr3A_Loc038375.1	cttagacagagcagagaggcagtgaaggcaacgagagatattcgagagagtgtATGCGCAGCCGCGGTTGTGCGTATATAAAGAGGAGGAGCATTGTATTGTCGGCAGAACGAGGTACACTCACCCACCGCAGCCTCGGATTCCAGCATCGCGGTGTCTCATCACACGCAGCAACTACACCGCTCTCGGGTGTCGGCAAGAAGCGGAAATCACGCAGGCAGGCTCCGAGAATCAGATTCCAATTTACAAAGCATCTGCGGAAATCATGCGCTGCAGCAGGCCGTCGAAATTAGcgccgtcaggtcgctgtcatagaaatcagcgccgtcaggggctgtcg	340	55.2941	None	None	None	-	-	-	-
lnc_Td_WEWseq_PGSB_v3_chr5A_Loc066710.3	GCCACCTGCAACCCCAGGCACCGCCGCCCCAGTCCCGGTACCTTCTCTCCGACACACCTCCCGCCGCCACCCCCAGCCCCGGCACCTCCTCTCCGGCATGCCTCTAGCCGCCTCCTCTTCTTCTCGGATGCGCCAACATCCCTGCGAACACACACCGCTTCCCAATTCCTCCTGACGACCGAGGCTCAGCCAACTACCCTCCAGGGACCGCCTGTGCTGGCGCCGCCACAGATCCCCACTGCAGCATCGCCCCACCACGGAGCAAATCCCATCCAGGTCTCCCCATGCTCCTGCAGGTCGACTGCCACGCTACACGAAGTTCACCAGCTAGAGCTGCGGCCGAATCCGTCGCTGGTGTGTCGCCTTCGGTGTTGCCCCTTCCCTCCCACCGCTCTACCG…	614	59.4463	None	None	None	-	-	-	-
lnc_Td_WEWseq_PGSB_v3_chr5A_Loc064239.1	cgCCTCACTCCCAGCTTCCTCCCCATCCATCCGCCCGAGCTTCTGGAGCTCTCCTGCTCCACCATTGCCGCCATGGCCGCCGCGGCCTCCCTCCTAAATTAGCTCGAAGCCGAGCCCTCCTCCACCTCTAGccaccaccatcgccttacccacactccggagaccctccccctcatcttagtttctcgccggagcccctctggacgcgtctcctcggagttggccgccgccccgtctcagcctcctcccg	250	66.8	rph7_rep_0119	unknown	Retrotransposon	-	-	-	-
lnc_Td_WEWseq_PGSB_v3_chr1B_Loc008668.1	cgGGAACACCTGCACGAGGCCGTCCAGGACGAGGAGTGCGTCCCCCGTCATCCTCGCCTCCTCTTGCAACCGCACACGCACGCGCGCGTAGGACCATCGAACTCGTTAGGATCGAACTGGTATCCAGACCGAACATGCAAAAGCGATCGAACACGCTAGGTCACGAGGGAGCGGCGGGCGGACCTCGAACTTGCAGCTAGggtgcgtgtcgccggcggacgacgaggaggaggaggcgctcatggcgccgtgctt	255	64.7059	None	None	None	-	-	-	-
lnc_Td_WEWseq_PGSB_v3_chr1A_Loc005087.1	cCGATGGCCACGCACCAGGCATCCCGCGACCCCCTCAGCGGATAAGGGCCTCCCCTCAGCGCCTCTCTCTCCCTGGGCAAACCCTAGCCTCAACTTTCCCCCTCACAGCTCTCTCCTCCCACCTCCCCTACTCCCTACTCCGAGCTCGACCGAGAGAACCGGAGTGCGCCGGCTTGAACTATTGCGGCCACCGTGCTTCCCGCGCCACCGGTGGATGTCCAGGAGCCCCGGCAGGGTCTTCTTCGTGAACTACACCAACGAATCAAAGCCCAGGATCACTGGTGATGCCGCACGCATCCATCCCGTCGCCGACATCCGCTCCGTCGATCTCCTCATCCTCGGTTGTCCCCGGCCCCGTCGACCCGCGACCTCACCGTGAgcctctcctccatttccccc…	423	64.7754	(TCCCTCC)n	Simple repeat	Simple repeat	-	-	-	-
lnc_Td_WEWseq_PGSB_v3_chr1A_Loc001886.1	acAATCAGAACTTAAGTTCCGGTTGTTGTTGTTTCTTAAATTTTGGTTGTAGTTTCTTAAGTTTCGGTTGGAATTGTACTTTTGTGTTAATTGAGGAATATGTCTATTTCTTCTAGgtctagaaccacttattcaacattcaggttgtcaagtccaattttaatatttgctttcttcagtagataaagggcaagttcctctaactttaacttattttttcttttggttgggcccaaaaaggttggaccaccaagccttatttatttttagtatctcttcgatgtgatgtttaggatatcaat	302	32.7815	None	None	None	-	-	-	-
lnc_Td_WEWseq_PGSB_v3_chr1B_Loc008696.1	ctgattttctatgcagcaactatactagaagctggcatgtacaatgaggatggttacgtgcctctttaagtcatccagtgttacattaattcttttcttggcactaatttgttaaaaaatgtagaattccctctttaaaaaATGATGTTAGTGAACATCTCAATTTTAATTTATTTTTTTACATTCCAAAATAGTCAAGTTTTTTACCTAACATTTTTTTTGGCTCACATAATTCTTGAATGCCTTCCATGGGATGACAGAAATCTTGCTCATCTAGCAAAATAAaagataacgaagaaatttggaagttcggaaaacttggaatttctcggaggtattgtcatggcggtgccacgtagtttgggaaattttgctttcaacttggatgaagctttgtca…	1247	34.8837	None	None	None	-	-	-	-
lnc_Td_WEWseq_PGSB_v3_chr1B_Loc008719.1	gtTTATTCCTTGTTGCAACTTATGCGCAATTACCTAGTCTACACTACTTAAAAAGAGTGGTGAGGCTCCCTATTTCGCTCTCCAAAATTTCGCTTTTCTTTGTCCAAATATGTTTCCTCCTTCCTCTTCCTATTTTGTTTTTCTTTTCATCTCTAATTTTTATTCATCGGTTCCCTTAAacactagctcagttagtccaccactcattgacttaccaaataaaattatcttttgctttgataagccaataaacattaccaagtactcc	268	35.4478	None	None	None	-	-	-	-
lnc_Td_WEWseq_PGSB_v3_chr1B_Loc012439.1	gcctagttcactacgaatatatttgaatgtcggatgaaatacaacatattaaactattttcatgaccatacatttcaatccacagttggttgcaaattatttggacgaccaatacttttttgtcaactctagtttgttttggttgccgactttgatcaactcataattaagcaaaacattgagcaatattttggctagccaaacatttagcatgggaagcttgggatcaaactaagcatattcactacgacattcgctatcgaggtcattgtcttttcacttcttacatcatagactaaaaagagacaacgccaccgctaagctctgtctggtcatttttatatctcaccggttaacggagaagttgaatcctaatcatctctgccttttcttttgagg…	815	35.5828	rph7_rep_0509	CACTA	DNA-transposon	-	-	-	-
lnc_Td_WEWseq_PGSB_v3_chr5B_Loc076839.1	tttctttaatcaaataaaaaATGAACCCACAGTGCACAGGTGAGATCAGCAAGCAAATATTACACGGACTGGTCAACGCGGTCAAGCAAACCCCACTATCAATCTTCGTATACAATACACATAGTCGATATTTCCAGATTGAAAAAAACCCACAAGATATACATCATACACAATACACATTATACAATACGAACTACCACATGTCTACATCACAATACACAACAATATTACACAAATATCTTCTCGATCCACCGCGGCCTCAAATTTGGTGGAGACGAACAACCGCTTCTTGCTCCGTCGCTCTCTTGTGTAGGCCACTGCGGGACGCGCTCGATCTGGTGGCTCCGGCGCCGGCGCCG	359	44.8468	(ATACACA)n	Simple repeat	Simple repeat	-	-	-	-
lnc_Td_WEWseq_PGSB_v3_chrUn_Loc109173.1	caCGCACGCACACCGCCGCAAGGCCGTTGCCCTTCACATCCACGCGCACCCATCTACACGCCGTAAGGCTGTTCCTCCACCTACGTAAACACATCAGGCGAACAGGTTCCAGAGAAGATCAACCATGGCGTTTCATGATGGTGAGACTACACGCTCGTTGCAGCGATCCCTTTGATCCTCTCCCTCTCGTTCTTTGTGGCTCGGAAAATTAGattggttcacacagtctaatatgttgcctcggaaaattagattggttcacacagtctaatatgttgccacggaaaattagattggttcacacagtctaatatgttgcctcggaaaattagattggttcacaccgtctaatatgttgccccggaaaatagattggtgcatccaatctttgttgcctcg…	1173	41.9437	None	None	None	-	-	-	-
lnc_Td_WEWseq_PGSB_v3_chr7A_Loc093615.1	ccccaccaacaccgccgagggacaaagggcgtgatagttattgttttgaaaaaaaaaatccacgtctattataaaagttcatcaaaagtataaatcacctcaaacataataaaatttacagtaaggtctctagaccaccaacgaccactgtagctgctagaatgagccgccgacgcgctgttgtcaccgctcctctactggagtcgacttgaccttgttgATGACTCAAAAAGTTTTTGTGCATGTGCCCTTAAGGACCAGCACGATGGAGCCGCAATCACCATCGTTGAATCATTATAGATATAGATCTGAAGCAATAGATATGAAATCTTGTCATTTTGCATGCACAACGAGAAACCCTAACCTCGCTCCCCAAGGAGATGAAAGGAGTCTATGCCA…	818	46.088	ctgD_rep_0106, sr2_rep_0242	CACTA , unknown	DNA-transposon , unknown	-	-	-	-
lnc_Td_WEWseq_PGSB_v3_chr2A_Loc020078.1	attcgatgtctcatgaggcattgccatgttgtaacatacagttgaatgtcatgcattaccacaaaacaaaaatatgatggctgttgttggggatgcaactaatacgccaccgcgtctgttattaactattaaaacaacaaactaatgcatttacccttctatcctaaaaaatatattgtatgacctgatcaaaaaaatatgactgccttatccaatttgccactttttcttaagtagggaaaaatattccgctcacattcgtaactgaacaaatcaaccacagcctccaacccgctcactctcaactctcactcctatcacaaaatccactaaaaagagatgtgaagtatttctaaatccctgccaaaagaatatatattaccaatagtccagtaccga…	521	35.8925	None	None	None	-	-	-	-
lnc_Td_WEWseq_PGSB_v3_chr5B_Loc071183.1	gttcaaagtgggccgactcatatcgtgtcggtcgctcgattcgcttcgagtcgcgactatttgacacccacgggcaacaaatagggttcgatgtacgggaagtacagtcatatagatggcgccatgcataggacactgccagatagggcctgcccattatcgcacgtgaaaacaaggaaaatgtatcaaaaaggaaatggtagtgcgaggggtcaaaccctataactctcactaccgaccgctcttcgctaggtacacgagctgataagcttcaatgtccaactacaaaaactttggcattccatctcgaggatcatggaggaaatccgcctacgccccgtttggatgttggcattgaggcccagattttgatattggcatttgctagcctgaatatct…	586	52.2184	None	None	None	-	-	-	-
lnc_Td_WEWseq_PGSB_v3_chr7A_Loc091826.1	gCCAGACGCCCGCCGCGCCACTCTGCCTCCTGGTCCTGCTCGTCGTGCTGCCTCCCGGTCCTGTTCGTCGCACCACCGTCTGGACCCGCTCAGCCGCGCGGCTCCATCCCAGCCGCGCTCGCGAGGCATGCATGGGAGGTCGGGGATGGGCAGTGCTCGCGAGGCGGAGTCCCCGGCTGCTATCATAGTGGATCTCGCGAGGCAAAGCACGCGACCTCGAGGCCAGGGCCGGTGCCCGGGGTGGAGGCCGGTGGAGGCCTGTGGGGGTGACGGGTTAGGGGCCGCCGGGGGCGATGGGGCGCGGAGACTGCCGAGGGCGATGAGCGCCGGGGCGCGGAGGCCGCCGTGGGTGACCAGGCCGGGGCCGGCGGGCGAGATGATGGCCAGTGTGGCCGGGGC…	412	75	(TCCTGG)n	Simple repeat	Simple repeat	-	-	-	-
lnc_Td_WEWseq_PGSB_v3_chr1A_Loc006542.1	tagccatccaaaatgttattaaattcatccacaagtacctaagaccctaacagtaggtgaatacaaaactggaacttaaaaatggctttctcctaatagtaatcgtgctagaactcattcaaagctgcaagtgaactataactataacaaatagaagacctactcatcacaaattcctctaaattcctccagattcaagatcaaggcggtggacagtgcaggaatattacaaaattaacatttttttggaatctgaaactcacaaaagcaaccacctaaaaaggatcatgatgccatgcttgaacacatactaaaagaat	320	35	None	None	None	-	-	-	-
lnc_Td_WEWseq_PGSB_v3_chr7A_Loc098580.1	gaggaatttcttgttttccagctctttgatttgccatggccattctttgttcttacagaagattccattcagttgtgttagtagctcagaggtagaaacctctcctttgaccaccttaagaacatcacagtttttgtaatttaaccaactagactcggctgccagaggaacttcaatgtgataaaatcctagtccagaagcagcactaccaaaataagtggcaacaggctatggttttacccaagcagcacagttgttaacattATGGTTCCCAGAGCAAATAAAACACTTTTTTGGCTCCACACAGTTCCCCACATAGTGTCCAGGCCAACTGCAATTGAAATAGATCATCTCTTTGTATTTAGGATCAAGAGGTTGTACCATTGGGGGAGGTGGGGG…	591	48.5618	None	None	None	-	-	-	-
lnc_Td_WEWseq_PGSB_v3_chr5A_Loc065288.1	aAAAAATCTCCAGACCGAATTTACCGCGGTGTTTGTACCTAAATTATCAAGATTGTGGTGTGTAATTTACTATGCTGTTTACATACAAAATCTAGCAGTGTATTTTTCGACCACTTTTTACTACTCTTTCCCAAATCAAGATTATTACCGTGATATTTACACACAAGTTACCGGGGTATATTTTCAACAACTTCATCCACCCAAATCAAACTTATCATGGTGTTTGTGAgtaacttatcaggtctgcaatgcgtacattaccatgctatcaaacaaaatttaccaacgatatgtttccaactactttttccgtgggtcaaagctagagtactgtttttgcgtaagtttttgtatctacagtaaatacattaccgtgctatttacctagaagttattggg…	424	34.6698	ctgI_rep_0015	unknown	unknown	-	-	-	-
lnc_Td_WEWseq_PGSB_v3_chr7B_Loc102559.1	cCGTGCTCCGCCGCCGCACGGGACGAGCGCCATTGCCGGCGAGCTCCTCCGAACCCGATGCTCCGATACCAATTGTTGTTGCAGGCTAGCCCTAGCTCTCTCAAGCTCTAGCTCACTTAGCTCTCACCTCCGACTCGATCAAGGAAGAAGAAGACTAGAGGAGGGAGATGGACACAGGGACACAAGAAAATTTTCTTGGCGCACGTACGCCACTGCCGCTCGAACGGCGTCCTTTTCCTTGAGCACGAACTCAATACACCCGGCCATTGATACACAGAGGATCGGCGAGAGTTTATACCCACGCACACACGTGCGCATGCCACGCCCACGGCGCACCCACTCGCCCACGCCCcg	354	59.6045	sr2_rep_0132	unknown	Retrotransposon	-	-	-	-
lnc_Td_WEWseq_PGSB_v3_chr4B_Loc058065.1	aCTCCTTCGTGTGTGTGCCCGTTGCTGCTGTTGCTGCTGCTGCTGCGTGTGTGTGCTTGTGTGCGTGTGTGCTACGTACTGCTTCTGTGTGTGTGCGCTTGTGTGCGTGTGTGCTCCGTACTGCTTCTGCGTGTGTGTGTGTGTGTGTGTTTGTGTGCGTGGGTACGAGTGCTTGTGTGGGTGTGTGCTATCAAACATGAAGACCATTAGAAGTTACGGTACAAATCAGTTGTGA	235	52.3404	(GT)n	Simple repeat	Simple repeat	-	-	-	-
lnc_Td_WEWseq_PGSB_v3_chr4A_Loc049126.1	GCGGGCACCTTCCCCACCCGCGGGCACCTTCTTCCGCCACCCGCGTGGACCGCCCCAGCCCCCGAAACTGGCCGCCATGGAGCCTCCGCCACCACGACACCTACTCCCCCGGATCCGCCAGCTCCCCTCCTTCCTAGTGGTTGGCACACCTCCTTCCGCACAACCAGCGCCCCTCCTCTGCCATGCCGGCGAGCCTTCTCCCTAATTGTTGGCCCCCGGATCGATCCTGCTTCGGTGACGGCCGCGATGCCAGGGCGGATCCCACGGTCTCCGGCGCATCTTCCGGCGTCCAGCCATTGGCGCAGGGAGTTGTTCTCCTAGcctcaaggtccctctgcgtggcagtggtgatcccgtcatcatgctccccagcgcggcccccttcatcacgccgctacc…	834	57.3141	None	None	None	-	-	-	-
lnc_Td_WEWseq_PGSB_v3_chr6B_Loc089226.1	tcggcgcgctcctgatccggtcattgcccatggccatggatcgacctcgacatcgcttagcaattgtgttccagtcggtatccagaggtcacaacttccccatgcctcgttcccctcatgctcgtttcggatgatttgaaactgagatctggttaatctgtgagtagttgatttgaaggtctgattaacacttgagaagccctaaaacaactagattacaATGACGGCGGTGGCTCATTCCCTCTGTATCTCCGCTCCTCCACTGTTCGTTCACACGGTTGATTCAAGATGGCTGCAGGCTGTAGCAAAGCACTCCAGAAACCATCCAACGGCGACGCAACCACCTCTTTTTTTTGCGATCTCTAATCATGTTGCCTGCCACGATGCTGACACATAAct…	1079	40.0371	None	None	None	-	-	-	-
lnc_Td_WEWseq_PGSB_v3_chr1B_Loc008876.1	gcCGGAAGTTCGGCGGCGGCGGCGGCCTCCTCCGCCGCCACCGTTTCCTTCTCCTTCGGGGGTTCCGTGCCCGCTGTTGCCTTCGGTTCGTCCTGTTCTTTCGTTTCTGCTGCTGCGCTCGTACCCTCCTGTTGCACAGTGGCAGTAGACAGTATGGTTTAGCAAGTTATTGTTGAcatgaatatgcacaccaaatttcctatactgcacttattagctgctaggaagtttaacactttcttctgtacatatgtggtagtactaggactttcgagtaattgcttctcccactggtaaacacaccaaaaattctaggaaacaagcattctccctacaatgttccggcgtgaaccagcaaaggccattggatttcggttagctgcccgctcatgaatatga…	1007	41.1122	None	None	None	-	-	-	-
lnc_Td_WEWseq_PGSB_v3_chr2A_Loc015904.1	aaattattgaaataggacatgctaatcttatagaatatttctttatctacatcaacatattttcttctatgattttttttaggaactcatccttaaaagaaattagaaacttgataaagtttagccaataccactaacaaaattcggagagagatagcataccttcgcagcaactattatatttttgggcttcttcgtgtggatgaacattcacattcaacggaagtgatctatttggatatttttttatgttaaaaatattgtactaaaatagtgttttggctccccacgttccttgtttaaaacaaagtctatttattttttcattaacattcttagcttcaccgacaactcaacatagacatagcaaaatcccctgcacagcaggaagtaggcctt…	872	34.9771	None	None	None	-	-	-	-
lnc_Td_WEWseq_PGSB_v3_chr1B_Loc012605.1	tgtcgcttccctcccgcccccctccgtctcacgatgctagctccgttttggttttgcaagtaaagatcgattggtcacATGGTGTGGACTAGAGAAAATTTGTGCAAGCTGCTAGAAGAGACTTTGGCAAGCCTTTCTTCGGTGAGCGGATTTTCATGGCTTGCTGGAATATTTGGACAGTCAGGAATGGAAGAGTCTTCACGAATGAGCGACCCAGATTTAGTAAGTGGTGAGGTGCCTTCATTCATGATATATATCCTTGCTGGTTCAAAGGATCAAGAGTAGatatagagatgaactaattagacgggtatctttcctaccaccttaagttgagtgatgtaatctagcttttcatgtaatttagtctccatgtaaatattgtatgtatcctatttt…	472	40.678	TREP256, rph7_rep_0484	SINE, SINE	Retrotransposon , Retrotransposon	-	-	-	-
lnc_Td_WEWseq_PGSB_v3_chr1B_Loc012605.2	gtcgcttccctcccgcccccctccgtctcacgatgctagctccgttttggttttgcaagtaaaggtcaggcccctcttctcattcctgtagttgtgtggttggcgatgtgtgttaggttaaattgtagtcctcgctaagaggtctgggaaggtccgtaatttctgatcgagccacagaggaactttcacttacagaggaactttctgtttctgatctattgcgatgatagttgatgaacagatcagaattttttctggattattatttacagatcgattggtcacATGGTGTGGACTAGAGAAAATTTGTGCAAGCTGCTAGAAGAGACTTTGGCAAGCCTTTCTTCGGTGAGCGGATTTTCATGGCTTGCTGGAATATTTGGACAGTCAGGAATGGAA…	651	41.9355	TREP256	SINE	Retrotransposon	-	-	-	-
lnc_Td_WEWseq_PGSB_v3_chr3A_Loc037679.1	CGAACGGCGGCAACCGGCTCAGCACCTCGCCCCGCGGCTATAAATAGCCAGCCCCGCTACCTCCCGAGCTCACCATCGCCCTTGCCTCACTCCACTACCCCTACCGAGCCTCTCCCCCGAGCTCGAGTACCTCTCCTCGCTGTCCATTGCCGTCACGGCCGCCGGTGGTCTTCGGCTAAATTCACTCGAGGTCGTCCCCCTCCTTGCCTACTTCCATCACCAGAGCCCCTCTCTACCTCCGGCGACCCTCCCATGCCGTTTCCGTCATCCTCCGGTGCACCAGGGCGCCGTGCCCATCACTGGCCATAGccaccgtccg	319	65.8307	ctgD_rep_0304	unknown	Retrotransposon	-	-	-	-
lnc_Td_WEWseq_PGSB_v3_chr3B_Loc043487.1	aTCCGCTTATCGTCGTCAGCGCAGGTACGGTCGCCCCACCATTTGCCTCACATCTCCTGGTTCACCATTTTTTACCCTGCCGTGGTTTGGGCCCCCCGTTATTCGCTCGCCGGAGAGGGGTTCTGGGGTTTCCGGTGGATGTCCGTCGAGTACGAGGTTGCTTTCACGGAAGGCGTCGCCTGCGACTACCTGGTCACCTCCAGTGGATGTTGGGAGTTCCTGTTTCGTCAGGGGGCATGTAAACAATTCTTCTTGGCGGAACTCGAAACAGCCCGCCAAGCGGCAGCCACATCATGCTGATATCAATGGGGAGGCAAAGGATGATGAGGTTGGTGGCCCATTCCGCTTCGTGAAACGGCGGAAACGGAAGGCGACCACGCAGGTTCGAGTTGTAGCTGG…	601	50.7488	None	None	None	-	-	-	-
lnc_Td_WEWseq_PGSB_v3_chr3B_Loc047002.4	taaagttccatctagacgtgttttctgttaataatattaacatgtgtctgtatgattctgttctgcatattcgtcttaatggataattttaaatcgaaacaaaaggtattaattattggcccgacgtccatagaaacaagctgtgtactgtggaggttaactgaagaattgttcacccaaaacaattggactcaatcaagcagaggagagatgtgagaaacttgagagaaaagtgagaaggaattgacccattgtggtacaatcaggacctttggtagtgcgattggatcatgggcaaataaatggatcttctccagaagagaaagagaacaaagagaagagaggaggagacgtgcgtgagATGGGGCCTTGTAGTTATTTTGTTGCAGGTTCCCAACG…	855	37.3099	(AGAAG)n	Simple repeat	Simple repeat	-	-	-	-
lnc_Td_WEWseq_PGSB_v3_chr7A_Loc095677.1	tggcaacattctgcgatttgtgaatgacattggacaggcaacatcgcgtcacaccagcagcgttcccagtgaacgtcaacacaataacatttccgattagctaactcatgtATGACTCGGACATGCACTGATTCCGAACTAATCACACGGGCAAGCTTGATCACGCTTATTCTAGTGCTAACTAGCCTCCAATTAAGAAACCTATATGTATTAGTAGTAGTACTCTATTTGTTTGGATTACTCAAACAGAGGAGAGGCGACACCATGGTCGACACGGAGGTGGCTAACTATGTGATGGTGTGGCTTGGACATGGCGACCATCCGGATCCGTCAAGGAGGGAGGGTCGCATGGAGAAGGGGGTGGCGGGGGTATGAttgctctccattaaccgtacttat…	2294	36.748	TREP3282	unknown	unknown	-	-	-	-
lnc_Td_WEWseq_PGSB_v3_chr1B_Loc006623.1	cGGAGACGGAGGCACGCGCACTGCAGCGCGGCAATGGGAGCTTCACGAGCCCTATTTTGCTCGGCCGGGCCGTGGGCCAGGTGTGCTCTCCTTGTTGCGTCCGGTCGGTGACCGCCATGGGCCGTGGAGGTCGTCCCCTCCCGTGTGGCTGCTGATTTTGCCGCTCATCGTTCCCGGTTGTCTCCTCTCGGCCTCGTCGGTTTTGCTTCGCCGCTTGGTCGTGTGTGACGGCTTCGACGGATGGAGGTGCGGCTCGTGCg	260	66.5385	None	None	None	-	-	-	-
lnc_Td_WEWseq_PGSB_v3_chr6B_Loc089477.1	aGCCACTCCGGCCGCGCAGCAGCAGCGCTCTGGCTTGCGGATGGCGCCTACAACGGCATCGCCCCCAGCACCCACCTTCTCGGCGTCTCTTCTCCTGAGAACGAATTCCGCGGGAGATCTTCTCGCTGCTGGTGATGCGGCTGGTCAGTATGCGTGGGAGTCTCCGCCTGTCTTGGTGCGATTTGGGATCGAAAGCGTCTAGtggatttttcctctggctgctcgcgttggccaggatgggctgcctttacatggctaatttgcttgtggcctggacttcaggcagcccgcaacgctttctttacttgcttatttgcatgtttgtttagcagattagcaattaatcttctaacaacactactagcagtaatttatttctattttagatctgctaaaatc…	624	44.0705	None	None	None	-	-	-	-
lnc_Td_WEWseq_PGSB_v3_chr1A_Loc002096.1	CGGCGTTTGCGCATAGGACGACGAGCTTGCGGACCATGGCGTGCTCGCGGTAGTTGGCGTGCACACCGGGAACGGCATGCTCACTGCCGGTGGCGTCCTCTCGGCAGTCTGCGTGCACGCCGTGGACAACAAGCTTGCGAAGGACCGCGTGCTCATGGTGGGCGCCCAAGAGGAGAAAGACGGCGTCGTCTAGGTGGAAGCGAAGGACAACAGCCAACAGGCAGAGGAAGTGGACATCGTCCTCTGATGCTTGCGTTGGAAGGGCATGCACTCACGGAGGACGCCGCTCGTGTAAGACGATGAtccatgttccatgcatgcatgtggcgaacaagagaagtgcggaagacagaggagaagcgtgcagtttgctctcttcatgggacttgatttatggag…	568	56.5141	None	None	None	-	-	-	-
lnc_Td_WEWseq_PGSB_v3_chr1A_Loc005324.1	aaatacagaaagctgataaagcatggatgcaccctatttgacatgtctacttcctccgtctcatctcatcttcggttgtaataacatcttatattacgagacagagggagtatatgttatttgcagtgcagtctccatcaaatcatcagatcgacgagaattgaccaccactaacaaaagcggcaaagatatagtgacatcgtttttagatttggtgcctagcctataagttagatgcaaagagaacccactgtttagttggtgtacaatcgtcagaaactaaatttcaagtgggacccatgctggaaccccccaaaagacatgcatttaatgatagttgagcgttcttcttatcatacggtaccaatcgacagtcgacacagatctagttttacggaa…	890	41.1236	sr2_rep_0097, TREP2285	CACTA , unknown	DNA-transposon , DNA-transposon	-	-	-	-
lnc_Td_WEWseq_PGSB_v3_chr7B_Loc102133.1	cgtattcttaagaacaattagccttctcttagctttccctggagtgaaacaagtttgtttctttctcctcccatgctttggtaaatatcacgacgaagaacaaccccattgtacatgccgtagctagcaatattccatttcgtaacagtatcatctgcttttggagctattcaattcactcattccgcccatttaacgagctaaataccggtggccacagtgccacactaatcttacacccccagatagcaattcatgatctgttaagtttgctttggcattgcttcgccttcatgcattcttggtctgattgaaatgggcacagttggtcattccttttttgttgactgataagcactcacgaatctgaaagatgattcaggaacagagatcatcaca…	1262	39.4612	None	None	None	-	-	-	-
lnc_Td_WEWseq_PGSB_v3_chr1A_Loc005342.1	aAAAAAGATGGAGATAAGCCAATACAGACTAGAGGACTGCTCAACTACCAACGACTCAAGCTCATTAATTACAGACACTACACTCGCCCGAAGATTTACAACACCAAAATTGAACACTTTTCTTTTTGAAAGAAAAAAACTAAAAACAAACGTGTAGattaacgtgaatttctaacgtctgtggtatgttacaattttttgttgagcagatatacagcagcatgtagccggttgagtggttgggctacatgcatgcctttgttccggtggttaatcgatcttgg	284	38.7324	None	None	None	-	-	-	-
lnc_Td_WEWseq_PGSB_v3_chr7B_Loc100536.1	cggcattgtggcttggctggggcatccggctttaaATGTTAGACTTTGGTGCGATGTCTGTTTGGTATTCGGTTCGGACATCTGCATCCCTTCATCAAGGAGATAAGAGTAGCGAGAGGTGTTGCCAAGATGATAGCTTCATGCTTACTTATGTACTACTTTGTGGATAAttattaaaatggctgctgatgtgaacctaaaggttgtagtgtactgcgggctccggtgcttgtaggcacagatctggatgtagtttttgcttttgatg	268	45.1493	ctgH_rep_0004	unknown	unknown	-	-	-	-
lnc_Td_WEWseq_PGSB_v3_chr1A_Loc006543.1	ctctgacatatattcacatgaaatgacaaaagaagtactactctagctagctagtgctataatctaaccgtcatcaaagagttgtgcatgcatagggtagtctgcgatgaattaagtcaattgagctgaagcgctgctatagcatatagatatttccttttatgtgtctaaatacgatagcgtcatagcatgaagatctaa	201	36.8159	None	None	None	-	-	-	-
lnc_Td_WEWseq_PGSB_v3_chr7B_Loc105602.1	cGCCGCTGCATCAAAAACTAGAGAGGGAGGAGGAGAAGCATTCCGCCTCGTCCACACGTCACGCCCGCCTCGCACCGGTCTGCGGACAGGGGTACCAGTCCGCGGACATGAATGTGAGAGGTCGACATCCAACGCTATTTGTATTCGTTTCAAACTATTTCTCAACGAACTAGATGAAATTCATGCAAACACGGCCGAATTTCGTATAAACATGACGGATTTCATACAAATACAATGAatttaactatattttgaacatttagaagaaaaagacctacccctaaacttctcctacggtggtggcggccggcgtccaagcccgtgtcatcctccttccgccatcttcataagcaccggcgataagacgtgcggtctctggcgaagaagagtagaacacgg…	680	51.6176	ctgB_rep_0063, rph7_rep_04365	unknown, unknown	unknown , unknown	-	-	-	-
lnc_Td_WEWseq_PGSB_v3_chr4A_Loc053030.2	ctCATTTGATTCATAGGATTGGCATCCTTAAAAAAATTTCCATAGGATTCATTTGTACTACATTTTGGAGAAAAAATTTCATCCACTCAAATCTCTTTGTAGAATTCCTTTATTTTTTCCGCGCTATCAAACATTCTTTCAAATCCTGTAAGATACTATGGGACATGCCATCCTATTTCTGTATTTTTCCTATTTCTTTACTTTGAcaatcctgtgaatcaaagaggcccttag	234	32.906	TREP2371	TIR	DNA-transposon	-	-	-	-
lnc_Td_WEWseq_PGSB_v3_chr7B_Loc105581.1	tctatatgttgatttgtttcgtactaatcacctaacatcaaatttgcaaccacaccctgaatcacgcggtgtggactatggtcatcagctgatcatccgctgtcctttttcttatcaggattgatgctctacccaagatctgcacagctgttgacttcaaattgttctccgtttctgctacctgacacagggtactgatccaaggcaagtattgatctaggtcatctgcaaccagctacgatcaagatcaatatcaaagttgtaggaattgtttctgtacacgactactgcaaccgaggaagtatagtataggcttctattttcaacaaggtttggtaatgttacacaatggtcattaattttccttgattttcttcagagatgtggatctcttatgtt…	1960	35.5612	None	None	None	-	-	-	-
lnc_Td_WEWseq_PGSB_v3_chr3B_Loc042264.1	gtcaagcagggtatagttagtgccgatgttgcccgcaagaggtgacctcctaaataaaattgcataaacataagcatacacataattaaaatagcataagcataattcaacacacatttgtgacattttttattcattcatttgtaaacatgattctcataagcatgattcattcattcattcattttgcataagattgttttaacactattcattcatttcttcaatttgtaaaaaataagtaaatacttacaatctttctccaatatccactatatgcatacagttgattacaaaggttcatcacatcatgtagttcattccttcaataagcatatcaagattctttttaacatgaactagggttcatcatgtagttcaaaaataagtaaatacata…	1083	39.4275	ctgB_rep_0210, (ATTC)n	Gypsy , Simple repeat	Retrotransposon , Simple repeat	-	-	-	-
lnc_Td_WEWseq_PGSB_v3_chr3B_Loc042263.1	ttGAAAGCCGTCAGAGCATCAAGCTCGTTGGTGAAGACCTTGTACAAAGCCTTGGATGTGCCCGTGTATACACCCACCACGTCCTAAGCGTATGCGACGGTCGGGTATCGATCATCTTCGTCATCTTCACCATAGTCAGTCCATTCACGCTGGTGCAACTTCTCCGGACGCCCCACCGGTATTCGCTCTCACATCCAAAGGAGAGGCCCCAGACACATCCACACATACCGGACg	234	54.2735	ctgB_rep_0210	Gypsy	Retrotransposon	-	-	-	-
lnc_Td_WEWseq_PGSB_v3_chr1B_Loc012750.1	atctcgctcgctaccatttcagtatagttcgtcgcttgcagtgacatttcaacgaacaatttgattttcatttgaaaagaacagtactccacaaaaattataattaacccaaacttaaacttatggtagttccaattaggactaagattttattatgtctaagtcgatggagctttgtggagacatcacatgactcacgagggcttaaacttttggtaacataaaaattccagacctcagtcgaatatctaaaattgctgaagttcttttggatttcgatctatcaaattgcactgaattttaaagaaattatgcataatttaaatttggtttggaactagttcaaaaatggacaggaattttaaggttacaaaaaaaaatcttgcttaagatatgtca…	1227	37.4083	None	None	None	-	-	-	-
lnc_Td_WEWseq_PGSB_v3_chr3B_Loc043346.1	ttTGTGCTGGCCTGCCAGGTCTAGTCCAATTAATCTACGTCAAAACAAGCGCAGCCCATGATGCGACTGAGATAGCTCCCAGTCTGGCGATGCGAACGATGGCTGAATTCCTGATCTTTTTTCTCGTGTACCTTGTGCGCCGCCTCGACCTCCCGAGCCACAGCCAATACGCGACGCCGACGGCGCAAATCCAGGACAATTAGggagaagaagaaccagagaattagcaacgagttacttgctccaggatgattaggtgcaaccagagaatcaacaacgagttactagcgggatgttatatccaatggaccgggtaaatcatactacaaaacttcatatacgtataacttccttttgtttgtagttaagttgatacaaataacttaaccatctatcaac…	632	39.557	None	None	None	-	-	-	-
lnc_Td_WEWseq_PGSB_v3_chr3A_Loc036065.1	gatagattcaaagaagagccatactgattgagattatgcagtgaagattttctcctaaaatggtgaaggttaagctaacatttctcaagagaggtaagaatgaccttcccggatagattgatgtcattcgatgatccttttgcttacatatattttggttctctcttgtgaacttacaagaactagaaaaacggaacctattttgtcaaatttcaaaatcatggaggtatttttttctatatttgtgtgtacttctcatggtgttcttatgataagcacttttcgctaatatgcatatcatgattaggtcttttttggctattagtattcttaatttgcaatggtctgtgatcaatataattgtcttgtatttaaaaataaattactttactttcacca…	915	34.8634	None	None	None	-	-	-	-
lnc_Td_WEWseq_PGSB_v3_chr3A_Loc032305.1	cccacctaaaaatgcttgttgttgtactgctctcataaaaaaaacttcATGTCTACATTTACATGTTTAACCTTAGAAGATCAGTGTAAAAGGAATATTATAAAGTCACAATGCACTACGTATCACAACAATAGAAGGAGAATGCCTGCAATCCAACAACATGTACGTTATTTGCTTGGTCATATATGTTAAaagtgaattgtgcacaatgtagtcgaatatggtccatcttcaaacccacatgacctagcgaaaatgcaagcaaataatacacttacccggggcattcaacatcaatgggtatcatcacctaactcatcatccgtcgtagcaaagttgaactcctcaatgaacatgcatatcattggtgccaccggtaagttttgagtttaccaacat…	1059	32.9556	None	None	None	-	-	-	-
lnc_Td_WEWseq_PGSB_v3_chr7B_Loc104800.1	CCTGCTTCATCTGCCACGGGGGTCCGTGGCAGCGTCATTCTAGACCCCGCCGCTACCCCCGGTAACGGGTTAGTACAATGCCTTGACAGCATCTCCTTGTTCCCTGTCTCCGTTTGCACACGCCAGTCAACTCCTCTTTGGGCTGGGACAGACACACCCGTCCATCTCGTTTCCACAGTTCACGGGTGAcaacccgaatctgtggaaaacactatgtgagcaatattttcaaatgtttgggatctcacagtccttttggttgccgatggctgctctgaacttttcaggttcagcctcggtgtggttgcagtcaatccaaaaacgactttcagatttcacctgggaatctttcgctagtttactctgtactcgttttgggcgtgatcggcaccaaacgct…	640	49.6875	ctgA_rep_0043	unknown	Retrotransposon	-	-	-	-
lnc_Td_WEWseq_PGSB_v3_chr1A_Loc005439.1	CATGAGAAACTGCCCCCGATTTCCCTTATCTCCCCCACCTCGCCGCCACCCACCGCCTCCCCTTCCTCCTTCGACCCACCTAACCGCCGGCCCTCCCCTCCCCTTCTCGCACCTTGCAGCTTCGGTGGCTGGCGATCCACATCATCCACCACCCACCCAAACCTCTCGCACGTCCCATCTATCTCTTCAGGCGGCTCCTCGCTACGCCACCTACGGTGGCTGATTCAGGCAACGTCCGGCGAATCCCGCCACca	254	64.1732	None	None	None	-	-	-	-
lnc_Td_WEWseq_PGSB_v3_chr1A_Loc002219.1	cagacggtgaggctccgagtctcgagacacgtgaaactgtcggatctagtcgcgatcgacaacaagcattctatttctccatagaccactagacaacagcaacaaacgttccaaaggtgaaATGGCGACATGCTCGTGTCGTGTGTCCTCCGGCCGGCAGCGGCCACAGCGACACGCCAACGCTAAACGACCAAAACGAACCATGCACTTATGCTGGATCCCTAGAGCTATCAGACGCAGGAACATACACCGGATCGAGGCAGGAACCAATGGAACGATCGATCAACCTCAAGTCGTGTCGATAGACAACTTTAATTATGGTGGCCCAGCCCGCTGCATGGACTGGAAGTGGAACGGAACGACGTGCATGACGg	374	53.4759	None	None	None	-	-	-	-
lnc_Td_WEWseq_PGSB_v3_chrUn_Loc107176.1	attaaggaggagaaagaaaaaatagtaacgtgtcccatgcatctagcgttctacccaaATGGTTGGCTGTACAATCAGGATTCATAATGGAAAGAAACATATACCTATTTACATAACAAATTCTATGGTAGGTCACAAATTGGGGGGAGTTCATGCCTACTCGGCATTTCACGAGTAAtgaaaatgcaaagaagatactaaatctggtcgtaa	213	37.5587	None	None	None	-	-	-	-
lnc_Td_WEWseq_PGSB_v3_chr1A_Loc005492.1	ggccggcccgtgagtagctgttgcaggcgccggttagcaaaaacagaagaaaccggcgcctgcagcgccaaattggaATGGCCATACCAATGACCCACCGAGAGGAATCAAAAACAAATGTCTTACGAAAACAGACTAAACAGGCAAAAACTCGAGTAACGCCGGATAAGATGGCGCGCACGCTAGGCGGCCAAGATAAACCTTTTTCCTCAAGTTTTCACCGTCTGTGGATTTGTCTCCTCTTTGCCTGTGGCTTCGGCGGCCGGTGAcagggatgatactcccggtgcctccgcttcagttagtagtttaagttagggtgttttaggcctcgcgacatttggacggatggtgacgtttcttcttcgatccttctcgatttcactagtttggaggtag…	836	46.5311	ctgD_rep_0106	CACTA	DNA-transposon	-	-	-	-
lnc_Td_WEWseq_PGSB_v3_chr1B_Loc009884.1	gGCTGACAGGTGGGGCCTTTGGCCAGCTCAGCAAATTGTCCACGTAGGCATGCCACATCGGTTAGACAGGTGGTCCCAACCGGTCAGATTCACTGTCTTCGCGACCAAATTCGAGCATTAGtgctccgcgttacagattaggctcagaattggtggttttttttgacctggctcaaatgtagtattaagtggttaccctagcattaagtgtgatggttttgcataaataactggctgcaccaccgtcgtctg	252	49.2063	ctgF_rep_0341, rph7_rep_0208	CACTA , CACTA	DNA-transposon , DNA-transposon	-	-	-	-
lnc_Td_WEWseq_PGSB_v3_chr2A_Loc017329.1	aaaacttgcacacaaccttgcactaaaattgcaccttctgtagtatgcaaaaaaaaaatacaatagttcaatttcgcactctagtattatttttctaaattgtaccttttcatatttaagaataagcacataatattgtaattcctaaaaaggaagttttcttataaggaatgaattagtggcattattattgcccttaaaaaggaaaaaagaatttgaaaggtaaaaataatgatttttctgtaaagaATGAATTACTTTTATTGGTATTACCGTTTAAGAAGAAAGAAAATAAAAAACAATGACAAAAGTTGCACAAAATTTACACAGAAAGTGCGCCTTTTTATAATACATAAGAACAAGTGTATAATAGTACAGTTTCTGTCGAAAGATGTTTCC…	422	27.0142	None	None	None	-	-	-	-
lnc_Td_WEWseq_PGSB_v3_chr5A_Loc064833.1	ttttggttcttcatcacatgatgcttcttcatcgacctcttcagctgagcccatggctaccctggagattgattacatgacgtaggtgtttgctagctgcttattttggttcttcaatcgataggctttgcaagttttcctacttcctctagtggtgcggagagaccacttttttacaatatctttttacaatatcaggtacacctccatggatccttggtactcaggcgccttttaatacaacttaagataattctaattcgccctccattccacctctagattttgttgctcATGTTCTTACTACGGATGGTACTTCCCTCCCAGTCATTAGCTAAACTGATCGCCCGCGTGTTGTGGATTCTTCTCATGAGCCATCTTCCTCGGCTACTATGTCTT…	520	44.6154	TREP1423	Copia	Retrotransposon	-	-	-	-
lnc_Td_WEWseq_PGSB_v3_chr1A_Loc005507.1	GCGCGAGTGACGTGTGGCGTCAGGGAAGGCTGGCGGAAGGAGCCGGGCCGTCGCTTCGCTTGCTTTCTCTTCTTCTTCTTTTTCCTACGTTGCGGGGGAGGTTGCGCGTCACATGCTTCACACGGCGTTCTTTTCTTGTCATCTTTTTCTTTTTCGCCCGCTTGCTTTTTTGTGCGACCCGTTTCAGCTTTCAGGTGCAGGCAGGCTCGCCGCGCTCTTGGACTCGTTCGACTGTTGAATCGCCTTTATTTACTGGACCGGTTCAACCGGATGACGATGTCAACAAATAAGTTCGATTGGAGGGCTTACCGATATTTTTTGTAAgataataactcgaccttcgttgttgcgtattcttcttcttctttgcggttggacctttggtgggg	389	51.4139	None	None	None	-	-	-	-
lnc_Td_WEWseq_PGSB_v3_chr1A_Loc002314.1	cgAGCGCGAGGAGCAGCGCAATGGCGGTCCGGGCCTCCATTAGAGCAAAGCGTTGCAAGCTGATGAACTTGCTCGCGTTGGTTAGATTCAGCTCAAGGATGGAGTACTCTCGGATCACTGGGCCTGCTTATATATGGACGCCCAGAGGAAGGCCGAGGCGCGATCGAGCGCTGTCCCGGGAATCTAGCCACTAGctagctagcttggacgctgtgctatactggagtagatgagcagaggagctggac	248	57.6613	None	None	None	-	-	-	-
lnc_Td_WEWseq_PGSB_v3_chr1A_Loc005564.1	atatatgttctcagaaggctataaagactgtttgcacgagctaaaagataaacacagaagaaagagtgcagacaaagaatttagtgtttgtgccctcagcagATGGAGAAAACTATACTTTGTTTCCTGACGGTGCTTGTGTTGCTAGGAAATTTCACATATGCAGAGATTTGTGAATCACACCGATTTTGGGTGTTCGGTTGCTCCCAGGGTGAATGTCAGATAGGCTGCGAAATTACATACCCAGGAAAGAACATCAAGAAAGCTTCATGTACTAAAAACTATTGCATATGTGTAGTTTGTAACTAGaactacactctagtcatggatatgtatgacatcatgtgataaacgtcaaagacatgaa	367	38.4196	None	None	None	-	-	-	-
lnc_Td_WEWseq_PGSB_v3_chr6A_Loc084058.1	gcttctatataaagctaggttaatccggataatgccttcaacagggtaacgatgcaaaaacatcactattgccaggtataaccaactcgagccaagcctaggttttcaccacgaagctcgagaccgggtacaccaccatcgaagtcaatcatgtgttgttgccgccacttttccgcctaacagctacatgtgttgggctagaacaccgatcgccgctgctgcacaatcatatcctctatatcaagccatcgtccatggaatgcat	265	47.5472	None	None	None	-	-	-	-
lnc_Td_WEWseq_PGSB_v3_chr1A_Loc002333.8	ccttctctttgcatgaggggtgcttgggatttttacctctgcaagctgtacccatggttgtacccaacaatatagaatctaccaaaatataaaaatgctagatgtatggtagaaaatagttattctcctcacatatttccttgtgcgatgagaaattcctaacatcctggaaaaacattgatttttgaATGGTGTGCTTCTTGAGAACGAGTGAAATCCACCTCGAATTGACTAATTTTTGGGCCGCATTGATGTGCAATTGTTGTAGACACTATCCAGTCTTCTCATATAGGCGTTACAGGAAGTTGGATTGTTCAATGTCAACGAAAAATATCCCAGCAGTACCATTAAAGTTTTGCATGCTACATTTCCGATTCGACAATTCAATATCAACAAAAA…	937	36.286	None	None	None	-	-	-	-
lnc_Td_WEWseq_PGSB_v3_chr1A_Loc002333.10	cCCATACCCACAGATTGTTACAGGAGAACAACAATTACAAGAACGGATTAAGTACTTCCTAGCAGAGCGGACATTCAGATTAAGTTCTCCTATGACACAAAAAACGGATACATCTTCACTTCAATATTTCTTGCTAAATATCACAGCAACCACTGCCAAGAAATCATCCTCATGTCTCCCCAGATTTTACACTTGCAAAAAAAATGCTATCAGACTAAATAGAAGAATCAATTAGcacaagcctgtacacctaaagtttgaacaattttgaataatcactacaagatcctctcttctctctatatttcataccggactgcaagaaatgcaagtaaaaatcaggaaatacctcatataggcgttacaggaagttggattgttcaatgtcaacgaaaaata…	1360	37.3529	TREP1565	CACTA	DNA-transposon	-	-	-	-
lnc_Td_WEWseq_PGSB_v3_chr1A_Loc002333.11	ccaagaaatcatcctcatgtctccccagattttacacttgcaaaaaaaatgctatcagactaaatagaagaatcaattagcacaagcctgtacacctaaagtttgaacaattttgaataatcactacaagatcctctcttctctctatatttcataccggactgcaagaaatgcaagtaaaaatcaggaaatacctcatataggcgttacaggaagttggattgttcaatgtcaacgaaaaatatcccagcagtaccattaaagttttgcatgctacatttccgattcgacaattcaatatcaacaaaaaatatctcaacagaataagtttctaggttgcttaaggagaatagttcctaggcagacaatattggggactcagatattcagaatcaaaat…	733	35.3342	None	None	None	-	-	-	-
lnc_Td_WEWseq_PGSB_v3_chr1B_Loc007898.1	tttatagccagagtagctcaagaccggcgacgtccaaacatcacaatggattaaatgaaatggggcagtagtgtaggaggtggaggtggcaaagggcagccgtgtatgcttgcccatttgacacgcactacagagatgggagggctggacatcattattacatgtggtaaggaaatccaaagaaaaacgggaaaaagtagatgagctaggatgcccaagccgcctatgccaaagatcgtgggtggagATGACGAATGCTTGCGCGGTGGTGGCGCCTTTATTTGCATGGAAGGGGTATAGATCGCCATCACTGTTGACCCTCAGGAGCACCTCCTTGGTTGCTAGGTCCTGGATCCCCGGTGACGTGGGACGCCGCACCCGTATCCATAATCCAGTCGG…	537	56.6108	rph7_rep_0472	Copia	Retrotransposon	-	-	-	-
lnc_Td_WEWseq_PGSB_v3_chr5A_Loc062920.1	ctACGGCGCACCTCCAACCAGCTGGGACGCCGCGGCCATGTACCACGCTGCCCCCAGCTACGGCACTGCCTTCCACCCCAACGCCGAGTGGATCATGGACACGGGCGCTGCATCCCACGTCACTGGCGATCCAGGATCTAGCCACCAAGGAGGTACTTCTGAGGGTCAACAGTGATGGGGACTTGTATCCCTTCTCCGGAAATAATGGGCTTGCTCCCACTGCCGTCCTCACCATCTCCATGCACGACCTTTGGCATCGGCGGCTTGGACACCCCGGCTCCTCTACTTTTTCCCATTTTTCTCTAGATTTTCTTACCGCATGTAATAATGATGTCCGTCCTTCCCATCCATGTAGTGCGTGTCAAATGGGCAAACATACACGCCTGCCCTTTGCCACGT…	457	56.0175	None	None	None	-	-	-	-
lnc_Td_WEWseq_PGSB_v3_chr5B_Loc074055.1	gAATATATCATCCGACACAAACATAGAAAAAGTAACATCCAAAAGAAGAATCAACCCTCGTAGTCTTCCATACGAAATATATCATCCATATATGGACCAACCATCAGTCTTACATACGTGCACATATCATCCAAAATATGTACCAAACATCATAGTCTTACATACGTACACATATCATCCAAAATATGCACTAATCATCATAGTCTCATCAAATAATATGTGAaactatacttgatccgccatcaatccatcagcaatttacagaacattcagcatggaatcaaggcctattactaatctgaacaattactaacctattactaaatctgaacaattacattttttgggactgaacaattacctgttctcctcacaggaaggagatggggcagagctggt…	454	39.8678	None	None	None	-	-	-	-
lnc_Td_WEWseq_PGSB_v3_chr1A_Loc005602.1	CCGGCGTCGGCGCAGCTGTGGCGACTGCCGCGCTCGTATGGGGCTGATCGTGTCCAACTGTTCATGCCTGTGCGCCAAGTCCATTCTGCGGAGATCCGCAGACCGTGGCGGGTCGCATCTGCATGTTTAGGACGTCAGTACCACTGCCTTCAATTACTCTATTTGAAATTATTTTCCCCTCGTGTTCTTTTTAAATTTTAAgatgtgtcgccctctcaggctacgaatgaaatgtatgtttaagccattgttgagacttgagacattgtgttggcgatttgctttgacctttttgtcaagttgtatgtggg	311	49.1961	None	None	None	-	-	-	-
lnc_Td_WEWseq_PGSB_v3_chr1A_Loc005606.1	cGCCTTTCTCCGCGCCTTTCCTCGCTCCTTCGGTGGCCTCCTCTCCACCCCCTCCACGCTCAGACGCCCAGTTCACCATAAAACCCGCCCTCCGCCACCGCACCGGCCGGGAAGAGAGGACGAGCGGGGAGCTAGGCTAGGCGACCAAGCGCGCGCGGAAGAAGCCGGCTAAagctagcttgggggagccgggaggcggcgatgagaggcgaggggaggccgctctgcgcgctgctgctggttttgctctgcctggccgcgcagttccag	270	68.8889	None	None	None	-	-	-	-
lnc_Td_WEWseq_PGSB_v3_chr1A_Loc002348.1	gcGCTCCCTTGGTTAATTGCTCGGCATTGGGCACTAGGGGCGCTACTGCGCGCTCACAGATTAGCATTGAGTTATTGACTGATACTTACACATCACCCACAGATCAGCGTTGGGTTCCTGACTCTGACTGAtacttacagatcatccacagatcaacggaccacacctaaactagtagtagcacgaccaaatcaccagcccactacccaacctagatttaatttacgctgtgatcgatcaaccatactaccactggctaccaaacgatcgagcagtactagattgccaagccaactagcagctcgaccctgcgcctacttacgcgtgcaggagtagatcagcgccaccagacgagcgccgcggcagcgagggcggcggcggcaccggagaccctcgag	398	54.2714	None	None	None	-	-	-	-
lnc_Td_WEWseq_PGSB_v3_chr6A_Loc079328.1	ggcaaatagctgcctgttagtgctgcatggcggtcggctattttaagaattattttgtccctcttcttaattaactatcctaattaaaaaagtttttcacatggtctttaaATGTTTGCACAACATCCCTTCGGTGCATGCGTTTTATTCTTTGGTGTATTTAATTTGTGGTTTCAAAAACTAAAAAAAAGCATAACTTTCCATTCACGTGTCGGAATTAAGATCCGTTTTCACCGCTGGAATTCTCGCGATGTGCTTTTTGAAACTAGATCCCGCACGGATATGTTTTGAcaaacttttttttgtgtaattttgtctctgttttgtgcaattgactagccgtcgatgtgcaactacctgacatagatgtgca	373	37.2654	rph7_rep_0327, TREP3063	CACTA , Mutator	DNA-transposon , DNA-transposon	-	-	-	-
lnc_Td_WEWseq_PGSB_v3_chr2B_Loc027444.1	cctacaagaaccagtctgaacatatccaagcaatgttttcaacaaggtaacgatgcaaaaacatcgccattgccaagtataactaactcgggtcagaattaaattttcatcccggagctcgagaccacgtacttaagaagtaccaccatcggagtcaatcATGTGTTATCGCCACCATTTTTCCACAATCTTAACAGCTACTAGTGTCGGGCTAGAAACCGGTCGTCGCCGCTGCAAAACCATATTCTCCGTTTCAAGACGTCGTCCATAGgttgcat	278	44.6043	None	None	None	-	-	-	-
lnc_Td_WEWseq_PGSB_v3_chr1B_Loc012992.1	tgggaggtgaggcaaaaaaaaacgtaaaggaaaagctaccaagtctgcctttacgagtagagataatacattgaacattgggatggtacaataattaggactcatttgggcagatgacccaggtttaggatttgtgcgccagagagctccgggtgcggATGATGATCAAATTGGAGGTCAAGGACAATAATTTAATTTGGAATTTGGGATTTCTGAGGGCTAGGATGCACGGCAAGCCGGTATCGTCTTCTCTTCAGAGTCCAGGCAGTCCGGCGAAGGAGACTAGTACACCACTATGGTATTGGACCTGAtagttttcagacaagtgcttgtgggaagtgcgtacatgggttgcccatgggtttttagtcttcacctctttgaacctggataccaatg…	926	38.7689	None	None	None	-	-	-	-
lnc_Td_WEWseq_PGSB_v3_chr7B_Loc106645.1	tttggtttattgttctcatttgttcaccaatgtaatgtaaacattctatgcttcatcagttttgtaatgcacatgtagtaccaattgttgggtcctacctttgatatctatgcatcatgcttaaccgttgtatgcttcaatctattgtgtgcttccccttcagggccaagatgcgccgacaatacatgtctatATGGAACCGCCCGGTGCTTGCACTAAGAAGCGTGGCAACAACTGGATCTACCTCACAATGAAGACGGATGTTTGCTATATGAAGGGAAGTGGAAACATACGATATGAACATAGGAAGTATTGTATTATCAGCGACCTGAATGAAGCAAAAAGTTGTGGCGGGTCTGAAGCATGTTGTATGAACGGACGAAATACGGAAACTAACTT…	447	39.5973	None	None	None	-	-	-	-
lnc_Td_WEWseq_PGSB_v3_chr1A_Loc002374.1	cagagagtggtctaggccatgaacatccctctttgttcaacttctttggttgcctgccgctatatgggcagcgcttgaaagcagatcgatctgggtgaggcggagaaaaaaattagtcctacaacgttcctagcctcttcttcaacaatcgattgctcttccgctggagacgactattaattccacttctctcttttctttacattccataaataATGTTATTGTCTATTATTTCTTATTACACTATTTTTTCTGTTTCAGTGAGGAGCTTGAAAGAATGGATCTCAACCGCACTATATGAAGCTTCGGGAGGGAAGGAAAGACTAAGAGTGCTCAGCGGAATCACAGGAGCTCTTGGAGCATGCACATGCGACTGGATGCAACAGGGGAGCTCAAACT…	425	45.4118	None	None	None	-	-	-	-
lnc_Td_WEWseq_PGSB_v3_chr5A_Loc062571.1	GACGGCCCCAACCCCCTCCCTGCCAGCTGGCCGGTGGGACCCGTGGCCCCCACCCGTCAGCGTCCCAGCATTGACCCCGCGCCTACGCTGACGTGGACAAGTGGAGGCATATTCCCGTGAatacgtcccccacacacgaaagcgtactctgttcttcttcggaccgaattgcgttttcctttacggaaaacgtattttcggagaaggcgctttctgtttttctcactcaggggcctgtttgtgatgatttctttacagataggtccctagcagaaaaacactc	283	55.8304	ctgD_rep_0304, ctgE_rep_0181	unknown, unknown	Retrotransposon, Retrotransposon	-	-	-	-
lnc_Td_WEWseq_PGSB_v3_chr3B_Loc040539.1	CCCGACGGCACCACCGGATTCTTCGACTGGTGGGCAGTGGCAAAAGCAAACGTGTCGGCCAGCCTCCGCAAAGGATTGAACTCCCTAGTCATCCTCACCTCTTGGGCAATCTGGAAACACCGCAACGCAGCCCTCTTCAACAACGTTGCACGCTCCCGCAACAAACTTCTCGATGATATTCAATAGgaggcgaaactatgggcaagagccggcaccaaagggcttgatcgaatcattcttgtaaca	246	53.6585	None	None	None	-	-	-	-
lnc_Td_WEWseq_PGSB_v3_chrUn_Loc108550.1	atcgaatcaaagtaagtatggagtaaaagaatatatgtcatgacagatcgattggttttgatactgtaattatcggtaagtattgtttaacaatcttcaaaataattaaaagtttggcttccatagatgctatccttacttgaagacatggagagattaaattactaattcttaggtagattatcgttgtttccagcttcacagctgaacaaagtcaactcaatatttacccatgattagatatcacactatgtagctaaattttcggaaaaactggaggatagttcctccccttgcgtttagatccacaagcttgttgctttcacagcacaaaaatggaagtgctggtcacaaagaatttatgttgccagattatgaacttcgctaatgaaaatcaga…	974	41.0678	sr2_rep_0026	unknown	unknown	-	-	-	-
lnc_Td_WEWseq_PGSB_v3_chr1A_Loc006544.1	gcagtgagaatgcagcacacaattacatataaaggtagttggcagatgatcttaactcgcaacaactgatatatgtgcacgtgtgtggcatgcacacacaattagctagcttcttgctaatggtcaacaacttacaaccaaacgaagatggtggacggtgataaccaataatagttagcaaattacaggttaattcaagaattaactaatcaattaatagatattagctcgcaaacg	237	37.5527	(TTAA)n	Simple repeat	Simple repeat	-	-	-	-
lnc_Td_WEWseq_PGSB_v3_chr6B_Loc084541.2	ggcgcaaccagttcgtcgtgaccaggcccgtactacacccatgtgcagggtgttcgaccgaacagggcccccaatttagcagggccccaattttctactaactaataaccagtttagccgtggctaattctcccataaaaacgccacgactaatcaattaatcgagtatctaggaatccgcaacaaattactctcacaagaacgtatctcacgcacggctcctcctcttctctctctgatctctttctcttctagcgtcttcccatggtcctatagcagctcccgattctactcctgtagattaattcactcgtattctccccaaaactgtcttctggtgcaatttattcggtgtcttctttaatctgtagtttcagtagtATGGCAGCTCCATCATCG…	1014	42.8008	None	None	None	-	-	-	-
lnc_Td_WEWseq_PGSB_v3_chr7B_Loc102685.1	aTGGCTAAAATTCCTAAGAGACCAAGTGCTTGATCACTGGACTGACTACGGAATATTATCGAAGACCAACTCTTCAATCTCCAAGCCAAATCAACTTCTGTATGAACAAAATGTGTCATCCATGTTTTCAGCAAAAGCAATCGCGAGGACATCTTCAATCAACTAGcgggcttggtactttctatcatttgtccctacaaaataattcagcaatcatataaataatacaatttgttcaacttcgtgagtgtgtccaaagatccaagaaataaaagatgt	279	36.9176	None	None	None	-	-	-	-
lnc_Td_WEWseq_PGSB_v3_chr7B_Loc101360.2	ggggacgccatgagggcgggtttctcggtgcgacggaagtctgacgccggctggtgcagcgagtggaggcctccggaggcttctgctccgaccctcaggctagcgggtcgtgtcctacttcttcgtcaggttcaggcgggatgagcgcgagcggccgcgggacatggactcaagccaacacaggttcatggcggagcagctcacctgttggtctccacttcgtagtcggcagcagttgcctcaccaattgatgtggtctttttattccttcccagatccatttttttcacacagacctcaatagaagttggggatcaagaaattgatcgcttcgaagtactgagcatgcctattctttcttatgcatgagggtatgaaacatgtttttgttgtgaattc…	1187	43.7237	None	None	None	-	-	-	-
lnc_Td_WEWseq_PGSB_v3_chr7B_Loc101360.3	agcgagtggaggcctccggaggcttctgctccgaccctcaggctagcgggtcgtgtcctacttcttcgtcaggttcaggtaaccaatagttgatctgagaggtaatttgttggtcaacgttgtttgattgatctacacaaccttgagatgtgcgacaggcgggatgagcgcgagcggccgcgggacatggactcaagccaacacaggttcatggcggagcagctcacctgttggtctccacttcgtagtcggcagcagttgcctcaccaattgatgtggtctttttattccttcccagatccatttttttcacacagacctcaatagaagttggggatcaagaaattgatcgcttcgaagtactgagcatgcctattctttcttatgcatgagggtatg…	1251	41.7266	None	None	None	-	-	-	-
lnc_Td_WEWseq_PGSB_v3_chr5A_Loc068243.1	ttttagcccttacgttcttgtacgttattctttattcatgcatataacttgcttgtacttcgattgctctacatttttctttttcatcacatatttgacactttgtagaatctgtgtgtacctctaaatctccaaaattgcagaggattgctacattatttcattagtccattttagagcatgtcaaatggagcaacttatttagtggtaaaatcttccctccaaagtctgctgctggccacgctccttcgacagtcggtacatattttctcttgggtaatttgcttcacctaatctttagtaccacttctatcATGTATTGTGATTCACCTTTAATGTCAGTATTTTGTGCATGGCCCCTTGAGCTCATGTCTTCTATTGCGGTCTTCAAACTATCAT…	607	36.0791	None	None	None	-	-	-	-
lnc_Td_WEWseq_PGSB_v3_chr5B_Loc073478.1	ttcctttttctattaaaggcacgaacatctcttactcccgttttttcgtacgtcccttattaccagatttccgtccatcatttggtgcgtccatttgcatataaaataaaataaggaaataaaaacacatccgtcaatcgacttcgatttttgtggctcatcggtcgcatggtttgcacgtgggcaatgggcccggcactccgtcccagtgcgattaagtattttcctgtaggggccggcccaaggttattgtctgataaagaattccaccgcataaaaaattaatttattcatgtggtcttgaacccgagttctccaccaccgtttagaaggtggcaaccaatggagctgggaaatgctagtgcgagaacctcgggttcactatccaataaaatagtc…	1757	39.1007	sr2_rep_0089	unknown	unknown	-	-	-	-
lnc_Td_WEWseq_PGSB_v3_chr1B_Loc013096.1	gtAAACAGATGACAGATGAAAAAATGATGAAACAAGCACCTCCCTATATGCATCACATTATGAAACCGAGGGAGTACTTTCCTTTCAAAATACATAAATATGCTTTCTTTCTAAAATTTGTCGTCCCAAGTTAAattaggaggtttggttaaatttgtaggaaaaagtactaatgttcacaataattagtttataggatccatcttgaaaaataattatacattgtatttttgtgtactgtagatgttgatattaaatttcgtaagcttccaaagttggactaagaacaaaaccaattacgcaatgtatttcaaatggagtatttaaactagctc	335	30.1493	ctgA_rep_0334, ctgH_rep_0013	unknown , unknown	DNA-transposon , DNA-transposon	-	-	-	-
lnc_Td_WEWseq_PGSB_v3_chr5A_Loc067309.1	gaTGTGTATGTGTTGCCGCTGTGTGTTTGCTACTGCCCCGTACTGATATTGCATGTGTGTGTGCTACTGTCCCGCACACATACATATCACATGAAGGGCAGAAGGGTTTTTTCAGGTGTCATTTAGTCTTAAAATGGAAGAAAGTGTTATAAagggcataaattttagactcgttgttagatagggaagaaaaagtttttcagtgttaaataagaaaacaaaatttaagatagtgttaaataaggaattgtttcaattttctacatgtggtgcttattaagtttttcagatagtgggaattatttgctagtgtagttatcttatggctcacgacgcacagaacagggttctggacaagcatagctgcaaatcctgaacgtgtggttgagaatcaaactt…	546	37.5458	None	None	None	-	-	-	-
lnc_Td_WEWseq_PGSB_v3_chr7B_Loc102666.1	cctgaaccagccggccacacaaagctataattcttccctgcccttcttcaggttcaacttcttcctttcacctattgcaacattatacaggattagaattttcagaatagagttctaaaaaacaaacagttgcacagcataatgctataagccgttcctttcatatctgtaattaatggttttctatgtggaacatggttagtgttttggctactgcaattttgtaactaactgaatcatgcaccctgtctccttggctttctgaatttacgaaggtgacttgagttgtcgcagaacacctacaatattggatttagcttatagaatttacaaaggtgccaatggtattaatgtaatcgcacatcacagaacgagcaaattaatcataataagtttcag…	604	39.2384	None	None	None	-	-	-	-
lnc_Td_WEWseq_PGSB_v3_chr2A_Loc019180.1	CAAACACCAGTTTCTGCCTCTCTTAAACCATGTGTAAGATTCAAGACCCTGTTCATTTATTTGTTTTGTTCTTTCCATGTTGCATGCACTCAGTTCGTAGGGGCTATGAGTTCTTGGCTTAGCTGTCGGATCAGCCGCAGTCGTATGTTCTTTGAATGTGTTGGTTTGATGCTCGCGGACACTTGTGGCCTGCAAATTCTTTCAGTTGAGATGGATGGGATTTTCTAAtttgacccaacaatgtgttctgttagttatttatacaattggatcaacttggtaacctaagaatgatgttctggttatccctgcaaagtatttttcttgtttccgtactccatttgtgctgaaaagtatgtacctattttacaaggaatgctctaccattttctaggtgga…	912	40.7895	None	None	None	-	-	-	-
lnc_Td_WEWseq_PGSB_v3_chr2B_Loc026633.1	tggctatcaaagacagaatgtaggggccaacctccagttcatagataacataggaataccttttcaagcttaattagtgttgtaatatcattgttgtcgagtatattattatgatatgtttttgcaaaataattagcctgtgtagaagcatgtgttgttaactagtattatctaattgatatgcgcctagcacttttcatcacctagtatttagctgggctgcatgtcttatcgagtttagtgtagtggaactttttatgtcagataagcacaatggagtttagttcttttctcccaaccaactctgttgacctATGTATGTTCATCATTACTTTTTGTTGTTGCTAGTTGTTTCGATTAAATTTGTTGCACCACTTTGCATCCAGGGAGTGAAAAAAT…	764	35.6021	None	None	None	-	-	-	-
lnc_Td_WEWseq_PGSB_v3_chr1A_Loc002482.1	CGTCCAAGTTTTTTTCTCCATTTTTTGTTCTTAAAAAGTAATATCAATGCCGCTAATTCATTGGTTCTTATAAATCTTCATTGTTTTGATTTTATTTCTAGTTATTATCTTATTATCTTTTTTTCTTTAAGGGTAATACCAATGCCGTTAATTCCTTCCTTCTTAGTAAACTTCTTTTTGCAAAAATTCCACTATTATATACTTATTCTTACATATTTAAAAAAACACAAAATTTGTGTATATTTGTGCAAAATTTCCTTTTTTGTTTTAGATTTTTTTTCATTTTCTTTCTATTTAAAGGGTAACACCAATGCCACTAATTCATTTTTTAGAAAAat	338	23.9645	(TTTAT)n	Simple repeat	Simple repeat	-	-	-	-
lnc_Td_WEWseq_PGSB_v3_chr1A_Loc002483.1	gcAACCTTTGTGTATATTCTATGCAAATTTTGTCACTATTTTTTAGATTTTTTTTCTTATTAAATGGTAATACAAATGTCACTAATTCATTCTTCCTTAAAAAACCTCATTATTTGATTTTGTACTAAattggcgacaattaatatggattgaagggagtagtttttatttcattttctttcttcttaaagggtaataccagaaccactaattcattatttccaagatcattattttgaattattttgagtttttatttcatgtttattcttcttaagaggtagtaccaaaaccgctaattcattctttcctagaaaactcattactttgcttttgtttagttttatttcatgttatttcttattaaagggtaataccaatgccactaattcattcctt…	665	25.7143	ctgH_rep_0246, ctgH_rep_0060, (TTATTT)n, (TTTAT)n	unknown , unknown , Simple repeat, Simple repeat	DNA-transposon , DNA-transposon , Simple repeat, Simple repeat	-	-	-	-
lnc_Td_WEWseq_PGSB_v3_chr7A_Loc093109.1	actgaagaagaatctcctctctcttttgtaaaaatctatttttaagggttaaagttgaggagtgagcacagtgaATGTGTTTCACTTCAACCTATGTTTTAAAATTAGTTTGGAGACTGAGCACTGGTGCGTATATCCAAGTGTCTCACTCCTACTTTTTAAACTAAaaactgtttttattccaaaaatagtttataaaatttaatataggagaaaattggctttacgcaaatgaaacctccacaatacttatcttgcat	260	31.9231	None	None	None	-	-	-	-
lnc_Td_WEWseq_PGSB_v3_chr7B_Loc100076.3	ctctagctgtatataaccatgcaagttaggttatatcgatgaatatgattgagaaaaaaatcttcataccttacaacaatgtgatttatttctggttgtataacatctatttatggtatgcactctcgaatatgcttgcaacagtcgagtagaaggaatacttactgaagttgccagcatttctgtctatggtatttgatcgttacgtactaccaccattgttttttagatgtatttttaattattcttctatttctcccatttacaatgcgaagaggttgcaactttctgtagtccacaagtaaatcgttgattgattatatgttgttctttggttttagaaaaaataaagcataatgatataaatacttctcaatatttgagatataagaatgtcaa…	1417	35.3564	ctgA_rep_0120, rph7_rep_0509	Gypsy , CACTA	Retrotransposon , DNA-transposon	-	-	-	-
lnc_Td_WEWseq_PGSB_v3_chr6A_Loc083632.1	ctgtcataaatgagtccaaatttatctatactagcacacatacccgtgcgttgcaacgggataaaaaattacatgcatctggctcaatataagaatggatcatgaccccaaatgtctgtattctttagttcaacacggcaccatttaattagagccaaaccaatatattctcttttattggcacgtgcccacaatttccttcaattataattaaccagcatactctcttttattggcacatggaagctaccatccacaataatttatggtgtcccttattctgaacaagccgaataagctcgatatgccagATGCGGAGCAGTCCAAGTATGGGAGTGATCGAACGCACGGCCTCAAAAACCCGATCACATGTTCCTAGCCACACAAACAAACACATCA…	640	35.9375	TREP1583	unknown	unknown	-	-	-	-
lnc_Td_WEWseq_PGSB_v3_chr6B_Loc086188.1	CACTGGTCGACCTTTTCCTCACTTTGGCTCTCCTCCTTTCTCAGTCATTCAGCCGTCGTAGATATCCCAGATCTGCATGGCGCCCCCTGTAGTTTTCTCCTCTGTAGTTGGTTTCAGCTGCCTGCTTCGCCCGCACGTCCGGTTCCAGCGCAGGGCGTCGGTTCTGAGAGCACGCGGGCTGTTTTTTTTTGCTAGtagcacgcgagctgttgaggcgccaacgcagggcagtccctgcgctggctagcgcggcgacgagcaagggtgcggcaaccaacctggtgtacgatcaggtcggggaccacgaccccctcgtcaacgtaggcggcggcttgcgtgcgacctgctcgcaagcaggggatgcctcgtccggcgtgtatgacgagaccactgctttta…	576	53.8194	None	None	None	-	-	-	-
lnc_Td_WEWseq_PGSB_v3_chr1B_Loc013173.1	cAGCAGCAGCAGCGCCCCGCCGCCAGGGATCGCTCCACGCACCGGGTTAGATAGATCGGAGGAAGATCAGCAGTACAGTACACGCCATGCGCGCATGCACGCATGTGTAATCATAATTCATAGTGCGTGGAGTAGATCTTTATGCATGCGAATCGTAATGTATACATGTGAGGTGTAGtgtaatttccttggaatgttgttggttcgattttgtaatggcaggaagaagcttatttagcgtctctgatttctttttctttttttgaatgaaactgatttccgcctgtcatttagatgataccga	304	45.3947	None	None	None	-	-	-	-
lnc_Td_WEWseq_PGSB_v3_chr1A_Loc006545.1	cagcgaatctcctcaaaaaggcttgaaggatatatataaattaaaaaattgacgtcgcacataagccggtcctccaccaaaatcaagttttcacccaataagaaagttaaaatctgtctgtaccgagcagtaaaaaaactgaaaaccttcagacctgggaccaaaccacaatgctactacatgagtccaaacagttcagtctgacgacctcatggagcggttaaaatcaactcagttcctcaaaataattcaggcagttttctctcgacaagaacgcacggagaattt	288	40.2778	None	None	None	-	-	-	-
lnc_Td_WEWseq_PGSB_v3_chr1A_Loc002536.1	ctAGGCAAAAGTGCATAACAACAGTTTGGCTTGCTATGATTTTATTGCGGGCATCGACTCTGCTCACCATCACCGTCGATTGGTTGTTTGGCTTGCTACTGCCAGTGGCTCTCTCCGTACGTATTGGTTTGTGCAGGAGTGATTTGATAAATTGGTTTATATTTCTGCTGTCAATTTCTCAAGTTTTGTAGctccaatttgatgtttcagtttgaaattttgatgaacagataatgaaagtaagctaaagttgctctgtcaggattttatctgatgcacttcccaaacagagcaatctgggcgagtataatttcactggttttatacttttattggtgcactgtattttacacatattttaccagctgtgtaacttctcacagatgtatatatttacgc…	1457	39.1901	None	None	None	-	-	-	-
lnc_Td_WEWseq_PGSB_v3_chr1B_Loc009410.1	tGCAGCAGCTGATTGGTACATGTTCTCCGTTTGGCGGTATGAGTTTCAACATTGGAATGGAGATGTATCTGCTCTATTTTGTGGAAATAGCTTCAATGTAATCTGAatttactcattttcagttatgagacctgtttaatgctaaatcaatgatactttaactgagatggttaagtttaatatcagtcatgtgctcgtgtttcatcttaattattagatcagcatgtgacatcgtaattcagctgggagtgtagctctacagtttatatatccagcctactattcttacagaaatgctgcgccacataaatatgtttacgtggtcatcccggtcattgtagg	342	37.4269	None	None	None	-	-	-	-
lnc_Td_WEWseq_PGSB_v3_chr6B_Loc090628.1	ctaactccgtaggattcaagagggcatgacactctagtcttacatttttttctattcaggagttcttaagaatcgtgtgaattaaagaggcccttaactattcatcagagtttatttatgagaagtagtcaagagattaaagaacattatgatattaaatacatgttacatattttaaaactttcattttaagccaaatcatgtacacgccacgtgcaacttgcatttatagtttggaaaatgtggacgattattgacccacgatccattttctattgaagtgaattccactttttaccctgtagttgtacttttgtgacacatattactccatttagtggaacttcaatcaaaatatcagattttggagactttaaacacgagtttaccgtagtttta…	764	36.3874	TREP232, TREP2371	Mutator , TIR	DNA-transposon , DNA-transposon	-	-	-	-
lnc_Td_WEWseq_PGSB_v3_chr2A_Loc018450.1	CTAATTTTGCTCATTTTGATTGCTAAGCTGCCTCATTTTTTTATGAATTCGACAAACTATATTTGTACCCCTAAAGATATTACAATCATCGAATCAATCAAGTTTACCGCAAGAATACCCAGTTCATGGACATTGGAGATGCCTTTTTATTAAccgatgatttgaaatgccttaggaaagatgatatgttattacataacgatgtaagaccaattgcacaaactttgtaattaataatatgaaaatatataatatcataaaatataaatataatctaaatgttgattacaggtgataaatgtttacatatatttcatacttgctcacgaccatttacaagacagtgcgagtgaaaatgtacacattattagcacgtttatatctagccggataaaagaa…	1034	31.2379	(ATAAT)n, (TTAT)n	Simple repeat, Simple repeat	Simple repeat, Simple repeat	-	-	-	-
lnc_Td_WEWseq_PGSB_v3_chr1A_Loc002550.1	ttatcttggcaggagatacccatgtcctctttatattctgtcgattcttggaatttcaagaaattatgtgacagtgtcaacattcgagtacttatgcagctttcgtaactgatgaatccacaatcgtatgaaaaacaaaggtcgggttgatacttgatggtctgttattttagatgacatcgcattggcttttaaatttgtctggtgcaaaattgaatattgattctacgcagagtttgcccaaggagatatgcacttaggtagttaggttgatatgttattgacatgcacagttttcgtagaatcaatatgtacaggctgaaaaaacaaaacacacctcgatcATGAGAAGGACCGAAGGAGGCTTAATAACAGGATGCCACAAATATGGTTCAAAAA…	558	39.4265	None	None	None	-	-	-	-
lnc_Td_WEWseq_PGSB_v3_chr1A_Loc002554.1	gaaaggattgtattccagagaataatgtttacaattgccagttgtctttcctccctccacacgctagctatataacggatctattacagaccacatcgggccggcccaacggccactcacacacttagggtacggcaaggcccagctcgttgcaaatcaacaccacttgtattgacttttagtgccacatcaacgcttacaagcgggtccaaccactcaggatcgcgtttaaaatgaaccgaccgtccgtcccactagtgttttttgataaaatttacgcccacctcggtgatgatctgtaaccatcactcaatgtgacggtatttgaaagcctttgtttttaggatcgatatttgaattttgaaagccctaaccctaaATGTTGTGGGGTCCAACTAA…	636	44.9686	None	None	None	-	-	-	-
lnc_Td_WEWseq_PGSB_v3_chr1A_Loc002563.1	cgtgcacgtatatgagtgcatatgtttgtaccatgtttctcctcaaatatagtgcaaatcaaacttcaccatttggccatcacacccaaacttccgttcacatgacaccttaagtttgttggcagggttagcctaactgtcaacctgtcatatatgtctatagctccatacccctctcctcttcttagatatattgagttttgaggtaccttaccacatagcccATGTTGTTATATCCCTTCCCTCCTCGATTGGGTCTTTTATTGCCCCCGTCTTTCCCACACTATCGTGACACTGTTCTCCTACTTTCTTTCCAAATGTGGATCAGAACCAATGGCATTGATAAGGTCGCTAGTAGGATCATGATGGGGACCAAAGCCAAAGAACAAACAATGCACT…	505	41.1881	None	None	None	-	-	-	-
lnc_Td_WEWseq_PGSB_v3_chr2B_Loc027453.1	cgacatcggcccgtacaacgcttcgccgaaatacaccaatagatgcatggtacgaatagttgatcttcgatcggttgataagttagcaattcaatatgaaggttaaaaaatatccggttttattttgtttattcggagcattcttttgtgatctgaattagttttttcggctaaattattttgtctttcattttttccattagatgctcattcaagatttagtgacgatcaaccacatgatttttttagggtgtcaataattttacttcggctcagatggcgtggctacaactactacacttgaagtggcgaaggtagcaacacaagaaaaagcatgaaccaagcaatggcagttcaccatggctatccagcaagtaagtacccatgagaatgaatttg…	1048	40.1718	None	None	None	-	-	-	-
lnc_Td_WEWseq_PGSB_v3_chr6B_Loc086437.1	gcGGGGCCTCGGCTGCCCTGCCTCTGGGTGGGGAGTCCCGGATCTGGAGCAGCGTCTCTTTTGGCGAGACACGAGAGGCTCCGGCGAGTAGCCGTGCGGGTGATGGATCTCGCGTCCTGGCTGCGCGGGCGGCGGGAACCTGGTGGTCGTGGGCGGGCGGCGGCTTCTACTGTGGCCGGTGCGCGCATCTGGCGCCTCCCCTCTTCCCATGTTTGGCATGCGGCCAGCCTGGTCAGGCCGCGCTTCCCTTGGTTGCCAGATCTGTACGCGGGGATCTATTTCGGGCGAAATCCCTGGCCGACCATGTCCGGCCGCGCCGACGGTGTCACCTCAGGGCATCGTTCCCCTCCTTGGAGGCATCGGTATTGACTGATCTCCTAACTTCCCCTATCCCTAGGT…	404	66.8317	None	None	None	-	-	-	-
lnc_Td_WEWseq_PGSB_v3_chr1A_Loc005827.1	cacagtacgaacatgatcttaacagaaatcatcagatcagtttgttgttgaggccacagccATGCACACCCTGTTGACGTGCAGTGCAGCTGACATTGACGTGACAGGAGAGATAATACGACACTGGAGCTCTTTTCCAAGCGCGTCGATTAAGGTTCCAGCCAGCTGTTTACATTATTTTCGGCCGGCTGTACGTACTCAGATACACAATGACAAAACGTCCCCATCATTTTCGTACGCCGCATATGAAAGCGAGGAGCTCATCAAGTCGACGAGCGGACAAAAATGCGGCGCAGGCAGGATCCCAGTCCCCGCTGCAAAATGGGAAGCTTCTCCGGTGTAGaacagaaagaaccatggctacttggctagtgcccggcgccggggctcggcacggac…	412	52.6699	None	None	None	-	-	-	-
lnc_Td_WEWseq_PGSB_v3_chr1B_Loc009471.1	ccgagccccggcgccgggcactagccaagttagccatggttcttctaccccggagtccggcgatggagaagctcccattttgcggcggggaatgggaccctgcgccgcgtttttgtccgttcctcgacttgatgagcttctcgctttcatATGCGGCGTACGAAAATGATGGGGACGGTTTGTCATTGTGTATCTGAGACTCTGAGTACGTACAGCCGGCTGAAAATAATGTATACAACAGCTGGAACCTTAATCAACGCGCTTGGAAAAGAACTCCTGTGTCGTGTTCTCTCTCCTGTCACGTCAGTGTCAGCTGCATTGCACACTGCTACTAGTCGTTTCATCACCAGGGCCTTCt	358	53.6313	None	None	None	-	-	-	-
lnc_Td_WEWseq_PGSB_v3_chr1B_Loc013250.1	acAATCAAGTTGTGTCCAGTGACTCTGTTATGTTAGGAATGATGTTGGTCAAGTCTGATGGTGCCGCGTCTGTTTCCATTGCTTTGATTGTTTGTGTGTGTTGTTCGTATACATAGtcatgtccggttaggagtcgccttggtcgaagctgattgtgatgtgttcgggtcctacctggctgtcctagttgacatttacagaaggcgagtccgtgtactgagtgtgtgtcatgcagcttaattgtccgacatacacatgcaggttgtaatgttgtgtactatttttgagagaaaagataataagaaaggaagtacgttaggtgtcttcagtgaaatatgcctatcttagtgtatgcgtggtttgtttgggcg	371	43.3962	None	None	None	-	-	-	-
lnc_Td_WEWseq_PGSB_v3_chr1A_Loc002575.1	aaattatatgacaggccaattagatgagtatcttgtctaaacaagttgttcatacaggaaaaaaccacatgtacatgtgagcacatatacaatattcatatctacaaattttatcatgcaaggaacattgcaatgattagaagacagtgaagcacacatagagcatctttttggcaaagtggttgttatactggcaaatactacgataaggtATGCTATATCAAATATGCATGAGATTCCAAAAGAAAAAGTTGAAAACACTCACTGGTCCATTGCCAAGGGATGGACAATGTGAGCTACCTGGTCCATTACCAAGAGTGCCACATCACAGCAGTACTAAGTTCTTTCCTTCCAGTTTGTACTTCCTCCTCTTAAGTATCAGATGGGACCGACAGTTAT…	870	39.0805	None	None	None	-	-	-	-
lnc_Td_WEWseq_PGSB_v3_chr5B_Loc071431.1	ATCCGACGGTGCGGCGCCTTCGAGCCTAGGCGAGAGGAAAGGATTCCTCTTCGGCGTTGGGAGCGATGTTCTTCCCTTGCCCTTGGGTTCAGACAGTTCACACCTTTCTCTGGCTTTCGGCTGATCATCGAGGCTTCTCTGCTGCTCATCTCTCTGTTGACTATGTGCAGTAGGCTTCGACACTACTAGctaggctctccatgtattttctttctgctctagtgtgtgttgctttgttagctgttcactaagctccagtgtatctttcggtcgctat	277	51.2635	None	None	None	-	-	-	-
lnc_Td_WEWseq_PGSB_v3_chr1B_Loc013283.1	aCGAGGACCACGAGCAGCGCTACAACGGTGCTCACGGCGAGGCCGGCTGCTGCTGCAGGGCGAGGCGCCATGGATGGACGGACGGATGAGCCGAAAGCTGGATGCAGAAGGAACTAACAGAGATGAAGGTGCGCGGCTCAGTGAAGGGCTCGGATGGATTCAGCGAGAGGAAGAGGCGAGGGGAATGGTGGCGTACGTCGATGCCACTGGAGTTCGAGACTAGgatttatggagggcggccggcggggtgcgcagcgcaggcaaatgtaatgcgcgctggcaacaagagat	291	61.8557	None	None	None	-	-	-	-
lnc_Td_WEWseq_PGSB_v3_chr4B_Loc060038.1	cCGACGGCGTCCTACTAATCCTGCTGGCTGCAGCGTTGAAACAATGATATCAGTGTGCGCATATGGAGCGAGAGAAGGGAGCGAGATGCAGATGCATCGGTGGAGACGAATGGATAATAAACTAGCGGTGGAGGACCCGTTTTCTTTTTGAggcaaagcggtggaggacacgtgatggcctgatgggtgtacgtgccacccgctcagccccaacttagtttttaacgtgtacgtgccgctgactcagccccaactttgtttttaacgtacacgggagttataatattttcttgcgtttg	299	50.8361	None	None	None	-	-	-	-
lnc_Td_WEWseq_PGSB_v3_chr2B_Loc025370.1	ccctccagttgaagcatcaactgtcgattccaccccgatgagctatggggaagcgagctgccctttgcagtgaagcatatacctccgaggctcATGGCTACCGTACATGGGGACAACAATGATGACGGGGTCCTGTACAGGGGGTGGCTATCGCCAGGGAGCTCAACCTCATCAACTACAAGGGGACCACTAGGCCCAATGCCATGAgcaaaccctaggaggcgaggcgaccttcgtggtctcaagacaagagggcggcagcgccgcagatcgcatctaccgtgtaaatcctagacctctcctgcctatataaagggaggtatagggtcctcattcatcatctatccatagataggaaactctcggtactagtatcatacaccattataaccccttgca…	714	50	ctgA_rep_0233	unknown	Retrotransposon	-	-	-	-
lnc_Td_WEWseq_PGSB_v3_chr1A_Loc002630.1	ttcttcaaataaaaactcgtagcgaattcatgtaccgatctacgcatgcATGCATCGTGCATGCAACTCGGAAAATGTTTTGATTGTGGTACTGGAGCTAGTGATGTTCGATCGTGAATGTCTTCGTGTCTGGTTGCTTCGATGTTTTGATTATTTAGAAGTAAAAAATATGTTTAGGGCCATGTGAggagcttaaattaaggctttgtacctaaaaaagcgacaatatcaatcaaagttagagcctta	249	37.751	(GCAT)n	Simple repeat	Simple repeat	-	-	-	-
lnc_Td_WEWseq_PGSB_v3_chr6A_Loc078395.1	CTCCCCCCTGGCCCCTGTCAGCACTGCTTTGAGGTAGGAGGGAAGCCATCCCTTGCCCTGCCCACAGGTCCTCAAAAAGTACAGAGCTTCCCAAGGGGGAGACCTAAGGCCTGGGCTCAAAACCGGTCCCAGCACCAGCATTACAGAGTTTAAaaagtctttagaacagcagctaaacaacgataacggaaatagtctcaacacactagtcttctttgaaggacaaagacaaaagcagaaaaaacagtgggaaggattgaggcagtagagttcttcgcagcgtcaccgaatccagaagacccttgaag	308	50.3247	None	None	None	-	-	-	-
lnc_Td_WEWseq_PGSB_v3_chr6B_Loc088978.1	tTTTTTTGCTGGAACAATCAACATTTTTTGCTACCATCGTTTTATTTGGTTTTGTTGGTACGACGCCAAAATTTTGCATTTTTGCTACCACATGCCTTTAGATTTGCTGGAACGAGCTTTATTTTTTCTACAACCGGCATCTTTGATTTTTGCTTCAACAACGTTCATTTTTCCAATTTTTGATACGAGCGTTTTTAAGTTTGCTGGAAGCAGCGCATTTTTTTGCTACAACCATTGTTTTGGATGCGAACCACGCCGTCCTCCCCATTGTCGACGGCGGACGCTGGGGGGAGGGAGCGACGGCGTCCTGCTGGAG	316	43.6709	None	None	None	-	-	-	-
lnc_Td_WEWseq_PGSB_v3_chr1B_Loc014019.1	tgttgatctcatactttcttttattaaataacttcttgcttattcaataatgtgccatgttgttgtgattgcataactggatagcatcatgtgcgtgtaccaattttgatgttgtatgatgcctagttgcgtactttaggtacttgcaagtgttggatgagctaaatatagatacatgccactttcttactcatgcgagtataatacatgttgaattggtagatgccatgatctagttatttacttgcctaaatgtggtatggtatgcccatatgcttatatgacataactagtatgtaaggttgtgtgctcttgccattcttgatactcatgttagccgatatcaactaagttatctcattttgtgagttgtattctattagtaccatattttggcat…	866	34.4111	None	None	None	-	-	-	-
lnc_Td_WEWseq_PGSB_v3_chr3B_Loc039916.1	ATGAAGGTCTTGGCAACGGCCGCGGCAAACGCGTGGCGTCGGCAACGCGCGACGAGTCCACGAGCGGTGTGGCGTGATGCCGGGCGCGCGGCGAGCGCGTGGCGTCGGCAACGCGCAGCGAGTCCGCGGCGATGTGGCGTGATGCCGTGCGCGCTACGAGCAGCGGCGGTCGCGGAGGACCTGCGTGGTGGCGCAGAGGCCGCGGCTGCTCGGCGGGACGACCGTGGAGGTGCTGTGCTGCAGt	244	73.3607	None	None	None	-	-	-	-
lnc_Td_WEWseq_PGSB_v3_chr3B_Loc045177.1	TTAATGACAAGATTTAGTATCCTTTCTTGCATTTTCGTAACTCGTGAAATGCCGAGTAGGCACGAATTCCCCGAATTTGCGAGGATAGCCTGGTTCCTCTAGgccgtggtgaatgagaacttataatcggggacagccaaactagaaaaactagttccgagttagctaaaaaactagaaaatcaacaactattgatctcagggatcagacca	212	41.5094	None	None	None	-	-	-	-
lnc_Td_WEWseq_PGSB_v3_chr2B_Loc023575.1	cGGCTATGTACCGATGCGATCGACTCCAACTTCCACCACGAAATTGATTGAAGTGCAGATATATAGCCGGCGAGTGATGGCGTGCGCAGTTCTTAATTCGCGGGCTGTCCCCTGTCTGCTTATCGTAGACGGTGGTGGCCTCGCGCTGACTTTCTATGTTGTCTTGTACCTCGATCGGCAGTTCTTAATTCCGTCTATGGACGCGACGGGATCGCCCGCCATAACACGGGTTACATCAGCGGCGGGGAGATCCCGGCTGTAGccacaaccgcatgatcaccatgcatggggcgaaaaaaacatccccatccaccggcccacattaacaaccgcccactcgctcggtggtctcctccatttctgcactacggttggagtgggctttttctggagagaaca…	599	53.4224	None	None	None	-	-	-	-
lnc_Td_WEWseq_PGSB_v3_chr1A_Loc002688.1	ttCCTACCATCCTATCCAACACAGCGCACAGGGTGAAACGCTACGGACGAACCCTAAACACGTTCGCGACCTGCTCTGTTCCGACGGCGCCGCCTGATATGGCCTCGGAGAACGAGGCTTCCTCGCCGTCCACCGTTCATCGCCTCTCCGATCCACCCACCGCTCCTCATTGCTCCAGGGGGCCACGCCTCATCACCAAATCACGCGCTGTACACGCTCGGAGGCGCTCGATGCGGCGACGCGGGCGATCTGGGTCAATCCAGCCAAGTTGCGGGTGGGGATCAAGTTGAggcgaggctcgcgaggggatccggcgtgggatgtggctgaatcggatgccgatcgatctagtcggccgcagtgcgtgaggacctggccgtggttgccgctgatcaccgc…	539	60.4824	ctgF_rep_0379	Gypsy	Retrotransposon	-	-	-	-
lnc_Td_WEWseq_PGSB_v3_chr1A_Loc002689.2	cgtcagtcggtcgccctctgtaacagtgttgccctcttatgtcaaaaaagttaaatgcatcaacacgtagtatacgagtaattaaccatcttggtgtcaccgattttatcttcattgatgtgatatgtgatcatacatttatattattatctctaatcttttagtggctactatctgacctttgaagtatttaatctaacttttatgtagcatcaagtgactgggttgataaaaagtgtgcatttgtcaaacctgcaagacgaagtaaagaaacagaagtcatgtaaatctttgtggttccattgctacaaatggaagcaggcttcccggtgcaacgcgcaggccttcatctagttgtttctgaagttgtaacccatgcaaccaattggcgtcaaaaac…	742	40.7008	None	None	None	-	-	-	-
lnc_Td_WEWseq_PGSB_v3_chr1A_Loc002689.3	attgtcttcactctgaaatctatctacaaacaaactcaatgcaatattgatacttctaccatacaaagtgtgctatgtttcaaaacactagcattggtgtcttgtagctattactattccttaatgtttaggtatataatgcctccacgtatttgtattaaacactaacattcagtattacaaatagatgggcgtagcaacgcgcgccatccatgatctagtgtacatagtatctgagacaagaggagcctctcacggtaattggccgaccagcgtgggtccgaagggcgtggcttcccggtgcaacgcgcaggccttcatctagttgtttctgaagttgtaacccatgcaaccaattggcgtcaaaaacataaggaaaggaaaaggagtgagaacgat…	712	42.8371	None	None	None	-	-	-	-
lnc_Td_WEWseq_PGSB_v3_chr1B_Loc013943.1	aaAAGGACGAAATCGTACAACTATTTTGCTCCAATCCAGCGGCTGCTAGGCGACCGAGCGAAAATTGGGCCGGTTCGCCGGCGCCTAGCATTGGCCATAGAAAAACTGGCAAGAAAAACAAGACAGAGAATATTCGTTGCGGCGAATTGCCGAGCAGACACATAGGCATGACTCCAGCTGGGCCGGCCATTAGGGTAACACAGTGAaaatcccaaaaaagagtgctcgaggagggatcaaacaagggacctcctgttgcttatgcacgagcctagccaatgggataaatgagatttcttggtttactatggcgcgcgaatctaaaggaagtgcagatccaaacattatttatgtttgttaaattccaaagcctcaaattccaaatgggaacattatttt…	578	39.4464	None	None	None	-	-	-	-
lnc_Td_WEWseq_PGSB_v3_chr4B_Loc058566.1	ggatgaggcggcccggggctagctcgagcaagggctcggctgccatgccATGGTGGCCATGGAGCTCTCGGCTCGAACAAGCGAGGATGGCTCGGGCGTCCACGCAGACGGGAACGGCATCGGCCTTGGAGGACTCACTGCGCCCATCTCCCCCACCACCATGGTGAATCGCTGCTGCCACTGGTCGCTGCAGTTTGCCCGCCCACAAGCTGCTCGATGTAATGTCTCATAGaaagagagatgggaagaagatgatcatgtagtcactgatatgcgggcggggtccgcgtctcatttgccacctcagctgatcaatgtttttttgtgtgcctg	333	59.7598	None	None	None	-	-	-	-
lnc_Td_WEWseq_PGSB_v3_chr3B_Loc041096.1	cttcaacttcgtagttcactttgcacggctattcctactacagaaactccaaatgactcctccaagtgctgaaataatgcctaaagctacatagaatacacacttaggaactaatcaaatagaataaaaacatcgtgcatgcgaatgaaaccaacaaaaatggatagatcttaccttaatctatcttttcttcaacttcatcattctcaaaatccaactctaaatcgccctaaatcacgagtgaaagtgcttacttagagatttagagagcaaaggagaggaacaaggttacagagtgcttgcgcacggagctgaagcatggcatataaaagggagagaatccctgtagtgtcggcagcctcggattcccgcgcgtgaaaatcaacatcatcagcaaca…	610	46.8852	TREP1523, TREP731, (CAACAG)n	Mutator , Mutator , Simple repeat	DNA-transposon , DNA-transposon , Simple repeat	-	-	-	-
lnc_Td_WEWseq_PGSB_v3_chr7A_Loc091848.1	CCAGGGCCCACTGTCAGCCAATGTCACATTGTAGATATGCAGAGAAGCCCTTTGACCAATGGACTTCTCCACCTCGTTGTGATGGGGTCAGTCCATGTGAAGACTCCAGAACAAGGTCCGGGCCCTACCCACCACAAGATTCCCTCTACGTCAACCCGACGCAGATGTTTCCCCCTCCAAGTGTGGGCGGTAGCGCCGTCCGTGAAGGGGGTCACACTTCGGAGCCCCGTGCTAGGTGTTCGAAGTTGCCACCACACTTTGTGGCATGTAAGAGGACCCATCACAAGATTTGGTGGCATAGCTAGCCCCGAAGGCCACCGACCACACTCGTAGacacgcgaagaaccatccgtacatatgcagatgtatctatggcctatgtggcatgctagcgtggcc…	857	45.1575	TREP3417	CACTA	DNA-transposon	-	-	-	-
lnc_Td_WEWseq_PGSB_v3_chr4A_Loc051341.1	gtGGAAAAAGTAATGTTTGTATTGATAGATCGATTGATGGGTTTTTCCAATCGGCCATGGCCTTACATATATACGGCACGCTGGACTTGGCGTATAAGATTACAACTCTGAAGCTAAAACCGATCAGCACTAGCCTTTCTTGAttcggttatcatgtagcatacttctacaaaaaaaaatacttgccaatctaagtacgtaacaaatctgccatatctacgtacatgcagtctatatgaataaagcattccggccacgtcgccatcacactaaatatagtggctaagcatacctggatcccaccaagaaaatattaaatattccggcaacgtcgcaaatcaaactggataacgtccatcaggactaagcataattcttcatatacgtagatatatatca…	480	38.75	None	None	None	-	-	-	-
lnc_Td_WEWseq_PGSB_v3_chr1A_Loc002758.2	ccaagatcgacgtaagcatccgatcctcgagacctcgactccctgcgattcgttcctttcttccttcctcatgcccgatctcgggtccgcctccggtgtttaattaagagattctttctcgctccttggattggagctgcaggcgctgtgcccgggattcttcctctcgacggtggacctggacaactacaagatcgatgataacaataatctaagatactgatccatcagttaggctgctgtttccaacaaagttggttcttgttcttcATGTGCGTTTGTTTTCCTCTTGCAGAGGTGATTCATGGTTGCCGTGATGAAACTTCAGACGGGAGCAACTTCTCAATTGCTCCCATATCTCTTTCTTCCTGTGATGGCTAAcacgccctgatgcccatt…	705	44.2553	None	None	None	-	-	-	-
lnc_Td_WEWseq_PGSB_v3_chr6A_Loc079222.1	aaATACTTTTATTCCTTTTTGGTTTCCCTTACATGGTGCGGACAGAGTATGATGCTTGTCTGAAATACCTAAAGGCACAAGAAAAGCTACATCTTAATACTCAACTAATGTTATTCACTCAGATTGTTCTCCTCACCTTCTACCAATTTTCCTGTTCATGTTCGCTACACTATCCCCCACTCAAAAAAATTACACATCCGTGCAAAGGGATAACATAGggaggatagaaaaatgatcgatacaactcccaacaacatctctcccgaattcatctccatcctaccaaatacgagtgcaaaatctcctgctccgtagcctctggaccatgacagatgtaaagagaacagttgcctgttgtcgcctctgcttcccctatccaccacaaaacatgcagagcac…	1013	51.6288	None	None	None	-	-	-	-
lnc_Td_WEWseq_PGSB_v3_chr6A_Loc079222.2	aaATACTTTTATTCCTTTTTGGTTTCCCTTACATGGTGCGGACAGAGTATGATGCTTGTCTGAAATACCTAAAGGCACAAGAAAAGCTACATCTTAATACTCAACTAATGTTATTCACTCAGATTGTTCTCCTCACCTTCTACCAATTTTCCTGTTCATGTTCGCTACACTATCCCCCACTCAAAAAAATTACACATCCGTGCAAAGGGATAACATAGggaggatagaaaaatgatcgatacaactcccaacaacatctctcccgaattcatctccatcctaccaaatacgagtgcaaaatctcctgctccgtagcctctggaccatgacagatgtaaagagaacagttgcctgttgtcgcctctgcttccccttcattcggagaaaaaaaatcaccac…	931	52.8464	None	None	None	-	-	-	-
lnc_Td_WEWseq_PGSB_v3_chr1B_Loc009744.1	aaGTAAGCTTTGCCAGGACGGAGGCGACGACGACGGGTCAGGCAACCAACCGCCGCGCACCCGGCCAGCTTTGCGCGCGCGTTCGTCAACCTCTTGACGTCGACGGCATGCCGCTTTGCCAGCGCGGCGCGCTCGTCGCGTTGCCGAGGTCGTATATTTCCGTAGGGGCATCGCGCGCGCGCATGATCGTGGTCACCACGGTTAGCTTGGCTGATGCATGCTTT	224	64.2857	None	None	None	-	-	-	-
lnc_Td_WEWseq_PGSB_v3_chr3A_Loc036933.1	tttttttagatttcctttcatattgtactcattacttccgtaatatttttggccagcaacctcaaaagtaatgatatatacataactacgtaagagttgtataatttgtagcacctgcaattttttttttgtagcataagaatagttattactcaaatgccttccacacgctccatgaacgtATGCAACTAATTAATAATATGTTGCGATTCTTATGCACCAACCTAGGTTTCATTGTGCAAAAAGTGCATTTTTTGTTTGCAAAAAGAACTTGTATTACTCAACCAGAATGTTTACAATCAGCGATTGCATCTGTCCTCAACATCGACAGGACCATGGCATAAccaaactgctatacgctcaccatgtctagcacaactggctaagaaatggcttaat…	1344	41.4435	ctgF_rep_0435	CACTA	DNA-transposon	-	-	-	-
lnc_Td_WEWseq_PGSB_v3_chr2A_Loc020887.2	ccggcctctttctctcttgtctccggcggttccggctactggagaggtgagggagagaggtccggcctaccctctatgtatattatatgcctctttctactcccagtaaacaagatcttagctcggccttcttccttcttgcagttgcaagtatgaccatggtggcgagattggtggccttcttccttccttcttggatcttccttcctctcttcctccccttccttgtccgagtgtcatcatggagatggatgggcaaatgggaaaggtagattcaggatggttggtcccgactactcttcgagctctgttttcccccttcaagagctcgggcctctagtatttttcttccgtcttttttgcttccctgcatccattacttctgcaactcgtcggtgc…	986	51.927	(CCTT)n	Simple repeat	Simple repeat	-	-	-	-
lnc_Td_WEWseq_PGSB_v3_chr1A_Loc002811.1	gtagtacaattaatagattaagaatacaatatgggagcataattcatttttatacaggtattttcctacgcagataacaaaacaaaatttgcctaattttgcatcacgtatgtcccATGTTGTCCATGCATGGCTGTTGCACAGTGGATCAATCATGCCAGATTGATCTAGATCGCCATGTCACATTGTCGAAATCCACTGCGTTGTGTAGGTGTACTCGTGTGAAGGAAAAAGCAAGCCGCTATGCATGCCTTGCACGGAGAAGCGGCGGCGGCGGGCGAAACACAGCTTGCATGTAGtccaaattccgattcagattacctagcatctcctccgggaagagctgactgccggtggcatctcgcctccgtcgccaccgaaccctgctggttgccgcat…	451	47.8936	None	None	None	-	-	-	-
lnc_Td_WEWseq_PGSB_v3_chr3A_Loc035577.1	cGCCACTGCCGCCTCTCCCATACTGGAGCCAGTCGGAATGCTTTGTGCATGTGCCCCTAAGGACCAATGCCCCGGAGCCGCATTCGTCGTCGTTGAATCCCTAAATCGATTCGAAGACACTGATAGCAACTCTCGTCGTCCGGTACGGACGACGAGAGTGTCTTACCTCGCAGCCCCGAGGAGTTGGCAGGAATCTACGTTGTCTAATCCGTCTCGGCGGACTAACTTGAGGAAGATCCAAGACCGGAAGAATGACTCAAAGAAGAAGTGTTGTCATTCGTCCTAGcgcgacctctgcaaggactaaaccctaacatatctactagctggaggtgaggcaccaggattaaagccaactaagatgatcgaggtaatttagtaagaaaacatagatgcaag…	619	44.588	ctgD_rep_0106	CACTA	DNA-transposon	-	-	-	-
lnc_Td_WEWseq_PGSB_v3_chr1B_Loc009796.1	atcaatccacattcgactcctctgtcctctcatagccgccaccaacccttttctcttctcccaacctctccctcttccccaaatcgatcctcctaccaccatttgcccccgcccaggaagatggtgttgcatagcctcgagtagatctattctccgtccgtccctatcaccctcacccattgttggcgcatctcgcctcgtcgctctggctgccgaataatttgtggggactgcgATGGTGTGCCGCTTAGAGGCCAAGACCTACTGGACAACTCCTCGCGTGTCACAACAGCCTCCTCCAGGTTCACCCCTCTGGACGACTATGATCGACTCTGGTACAAGAGGATCAACCCGGAATCCGTCTGAGTCCCCAATGGCCACGGCAGCGGCATCAGCGCC…	562	58.1851	None	None	None	-	-	-	-
lnc_Td_WEWseq_PGSB_v3_chr1B_Loc009796.2	atcaatccacattcgactcctctgtcctctcatagccgccaccaacccttttctcttctcccaacctctccctcttccccaaatcgatcctcctaccaccatttgcccccgcccaggaagatggtgttgcatagcctcgagtagatctattctccgtccgtccctatcaccctcacccattgttggcgcatctcgcctcgtcgctctggctgccgaataatttgtggggactgcgATGGTGTGCCGCTTAGAGGCCAAGACCTACTGGACAACTCCTCGCGTGTCACAACAGCCTCCTCCAGGTTCACCCCTCTGGACGACTATGATCGACTCTGGTGAGATCCGACATCACTTTTGCCTCTCAAATCCCACGGTAATCATAGGCCATGCCATGGCCAA…	1301	50.9608	None	None	None	-	-	-	-
lnc_Td_WEWseq_PGSB_v3_chr1B_Loc009798.1	taGCCACCATGGGACCTGCCCGTCGTCGACGGCGGCAGCGTCCACACTCCGTCCATGTTGAGTTGCGTTGCGCCGTCATGGTCGGGTCGGTCCGGTCCGGCCTGACCCGGTCTCGTTTGCGTTGTGGGTCCCCCTCCAATTTTAGAAATAGTGCCATGCAAAAAAAATATAGAAATAGTGGCGTGTTTCTTTACTCAATTACACCTTTTGTATACTTGCCCTTTATACGCCAGCAGTACAAGTAGgtaaagccacacgcattaatcggcacctcattatctctgggatagatactgataatctgggcgatctccagcatcgtatgtgttgtgttgtgatctctctacacgcaaacagcagtgtctttctttt	372	49.7312	(GGTCC)n	Simple repeat	Simple repeat	-	-	-	-
lnc_Td_WEWseq_PGSB_v3_chr1A_Loc006080.1	tttctctatttggtctaccatatttgactcaaacttcttccactatctacaaataatgttgacaaATGATTTTCTCTCATCTTTGTAGAAGATTTTTTCACGATCCAACCAAAATAGTTATTGTCGTACGATTCATATATTTTATAACAGTCTTATTCATCCTTATAAATCATTGCATATTGTCTTCGTGTACGATTGAGGCTAAAGTTTGTATGTTCTCTTGTTCTTTTTTAGATCCTAATTTTTATCTAAAAAATATTTTTGTTATTTGTCTAGACACATTGAAAGAAACTGAAACATCTTTGCCCTCAGAGAGAGAGGCATTGGAGAAAAGCAATGACATGTTTTTTTGTTTTAGGTGAtcacacctgttgaagaacaagatatagtgtggctaac…	1556	34.2545	(TTTA)n, (ACGCAC)n	Simple repeat, Simple repeat	Simple repeat, Simple repeat	-	-	-	-
lnc_Td_WEWseq_PGSB_v3_chr4B_Loc055265.1	gCCGTTGAAGGTGGCGGTGGGAACTGCGGCGCTTCGTCCCTCTTGGTGGCGATTGGTACCTGGGGTGGTGGCCCCTGCCGTTGAGGAAGCGTTCGCAGGCGATGTGCTGGCCAGCGTGCTCGTGAGGGCGGCAGACCGCTTGTGGAGTTTCGTTCGCGCTGCGGATCTCATATGTGTCAGATCTGGTGGTACAAGATCCCGCCTCCCTGCTACCTCTTTCGCTCTGTACATCGTGGATTGCGATTTGCTCGTTGGCTCCGGCGTTGGTGAGCATGGTGGAGTAGCTTGGGGCCCGGGGAAACCTTGGCCGGCTTGGCTGGCCCGACAGCGGCGACGCCCAACGACACTGCTTTCTTCCATAGGGGCACTGCTAAGGTCCCCAACTCTCCACCCCAAGCT…	1380	56.7391	sr2_rep_0026, TREP821	unknown, Gypsy	unknown , Retrotransposon	-	-	-	-
lnc_Td_WEWseq_PGSB_v3_chr1A_Loc002834.1	tCTCCCTCTCTGCGCCGCCACCCGAGCCCGTCTGTCTCCTCTCCCCCGCTCTCCCACGCTCTCTGACATCGTCATGGTCCGGCGGAAGATCCCCACGTATGCTATGCTCACGCCAGAGTGCTGGAGGCAGATCGCGGAGGAGATCCAGGCTAGGTGTGCCGCCCGCATCGCTGTCGGGCTGCCTCCGGACTTGGGCTTGAAGAGGTAGtctggtagatcgagcgtgggaagtaggctctgatactacttgttaacaatttgagcttatgttcctctcagttgacctcaacacacattgatttcatagaagccactagagtttgagacttgttggtggagaagaacagtagaaagggggaggatggccaccgcaacacagtttgttatcaatcgatgcct…	415	55.1807	None	None	None	-	-	-	-
lnc_Td_WEWseq_PGSB_v3_chr1B_Loc009823.1	CCCGTTGCTATAAAAAATGGAGCAGCTTGGGTAGAGGTGGTAGATGGCGACCGACCAACGCTAGGGTGGCGCGCCATGTGCGCCTGCACGTACGTACGTAGTACAGCTATACCATGCGGTTCCCCGGGAACGATGATTAAAATTCATTTAAACACACGCAGTGTTTACTCTGTCCTGAACCACTCCTGTTGCTGGCTACTCTGTCTTTTGCCAAGACTGTTGATTTGTTCTCCCTGTCGTTCATACTTACTCCCTCCGTGTAGTATCAAAAAAACGTCTTACATCATGGGACGGAGCGTCGTGAAACTCATGATACTATTACCACAAGTGGTAGCGCCCTCAGGTTGAccagtagactttgccatgttcggccgcaagctcttggccaacgtgtgttca…	910	48.9011	ctgF_rep_0307, sr2_rep_0005	Mariner , Mariner	DNA-transposon , DNA-transposon	-	-	-	-
lnc_Td_WEWseq_PGSB_v3_chr6A_Loc078038.2	gCTTGACGTCGGGGTGCTTCTCCTTGTACTCCTTCCTGAAGTTGTCCCTGCAAAGACGAAACACGCACCAAATCCTTGGTCAGGATGTGACGCCACACCACAGAAGCAACACGAATCGAACCAGGAACCAAGACTAGGACTCAGATGAagatgaagaaagcgctcgggggcgcgtgggcttgttggggtccttctcaacctttatcttcttaatcgcaagcctggagttgacagcgcgggatcccacctttgttactat	259	52.5097	None	None	None	-	-	-	-
lnc_Td_WEWseq_PGSB_v3_chr6A_Loc078038.1	TACCACGGAGACCTGCTTGACGTCGGGGTGCTTCTCCTTGTACTCCTTCCTGAAGTTGTCCCTGCAAAGACGAAACACGCACCAAATCCTTGGTCAGGATGTGACGCCACACCACAGAAGCAACACGAATCGAACCAGGAACCAAGACTAGGACTCAGATGAagatgaagaaagcgctcgggggcgcgtgggcttgttggggtccttctcaacctttatcttcttaatcgcaag	234	52.5641	None	None	None	-	-	-	-
lnc_Td_WEWseq_PGSB_v3_chr5A_Loc063231.1	gtgccgcttcgacttcatcctgtttctttaaaattatgttgagtaagaagatgtcgttttatgcttgagaatttcctcgactccagccaatggaccgtggttgtataaataaataggatgcttcccgcatcgaatctcatgccgacaccggtgcgcttcattaggatccaaaacaggatattgagcggcacttagaacagatcgactagaagatccaccgccagaagtagcaccaggaatatattcggagcgacttggaacagatcgaccagaagcacgaactgaagaaggcagccgatcagcacacgaaactgcaagaacccttatcacgaacccaaagcaaagaatctagaaaccgagaaataaggcctccagaatagcttatttataggcagtaga…	900	42.4444	None	None	None	-	-	-	-
lnc_Td_WEWseq_PGSB_v3_chr1B_Loc007535.1	ctATCTGGCACCACCCAGCTTCCGCTCAGGCGGCGCGCCATGGTTGGCGCGCCCCAACCACTAGTGAATTGAATCAAAGAGGGGAAAGGGGACTCATGAGCCTACACAGTGCCTTACTGGTGGTGCACCGAAGTGAGCTCCTTCCCCAACACCGCAGTCGTCTCCATGAGTTTCTCTCCCTCCCTCCCTCCCTCTCTCTTTATCTATCTATCTATCTATCTAGGTCACCCCCTCTAGAAATGCCTCATAACTGAaactgacaccccccacatgggtcggagtccaaacaaggagtgggcgacccacaacctgaataaatagcccaacaacaaataaacccgacacacacttgtgacagacagatgaggggcacgtgcgacgcggagattcctgcatgat…	883	45.7531	(TCTC)n, (CA)n	Simple repeat, Simple repeat	Simple repeat, Simple repeat	-	-	-	-
lnc_Td_WEWseq_PGSB_v3_chr2A_Loc018050.1	gCCAGCGGCTCCTCCCTGGCCTCGAGAAAGGGAGCCTCGGCGTCCACCATTGCCATCTCCTGCTAGCTTTTGCTTGCTTGCTCATAGCTTGTTGGGTGGGCGTATATATTTCTATCATCTTGAAGACACTTTCTTCCCCTGTCATCATCGCTTAGAGTTAAAAAAAGCTTGCTTAATTAGCTGCTCAGACAGACGTACGCACAAACTAAGGCTAATTGTAATAAAATATCATAGATATCATGTATGTCAACTAAGCAATTTTGATGAGATGGCATAAaattaaatgaagaaagagagtatcatcataccgtatcatattaaatgat	326	40.7975	ctgD_rep_0052, ctgE_rep_0185	CACTA , CACTA	DNA-transposon , DNA-transposon	-	-	-	-
lnc_Td_WEWseq_PGSB_v3_chr1A_Loc002870.1	gtaaagctgcatggatgcagctatgaagagcaaagaagaaggtgaaaaatgcatgtagtatgacggtatagcgggtcaaaagaatttgactagtagtctttgctgataagtaagtgactagttgcacaaagaatgagctgcatgtaagctagatgccaaagtcaatttggctagccaataagtaagagaacatgaattcaatatcagaaagaaaacacacataattactgacaggttgactcaagcaggaccaagtatatgcacaaaattaagagtgtcaagaggttgcatttccatgacttgttttagaaatgtaagtgcaagtgcctaactcgtagcgttgaaacttgtactcggttacatcagcctagtcatcctagacataagtttagaaccaaa…	784	38.0102	None	None	None	-	-	-	-
lnc_Td_WEWseq_PGSB_v3_chr5A_Loc068294.2	atgtgaattaaaaaagtcatgaaaaaggtccattttactcccgagaagaaaacgagtggttcacataatcccctaaacttttttcggtacacttaaccccctaatctatctcaaatcattcaaaaatcatctctagctggttttctgagctcatttgcagggcacagtcaagctgatatttgaccagtggggccttcttgccgcaacccttctctcctcctgtacgccgagagcacagttgaggcccactttacgccgccgatgatgtagttctttgcctgcgcagtcaataccttgccctcgccttgaagccttgtcctagagcttcccctccctccactatATGTTCCTGCCAAACAACTTTGTCCGAGTCAGCGTGAATCTCCGTCGCCTATATCT…	922	55.2061	None	None	None	-	-	-	-
lnc_Td_WEWseq_PGSB_v3_chr7B_Loc100453.1	gAGAGGACCGGCCGTGGTCACCATCGTTGAGGGTAGAGCACGGACGGCGGCTTGCCGGACGGACCAGGAAGAGGGACAGGGGACTCCATGGTCGAGATCGGCGATGATGCACACCGGCAGAGACGAGATGTGGCGGCGCGCACGACTGTTAGCCAGGAACCTGTGCCTTTTCTTCCTTAGCAGTTTTTTGTCTTACATGCAAGTAATGTAAtgggtgcatgagcccacgattggctgtctgcgggccttgccgtgattattggaacaaatttgacgtggagttaatcatgggatggcgccataatgatcggatcgaaccatgtttcccactttccctcgttctttcagttttaagcagtgctatatatatatttcaa	377	52.2546	None	None	None	-	-	-	-
lnc_Td_WEWseq_PGSB_v3_chr6A_Loc083039.1	tacatcattgtggtgaatattcatcgtgcttataattctttagatttgttctaggtgttcatttacttatccatctagtcatgaaacacctcatgtcttgactatttaatattatttagcatggcgaaatcatatatatggtttacttattcatttttcatccatgtcacatgttggttttaaatcatgctttgtctaagatagatgtttaaatatttttgcttgtcatgccatgttgttgggattgttaaatagattgcataaatgtgtgtaacgacccgtctgttgtatgatgcctaggttgtccatttatgtattagaaagtctaggttgtactagatagaaatacatgtcttcatgttattcatgctagtttagcacatcgcttgatgtgattga…	1814	32.5248	None	None	None	-	-	-	-
lnc_Td_WEWseq_PGSB_v3_chr2A_Loc018266.1	AACAAGCAGAAAACCCCGCTCGGCTTTGTTCATTTGAAACTCGTTAAGCTCGTGAACGCTCGCGAACATACTACAATGTGCTACGGCCTACAGGATAAGAATGCACATGACTTTTATGAAGAAGATGGTGACTACATGAGGAGATGCACTAATTTTCTATCTCCTGTGAACTAGgttggatcgattatatttgattggatatatcgacttagatgctacaaaaatgttatcatataagataaaaatatgtgtcgtgt	257	38.1323	ctgB_rep_0134	Gypsy	Retrotransposon	-	-	-	-
lnc_Td_WEWseq_PGSB_v3_chr1B_Loc010650.1	ATGGTGGCAGTGCCGGTTCTTGATGAATGTCCTAGTTATCTAGCAGATTTCGGGAGGTTTACTATTGAGCATTGTATTAGAGAGTCAAATTATATAGCCCATGAGCTGGCTAGATGGGGACGTGCTAATAATCCATTTTGTTGGATTGATGCCCCGCCTGATCCATCTTTTGATTAAtaaagtaagctttcccgtcaaaaaaagt	205	40.9756	None	None	None	-	-	-	-
lnc_Td_WEWseq_PGSB_v3_chr4A_Loc052296.1	ACGGCGGCAGCGCCGGTTCTTGATGAATGTCGTAGTTATCTAGTAGATTTCGAAAGGTTTACTATTGAGCATTGTATTAGAGAGTCAAATTATGTAGCTCATGAGCTGGCTAGATGGGGACGTGTTAATAATCCATCTCGTTGGATTGATGCCACACCTGATTTCATTGCGAGTCTGCTGGCAGACGATATATCCATCCTTTGA	204	43.6275	None	None	None	-	-	-	-
lnc_Td_WEWseq_PGSB_v3_chr6B_Loc090176.1	ATGGTGGCAGCGCCGGTTCTTGATGAATGTCGTAGTTATCTAGTAGATTTGGGGAGGTTTACTATTGAGCATTGTATTAGACAGTCAAATTATGTAGCTCATGAGCTGGCTAGGTGGGGACGTGCTAATAATCCATCTCGTTGGATTGATGCCCCTCCTGATTTTATTATGAGTTTGTTGTCAGACGATATATCCGTCCTTTGA	204	42.6471	None	None	None	-	-	-	-
lnc_Td_WEWseq_PGSB_v3_chr1B_Loc006780.1	ATGGTGGCAGCGCCGGTTCTTGATGAATGTCGTAGTTATCTAGTAGATTTGGGGAGGTTTACTATTGAGCATTGTATTAGAGAGTCAAATTATGTAGCTCATGAGCTGGCTAGATCGGGACGTGCTAATAATCCATCTCGTTGGATTTAGgcccctcctgatttcattgtgattctactggcagacgatatatccgtcctt	201	43.7811	None	None	None	-	-	-	-
lnc_Td_WEWseq_PGSB_v3_chr4A_Loc049355.1	ATGGTGATAGCGCCGGTCGTTGATGAATGTGGAACTAATCTAGTAGATTTCGGGAGGGTTACTATTGGGCATTGTATTAGAGAGTCAAATTTTATAGTTCATGAGCTGGCTAGACGGGGACGTGTTAACAATCCATCTCTTTGAattgatgccccgcctgattttattgtgaaattgctagcagacgatgtatctatcatt	201	41.2935	None	None	None	-	-	-	-
lnc_Td_WEWseq_PGSB_v3_chr2B_Loc029581.1	ATGGTGGCAGCGCCGGTGTTGGATGAATGTCGCAGTTATCTCGAAGACTTCGGGAAGTTTACTATTGAGCATTGTATTAGAGAGTCGAATAATGTAGCTCATGAGTTAGCATGTTGGGGTCGTGCCAATAATCCATCTCGATGGGTTCACGACCCGCCTGATTTCATTGTAAATCTTTTAGCAGACGATGTTGCTATCCTTTGA	204	44.6078	None	None	None	-	-	-	-
lnc_Td_WEWseq_PGSB_v3_chr1B_Loc010649.1	ATGGTGGCAGTGCCGGTTCTTGATGAATGTCGTAGTTATCTAGGAGATTTCGGGAGGTTTACTATTGAGCATTGTATTAGAGAGTCAAATTATGTAGCCCATGAGCTGGATAGATGGGGACGTACTAATAATCCATCTTGTTGGATTGATGCCCCGCCTGATCCATCCTTTGATTAAtaaagagtagtatttgtagaaga	200	41	None	None	None	-	-	-	-
lnc_Td_WEWseq_PGSB_v3_chr7A_Loc095777.1	cTCACGCACGCGTAAACGCCGCCGCCCTACACATCCACGCACGTCCGGAGAGGCAACTCACGCAAACTTCCATCCATCACACAACACCTCCAGCATCCATCCATCCGTCAACGGTGCACTAGCCGGCCACCAAGCACCACATCCATCCATTCACCAAGGCACACATCCATCTATCAGTAGATCTATCCATCACGTAGCACACATCCATCCATCAGAAGATCCATCCATTCACGTACGCACGGCCGACGCACACACCCATTCATCCATACACCAACGCACGAGGAGAGAGGCACGCACGCGTAGACGCCGTCGCCCTGCATACGCACGCACGGCCAGAGAGGGAGAACCCACGCCGCAAGGCTGCACATCAATTTGCGAGCGCCCACACAGATCGTACTC…	696	57.1839	TREP3200	Gypsy	Retrotransposon	-	-	-	-
lnc_Td_WEWseq_PGSB_v3_chr5B_Loc077855.1	attctgacccattagtttgtgtaatgttctttacaagattgcatcgaaggtgatatctaaccggttgaagttgatacctgatataatctctgaagagcaatccgcctttgtcccaggcaggctaataacagataatattatcacaacttatgaatgtcttcacttcatgaagagaaacagggcaaagaagcaccagtcatacgcattgaaattggatatggcgaaggcct	230	39.5652	TREP24	SINE	Retrotransposon	-	-	-	-
lnc_Td_WEWseq_PGSB_v3_chr1A_Loc006161.2	ggTGGACGTCCTCGACGATTCTGACGGCGTCCCGTGGAAGAAGGCTTGCTGTGGAGCGGACATGCGCCGGAGGAAGACGTACGGACGGACGTGGAGCTAGTAGCATGCTATTCTGGGATCTGCTTGGACACTATGAGTTGAAACGGCCAGCCTTGCCCTTCATCATCAGTTCTACTTCATCCTGTGTCGTTGTTTTCTGCATGCTCTGTGTTTGAtcgtacctactactagtactctataattctgctcttggtagggactttgagtgtgtaagtatagtagatggatctgaagtttggcatgtagtactacgtgtctgagaccctgttccgtcaacaacttgttaa	347	49.2795	None	None	None	-	-	-	-
lnc_Td_WEWseq_PGSB_v3_chr2B_Loc022887.2	tgatgatcaaaggcaatgacgaagctggaaacatcccagctgaaattacagcgtccttgaggtttttggacgaatgactatggactgatgcatattcaaacttcgcaaatataataagctaatagaactggattagggatcaaattgagatttatccttttggcaatatgaataatgtattggattatatatatatgtagggaataaacggtttgATGGCACCCTCTAGCTTCGTATTCGCTTCAACGTTGTCTGCTTGTTTGGGTTCTATCTATATATTTTGGCTTCTATGTATATTTCGTACTATAATACCCGTGCGGTCAGGAGCAGGTTTGTTGCTCCAGGTGAACCGGAGGTATTTTGTAATGGACCATGGCAGGTTCAGCCGACAAGTGAGGT…	591	39.4247	None	None	None	-	-	-	-
lnc_Td_WEWseq_PGSB_v3_chr4A_Loc054511.1	CGGCGTGATACTTCGAAGCTGATGACAGCGTGCAAGGCGCAGAGGCCAGGCGACGCACGCGTCCATTTGCGCAGCAGCGGCGGCTGCATCCTTCCGCACGCCTCCCCGAGAGACGGCAGCGTTCCAGCCATGGCATGCACGCACGGCGGCGGCCGTGCGGCCCCGAACACTGGCATCATTTAAgtgagcccaacatctcttattttcttaaacttcatgcattagggttctgatttgggatttcataaatggggaaaatattatagggttccagaattggggattctctagggtttggcggaattggtatgatggtttgtttcctttaatttcgccgattcatcacgttctaatggcaccaataggagcttaaatcagtgctaatcaacatatcttaat…	459	48.8017	sr2_rep_0084	unknown	Retrotransposon	-	-	-	-
lnc_Td_WEWseq_PGSB_v3_chr1B_Loc013658.1	cGAGAAGGTGCAACGCCGCCTCGACCTGGAGCGCGACAACGGTCAGTTCCTGGACGCCGGCGACGCTGAAATTCCACGGGCCTGGCGCGCCGAAAGAGGAGAAGGAGGAGCAGTGCCACCGCCGCCGATCATGCAAGAACCGTCGACGCTGATCTCACGGCGGTGTATGGAAATGGAAGCTCCGATCAGATGGTGTCATTCGCCAGCTCGAGGAGGGATCACGGGACGCCAACGGTGCAAGATCGGCGCGTGAcgagcgctgacgtcggaggtgctgtgaatcgagcgatcgaggttgaggagattggcatagagtattgggactatctgttcccgcctctggtatagggatcgttatatgatggtggtgatgatcaagtagttttatttttgcgggga…	442	55.8824	None	None	None	-	-	-	-
lnc_Td_WEWseq_PGSB_v3_chr1B_Loc012503.6	cttcgccacgggagagagccgcccccgccgttcctcctctcgccgcgggatagagccgccgccccctgccgttcctcccttcgccgcgggagttgagcttcagcttggcctccgcaccgATGTTCCTCTTCTGCTTCCCGTCGGACACAAGGAGAACATACATACGATTGGGAAAAAAGCATGAGGTGACGACAAATGGGTGCCTCTCTCAGAAGGGATCAGGTGGAGGCTCACTGGCTGCAGCGATGGCCACTAGCGTGAGCTGTGAAGCGTGTGGAGGCGAGAGCCTCATGGCCTGTTGAtacggcgcataattgcaaccctccaattcatcgcctcacccgctccactccatgccagccccataatcatgttattgaacattggagagaaaccgag…	754	47.6127	None	None	None	-	-	-	-
lnc_Td_WEWseq_PGSB_v3_chr1B_Loc012503.13	gggattgtgagttgcctttcaaccaaaggaattgatacaaatgcattgtgaacagctaggtggtaacaaagggattgatacaaatgtattgtgaatagctaggtggtaacagaacatcaattgaagtggaaagATGGGGCAGCGGCAGCGTGCCAGACTGTCTTGGGCTCCTGTCCCCTGTCGTAATCAAATCACAACCATTGTTGGGAGAACATACATACGATTGGGAAAAAAGCATGAGGTGACGACAAATGGGTGCCTCTCTCAGAAGGGATCAGGTGGAGGCTCACTGGCTGCAGCGATGGCCACTAGCGTGAGCTGTGAAGCGTGTGGAGGCGAGAGCCTCATGGCCTGTTGAtacggcgcataattgcaaccctccaattcatcgcctcaccc…	677	46.2334	None	None	None	-	-	-	-
lnc_Td_WEWseq_PGSB_v3_chr1B_Loc012503.4	gttcctcctctcgccgcgggatagagccgccgccccctgccgttcctcccttcgccgcgggagttgagcttcagcttggcctccgcaccgATGTTCCTCTTCTGCTTCCCGTCGGACACAAGTGGTAACAGAACATCAATTGAAGTGGAAAGATGGGGCAGCGGCAGCGTGCCAGACTGTCTTGGGCTCCTGTCCCCTGTCGTAATCAAATCACAACCATTGTTGGTGAGGCTTCAGTTAACATTCCCATCTTCCTAGccactacaacgataatctgggagaacatacatacgattgggaaaaaagcatgaggtgacgacaaatgggtgcctctctcagaagggatcaggtggaggctcactggctgcagcgatggccactagcgtgagctgtgaagcg…	912	46.1623	None	None	None	-	-	-	-
lnc_Td_WEWseq_PGSB_v3_chr1B_Loc012503.7	gccgttcctcccttcgccgcgggagttgagcttcagcttggcctccgcaccgatgttcctcttctgcttcccgtcggacacaactaggtggtaacaaagggattgatacaaatgtattgtgaatagctaggtggtaacagaacatcaattgaagtggaaagATGGGGCAGCGGCAGCGTGCCAGACTGTCTTGGGCTCCTGTCCCCTGTCGTAATCAAATCACAACCATTGTTGGGAGAACATACATACGATTGGGAAAAAAGCATGAGGTGACGACAAATGGGTGCCTCTCTCAGAAGGGATCAGGTGGAGGCTCACTGGCTGCAGCGATGGCCACTAGCGTGAGCTGTGAAGCGTGTGGAGGCGAGAGCCTCATGGCCTGTTGAtacggcgcataat…	836	45.0957	None	None	None	-	-	-	-
lnc_Td_WEWseq_PGSB_v3_chr1B_Loc012503.3	ctcctctcgccgcgggatagagccgccgccccctgccgttcctcccttcgccgcgggagttgagcttcagcttggcctccgcaccgATGTTCCTCTTCTGCTTCCCGTCGGACACAAGGAGAACATACATACGATTGGGAAAAAAGCATGAGGTGACGACAAATGGGTGCCTCTCTCAGAAGGGATCAGGTGGAGGCTCACTGGCTGCAGCGATGGCCACTAGCGTGAGCTGTGAAGCGTGTGGAGGCGAGAGCCTCATGGCCTGTTGAtacggcgcataattgcaaccctccaattcatcgcctcacccgctccactccatgccagccccataatcatgttattgaacattggagagaaaccgagcaccacatttcacttgaattagaaacaccaaag…	752	45.6117	None	None	None	-	-	-	-
lnc_Td_WEWseq_PGSB_v3_chr1A_Loc006193.4	caacaagagaaagttgtgttgccttcgaagaatcatatagcacaccggattttagcaatcagtagtttagcatgagacagctcgaaaaacaccatggggcgtggattcgtaaacgtgcaaatgagtgacattgccatcattcctgcagctgtaatctctcacattcttaattaagagttaaatatgtaacacagttagatccgaagttcagataaaaaccgttgatctatgactgcagtttcagtttagtgaaactaaattagaataactaaagcacagggagggaaggagagtcgctgcattggcattccattatatttgatgtaagttcttccctcaagtatgcccctgttgtaatatcaagggcgctgtatatcaatttcccaaatgaagagagta…	1146	50.2618	(GTCCTC)n	Simple repeat	Simple repeat	-	-	-	-
lnc_Td_WEWseq_PGSB_v3_chr1B_Loc009765.1	cTCCCAAAACATAGATGCATCGTCTATAACCAGGCCAAAAACACAAATACCATCCACGGTTGGCCGGAACAGATCGTTGCACACATGCTGGAGGAGAGCAGAACATAGCACGCACCACGCTGTCCACACCACACACGCACAAGCAGAACACGACACACACACAGATCAGCCACAGCACATGGCGCGCCCTCTGCCTTTAGTCGCC	205	54.1463	(CA)n	Simple repeat	Simple repeat	-	-	-	-
lnc_Td_WEWseq_PGSB_v3_chr6A_Loc078354.1	cCACACCGCTGCAAGGCCGTCACCCTTCACATACACGCACACCCATCTACACGCCGTAAGGCTTTTCCTCGACCTACGTAAACACATCAGGCGAACAGCTTCAAGAGAAGATCAACCATGGCGTTCCACGATGCTGAGGCTACACGCTCGTTGCAGCAATCCCTTTGATCCTCTCCCTCTCATTCTTTGTGGCTCGTAAaattagattggttcacaccgtccaatatgttgcctcggaaaattagattggttcacaccatttaatatgtcgcctcggaaaatagattggtgcatccgatctttgttgcctcggaaaatagattggtgcatctgatctttgtt	342	47.6608	None	None	None	-	-	-	-
lnc_Td_WEWseq_PGSB_v3_chr4A_Loc052339.1	GTCCGGCCGGCACACGAACCCTCAATCTTCTCTTTGTATTCACAGGCTACATACTCGACAACTTCGTGCTTTACATCAGCGATTAGCAAAGGGATTTATAACCAAGCTGGCTGCACACGACGCAACCCACCCGCCCTACTACCTGGGCACGATCCGCATGCTCCGTTGCTCCCGCACGACGCGCTCAGACACGATCGACACGGCCGGCTCAGCTGCTGGATCGTGGATCTCCCGCCTAACTCGCTACAACACACACTCATACGCATGCGCACACACGCGCCACGGCCGTACACGCAGACATGGCTTATAGCTAACATTCTCTCCCTAAGCCATGACTGCGTTGCCCATCCTGACGCACAGAACACCGGCTCCTCCTCGACGCAGGGGATGCCCTTCTTC…	609	58.2923	None	None	None	-	-	-	-
lnc_Td_WEWseq_PGSB_v3_chr3A_Loc032630.1	ATCATCGATGAATTGTTAGATGAATTGGTTGGGGCGCGATGGTTTTCCAAGCTAGATTTACGGGCGGGATATCACCAGATACGACTAGCGGAAGGCGAGGAGTACAAGACAACATTTACTACACACTCGGGGCATTGGGAGTTTCTGGTCATGTCATTTGGCTTAGCATGTGCTCCACCAACATTCATAGGCGCAGTAACTTGTACCTTGAGGCCTCTGCTACGCGTCTGTGTTATCCTCTTCTTCGACAATATCTTAGTCTTCAGTAAAACACTGGAACAGCATGTCGAACACTTGAGTCAAGTACTACAGTTACTCCGAAGGGATCACTGGCAAGTAAAACAGTCCAAATGTTCATTCGGGCAGc	367	46.3215	ctgA_rep_0043	unknown	Retrotransposon	-	-	-	-
lnc_Td_WEWseq_PGSB_v3_chr1A_Loc002967.1	aCATTCTAGAGTTTACATTCCTCTCGTTTCTCTAGTCGCAGTTGGCTTCTTGCACCTTGTGGCAAGACATGATTGTTTGGAAAAGTATATTAATTTTTTTCTCTTGCTAAGAAATGAGTGAgtaaatcatgtgagtttgttgaagagattctcaagcagttttaacacgggtttcacttgagctcaaacaatgcctcgaactggtttgta	210	37.619	None	None	None	-	-	-	-
lnc_Td_WEWseq_PGSB_v3_chr1A_Loc006209.1	atagatggctatccattgtccttatatcgaaaaagagggtatcccatgttttgctacttgttatgtaagatgatcttaagagaataatgaagtgcatgcgatggacaaactgaagtgtgggtggattaaatgccaagagctagccaaaatccaactcatccagctacaattccctggtgaaatttaattcaaacgataatccaaactttgagagaagataaatactaaggaatataggttgttgaacttgaaagaaagaagccacttttagggatcaagtgcattagccaATGACTAATTATCCTGGTGCAAAAGTTGTCACTGGTCGCTACCATTCATTACGGTTCATATCAGTTCAGTTACCGTGGTTTTGTTACATCGGGGGAGAAAAAGGTATTT…	717	33.3333	None	None	None	-	-	-	-
lnc_Td_WEWseq_PGSB_v3_chr2B_Loc026962.1	gaaaatctctcatttcatttatttcatgagtgaaagcgtttgagttgtcttgcttttggcactaagaactgtatcagattaagatatggcaactctctctttagagcatctacaaccataattgcttaattcggttccccatATGTCCACCGATCCGTTTTGGACCCTAACTTTCCATGCAAAACAACCGCACATCTCACATTATCCTCATATTGTCCAGTCACCAGCATATGAGTGGTGGAGAGGAAGAATGAGAAAAGAAAGAAAGAATGAAGAGAGAGAAAAAGGTGGTCCACGCCGGGCCAAATCCTACGTGGCACCCTACCCAGACACGCCTAGACATACCCATATCCTCCCCATATATGGTTTGGATATGAGGATTTGTAGACGGACCGGACA…	676	43.1953	(GAAA)n	Simple repeat	Simple repeat	-	-	-	-
lnc_Td_WEWseq_PGSB_v3_chr1B_Loc006979.1	tCGGTGTGGTGGTTGCACCGTCTGCGACCACACGGGTGGCGTGGGAGCGGGGCTAGGCCGATGGCCAGCCACTTCGATGCCGTTACCACCTTGGTGGCGCCTGTTTTCGGAGACGCTGCTCCATGCTCCTTGCCTGAGGGTTGGGGTGGTGCTTGGCTGGTTTGAGATTGGTAGTCGGTGGTGGTGGTGCGGCCAGTCTGGGGTCGACGGTGGTGTGTGTCGTGCTCGAGTGCTCTCTTGGTGCGCCTCTGCTAGGGGGTGCCCTGCAGCTACGCCGATGGCACACAGGTGTTGTTGCATCGTCTCGGCCTCGCGCAACCTTTTGAATGCACCCCTGACACAGGTGGTGTCGGGACGTTGTGCAGTCTCAGTTGTGTGGAGACTTTCGGCTGCGTTGAC…	527	62.0493	None	None	None	-	-	-	-
lnc_Td_WEWseq_PGSB_v3_chrUn_Loc108729.1	gttgtcatcatttttgttcaaatgtatattatttttttaattttctctaacatggcaaaattactttattggtcatggcaaaattaatttatgcaccatggcaagtataattcaagtaccatggcaaaattcttttgtcttatcatttgccaaattattttttacataaatgatattttttctttaaatatttaacatggcatgtttaactcaagtcccatgtctaaattgtcATGTTTTTAGACATCTCTAAATTGCCACGGAAAACGATCACGAAAACATGGCAAGTTCCGAAAGTTTTTATAAAACATGATAAATTTGCCGTCCTCCAAATAGTTGGTACCATTTTCTTCAAATGTATACTTTTTTTATTTTCTTTAACATGGTAAaattaattta…	642	27.2586	rph7_rep_0059	unknown	DNA-transposon	-	-	-	-
lnc_Td_WEWseq_PGSB_v3_chr1A_Loc002997.1	CCGCAAGGCCGGGAAGTTGCGTCGCCAGCGGGGGCGCACACTTGGCCGCTTTATATGGACTTGTCCAAGCTAGCTCCACGAAAATCATCATCTGGAGACATCTTATGCGGTATATACATATATCTCGTTCTCTCCATCCCTAATCTTTCAGGTAATCGACACGGAGAAAAGCAGCGAGAGGAGACCTCAAGGCCATCGGGAGATTACCCCGGGAGGAACCGAGCCAAGAGGAGACGCGCCTGCGGTGGCTGCGTCGAGGATGTGac	266	55.6391	None	None	None	-	-	-	-
lnc_Td_WEWseq_PGSB_v3_chr1A_Loc006243.1	CAAGCAAAGTCCTGGCAATGCATCTGCAGCCACACACACAACTTTGCCCAACAAGAATGGCAACAAGAAACAAGTGGCAGCAGCAACAGAGAGGAGCACTCCAAAAGGTTCATCCTCATCATGCTCATCGTGCTCGCTGTCGTTAGCTCGCTGACCGGTCAATCCATGCCATGCCAGCCCAGCTATACTACTAGTAATACCACTACAGTTCTTACATGCCACTGTAAAGTGCAAAGTGTGCGTGTGCTGTGAgaagctgattcatcacagctggactccaagcaaaggtgctggtaatcaagcatgtgctcaacttaccactttaccagaacgtgtcctgcactgggcacagttaccggtcagatgccgacggcgtcgaggagctccgagtgctgcgcc	399	51.8797	None	None	None	-	-	-	-
lnc_Td_WEWseq_PGSB_v3_chr3A_Loc031683.1	cgGCGGGACCCGCCACCCCCACCGACCTGCCCTTCCCTTCCCAAGATGGTAAGGCAAACGAAATCAGTGGACTAGTCACTCAATCCTTCCTACCATACCACGGAAGTGAATCCTCTAACACCCTTCCGTTCTTCACTTCTATATGAttaaggctacaatgatttaaattaatttgcaaattacaaacctactttatacacttacaaaaatcacatatagataaaattaattttaaatttatttatctcaatagtaactatgtacagtgcctacttaaatagataatacagtgtttgctacagtatccatg	310	37.7419	None	None	None	-	-	-	-
lnc_Td_WEWseq_PGSB_v3_chr2A_Loc015506.1	gaatttttcatgggaagccaccagcggcaaagagcattgtggaatagagcaaacacattaatttaggaaaaccgataaaaatatggtgtaattttggagttctgtttgtcaataccataaatttcataagtgatcacatgtaagcaaactgtatgcatgcttccgggcctgagcatccagtctgttgctaaactttttctgttggtgcctagactgcaaaacccataatcatgaaggatataaggtagttacaaataactaagtatctcatgagtcatgagataaaaaatgtcacctgaacatccaataaagttatctttcaaacctaaggtgatatgtttcatttggcatgagtggcctaaagttaaatttcagtttaggtgtgtccatgccagctat…	784	36.9898	None	None	None	-	-	-	-
lnc_Td_WEWseq_PGSB_v3_chr6B_Loc088486.1	ttCACACGGACTGGAATCCTGCTTCGGGGACCCAATTAGTTTCTATACTTAAGTCCACGAAAGGGTCCTCGTGCAGACTTGCTTGGCGTTGCGTAGGGGCACTCCTGTGGGCACTTTGGACGACACGGAATAAAATTACGATTGAAAAGAAATTTCCTAACCACCCTGCAGACGTGATCTTCAAATGCCATTTATTTCTGCAGACGTGGACCCCGCTGGGGAAGGAGCGCGATGCTGAGCGTATGACAGCTGCCATGGCGCGTATCAAGACGATTCAGATGATGGCAAGACAAAACCTGGCGAGTTGAtgaagcttggaagttctccatggagtgttgagtcatttaggtcattgcactggctggtccgtgatgtttattttgttgtgatgaaccttgc…	510	47.6471	TREP804	SINE	Retrotransposon	-	-	-	-
lnc_Td_WEWseq_PGSB_v3_chr7A_Loc092951.1	ttggtggtcaaagttaaatcacacagagagtatatacacgctacttttcttacaaaatttgatctatgaatacatcttctcttcccccttgcaatccatctcctcagctttgccgcaagctttttttgcaataaaagccacactttaataagaaaatgagaagtacagcatttggtaataaccacacattcaacaatggacttgaatgtcactaactctgctctgcactacaacaggatctgcctttgccatacacgacgcttccagcaacatcacaacaaatgctatgtcagctaacaatcatagaaacatctgtcataatggttaaATGGTGCTTTTGTTGACACTTGTATACATATCGTCGACATATTTCAATGGGCATACACTACTTGCCATGTG…	886	38.0361	None	None	None	-	-	-	-
lnc_Td_WEWseq_PGSB_v3_chr3B_Loc039662.1	aCGACGCACGCCTCGCTGGCTAACAACCTGGACTAATCCAGCCGGCTTTGAAGCCTGGCCACGCAACGCCTCCGCACACAACGCGCACGCACGGACATCACACAGGTCTCCTGCTGCACTTGGCCACTACCAGCTTGACCGCTTCCCGCGCACACACTAAcacatgcatatccggctagctagcccacccaacggccggaccagactaattgattcactaaccaactactcatatgcatcaagattagtactaacattccccccataatacttggccactaccagcttgaccgcttcc	298	55.7047	None	None	None	-	-	-	-
lnc_Td_WEWseq_PGSB_v3_chr1B_Loc010047.1	atcaactttccgccaatacctaacatggccaaatcaaatttctgccaaatgaaatcaactttctgccaaacccgtccgccaaaatgaattcaactttccaccagtatctaacatagccaaaacaaacctttggccaaATGAAATCAATCTATCGCCAAATGGGTACATGGCCAAGGCCGACGTCCAAACTCCCGCAAAACTCTCACAGGTTTGCTTCCGGAATTCGGACAAGTAGACGAGTCTGCGGACAAATACGGGTCTATATTGGATGAgaaactacgtcagaatagcttggtccggacagatgagggagttttgagggagtttgtttagtttgtttagtttggcgtttgggctaattaagcttacaacagtcgctaaggattttgatatttctct…	438	42.6941	None	None	None	-	-	-	-
lnc_Td_WEWseq_PGSB_v3_chr2A_Loc018593.1	gTTTAGGCACCTGCAAGATCAAGGAATGAAGATACTCCATCAGGATCACAACAGCCACCAACAAGATCTGCTAGTGCAAGATCTGCTACTGCAAGATCTGCTAGTGCAAGATCTGCTACTACTAGATCTGCTACTGCAAGATCTACTTCAAGATCTGCTAGAGTGTCAGCTAGTGCAAGTGCAAGATTTGCAAGGCCTTTCACTGCCCCAAGATTTGCTGCAGGAGCTTCATCTTCTGGTCCTTCTACTTCTGGTGCTCCTTCAAGTGTCCCAGGGAATTACACTCGCTCAATGTCATTCTTTACTGCTAGTGGCAACACTTGAGTGAgagaatgttgctattttggtctgatggagtaccagaagatgtgaactaagttagttgtgctacaaaactga…	474	43.2489	(CTGCTA)n	Simple repeat	Simple repeat	-	-	-	-
lnc_Td_WEWseq_PGSB_v3_chr3A_Loc031445.1	ctcgcccaccgcctcagcgtttatcaccttccggtcctcgtccgaggaagacccagattcgtcgtcgtccccagcagtgatatggttatctatgtATGACACATATGTCCATCCATGTTAGTTTCAGACTTTTCTCATGTGTTAGTCATTATCTATGTATGAGACATGGTACATGTATGTGTTATTATTGTATTTGCTTCTATCTGATCAGGAGACATATATCTACCTATGTATGCGAGAGACATATTACTATTAATTTACATTGGTATTCTAGTTACATTTCCAAAAAA	290	39.3103	None	None	None	-	-	-	-
lnc_Td_WEWseq_PGSB_v3_chr3A_Loc031753.1	gGGTCTTTTTTTTGCCGCCAGCGACGAAAAAGTGCTCTTGGGGGCCTTCCTGGGGAGCCGGCTGGAGATTCCCTTAGTACCACCATGCCCGTGTCCGTGCACCGATTCCCATACAACGCACTCGAGGCCGAAATTAGCTTCACCTCTTCTCCTTTTTCATGTCTATTTTGCATGTTGTTCTGCAACTAGTTGGTATCTACTTGTAGTGTTTTGCACTTTATTAAATTTTTCAATAACAAGTGTGGTCAAATTTGATTATTGTATTTGCCAAGAGTCTTCAATAATTGACCCTCGCTAGcatcaagtgtggtcgaaaaaatcaaagaggaa	330	43.9394	ctgE_rep_0115	unknown	DNA-transposon	-	-	-	-
lnc_Td_WEWseq_PGSB_v3_chr1A_Loc006298.1	cGGCCGGCGACCTGGCGCCGCCCGATTTCTGCTGGTCGGAGAACCACTCCTGCTGCTGATTACTCCTCGTTGTCGGAGTTGTATGGAAGCAGGAGACCATCAAATCGGCCAACTGCATAAATTCTTGCTACTGAAGAGAAAACTGCAGAAGAGACCACCAAATGTCGGATCTTGAttgccgctggtcggagaagaactcctggtcctgattgctcatcggcgcttctgcagctctcctcgactagccaacctggtaatgttttgttttaggaacaaaataggaagaacaactgactatatggtttaccaattgtttgccactgatttcacattttaggtctaaagatgaatatattttatctattaataatctcaacactgaagcaaataagaaatgca…	940	42.5532	None	None	None	-	-	-	-
lnc_Td_WEWseq_PGSB_v3_chr2B_Loc025797.1	cgGCATTCCTCATCCTATCGTTTTCCCCTATCCCGGCTCCCCTCTGGCGCTGGCCACCGGGGAAAGCCGCCATCCAGGAGACCGGCTTCTCCCCTGAAGCTTCTCTTGCCGGCAAAGATTATCCCAGCCAGCAGCAAGAGACTAAACAAACATTGAGACCTGGGACATTGCATTGGATGAGTTTGAGAAACCATGGAAGGTGTATGGAGTCATTTTCACCATAAtgtttccatcgctcggctcctgaaggcaggggcggagccaggaaatttggtcattgggttcactccatgactggttgtgagaacttactactagtatgtgaagtgtaaagtataattttaaattatcttacaacaaaattatagcacccaaaaacaacataatga	389	47.3008	ctgF_rep_0107	Gypsy	Retrotransposon	-	-	-	-
lnc_Td_WEWseq_PGSB_v3_chr7B_Loc106025.1	gaataatttaggtttagaaacgccacatcaaaaaaATGAATCCACCAGTGTGCATCAAAAAATATATAAAAGCTTCAGTATTGCTCCTTCAGTATCGCGCCTCTCCATCGACTGCCGGAGGCGCGGCATGGGGGTCATCTCGGCCTGGAAACAAGCCTCTTCCTGCAAGCAGCGCTGCCGCAACGGTTGTTGGGAATAAGTCGTGGCGGAGCACGGTGCGACCGGCGTCAATGCGCCAGGTCGGGCCCGTGGCGGTGCGACCGACGTCGGTGAGTCCAAGTCGGGTCCGCGAGGCTGGGTCATGGCGAAAGCTAAATCAAACCCCAAACTCTCAATCCCTGAAATGAgcacaccaaactctctaatcccggtctattttaaaccttgacaggacgtaac…	956	37.7615	(TTTTC)n, (TTTCAT)n	Simple repeat, Simple repeat	Simple repeat, Simple repeat	-	-	-	-
lnc_Td_WEWseq_PGSB_v3_chr6B_Loc084427.1	CGAGTGGAGGTCTTCGTCATGAGGTGCTCGGCAACGGCGTTGCTGAAGCTGGCGGTAGCCGCACGAATTCAACATGGTGAGCTTCTACAGCGGCCCAGCCTTGCTAGGCCACCGGAGAGGACGGCGTCGGTGCATGGACCTGGACGACGGCGAGTTCGATCTCAGATCTGGACTTGGCTTACATCGGCGCGGGTAATTTGTCTCAGGATATCTTTAGGGTCTCTTCGTGTTTGGTTTGGGACGTGTTGTCAGCGCTTTCCTAGTTTAGGAATAATGTCTTCCCCGCGCTATCCTCGTTCCGTTGGTGTGCTTATCACCGACGGGGGGTGTGTGGTTTTCTGTCTTCGGTGGGTCTCCCGAGATCCGATCGGTTTAGGTTTCTGGTGGATTTGTCTGGAT…	1047	51.767	(CCCAT)n	Simple repeat	Simple repeat	-	-	-	-
lnc_Td_WEWseq_PGSB_v3_chr2A_Loc018810.1	ctTGCTCCAGCTGTGTCCGCCGCGTGCCCAGCGATCTGCGGTCGCTCTTTTTACTATCGATGGAGTTCTTGATGGCGCTCGCTGGTGGAGTTCCGATCTTGAAGCCAACCGCATGCAGCGGCGCGTGGTCGAGCCGACCGTGGCACCGTGATCGTAGCTGAatcttgcagcctgttccccgcgatcgcactcaagtcgccggccacccgtagttcgtccgcgtcagccgtgcacttgtgggtacctggccgacgtgtggtgccggactgctgaaggtcgatgttgagaggatttgatgtgcgcgtggtgaggacctcgagtcgatgcacgtcgtgccggcaggacgatgaccgtaaagattttgttcaccggagtagatccgatcgtagagttttggtg…	599	54.9249	sr2_rep_0011, ctgE_rep_0084	unknown, unknown	unknown , Retrotransposon	-	-	-	-
lnc_Td_WEWseq_PGSB_v3_chr5B_Loc075622.4	ctacaaccacggcctgctcggcgactgtgccaacgtgctgccccgacagttcctcttcgtcgatcttaacttatttttcttagaattaggccctctaggttttttatgctccatttgatcttgcttgctctttccatggcaccattccaatgttccttcctgaactttctgagttccaaggatgtggtagattagatttcacatttgggcatacgcacgtattctcagttcttctttacgtttagagATGTGGTTACAACTCCCGCTTCCACTCTCTGGTCAAGACAACATTAGCTGGTTAACTTCAACTTATATTCCTTTAGCGTATCCTGGCCTGCAACTTCGTAAACAGAGTAGATCAGAGTGGAAACCTGGTCATCTTTTTTATGCCTTTGGGCC…	762	44.6194	None	None	None	-	-	-	-
lnc_Td_WEWseq_PGSB_v3_chr5A_Loc068321.1	cCCTCGTCCCCGTCGTTCTCCATTACCGGTCGCTCTCCATCCCGATCTAGATCCCACCGCGCCCAGCCCTCTCCCCTGCCCCTCCACGGCGATCCACCTCTCCTTTCCCCGGCGAGCCGCCCCGCTCCAACCCTCTCCCACCCCCATCGCGTTGCTCCCCAATGGGCTCCCTCCACCTTGCACAAATACCAGCAAGATCCGCTGGGTCGATGGGGCACGGGCGATATCGTCATCAACTGCCGCCCCATGGTGCCTCGTGCGTGGTGGGTCATCTACTTCATCGAGCACAACATTCTATTGTAATGGCCGCTGCTCACAGAGGTCACTCGCCGGGGATGGATCCATGGGGTAGcgcataggcctctgaaccttccccatggtgccttgccaacgtggtcc…	465	63.6559	None	None	None	-	-	-	-
lnc_Td_WEWseq_PGSB_v3_chr1A_Loc003089.1	CGCCGGTGTGCGCTCTCTGCTCGACGCCTCTCACCGCGTGGCAGCAGAGGAGAGGAAGCAGGACAAGAAGAGAGGCCAAGCAATGATGAACTGGCCCAATACCCATGCCGCCGGCACAACCTTGCACAGCCACACCACTTGGAGACAGAGAGAAAAAAGCAGCTTATCAAGTGTGGAGTGAGCTAGcttagctgctctgctgctgcctcagtagctcaagtacagttcagtcagtgcaaagcatctgcatccgccgataagcaccatcggggaaaccagcgttggagctttgcaatgcagggtcagggaaacgagacaaggagcaatagattaagccaaaggtggcggcaaaagtgagaggaaaggcagggtgagtagggaggtgagag	389	55.2699	None	None	None	-	-	-	-
lnc_Td_WEWseq_PGSB_v3_chr1A_Loc003089.2	gcTCTCTGCTCGACGCCTCTCACCGCTGCACGAACCAATCAAACAAACTGAAATCAGCACGAGCAGCCGCACGAAATTCTTGGTCCGATCATCATTATTACATCATTAAGCGAGCAAAAGCAGAGTTTTGTTCTGAGAGTTCAACTAGATTTCTCGACAGAAAGCATCCGTTTGTCTGTTGCTATGACCCGACACTCTGGTGGTTTGTTCGTCAGCTCCAACTACTGGCACTCTTGGTGAGCTCCAACAACCAAACATAAccaactgacagacgaacgcatgtataaatggagacttgagagagtagtcgagctgagaagctcaccgtggcagcagaggagaggaagcaggacaagaagagaggccaagcaatgatgaactggcccaatacccatgccg…	678	50.4425	None	None	None	-	-	-	-
lnc_Td_WEWseq_PGSB_v3_chrUn_Loc109151.1	cccagcgggggctagcgttgaatacacacgtaccctgttgtacgcctgttgctaattagtatctgcccattagcaaacacacgtaggcctgactcgtatgtacagcccaagcccaaaacttgatagcccacatgccacgtactcctggtcagcatgtatctcatttatcgatttgaccaatatacagggacacaacacatcgctttgccctccgttttgctcggctccatcttcgatcgtttcctccgccgccgccgcggagctagggcttcatcgagcggcagacctgtcgcatgagcatcagcgacgacctcactgatgaaggattccgcgcaccgccggtatgagtcaaccacaactccactggctgatctactaattggcaaacatctccccctt…	1459	46.5387	ctgF_rep_0435	CACTA	DNA-transposon	-	-	-	-
lnc_Td_WEWseq_PGSB_v3_chr1A_Loc006338.3	cGCGCCGCCGTGCTTCTTGCTCGATCGGTTTGTTATCCATCGAATCGACGTAAGGTGCGTATACGTACGACCATGTGTTCATCTCATTCTCTCACTGAATTCTCCTCGTCTTATTTCCTGCTCTGGGTGGTCTCAGCAGTCAGCACCCTTTCTTTCCATTAATAATCATAATAAGTTAATAACAATCGATCGATGAaaggctagcacgattctgttcactcatgtcgatcgtgtttgtccgtttgattccacttccacccaacgttggatcagtggacaaaaaccgaagcgatcttgagtccagaacaagatgacttcatgcgcgcaggcgcagccaagcatttggtctctcgatcgtgaatccaagatttactttgtttgagatcatagaagcgccgc…	431	46.6357	None	None	None	-	-	-	-
lnc_Td_WEWseq_PGSB_v3_chr2A_Loc015877.1	ggggcactcctccttggtggtccgtggggaagtatggtatgaagggaagagggcgccaggacgaaagtgaggtgagtctcatccggttataaagtagagggctccagcgagaaatattaggctatggtgggaaactgagctggaaggagagagggtccgacATGAGGGAAGGGTGCCTCATGGTGTGGGGTTTTGTGTTGTGTTGGGACCGCGTGTTGGAAATAACATGGCGGATAGTTCGGACAACGACATTGCTCCCCATATATGAGATGGATTTGGGGCAGCCTGTACTAAACCCGGGCAAACGTCGGGCCGGGCCGGGTTTCGGGCCGGGCTTGTAAaagcccgaccttcatttctcaagcccaagcccagcccgaagcctaaaatactccctgt…	604	56.2914	(CAAGCC)n	Simple repeat	Simple repeat	-	-	-	-
lnc_Td_WEWseq_PGSB_v3_chr5A_Loc068047.1	ctaagctacaacatccagctacgctagcccacttatctgactatgtacaacttacacactagttatatcgttctgaaacaagaataaacaaaaaaggcagtgattagtaactaaaaattcaaactggcagcctcatttgtacgggttttagaacaatgtaccctagttttatcattttttctgcacgtctcacatggttcacaaacccgggcgtcctcttcactccttttaagatgtaaaatatcatgatgtttgcacgcaagttatcaggtacaaaattctaatgttgccatgcttttctcactcaagtttttggggtatgtttctcaatagctttttctctgtttgtatttaaattatcaggtatcggcttcgtatattaccatgatatttgcagat…	1066	34.4278	ctgI_rep_0015	unknown	unknown	-	-	-	-
lnc_Td_WEWseq_PGSB_v3_chr5A_Loc064181.1	cGACGCGCGCCGCCGCCCACCAACCAGGATCCCGCCGCTTCAACTTGTTCTGAACAGGAGCTGCAGTGCTGGGCGGGTCTGCTCCCGCGAGACTGCACTCAATCACGGTAGCTCCAGCTGAacttcaggtagcaactaaaatcagaggagacaatagtattttggttctgggcaacacatgccttttcttttttagtacaacgaatgccttaattttgtttccaacgaatgctagttttttggcaagctagctagcgtgctgctagttagcaaattacacgtccgtgctccttcatggtactgctatctgctgctataattctcgtggac	330	50	None	None	None	-	-	-	-
lnc_Td_WEWseq_PGSB_v3_chr1A_Loc006353.1	tggcctactcctccatgcgcggcggcgcgctgttggctaccggcgagcgccctttcccggcgctcctgctgctcttgatgtgatgacagatccgcgcactgccccgatctgattcggggtgccgtggcATGGGGCTGCAGGCTCGGCCTGATTTAAGGGGCGGTCCTAGGGTTCCTCAAGTGACAAGACGAAGATCTGCCCGACGCCTGTCCTTCTTGATCTGGTCGAAGTGTCGGGTTCCGGAAGGCTCTGCCGGCGAACTCCCATGGGCGCGTTATGCCTGGAGATTGCTGGATCAGGTGGGACTTGGTCGTGCCCACTGGTTCTTCGTTAAGGAGGGAGCGTTGCGAAGCTCTGCTATCTATTGCCATCAA	374	61.2299	None	None	None	-	-	-	-
lnc_Td_WEWseq_PGSB_v3_chr4B_Loc060996.1	ATGATGGCAATAGATAGCAGAGTATCACACCACTCCCTCCTAAATGGAAAACCAGTGGGCACGACCGAATCCCACCTGATCCAGCAATCTCCAGGTATAACACGCCCATGGGATTTCACCGGTGGAGCCTTCCGGAACCCGACACTCCGTCCAGATCAAGGAGGATAGgcgtcaggcagatcttcttcttgtcacttgaagaaccctaggaccgccgcctttattcaggccgagcctggagcccccacgtcgccggttggcaccctgcatgatctaccataccgaacccaagcagcgacaatggtctagcagcgggatgagtggtgacaacgcaggggcgaccctccaccgaatccgaccc	361	57.0637	None	None	None	-	-	-	-
lnc_Td_WEWseq_PGSB_v3_chr4A_Loc054921.1	gctgttggctaccggcgaggtgccctttcctggcgcccctgctgctcccgatgcggtaccagatccacgcattgatccctccaatccgatccggggtgccgtggcggcgtggggctgcaggcttggcctgatttaagggggcggccctagggttcctcaagtgacaagATGAAGATCTGCTTGACACCTGTCCTTGATCTGGCCGGAGTGTCGGGTTCCGGAAGAATCCGCCGGCGAACTCCCATGGGCGCGTTATGCCTGGAGATTGCTGGATCGGGTGGGATCAGTCGTGCCCACTGGTTCTCCATTAAGGAGGGAGCGGTGCGAAGCTCTGCTATATGTTGCCATCAT	351	60.9687	None	None	None	-	-	-	-
lnc_Td_WEWseq_PGSB_v3_chr5B_Loc074989.1	ACTAGGATTCTCTTACATCTGTGGGAGGAAAAAGGGTTGCTCAGACAAACTCTATTAATTCGCACGAGTAGCCAACCGTCTACGGTTGAAGTGGGTGGCTATTTATAGtcggtgaagcaagcccaggggctgatatgatcattcgagacacactcacaaggtcaacagaacacatggctaacagttagatttcagaatagctctctctctctctctctctcatgtgtcatgtcttgcgatacaagacaactagctgaactacgaggcaaatgcgctagagagtcccgagagtgacatctcgaactctgaagccaaatgcactcattgcagaactctcaaagtcttcaattttaggtttggattgagcgcacgctagaagacttcaatctaactttcact…	457	43.9825	rph7_rep_0002, rph7_rep_0299, (CT)n	Copia , Copia , Simple repeat	Retrotransposon , Retrotransposon , Simple repeat	-	-	-	-
lnc_Td_WEWseq_PGSB_v3_chr4A_Loc051003.1	acGTTAATTTGCTTCTCGGGCAAACTCCTCCTCCTCCTCCTCCTCCTCCTCCTCCTCCAAGAAAGGAAGTTAGGGTTTGTGCCTCTCGCCGGCGCCGGCGCAGGTCCGCCTCGTCTCCGGTGACCCTAGGGCCATGGAGGCGCGGTGGATTCTGGCAAGGGCCGGCGGGGGGGCTTCGTTTTTAGtcgtttttttcaatcttgttaaggtttgtgtcctactcaggaaggcgag	234	58.547	(CTC)n, TREP240	Simple repeat, unknown	Simple repeat, unknown	-	-	-	-
lnc_Td_WEWseq_PGSB_v3_chr1A_Loc006366.1	gtgatgtacaaatggaaggggattggtatcaagatatttctaagttagcctttacatgtgttcgtatccaaattctcagctaattaagcatgataagttgataaccaattttatcatactataggatttggctagaagtttcctATGGTAAGCACTAAGATATGCAAATTTTGGCCCTTAGACCTCCATGATAAGTTGATAACCAACGTTTTATTATTCACTTCTATTGGGGTGATAAATCCCTTCCATTTGACTGGTTGTACAGAGCCTGGTGCAGTCTGTGCTGATTCACACCAGGTTGTATGAagatccggaatacactgcgagtgtgcttttgtgtgatgtttacatcagcagaagtgtttcaatggcttttggaattttttc	387	37.7261	None	None	None	-	-	-	-
lnc_Td_WEWseq_PGSB_v3_chr6A_Loc079716.1	cGACGAATTAAGGGGAGATGGCCCGGCCGGCAGGCGCACGGTTGAAGGGAGGACGAGCGTCCGGGGACGTCTGCCGGAGATGCAGAGTCGCCGAATAATGAACTGCAAGCGCCTATACCGGTGGACAAGAGACACACAGTACTAGcgatactgctgatccgttttcaccggtacagatatctaacaacccttggatctttgccattggacggcctgtattcaatacaaggtaccataaggatgtcggtactaaccattgtttagtcggaaatcaagagctttactaatcgattcactggattacaatccttcattagacaagccgtaaggaatgatggggtttaatttatccacaaacaacatctcctaaaggaattacacggtttcgcgcaaagatga…	600	46	None	None	None	-	-	-	-
lnc_Td_WEWseq_PGSB_v3_chr3B_Loc046970.1	gacagagcactgctacatagacgacatttagcaaacgatacATGCACGACATACGTATCACGCCATCCATGAGCAAGGCTGAAACAACAACCAACGGCTGGATTAGCCATCGTCCGAGTGTTGTTCAGCGCTGTATCGTCTGTGAAGTACTTTCAAAAGGGACACGCCATGGGCGGCGAGAAGCAGGAGGAGGAGGAGCAAGAGGGAGAAGAAGGCCATGGCAGTGGCCTGTACTG	236	52.5424	ctgF_rep_0445, (GAG)n	CACTA , Simple repeat	DNA-transposon , Simple repeat	-	-	-	-
lnc_Td_WEWseq_PGSB_v3_chr1A_Loc006385.1	GTATACTACAGAACACAGTCAAGACCACAAAGTGATCAGGACCGAACCCCTCACACTCAACAGGAAAGAAAAGAAAAGAAAAACTCACTTCTGCTAATTAAGAAACCGCTGTATAGCAGGGTACAAGATCTACTCTGAtgcatcatgcggaggctttcatttgtgtggacaaacttggcgttgattggtcacgattacgttgatgcttttgcttatctagt	221	42.0814	None	None	None	-	-	-	-
lnc_Td_WEWseq_PGSB_v3_chr2B_Loc031069.1	aaCCACTGCACTGCCTCGGACTTCACTTGCCCCATCATCGTTGCCACAGAAGCCTCGACGCCATACCAACGCCTTCCACCATCCAACCTCCCAGCACACCCACTGGTCCCTCTAACCGGATTAAGCTCCAAACTCGATGCCCTCGAGAGGGGAACGACACCAACGCGCCGCCAACGACCGACCCTCCATGTCTAGGGTTTTCCTCGGAGTTGTCCCTTGCAGAGGAAta	229	58.0786	ctgH_rep_0004	unknown	unknown	-	-	-	-
lnc_Td_WEWseq_PGSB_v3_chr1B_Loc008844.1	gcACGGAGGCGACTGTGCGGTGGAGTGGCGCGAGGTCGCCGTGCAGGAGAAGACGGTGTTGTCGCGATGGTGACGCAAGGCAGAGATGCTCCTGGGCGAGGGGAGGTCGATTCCTTCCTTATCTGCGATCAGAATTGCGTGATTGTCGGGGGACGTGGGACTGGTCGTTCGAGGGAAGGGTTGTGGGATGGTGGAGTATGGTCAGTCATTGGAAATTGCCAAGTGCACACCATAAAGCAATCAAATCAATTATGGCTGTTAGATTCAGATCCGTGGGACTAATCGTGGGGTGGTGAatgggttgtctggtgtcatgggggtaattgtggggtgtacctaataaagttctagttggattgtttaatagtagtggagaaaaatgaagagggccgagatagt…	579	50.2591	TREP2013	unknown	unknown	-	-	-	-
lnc_Td_WEWseq_PGSB_v3_chr1B_Loc010202.1	cagcaatcaaagtgatcaacaacctagtgttgtatcgggtggagtATGGACAAGTACACAATTCGCATCCTTGCGCTAGCCCTACTGTCTCTACATCTCGTATGCTCTACCACTGTTGTTCAATGCCGAATCATGTCTGACATGGATATCGAGAAGATTAGTTTACCACACGGCCTATGCGCTCATGTGGGTCGGGTTTATTGTAGCGTTAAGGGATATTGCGACTGTTGTTTGGTAGATGATTTGTGCTATCCAACTATGGATGAGTGCGAGAGAAAGTGTAAAATATCCTTGTCTTCAGAAGACATACTACGGGCGATGACATCCCCTCCTTATTTACCTGCTCCTTAAttttccagcctagtcaaattggctttcttgcatatttacttgtcccga…	421	42.5178	None	None	None	-	-	-	-
lnc_Td_WEWseq_PGSB_v3_chr1B_Loc010203.1	catcaacaaccaaagtgattttttttcgcaggtatttttttaacaacctaagtgattgacaacctagtgttttatcaggtggggtATGGACAAGTACACAATTCGCATCCTTGCACTAGCCCTCGTGTCTCTACAGCTCGTATGCTCTGCTACTGTTGTACAATGCCGAATCATGGTTGACATGGATATCGAGAAGATCAATTTACCAAACGGACTATGCGCTCACGAGAGTTGGATTCATTGCGGCGCTCATGGACTATGCGACTGTTGTTTGGTAGATTCGATCTGCTAGtcgaccatggatgagtgcacgagggagtgtaaaaaatcctcgtcttcaaaagacatactacgggccaggacatcccttcctcctttacccgctccttaattttccag…	517	42.7466	None	None	None	-	-	-	-
lnc_Td_WEWseq_PGSB_v3_chr2A_Loc019832.1	caATTAATACCTTATTTGGTAATGCATATATAACACAATCAATAAAGATCAATCACGGACGGTATCTCTCCTATTCTTTCCTTTTAACTGTTCAGTTTCCCTCTACCTTGGCTCCCTCGATCCTCTCCTTTATTCACTCCTCCCAGCCGCGAGCCGCTAGATGCCTAGCCCCCCCTCTCTCGCCTTGCTCGACTAGATCCGTCATGGGTGCATCAAGTCAATCGTGGTGGGGAGATAGAGAGGGGGCCGCCTCGAGTAGAGGAGAGGTCGCCGTTGAGGGAAGGAGAGGATGCGGGAGGCAGGTCGCCGTAGGGGGAGGAAGAGGACGCGGGAGGAAGGTCGCTGGCCGAGGTAGAGATCCGGCAGCTCTTCGTAGAGCGATGCAGCCAAGGTGCTTGA…	568	56.162	None	None	None	-	-	-	-
lnc_Td_WEWseq_PGSB_v3_chr2B_Loc027841.1	cttgaagcaattacccattaaatatctagatgtgatcagtgagacccaacattaaatatctagcatgtatagtactataagataaatctaccatgattgatctcctttcaaaaaaatccgcaatacattattgatgagaaaaaaaacctatactagaactggatgactctATGGATGACATCAAGTTGCCATCGTCATCTCTGCACGTGACATTCGCACAAGTTAACTCAGGCGCCGCCGTGCAGATCCTTTGGCGACGGCGTCCAATAATGGCCCATGTTGGACGAGTCGCACGGAGCTCGCAAGGCGGCGTCGTCCCCTACCCGCCTAGCCTTGCACGTCACGATCTTCCCCACATGGTCGTGGGTCGGTGGCATCTGga	382	46.8586	None	None	None	-	-	-	-
lnc_Td_WEWseq_PGSB_v3_chr5B_Loc074117.1	ggcgcagcggtggtgttgatgaacgacacccaatgcagaggcgacagttaccatagggaagaggtcaagaacatctagctcttgtggtgttcctcctcattattgtcatcgccatcaacagcaacaatgacgaccggctcatgagacagctactagagagggagcgaggaagggggagacaaatctttcaggtacaatggtatgacaaccatgttctgaactatcaATGAGATTTGGTGCTAAGTCAGCATCGTGTTTTATCCAATCTATCAAACACCATAAGTTTCATGTCGAATGTGTTGTAGAAATGTTCTTCCATAAATATGGTTTTAGTCCTTCATATTTTAGTATCGTTGTAAATTTATCCATTCACATATCACTCTGAgaaacatttttaat…	437	41.8764	None	None	None	-	-	-	-
lnc_Td_WEWseq_PGSB_v3_chr3A_Loc034205.1	tgcaagtttaggcactaaagtacatatccatggcaagttcaagcaccactgatatatttacctctatcataaattgcaatatgctgcaacaatacattgattatgataataaattacaacacattatagcataaatttaccactagctaattgttatcaatcatgactaaaattccaccaactacttgttatcatcctatctagctagctagccagcacatagtagccaaaacaggatcgacggtacatacatccactaattaattagtattgatcatgacaagtactagcacctactcctctcttttaggaataatgtaaagaataggaaaacccttgcatctccatggtgtaggccagagatccacctatctccaatttcatatATGCATTCATTCA…	541	37.5231	None	None	None	-	-	-	-
lnc_Td_WEWseq_PGSB_v3_chr3B_Loc042847.1	gcGCTGTGCGGGTCATGCGTGCTGGCCGAGCGGATCCTCGCATGCAGGCTAGGTGTGCGTGGGTGCATGCACGGTGGAGACTTGGGTGTTGCGTAGCTGCTGCACTACAAAGCCGGCTGGGCTGTTCATGTTGGAAGAGAGCACGGGTGTGTGCGTCAAGGTGTTGTAGCGATGTAGTCTGGGGTGAACGAGTTCGTGCTCGTGGAATACAATGCCGTTTGTGCGACAGACGGAGTACGTGCTCCGGGAAACACCTGTGTCCAGTATCCTTCTTCCTCCTTCATCTTCTTCTTCGTTGTGTCAGAGAGAGAACGAACGAGAAGTGCAGCGAGAGAGAGGCAAGGCGAGGCCGCGGCAACAACAATTGGTATCATGAGCTTGGTGTCTTGGGCGTGCTTG…	415	57.5904	sr2_rep_0132	unknown	Retrotransposon	-	-	-	-
lnc_Td_WEWseq_PGSB_v3_chr6B_Loc090088.1	cAATATTCTAGCCATCCTACAATTTCTACATGGTATTAGAGCGGTTTGTTCAACAACGCCGATCCTAAGACCTTCCACCACTTCCGCAACGCGCCGCCCCCGGGGAGGTTAAtctcctctccccgggggcgcggcacccgatcaatcaaggattagatcggttctatagcttagatagtaggtcagtttctgtaggttttaatttttgaatttcttagatccatccactagatcgatcatattagccaccaaataaatctctgaataccccaatcccggtgagaaaaaaaaaatcctagcaaatccgtgcaggaatcggtgcgtctgacgatggtcaaatcaagtccatgtcagttgcgtcgaggcccgacgaacggcttcttcacggcggcatccagg…	410	48.5366	sr2_rep_0011	unknown	unknown	-	-	-	-
lnc_Td_WEWseq_PGSB_v3_chr1A_Loc006483.1	cacgtttgccactggattgtgggagaaagtgcgtccggaccgtcctgcggatggacgcaggaccgcgttggatgacacaacATGTCCATACCGCGCAGTCCGGACGTATGCAGACGATTTGAGGGTCGGCGTTGGAGATGCACTAATTATGTAGTATTATGTGGAATTATTTGGATTTCTTATGCCGCCAAGTTCATAAGGCCGCGTTGCTAGatgtttctttaggatcatgagagcagtatgagatgcatgagtcgattccgcttaaatgtgtttttatcattttcggcaaaatagattttcatgtatgtgcaacttctggttagtgtataatttagtcaaaacaagacactagtatttgtatgaatcatatttttacttgtcactttg	390	42.8205	ctgB_rep_0063	unknown	unknown	-	-	-	-
lnc_Td_WEWseq_PGSB_v3_chr4B_Loc058716.1	cCGGCGGCGATGTGGACGGCCGGCGAGCTGGATGACGGCTGCGGGAGATCATGGGGCTGCTCGCGATGAACACGTGTCATTGTTTTTTTAActagctaagcagttaagaaggcatcctgcggctaatacgagcgaatcgtatgtatgcggtgcgaccggccgaaatttcggccggcgcaccagcccctatcactcacccaaaaaaaatc	209	56.4593	None	None	None	-	-	-	-
lnc_Td_WEWseq_PGSB_v3_chr7B_Loc102951.1	atggtgtgcccagtttgttttgctcattgcgaggtggacaatggtgagagctttggcatgtttttcgtgatgctgacaaaacctttgcagtgaactttttgtttgATGCCACTTGCAAGTTGTCCCTCGACTTGCAACTGGGTCTTTTTGTTTGATGCCACTTGCAAGTCGACCCTCGACTTTGCAACTGGGTCTTTTTGTTTGATGCCACTTGCAAGTCAACCCTCAACTTGCAACTGGGTTCCTTTGTTTTTCAGGCCACTTGCAAGTGGACCCTCGACTTGCAACTAGgtccttttgtttgatgtcacatgcaagttgaccctcgac	330	46.6667	None	None	None	-	-	-	-
lnc_Td_WEWseq_PGSB_v3_chr1B_Loc009698.2	gtcgagggtccacttgcaagtggaatgaaacaaggaacctagttgcaagtcaagggtccacttgcaagtcgcATGAAAAACAAAGAAACCCAGTTGCAAGTTGAGGGTAGACTTGCAAGTGGCATAAGACAAAAAGACCCAGTTGCAAAGTCGAGGTCGACTTGCAAGTGGCATCAAACAAAAAGACCCAGTTACAAGTCGAGGGTCAATTTGCAAGTGGCATCAAACAAAAAGTTTACCGCAAAGGTTTCGTCAACATCACGAAAAAACATGCCAAACCTCTCACCATTGTCCACCTCGCAATGAgcaaaacaaactgggcacaccat	329	45.2888	None	None	None	-	-	-	-
lnc_Td_WEWseq_PGSB_v3_chr4A_Loc051648.1	cGACGGCGGCGGCAGCAGTGTGGCATCGGGCGTGAAGAGGCGGCGCGGGAAGTGCTACAATTATGGCATTCGTGGCCACTTCTCCCGTGACTGCCGGCAGCCGAAGAAGAAGAAGGCGCTCCTCGCCGACGTCGACGAAGAGCTGGACCTGCTGTAGgtcacggtttaaggggagaatgttagagaataaaccgtgccgggtgtgtatgcccgtgatcaccagcgtgtgtgtgtttgtgtcttaggtctagtttagatggagtccgagttgagccggtgtgtagccgggctgacgatcgtatggcgatcgtgggctgatgcagcgggcggtagctatcttgtgggggtgaccaggctgtgtagaccggatcgccaggacgtacgtgcgtacgtgcgcgc…	517	58.6074	sr2_rep_0132	unknown	Retrotransposon	-	-	-	-
lnc_Td_WEWseq_PGSB_v3_chr2A_Loc020105.1	cctccctcgcgctgtggtggcggcttttccgcgtggcggtggtcgaggatacgatggttgatgtggtgtttatATGGCGCCTCGCAGTGGGGCATTGTTGGCGCTACTCTGGCCTCGGAGGTCTCTCGACCTGCGTTCTCCAGTGTCCGTGGTTTGCTGGTGTCCTCTTTCAGTGCAGCTTCGGCCCCAGCGATCCGGTAGTTGCGTCCCTTCCAACTCTCCCGGCTCCTTGTGTCCTGAGGCTACGACTCCGGCAACTCGGATCTGTGCTCTCTCTAGTCCTAGCTTGTCAGCGTCGTTGATCGCCGTTGCTTCCTCTGCGCCGATTCTCTCTGCCTCACCGCATCTCGATGCTTGTACGCCTCCACGCCTTGCCTAGtgtcagatcctatgatgtgt…	817	56.0588	sr2_rep_0111	unknown	unknown	-	-	-	-
lnc_Td_WEWseq_PGSB_v3_chr2B_Loc030538.1	gcgccattagactatggatcctcacatgaataatacttgaatcatataaacattttagtcattcataaatattttcaattttatgaatatgttttgaaataacacgtgaattatttttaaagtgacatgaagatttttttcattattttgaaattatgtttgttatacagtcataaagagtacttgtacttttgatacatgacaactcaATGGTTGGAGTGGCATCCGTGCCTATAAGCTTTGGTCCGATGTTCGGGTCACAGATCCGATGGTGTTTTTCCTGGATTATTAAATTCTCTTTACTTATTTTGTTCGGCCAAATGTTTATAAAGGTTATGAATCATCAAAGTTGTCGAGTGGCTAGCCGCATGCACTCTGACTGGTACGTCGCTTGTTCGA…	477	32.0755	(ATTAT)n	Simple repeat	Simple repeat	-	-	-	-
lnc_Td_WEWseq_PGSB_v3_chrUn_Loc108325.1	ccagaatttcgcaggttcgtacatatttttgagcttttgcatcacatttttagattacaggcactcgcccaagatttctcatgattaaaacccaacgaaaaggttatgatacaaggaatgcggaaacagagctattcaataggactgtaaaaactggggcctaataatccagaccagcaaaaaagaaatcatatagagtacaactacgcctaacctatgacagactgctttattcgtcatcttgatttatcatgctcaggccccctttctcaaacttgtcttcaatgtcatccagtgagacattagctgtgatattctctcattcatacccataagtatccttgagcagcatataccacttgccctaccacaccgtcccttttatattctgcaaacaag…	712	44.8034	None	None	None	-	-	-	-
lnc_Td_WEWseq_PGSB_v3_chr1B_Loc010381.3	ctggatgctttatctgttatgttaattctgtaatgaatgtgatcatgaccacgttcgcatttggttatcatgatcaacattttctttgttacttaaataccgtcttcaaatgctcattcgccaatccttgcaaacttgcctgttaaactaagtaaaatgaaacatatgttgtatgctaagctgtaacaacacaaacgataaacctttcttgtgtattggagtaaaatgtgggtcagtggaagcagtgtttggcatccgtgacacacataaagctaaatcatagtacaagtggtgctgccaatgacATGACGCGTCAGCTTTGCTGCATACCAGGACGAAAAGCCACTGGCCAAAATAGTATACCACATAAAGTTTCACCTCACATGAATTGCTGCATTT…	997	38.8164	None	None	None	-	-	-	-
lnc_Td_WEWseq_PGSB_v3_chr3A_Loc031457.1	acATACGATCATACGATCAAATCAAGGGAGTTAGCATAATTAACTCACTCTCGGTTACAACTTTTTTCCAACATTTAAAGGAGACCCACGAAACACAAACTACCTCACTAAGGAACAGCAGACTCGTACAAATGGTATTTTCAGCTAAGCACAGTACAAAACAGCCATCGGAGGCATCATTTAGCGGATCCTTGGCTTCTTACACGGGTTGCTGCTAActtcatcatcatctatctccaccagcgcaccagccattgcatggtgacttatccgtgaccgcgcatcaccctaaggagtcacttgcttgcttactttttttggcacacaaaaactaggagcccaaggtacaccgggagcaattttatggtcgaccacctatgccgtctcgtgtacaacaag…	631	45.4834	None	None	None	-	-	-	-
lnc_Td_WEWseq_PGSB_v3_chr1B_Loc006654.1	aGATAATGCTTCCCGCATGAGGAGGCACATCCACCTCTCTCCTTGGAGCGGAAACCGTCGCAGAACGACCCGAAGATCTGCCCCTCCATGGCCCACCACATCCTGCGCTCCCTCCAGCTGCTGGTGCCCCGCAAGCACCGCCAAGTCCTCCCTGTCCTTCTCGATGGCGATGTCGAGATCACCGGCCGCATCGGCGACATCAGTGCACAGAGGCCACCGTCGTCACGAAGGCTAGctaggtaggagactgtccttggatcactcgattaattattatgttcaattaatgtctttatctatgcagtacaataggatttgtagattggaagaggacatctttttctctcttgtttcagccgtttggaatatttttcttttttgaaatggccatttggaata…	454	48.0176	None	None	None	-	-	-	-
lnc_Td_WEWseq_PGSB_v3_chr4B_Loc061351.1	gGGTTTTTTGCTAGCATCTGCTTCCGCCCTCCTCTCCGTCTCACCTAGTCGTCGCCTGATCGCCTCAGCCGCTCAGCACCGGCCGCCTGGAACAGGGGCGAACATGGAACGCCCAACACGCGAACGCTGTCACTGGTCCTCATCAGGCCCTGGTCCTCGTCATACACGGCAACGCCAATTTCAAAGAAGGATGTTGTTGGGCCATGGCTGCTGCTGCCTCGGTCGAAGCGGTACACAATCTGAAGACCTCGCAGTTCAAGAGCTCATTGACTGCAACTTCAACATACTGAACAGAGGCTGCCAGTGTGGTACCTCTGTTCTCGCTCTCTGGTATATATGAaaaacggactctcgagcgaatcctcctacccatacatgtctcgcatgaatttgtcgggt…	620	51.7742	None	None	None	-	-	-	-
lnc_Td_WEWseq_PGSB_v3_chr2A_Loc018665.1	cGACACTCCGACGTCCCATCGCTGGAGCCGCTGGCTCCGAGCCTCTTGCTCGGCGGCGTGTACTTTCCGCCACCACCAGTGTCGCTCTTCGTCGGTGACTAATCTCCCATTGCTACACACCGCCGCCGATTCGCCTCCGGCCACAACCAGGCTCTGTATACCAAGTGTTGGATCAAAGGCGCGAGGCTACATAAGCGAGCGGTGGAGACGAACGAAGGAGAAAGGAAGACGAACACTGGTTTTTTGCGAGGCCCAACTGCTTGCCCCTTTTCTTTCTTTCTTCTCTTATTATGCGCTAAGAGAACTGAAACGTAAAATCAGTTCAGAATGGGTAAGTCGGCTGTGCCATCCCACGTCCACCCGATCGTCGTGGTGTTGCCATCACGCAAACATGCAGTC…	475	54.9474	None	None	None	-	-	-	-
lnc_Td_WEWseq_PGSB_v3_chr1B_Loc010438.1	tttttgcgcgagtggaatcagacgtggcgttagagtatttctttttcttgtacgtagtgctgacgtggccgcacgagaATGGCCGCTGATGTGGATAGCTTGCATGTCAAGAGAAATAGGTTAGTGGGGATGAACTATTTTGGTATTATAGATGACATATTTGGCACTAACATAAGTAGTTTCTTAGTCGTACGAACCAAACTCTGTGTGGCATGAtgttctgcaacaggtgaagccaatgtatcaatg	249	42.9719	None	None	None	-	-	-	-
lnc_Td_WEWseq_PGSB_v3_chr1B_Loc010483.1	tcGTTCTCCAAATAGACCAAATAACAGCCGCTACACCTAACCCGCAAAAAAAAAACAGCCGCTACACCTACAGTAACCAAATTCCTATCTGTAGTACTGAAATTAATCACCCAATCACTAAGTCCCTCCATGCTAACAGGAAGTCAGGAACTGTATCAAAACCACATGTGTTCCAAATATAAtgagcaaccgaacacttcaaaaagatatgacccactgactcttttctactgtaaaagatgccaattttccagttccacactacctctatgattcagattatctctgcttaagatactatttctgaatcctaaccacagtaataatttcatcttaattaagtagaacttttacataccaaaattttctgcatggtcgtttcacttatgagctttgaaa…	640	37.6562	None	None	None	-	-	-	-
lnc_Td_WEWseq_PGSB_v3_chr1B_Loc006733.2	CTTCTTTCCACGCCCACCCACCCACCGAAAGCACTACTCTCTTTCTTGTTTACCACTCACGATCACATCCAACGCATCGACCCACTGATGAACAAACACATGAGCCATTCCGAGGGATTCGTATCTATCTTGACTGCTGTTGTGGGTCTTCCTCTGCTCATCGCCTCCACTGGGTGCTACCTTCATCTCGTCTCAGTCCTCTCCTTTGTTTCAAGTTGTGAGCTGAAACTATGTGTTTATTGTTACAGTTTAGCGGATGTTCACGATCGCCCAATTATGTAGgcaaggtttcaggttctgaacttc	306	47.7124	TREP719	SINE	Retrotransposon	-	-	-	-
lnc_Td_WEWseq_PGSB_v3_chr6B_Loc090397.1	CCACCGGCGAGGGCGACGACCGGCGGTGGGGCGGCAAATTACGGCGGAGGTCGATGGGCACTCGTGCAGCCGCCTCTCGCTGCTGTGTGCGGCGCTGCAATTTTTCAGGAAGACGATGGAGAAAAGGAACGAAGCGAGAAGACACATCTGACGCTAGCAGTCATTGCATCGTACGGTCCTAGGGCGACCGGCCGAATCGTTTGGGCCGGTGCGCCGGCGCAGAGTAGCGCCCTTGTTTAAatactattcgaaacgaaaacaaaaacattaaatggaggattccagacccaggtctttgatttctgacggcaaaaagcccaaagctagg	328	56.4024	None	None	None	-	-	-	-
lnc_Td_WEWseq_PGSB_v3_chr7A_Loc099200.1	ctCGGCTTATAGCTAACTGTATGCTGAGTGCCCCAAAAAATCCCTCGGTTTACAGAACACACACGGTATTTACAGAAAAAAGCACTTGGCTTATAACACACACTCGGCAAAGATATTTGACATGTGTCTATAACAACGGTCGTTGAtggcgtcgtcacggagcatcttataaaccgtgtatttattggccctcggcttacgtagatatactcgggttatatataaaccgagtgcaaaccggtataagcctagtgttttgggcactcggcttataattttttcctgtagtgcaacaaaagaaattcagcaaccaagtccatcgtgtacatatcattcgctgcactgcgcgcgttcaaagttcaaacagggataacagtgagcaatggatgatgcagtccg…	447	45.4139	None	None	None	-	-	-	-
lnc_Td_WEWseq_PGSB_v3_chr1B_Loc010554.1	aTTCACTTACCTGCCCACCATGTCCCCAAATCCACAGCGACAAATCAGGTCGCCTGGTCTGATTGCGAGCGCGAATTGCATGCCTCGGCTAGATTCTTGTCGTCATCTTACGGGATTGGGGACGATGCTGCGCGTAATTTTAATTTTATTTCATATTTTTTCCCTTTTCCCCTCGGGGATGGATTTCCTCCCTTCCGACAAGTTCCACAGCCCCTTTCGGCGTGTTTCCGGAGATAAGTGTTGGGGAATTTTGGCCGTTTAGtgttcgtcgatttcctaggattagctgtgcaggcagctcactgacgtgtggtttgtcccgatttcatgattatcccttattcagcctacggaaaaactaggatttcttttctcaggcctactcgccacctcccctga…	650	46.6154	None	None	None	-	-	-	-
lnc_Td_WEWseq_PGSB_v3_chr4B_Loc060524.1	gaacaaatgaagaaccatccttatgcatttggaataatctggtaattttcttagcaaggtgattatcctgttgcgttgtaaatttctaggtgatctgtaaactgaaaagacatatgtgttacaattataagaaatagataaaactgatactagttctttttgacctgtcaaaaaattacgacatcattaaaccagtggtacttttgtgtactcagacttggggcctttggtccctttcttctccttctatgtactatttcacatgcaggccttctgcatggtctgataaaaataaaagatggcttgaatacctttctgctcattccaaaaagtatgcaggccacacgagagatgggataataaatctgctataaaactcaggtttcacaagtgggatac…	970	35.567	None	None	None	-	-	-	-
lnc_Td_WEWseq_PGSB_v3_chr6B_Loc087893.1	GCAAACCTTATTTATCTGGATTGGAGATGTACAGTTTGTAGAGGAAACAAATCAGGGCAGTTAAAACTCATGAGACATTATTACTATTACGAGCGAACACATGATATGCAAGGATAAaaaatctaaactggaactctcaagtgtgatagtgaaggaatgacacacggattcttcgataagcttccttacttcgcagcattgtaaaggaggtgacgagcaaggcctgcgtgaggactcaggacatgactagcaaggcctacaccatctgagggtgcatcttctgatccgag	290	43.1034	None	None	None	-	-	-	-
lnc_Td_WEWseq_PGSB_v3_chr1B_Loc010578.1	ccacctggtaacttatacactcaatagattttccaagtagggagagttgaaagccttcaagagtcaagactaaggATGCAAGCGGGGCTTGTTACGGCCAGCCCGCACTTGCCTACAGAATTTCTACATACACAGGTACTCACATTTGACATAGTTTATTATCTTCAGATAACCATCCCTTTTGCTGGATATCTATGTACAAGGACAGCACGATGGCACTACAGGTAGctgaggtaatcatcatgtttaaataccaaaatactttgacgggtactaagggacatcatggactagaattcctaactgaagaattacaacatcaaaagctactctgaagttagttttgagtccaagattgaatcgtctggctgattcaaaagaccgtgaagctaaattgag…	424	41.0377	None	None	None	-	-	-	-
lnc_Td_WEWseq_PGSB_v3_chr1B_Loc010577.3	aGGCGACAAAGATACTTTGACTGGAGCTCGATCTACTTACTCTGAGAAAATTAAGACTTGTATGGGATCAGGGGCAGAGCAGGAGAAAAATAAGCCGATGCACATCTGTAAGATGCACACAAAAATATCCAATAAAAAAGGTACTACTAACTAGcaacctgttccgcaactcttggaagtctttggtaacttacgaaatagtttttttggttcaaattatcaagtaaaaagcaagttctggtgctctcgatattgactgaacttaggtaaagtcatcttttcatctgtgtctatttttcactgaatattgtataataagttcaatgcggcaaaattcactaactgcaaactgagcctagataaataacacacatgatagactgaatgattgttggtgat…	811	39.4575	None	None	None	-	-	-	-
lnc_Td_WEWseq_PGSB_v3_chr5A_Loc069075.1	ATATGTGATTGTTTATGGTACCCTGCTGTTGCTACTGCTATTAGTTGTTGTTGTTGTGTGGAGAGAGAGATGGAGGGAGGGAGGAAGAGAGAGAGAGAGTCAATAGAATGGAAAAGGTCACTGTGTGATCAGACTCTACAATTGTGTGAACAAAAGTATGCTTTGTTTTTCATTTTTTTATGTCTGTAActcagcttcagtatcctgtcaacttgacaatag	222	39.1892	(TGCTGT)n, (GA)n	Simple repeat, Simple repeat	Simple repeat, Simple repeat	-	-	-	-
lnc_Td_WEWseq_PGSB_v3_chr5A_Loc066942.4	gtgcaaacttgatttttttcgcaagaatatgatttttctgaaccaataaccttggacggtcaatcgttagATGTTGAGCTTAGTAGCTTTGTTAATGATGAAGATTTTGGCCATGTTCTCACGGGAGAAAAGGATCATGGCCTTGGTGACCTCTTCAATTTATCCGACGAGGATTATACCATTGATGAGTGTGGCACAAGTCGTCTGCCTTCCAACCCGGGTGTGAagttgtgccccatacccctagtgctcttgatttcttgtcactttacctggttgcgaccaagaaattcgcc	296	43.9189	None	None	None	-	-	-	-
lnc_Td_WEWseq_PGSB_v3_chr3A_Loc032835.1	GCTGCATGGGGTCTCCTCTCCTCTCCGTGGGCGTGTGGGGGCGGACGGGCTATGCCTGGCGTGTGCAGATCTGAGGTGACGGCCTTAGTCGATGAACGTGCCTCCCTCTCGGTGGCGGGTGGCCGACGCGGATGCTGGGGGCAGCCCTCCTTGGCTGTTCGAGCAGCAAGATGGCGGCGGACGTGGGGCTCGGTGATGGGGCTTCCCCGGTGGCCCGATGCATCGATCCGAAGACGGTGTCCTTTGCTCTAGttccacacttgccctgctagcccaagatgacaacgacttccgggtgttgctgttgttgcagtgtggggcgatggggggctctggatttggattgtgggtatctcttggctggcgacggtggccacgatgtcggcaatgtttcgggca…	417	63.0695	None	None	None	-	-	-	-
lnc_Td_WEWseq_PGSB_v3_chr1B_Loc014017.1	gctaggaagaaatccttgattcagagggagaagaagagtaataaattagaacagaaacatcatttgattcgtcaatcttaaaaaaaaaagataagaagaaaagttcctccctagattttgagcgaagaatgaaaatgagagaaaattgcagtccctacgtcgtaatagtgcgcctacaagccttcattgacatagtttttttga	204	34.8039	ctgF_rep_0163	Copia	Retrotransposon	-	-	-	-
lnc_Td_WEWseq_PGSB_v3_chr1B_Loc010591.1	gtggccggcgacggtggcgccgcggacgagcatcccagagatgatggtgccgtggccgtgaagaagaaggcccaggggctgctctccttcctcgtggcacccggatgaggtttaaggcggcgggcaacgagatctagtaggcttcctgggcgcgagaagttcatcttactctggatgtgatattggtttaaatctgccctgtacttgtccaatccaggggctccatggcgccATGGTCAACTCCGCCGGAAGACCACCATTCACCTCGTCTAGCTCGACGCCCGTGCTCGGATCTGGATGCTGGCAAGGGCCAGTCCGTCCGTTTTGTAATTGTTTTGTTGTTATTTGGTTTGTTCGTTCTTCTTATAAATGGAGAACATTATATTGTGTAAATACTGT…	472	50.6356	(GTTTT)n	Simple repeat	Simple repeat	-	-	-	-
lnc_Td_WEWseq_PGSB_v3_chr3B_Loc040882.4	cAGGTCCCGAACTAAACCTGGACCACACCCACCTCCTGGATACCTTCCCCACACCAGCGCCGCCCCTGGCTGCCTACCCCACACCCACCCCCTTTCCCTAACCGTGCGATGCCACTGCCAAAAAACACTGCGCGTCGCCGCCAGATGCAACTCTGTGAGCCACCACCTCCACGTCTTCCCCCCGCAGATCTCCGACGTACTTCCCGTCATGGGTGACGACATGTCCCCCGGATCCGAGTCGAGCCACCACTCACTGGCTACCGGGGTCTAGagagttcgggtgccagatccatggttgctccgtcaaagctgactccatcgccctcgtaccccctcccccgtcgtgcccctatttctgggcgtggagcaggaccatggggacctttgccgtcagtggat…	934	58.2441	None	None	None	-	-	-	-
lnc_Td_WEWseq_PGSB_v3_chr3B_Loc045176.2	caagaatcagacatgtaccttgatcaccggctttctttttgcccttctcccttgctagattcttgtcctccccattctccagtttttttcttgactgtcgctgccttttataatcgaactgctactgcatcaaagaatatgaacatcagaaaatgaaccatggcctaagccaactcgccacacacacacatcagaaaatgaaccatggcctaagctaaatcatcacgcacacacacgcatacacaagcacacacacacacacacttctaactagtctttcttaactgccgggatggccgaccctaacaacctgctgtggttgctgctagctgaagctgtagaaacaacagcggataagtgATGCCTCTGCGTGCAAACCAACTTTGCTTTTCCAAGTAT…	1133	55.6046	(CA)n	Simple repeat	Simple repeat	-	-	-	-
lnc_Td_WEWseq_PGSB_v3_chr3B_Loc040882.5	atCCACGCGTTCAGCAGTTAGCCACCCGTTCTTGGCAGTTACTCCCCGACATCTCTGCTTCCCGTCAGCATCGAGATACAGGAGCACAGTGCTCCCAAACAGACCCGTATCACTGGTCGAGCCGCCTAACAGCTGATCGAGCTAACCCGTCTCCCTCGACAAATCCACTGACCTCCTCCTCTTGTGGTGGCTCTCCTAGCTATCCTGAGGTCTCCCTTGCACACGGGAGGTGGGGAGCGCGTCGTCCGGCCCCTAGTTGCCTCCCGATGGCCGCATCCCCATCGGCGACTGCTCGCCTCAAGCCCCTGTATGTGGATTCGACGCTGTGGAAAGCAGCAATCAACTTTTTTATACTTGGAAAAGCAAAGTTGGTTTGCACGCAGAGGCATCACTTATCCG…	859	51.4552	(GT)n	Simple repeat	Simple repeat	-	-	-	-
lnc_Td_WEWseq_PGSB_v3_chr3B_Loc040882.6	atCCACGCGTTCAGCAGTTAGCCACCCGTTCTTGGCAGTTACTCCCCGACATCTCTGCTTCCCGTCAGCATCGAGATACAGGAGCACAGTGCTCCCAAACAGACCCGTATCACTGGTCGAGCCGCCTAACAGCTGATCGAGCTAACCCGTCTCCCTCGACAAATCCACTGACCTCCTCCTCTTGTGGTGGCTCTCCTAGCTATCCTGAGGTCTCCCTTGCACACGGGAGGTGGGGAGCGCGTCGTCCGGCCCCTAGTTGCCTCCCGATGGCCGCATCCCCATCGGCGACTGCTCGCCTCAAGCCCCTGTATGTGGATTCGACGCTGTGGAAAGCAGCAATCAACTTTTTTATACTTGGAAAAGCAAAGTTGGTTTGCACGCAGAGGCATCACTTATCCG…	673	53.0461	None	None	None	-	-	-	-
lnc_Td_WEWseq_PGSB_v3_chr3B_Loc045176.1	cgtgcatgtatggatgaagacgaacccctttttatctagttaactacagaataacccaaacctaccctattttattaataacacataactgctgaaacagaaaatgccttgcaaaatatatcacctatttttacaggaaacacaatggcacctcaaactgacgacaaaattaattgtcctagttgaggagttatcATGAAGACACAGCAAGAATCAGACATGTACCTTGATCACCGGCTTTCTTTTTGCCCTTCTCCCTTGCTAGATTCTTGTCCTCCCCATTCTCCAGTTTTTTTCTTGACTGTCGCTGCCTTTTATAATCGAACTGCTACTGCATGGCGGCGCAGCAACCGGCGGCACACCAGAGCTCGCTCACTCCCTCGCGGCGCCGGAGCGCCG	399	45.1128	None	None	None	-	-	-	-
lnc_Td_WEWseq_PGSB_v3_chr5A_Loc067861.1	ctTTTAGAGAGCAGTTGTCATTAACTTTGATTGTACACCCCTTCTGGTTTCCCCCTCTTGAATTCCCATTTGGATACTTTCTTATGACGAAAGAGGTTTTATCTGGTACTAAAGATCTTATTTTTGTTTTGAGTGATTTAAACTTTCATTATAGACCGTGAtcagaattgtcttcaggaaggtttgattggagtttctcttgattggatgatctcaagtcgcctgttttataaatgattcgaatatgtctcagaagtctggttaggagttgggactaagcaatgcatggaaactgagtggttcatgggaaactacttttgtagatattaaactccatcacacatggaagagcgggtagctccgaaactgaccatgtttcct	381	38.3202	None	None	None	-	-	-	-
lnc_Td_WEWseq_PGSB_v3_chr5B_Loc069459.1	CTTGTCCTAGCGCTCATATGCGGCGGCGCCGGCGTCTCCGCCACACCGGCGCTGGCAGAGGATAAGCTATGTGTCGGCGTAAGCACCAAGAGCGCAGAGTCGGCCTGCGTCGCCAACGCCGTGAACACCGTCACCGGGGAGTCTGTTGGAATTAAACACGAACACAGCCTCCCAATATTGATACGTGTCCAAGTTAATAATGTATGTACGTATCGGAGTAGTGCTGGAGTTAGCCTCCGAGTAGGATTGGTCTTGTTAGCTGCTAGTGCTATTTATATACGTGCTATTTATATACGTGCAACCAGCTTTGTAAACTTGTACATCCATTTCTACGACAAGTAAttcgggacggaggaagtactgatcagaagcaataaagaatcaggaacgtga	393	49.8728	(GCGCCG)n, ctgE_rep_0110, TREP2109, TREP2107, ctgD_rep_0052, TREP1100	Simple repeat, Mariner , unknown, unknown, CACTA , Mariner	Simple repeat, DNA-transposon , unknown , unknown , DNA-transposon , DNA-transposon	-	-	-	-
lnc_Td_WEWseq_PGSB_v3_chr5B_Loc071568.1	cccatgatcaccaccgcttgcttgccttctcttctcccctgatccaattcccctgagatcacgcagcaagtttcagagagcgttacaacttacaactcagaagctgaatactttgtggtggtttgatctgaATGATCAGCATGTTGCTGCTTGATACTATTATACTACCAAGAAGAAGAAAAACGGCAAGATCTATCATCCGTTCGAGTGTATGTTTCAGCATTCAGATCAATAATTTCAACATTTGGTGGTCGATCCACTCACTATCGTGAcaagaaaaatacatttcaggcatcaggatcactagatccagtgtaggacctactacgctattgcgccgcataatagtaaattaattgttacacctaccaaatcacgattgccatataaagtagttgc…	706	42.3513	None	None	None	-	-	-	-
lnc_Td_WEWseq_PGSB_v3_chr7A_Loc094345.1	tTGGCAAGTCGTGTTCATAAATACCTTGTACAGGTTTCCCCCATGTTATTTTTTCTCAAAACCATGTGCGACGGTATCCTACAAAAATCATGGTGAAGTTAGACTATATATTTGTCCAATATTAAAACTTCTAATAGTTTACTAAtgatgagaaaactttttcatgttttcaataacaaaattatcgcacattaatacgaaacaaaagaacgcataacttcaactgttctatttcattggtatcttgtatccatctggtccaaaaaattccgggacaaatatttgtcaaaatgtaacgttccccagatgaaatctattcttggcaattggacattctcttctggactctgaaccatcacttgatgcacctcgac	374	34.492	None	None	None	-	-	-	-
lnc_Td_WEWseq_PGSB_v3_chr7A_Loc091865.1	ttCCACGCAGTCCTGAAAATAGCACCAGAACCGAACATCACCACTTTCCTGTACCTCCCAGTGAAAGCAGCAAACCAAGATTACCATCTATCCCTAATAATAAAGCACGGATTGACTCCGTGGTTCACCGTTACAATACGCTTTCTTTATGTAAACATATACTTGAGGTGGTGGTACTAAACCGTTCATCGATTTCGCTCAGATCGCTCGACACCGAGAAAGCGAACGAAACAGCCCATCAAGAACGAAGAAACAGGCCAGTGACCCGCGGGCGTAGCTCAGGCATTACCCCATGAggccgtaagtttcgttgtcacgcgcgtgggccgaaccgacatagcccacattttactaaaccgatgagcagaggagcagcgaaaaatactttctgcatgagga…	683	48.3163	TREP3347, (AATGG)n	unknown, Simple repeat	unknown , Simple repeat	-	-	-	-
lnc_Td_WEWseq_PGSB_v3_chrUn_Loc108138.1	tggttatttatctgtattattcaagagatcccacacaccatagtacattgatggatatgacttatctATGTTGAACTTTTCAACAATCTTTTGGAAAAAATGTAGACTGATGAACAAGTATTCTCAAAGGAATACACTCAAGTTCCAAACTCGAGAAAAGTTTGGTCTCAACCAAATATTTCATCTCACACTCCGTCTTAAGATGATTTGCTTGTCTCGTGTATTTCTTGTGTTGTTCCAATGAtatttactgcaaattaccattggactacttatttgatgattttcaaattatttcctttgatctattacaaaaaatggaaccatttataattatgttgttgattgatctacacaattaaacatagtaccgatgaacgggcatcgaattatagtgat…	562	29.8932	TREP3148	Copia	Retrotransposon	-	-	-	-
lnc_Td_WEWseq_PGSB_v3_chr2B_Loc026330.1	ggcgctttgaaagtgattaacccaaggcgacgagctcggccatcacattatctttgaaccgtgccaacaaagcaatgtttctaccttgcaaagaaagaacacaacatctataacttcaaaaaactaatcttgtcaaggtagatgtgagcaccgtcctctgcgagctactcacttatgcatgtgggttgctataaaataaaaattctcgcacaaccaagatgtgtcaattcagtaaaattcttactacatcaacctcaaatgtagtagtaaatgaaaaaaagggagatcatacataattatttgtaacataaatcaaaattgttaacaaatcaccctataaatcttggcgaaatagatgtgagggccacccgccgcaagctactcctgtgggttgctaca…	1141	39.6144	None	None	None	-	-	-	-
lnc_Td_WEWseq_PGSB_v3_chr5B_Loc076604.1	CTGCCGCTGCGGTGGCGGTGGGTCCTGTTGTTGCCGTGGCTATGCCCTAGCTCTACCTCTCTCTCTTTCTCTGAACTAGATCAACAGAAGAAGAAGGAGGAAGGAGAAGGAAGAAGAAAGACACGGCAAGTTTCGAGGCGCACGAACACCTTTTCTCCTGAGCACATACTCAGCCACTCAGCTACATGGCTTACGACCCGGCGTTTGAATCAGTTTACAGTGGGAGGGATTTATACGCGCATGTATACGCAACACCACGCCCTCCACTCTGGCCGGCACGCCCGATCCGCATGCCCTCGCCTGCGCCCACGACGCGCTCGTACGCACGCTGCGCGGCCGGCTCCAACGGATCACAACTGCCTAGTCGTCCATGCTACGTACGCAGCAAGCTGGAGATTG…	614	58.7948	sr2_rep_0132	unknown	Retrotransposon	-	-	-	-
lnc_Td_WEWseq_PGSB_v3_chr1B_Loc006955.1	taacaatctaatcctagattaccaaattaccctcaaactggtggtactctctaacttttaatggtagtactccaagacatctatactggagtgccaaacaatcgtatccatcagattagagcaaatggagggcttatattcatttgaaggtaccataaaacacctcttttgtgtggcatgcttcttggtcctacttaagcatttgcttttgaaaggggaaaagattgactgggctaaaagtttcaagaagcaccagactatttaagttatcaagcagaatgtctatcaggaaagggaaagaaatggcttgtgatttttgttagaagtttaaagatacaaatgtaaactattttgttctgcgacatgcctgcaaatgataggaatgatgtaactgtttgt…	1868	40.5246	(AATACAC)n	Simple repeat	Simple repeat	-	-	-	-
lnc_Td_WEWseq_PGSB_v3_chr3B_Loc047003.1	tttcatgatgcatatgaattatgatactattcgctggaaaaatggtagtactatatttaattcatatagctgtatatgtatttcactttgcagaatgtgttactgatagatatggatattgttaattcacgtcgagttaccattttacatcatattttgtattcccgtggcaacgcacgggcattcaactagtgtaactataaaaaaagaaaggtatgactaagccggtcatgccaaagaaaattgtaacatataaaaaaaacgatgggactaagccgttcatgacaatcaaaattgtaaaactcccaggagactaagatgtactgcatacaaatgaaatgtaactcttctcccaggagactaagatgtactgcatacaaatgagatgtaactctattc…	748	38.7701	None	None	None	-	-	-	-
lnc_Td_WEWseq_PGSB_v3_chr4A_Loc053409.1	AGCAGCGTGGCCTCGGGCACGAGACGGCGGCGCGGGAAGTGCTACAACTGTGGCGTTCGTGGCCACTTCTCCCGTGACTGCCGGCATCCGAAGAAGGAGAAGGCGCTCCTCACCGACGTCGACGAAGAACCTGGCCTCCTGTAGgtcacggtttaaggggagattgttaggaataaaccgtgtgtgtgcggatgtgcgtcgcgtgtgtgtgcgcgttcctgtccgtggtcaccagcgtatgtgtgcgcgtgtgtttgggtcgagtctagccggtttgtggcgatcgtatggcgatcgagatagcgtgcagcaggtgcaacaggaggaacctggcgtccaggtcgggcggacgagcaagccgggctcacgatcaatggaagaccggaccgctaggaggct…	620	56.6129	sr2_rep_0132	unknown	Retrotransposon	-	-	-	-
lnc_Td_WEWseq_PGSB_v3_chr6B_Loc089297.4	ctGGTAGTAACGTCCTCTTCTGGTTGCGGTTCAACTGCCTTGCTTTTCGAATTACCCATACACACCTCTTGTTTCTGTTACTTTTTCTGGTGACTGCTGCTGTTAATGATGACCCTCGCACCGAGATGAATCAACACAATTCTGTCCTTCCTTCCTCTTGTTTCTGTCACTACTTTCTGCTGATGATGTTGACTTCTGCGGTTTATGATGACCCCAGCACCGAGATGACTAAACACCTGCAAATCCAAa	249	44.9799	(TGTTAC)n	Simple repeat	Simple repeat	-	-	-	-
lnc_Td_WEWseq_PGSB_v3_chrUn_Loc107804.1	GACGTGGCGGCGCGAGGCAATGACACCCGTCGGGGCTTGACGACGTCGGCGGCATCACACACGAGGCTGTTTGTGTGTCAAGTCAAGCCAGCTCTTCAGAGGACGGGAGACCTTTTGAGTTGCATGGCGCATGCATACAAGGGCACGGTGCTCTTCTCTTCGATGAGTCGTTTCTTTTTCTTTCTATTTTTGGTAGTACATCAGATTACACCAAGAGGGACCAGAGTTGAGATGTGCCCACGGCGGCGGCGATGGCGAGGAGATGGAGGGGGGCCGCATCAGCTCCATGGACGTACCCCGACGTCGACGGCCAGAGAGTCCACTGGCGGCg	331	58.6103	None	None	None	-	-	-	-
lnc_Td_WEWseq_PGSB_v3_chrUn_Loc109224.1	gaGAGGACGTAGCGGCGCGAGGCAATGACACCCGTCGGGGCTTGACGACGCCGGCGGCATCACACACGAGGCTGTTTGTGTGTCAAGTCAAGCCAGCTCTTCAGAGGACGGGAGACCTTTTGAGTTGCATGGCGCATGCATACAAGGGCACGGTGCTCTTCTCTTCGATGAGTCGTTTCTTTTTCTTTCTATTTTTGGTAGTACATCAGATTACACCAAGAGGGACCAGAGTTGAGATGTGCCCACGGCGGTGGCGAGGAGATGGAGGGGGGCCGCACCAGCTCCATGGACGTACCCCGACGTCGACGGCCGGAGAGTCCGCTGTCGACGTACCTTGAttagtcccataccgcctagcgagtaagagttcgacatacttaaaagagaacacggccgtac…	433	54.5035	TREP3510	CACTA	DNA-transposon	-	-	-	-
lnc_Td_WEWseq_PGSB_v3_chr4A_Loc047849.1	gccagtcggcctatgggaagctgattgggactaatcggccttccgtaagccgataggtgcatggccaatgcaatcgtacgtgggttcgagtcccgcgctggttagtgtggcttgtgaggctagctagctggcaaacaataaaaaaaactggcaataccatatggtgcatgcggcgaccgggatcaaggagcgtggctatccgtgcgtggcctgATGTCGTTGTTGACTAGGTCCCGATCGCTCCTCGTGATTACTTTTCGTCGGTCGACCGAATGCGTATGTACACTGGCTAAGTACTACGACCTGCGGATTGCTTTCTGGCAAGATGTGCGAATACACAAGGCACGCTTGATCGATTCTTCCAGGAGACAACACGCACTACGTAACAAGCTAGCTACC…	544	50.9191	None	None	None	-	-	-	-
lnc_Td_WEWseq_PGSB_v3_chr5B_Loc071516.1	AATATGCTCGTCAAATATTTTTTAAAATATTCACCATATATACAAAAAAATATTTTAGAGGAAACTAATAATCGTTTGGTTAGTGACATCGCCCGTATATCTAATCCGGGACGGGGAATTATCCGGTGGACCTGTTCTCAAGAACTCTCGTTTCCGAGGTTGAATATTCTTGAAGTTTTGTGGAGATGGAAGTTTAAAGTTTCATTCCAAAATTTTAAAAATTATGTTGAAACAAATATACAACCACAAGCTGATATTTTGGTGATGAGAGCCAGGCCATGGATTCAGACCATTTCGTTCGCGAAGCAAATGTTTTCTCATTATTATTTGTACAGCTATGTTTCGAATTTGGATAGAAAATTAGAAGTGTTATTGTCCGTACTATTGTACAATATAATT…	912	38.8158	TREP3112	unknown	DNA-transposon	-	-	-	-
lnc_Td_WEWseq_PGSB_v3_chr7A_Loc095390.1	CGGCCCACTCCCTCGCGTCCACCACCCACTTCCCGTCCCCTCCCACTCCCCATCCCCTCCTTCCTCCTTCGTTCCTTCCTTGACCCCCGACTCCTCCACCTTTGCCGACGCGTCGCCGGGGACCCGAGCCACCGCACCACGCTAGCCCCTCCATCCTACCTCCACCGGCCTGTCCCGACCCCTTCCATTATCAACCGCCGCCGCGCCGCTCAGACCCGAGCAGCGGTATGCAACTACCTGCGCTACCCCAGCGATCCCGCCGCCCTCCGGGCAGACGGCAGCGTTa	286	69.2308	(CCCACTT)n, (CCCACT)n, (CCTT)n	Simple repeat, Simple repeat, Simple repeat	Simple repeat, Simple repeat, Simple repeat	-	-	-	-
lnc_Td_WEWseq_PGSB_v3_chr3B_Loc047099.1	tatatctcgacaaggtacgaggtacgtgaggactgctcccatcgaacgggagctggggctgcctcactgaacgtcgctgttgtataggacacaatcaaaATGCCCCTGGATCACTCGTGGCATGTAGACATTGCCCGCTCGCGACTGGGTATGACCGCAGCGCCTGGAGAATGCTCGCTTGTGACTAGTCACGACTGCCACACCTGGATGATGATATTGCCTCACTCCTATCAGCTTGACTAAacgaacaaattagggagtaccaaggccaaacatttggtccttcaggtacatcttctgttattttgtcagtcatgtgatcatggggactctcatctcaatttcgttttggttgtccatcaacacgcaccagcaaagctttacttaggtggcagtaca…	631	44.2155	None	None	None	-	-	-	-
lnc_Td_WEWseq_PGSB_v3_chr5B_Loc071440.1	cccatgtaagaatattttgtcagtacataatgcaaaacatgataaaggggtaacccagtgatctcattacaaaaatatccgttcctgatggaaactgttgtctacatatattgcaaataactcaaacaggaacatctagcttcagccttttcttcttggtttcttgttacagacagcccaaagtatacgttcttgtgaatcatcttgctcaATGACTCCTGATAATATAACTGGGACAGGGACACCACCTATACTAATGCAAATAAAGATCTCTTTCTCATCCAAACAACGCCAGGAGAGGGAACCCCTTCATCTAACCATCTAAaaaacagagcacccaagcctataacataggaatcacatgcatgaaaggaaaagagtgaaccaatcaactcccaa…	760	36.0526	None	None	None	-	-	-	-
lnc_Td_WEWseq_PGSB_v3_chr2B_Loc023247.1	ggGAGCAGCGCCGGGCGCGGAGGGCCGCTGCTGCTCGTCTCCATCAGGTGCAAGACACCGAGTGGCTGTCGACAGGCGCTGCCCCGTGCCCGGTGCGGTCTGCAGAAGGGCGACAAAGTTGCTTGGCCTTTTTTCTCTGTATCATGAATATATATCTTGATTATCGAAAATATTGAtgttgagttgtgtaaatggatatacaaacaatgctgtagctaccaatgttttatggttaggtgttctgcgaacagattgtaatagacttgttgtgtaaattgatctatgaagaatgccatgagaaatgttttagaaaatgttctgtgattttttttaaatta	338	44.0828	ctgE_rep_0083	CACTA	DNA-transposon	-	-	-	-
lnc_Td_WEWseq_PGSB_v3_chr3B_Loc041985.2	cACAGGGAGTTCGGCGCAAGGGACTCGCCCACCCCATGCACCTTTGCTGTCGATGTACTTCCTAGAGGGGACTGAACCGCAGTGCATCTTCTCACATTCTCCCCCTGGAAGGGATTCACACGGAGAACCGCACGACGTTGCCTTCCACACTGCACACTCGCATGGCGAGCAGTGCTCCACTGTATTGCAAGCCGTCACTCTGCCATCCTTCTCCGACGAGGTGGACTGAattccatcatagcgtctttgggctctcgtcgatgttcttttcctctccttgcgtggttgtctgtctgtcagtggggagcaaaggaaaaaggctctaggggagggagatgcagtggttctccggccagcccaaatcgaacaacgaatactcgggaacggtcaaataatcat…	521	56.8138	None	None	None	-	-	-	-
lnc_Td_WEWseq_PGSB_v3_chr2B_Loc030712.1	aatgtgatgtataggcatattttgcatcaaagttccctgctcgggggtgcacttcagtccgATGGAGGGGCGCGTGCAGCTCTGTTATCTTATTTTTGACCTGCTGTGCTCTGTTTGTTTTTGTGTAAAAAGAAGTCACGCTCGGGCAGCACTGCAGTCTGGTGGCGGGGCGCGTGCAGTGTTCTGTTGCTTCGGTGGGAGAAAAGGGAGTCCTGGTGTCGCCTCGAAACTCTTTTGGTGAtgtggttatgtccacctgcacgcacaacccagaaaaagatttgagtggactacacggttggctgttcctgggttcagttaactaatgtgagtgtggttgtgtaatgaatggatatgtatgtttttgaagctcactttgtccg	383	48.8251	None	None	None	-	-	-	-
lnc_Td_WEWseq_PGSB_v3_chr4B_Loc056165.1	CGAGCCTGTAGAGGTGCTAAGTGGGCTCGGGGAGGGCTCGACGACGTCGGAATCGAAGACAAATGCCGGCGGTGGTCAGAAGTAGACGGAGCTCTATCCCGACGATGTAGGCGGTCCCGGCTTAAGCTCATGGTCGAGGAGGACGTAGAAGTCATCGACGAAGCTTCCGGACACCTCGGCGGGGCGCGGGGACAACGGTGGCCGCGGGATCGATGGCGACGAGCACGGGTGGTCTCGAGTGGTGGCAGGCAGAGAAAAAAAATACACGGGGAGAGAGGGAACGACGCGGCTAGGGTTCGGCAAGGGAGGGAAGAGGGCGTGGGCATCCTCTTAAGCATAGGGAGGGAGCGGGGATGGCGGCCACGGGATAAGGGCGCCATGGGATGGCTGCCACGACCT…	424	63.6792	ctgI_rep_0026	Gypsy	Retrotransposon	-	-	-	-
lnc_Td_WEWseq_PGSB_v3_chr5B_Loc075899.1	CTCCATTGGTGGCGACCACCAGGAGCTCCACCAGGAGCCCGGAGTCCCAGCCGTCAAGCTCCATGCCGCACCCCTGCATCCTGCGACCGCATCAGCCGCAGCCGCCTCCATTTTTTGTTCCTTGCGCGAAGAAGACCCATGCCCTTCAACCGCAGCATGCTTCATTGGGTTGTCTCCGCAAGGCTCCGTTTCGAATCACTACCAAGGCCAAGACCATCCCCGg	223	61.435	None	None	None	-	-	-	-
lnc_Td_WEWseq_PGSB_v3_chr5B_Loc076057.4	gtcgaacatactattttaatatcttcctataagtgcctgaaaaaatatgcaggtgatccatgatcatagcaagttgccattggattaaaaaagaatataatctagagtgtggtctttatatgcttattatactaatttcgaatagcttcttgtggcttaatatgcccaaggtttttatagaacatatagataccactcttttattattttgATGGTCAGATATACTACTTTGTTATCTTTCTATAACTACGACAAAAATTATTCAGGTCGTACTGTTATCATTGGAATAAAGAAGAATCTATTTGAAAGTGTGGCCCACAATTTTTTTTTGCAGATCATCACTGCAAGTAGTACCCTACTGTCCAGCTCCATTCGTGCATCTTATCTGTAGatgcttat…	696	33.6207	None	None	None	-	-	-	-
lnc_Td_WEWseq_PGSB_v3_chr5B_Loc071831.3	tccatgtttcatattgtgctcctccacctccaatatacatgaacctgaattacataatgcaaagaaacaaaatcataattaggccatccaactgagagttaaacagatgagtgtgcagcaataatcttggaaaaacaacaaaaaattacagctagaagaaccagactatttgtcaacttaaaatgtgttacatatatgtctttaccgtctttccgagatactctacattcattcgtcgaagtggaaactgaactatctgttggtcaaataatccaggagatgattaaataaataagcatctacagataagatgcacgaatggagctggacagtagggtactacttgcagtgatgatctgcacagaccagcagcggtgaaccaacctagaggagcaacaa…	913	45.7831	None	None	None	-	-	-	-
lnc_Td_WEWseq_PGSB_v3_chrUn_Loc109900.1	ctacaaccggcatataaattcgctacggggggcatttttatttgATGGAACTAGTCGAGCGTCGATGCGACGGAGCTGCATCCAGCAACATAATTTGCTACATCCATCATCTATTTTTGTTTGAACCAACACCAGCTCGGATGGCCACACGACATCATCGGAGTTACTACCATGGGCAGCTCGGGATGCTGCAACCGGCGGCCGAGGTTGCCATGACCACGCCGACAACGCTACGAACGACTACATGAtgcttgggaagacgacatctccttactgcatcggacgcagcaggcctgcttgcaatgagggcgacctgttgaaggacaagagcagatagccggcgagcgcgggcggccg	357	54.902	None	None	None	-	-	-	-
lnc_Td_WEWseq_PGSB_v3_chr5B_Loc073993.2	ttctcccctcgatccagatgctctgatgtcggaccccatcttgatttctctgttcgattaggtcacgagtaggagcagttgctgctcgcgacctccatctaattgattaggATGACCACGAAGACCTCCGCATGTTGTACTGCTGCTCAGAACCCTCCCTTCAATTGTGCAATCTGGGTCACGTATATTGCTCAGTTGGGGTCAAAGGAAGATGTTGAACCTAAAGAAGTGCAGGGAAGAATTACAGCTGCGTGTATCCGGCTGGCTCAAGGTGTATCTGGCTGGTTCAAGGGACGTGCAGGGCTCCTGGCACTGGGGATCTCGCGGACGGATGCCACACTGCGAGGGCAGGGTCCTGGGTGTTCCGTCGCCTGGCCTCCCTGCTCTGGCGACCTCGCG…	875	53.0286	None	None	None	-	-	-	-
lnc_Td_WEWseq_PGSB_v3_chr5B_Loc073993.3	gggccctccctcgtcctgatgcactcttcgtcgccgccatgaggctattcacctcccccctgctcgggacgccatgaaggtcaaaggaagATGTTGAACCTAAAGAAGTGCAGGGAAGAATTACAGCTGCGTGTATCCGGCTGGCTCAAGGTGTATCTGGCTGGTTCAAGGGACGTGCAGGGCTCCTGGCACTGGGGATCTCGCGGACGGATGCCACACTGCGAGGGCAGGGTCCTGGGTGTTCCGTCGCCTGGCCTCCCTGCTCTGGCGACCTCGCGTATGGATGCCACGCTGCTCGCGGCAACAATCCGCGATGGCGATGGCGATGGTGCGACGTGCTGGTGCAGTGCCGCGAGGTCGGCGTGCAGGATACAGTGTTGGTGGGCGGCATCGAGGATA…	717	56.4854	None	None	None	-	-	-	-
lnc_Td_WEWseq_PGSB_v3_chr5A_Loc061823.3	cgaagctgtaattcttccctgcccttctttaggttcaacttcttcgtttgacctgttgcagcattatacaggattagaattttcagaatagagttctaaaaaacaaacagttgcacagcacaatgctataagccgttcgttttatatctgtaattaatggttttctatgtggaacatggttagtgttttggctgctgcaattttgtaactaactaaatcATGCACCCTATCTCCTTGGCTTTCAGAATTTACGAAGGTGACTTGAGTTCTCGCAGAACACCTGAAATATTGGATTTAGCTTATAGAATTTACAAAGGTGCCAATGGTATTAACGTAAGCGCACATCACAGAACGAGAAAATTAATCATAATTAGTTTCAGCTCGGACCTATGGTGTACG…	935	39.893	None	None	None	-	-	-	-
lnc_Td_WEWseq_PGSB_v3_chr3B_Loc046177.1	ttttaaaatttagttcacccaattcaaaattagttcaaccaatagaagttttgttcagctattttcaaaatcagttcaacaaatacaaaatttaatcaccctttcttcaaaacaaattgcaccatttaaaaattacttaactacatacaaatatagttcgcccattttaaaaaatatgtcacccactcaaatttaattcacccattttctaattagttcacccaattcaaaattaattcacctattttcaaatgtagtctacccaATGCAAATTTTGTTCACCCATTTTCCAAAATTAGTTCACCTAATACTAATTTGGTTCAGCCTATCTAAAATTATATCACAAATACACATATAGttcagaaaattcaaatttagctcactcatttttgaaattac…	539	25.7885	None	None	None	-	-	-	-
lnc_Td_WEWseq_PGSB_v3_chr5B_Loc070648.34	cctctcgaacgctcccgttagatcttccacggccgtatgcacctataaaagggtcttgtccctccatcgagaccattaactacagcctccgttgcccctccatcttccccaattctttgcgctctgcctgctcgatctacttcccaccccataccacatcgaccaggccaccacccccaccagcggtggattgtcgggagcaagaacgggatagactctagaagccttcgtcacaccATGCGCCCTCATCGGCTGGCCATGGTCGGACCGTTGGGCGGATCCGATTGCTACTTGCTACGGCGGCGCAAGCGCAGGTGGTCGACGGGAGATCCCTGTGACAGGTGCTTGCTGCCCCTGCGTCGGTCGTCGTCTGCCTCTCCTATGAAGATGATGATTTTT…	888	52.2523	None	None	None	-	-	-	-
lnc_Td_WEWseq_PGSB_v3_chr5B_Loc070079.1	tgaatatataaatttgccatgtgacacgttgaaaaaaaatcataaaattttcatgttaacattatgcaaaattataattttgcaaacttagaaaaaagtgttaggaatctaccatgacaattaactatctgtgggctgcaacatctcaaatgctggccctcaaaccacATGCACCCGTCTGGAACGCGTGGCCCAGACGTGTTGTGCTATCCAACGCGGGCATGTATCGTTCGCTCGCTGTTCAGATGTATTTTTTCCGGTAAAACCGGAGACAAACTAGGGGGGGCTTTGCAGGCGTTCGTACCACTGCCCCGTCCGCGTCCGACTGCCCTGGCCCGCCAAAAAAACCTCCCTCGCCCACGCGCGCTTATTGTAAGGCGCCAGTTGCCCGCATTCATG…	476	50.6303	ctgB_rep_0063	unknown	unknown	-	-	-	-
lnc_Td_WEWseq_PGSB_v3_chr6B_Loc084981.1	cGCAAAGCCAACCACGGCGCCCATCCGACGCGACACCGGCAAGACGGCCATACCGCGACCACTATTGCTGATGAAGCATACACTGTTCACTAACGCACAACATCGTCTACAATGTACTTTGTCCCCCGGGCATTCATTTATAAAATGCCCCAGGGACAAAACTTAGcctagctcccaagctacacacggcttgggatgtaagctacactagcttacaacccaagcacacaccaatgcccacctagcttacaccccaagctagctcacacataaaaactccatccatccatccattcacaggcggctggccacacacatgcatttggccacaaggcacacatgcccactcatgctcactcacgcacacaagctagctagccatccatccatccatcattc…	462	52.1645	sr2_rep_0151, (CCAT)n	unknown, Simple repeat	Retrotransposon, Simple repeat	-	-	-	-
lnc_Td_WEWseq_PGSB_v3_chr2B_Loc026932.1	tgtctggaacctatgagacttttcatgatatcatggcaggtgtagtgtgtgggttcaacttttttagaatattagaaaatgctagatgatgtagatgatgcagattttatttaagcagctcgagtgcaagttcaagcttggatcattttaggctggttcgggccaacacaaactaggtttaaagtaagccaaattcgaggtctgttttaattacagatttatatgactccggtatctttcagaaaactagcaaagtggcccgctcgtggtgcgggctataatttttaaagtttaatagtaacgacatactgtctgatttttctaaaaacaattggaacaatatgtgatcacttttgcaaagttaagacttctgtgaacatagttctatcttagtactgc…	2283	31.0556	None	None	None	-	-	-	-
lnc_Td_WEWseq_PGSB_v3_chr1B_Loc011269.1	CCTCAACCCCACGGTCGCGCGCCTGACCAGACGAGGCGTTTGATGCCCCACGCGACTCCCACTACGCCGACCCGCTGCTGCTCCTTTTCCCCTTGTCTCGCTGCTGCTCCTCCACCTCTCTCCTTTCCTTTCCCCCCTTGCTGCTTCTCCAAGTCCCCGTGCTGCTACTTCTTCTCTGAACCTCTCTCTTAAcgctgttgctgctgctttatctctctctcaaccttctctgaaccagctgctgaaccctacgcccctgctgcccttcttctctctgtacagcttctactccatctcctggaacccctgttgttcttcttcac	323	57.5851	None	None	None	-	-	-	-
lnc_Td_WEWseq_PGSB_v3_chr4B_Loc060383.2	GTGGAGGTGGACTGTGGTGGAGGTTGCCCGCGGAGAGCCGGGCTGCGCGCCACGGCGGAAAGGCGTCCGCTTTGCGGACGGGGAGGCATCGTCAAAGTGAACAGTGACTACTCCATGTTTAGATTTGCCCCTGTTCTCTGTTCTACAGTCTACACGAGAAGTTGGACATCGCAATCATCAAGGCCACGAACCATGTGGAGTGCCCTACAAAGGAGAAAAGCTGGACATCACAATCATCAAGCCAGGATATCTAGTGCTTGTATTTGAtctttggcacaccaacagaatcatgaataagcaggaagaaaattgatgccgtg	320	51.875	None	None	None	-	-	-	-
lnc_Td_WEWseq_PGSB_v3_chr4B_Loc060383.1	CGGAGAGCCGGGCTGCGCGCCACGGCGGAAAGGCGTCCGCTTTGCGGACGGGGAGGCATCGTCAAAGTGAACAGTGACTACTCCATGTTTAGATTTGCCCCTGTTCTCTGTTCTACAGTCTACACGAGAAGTTGGACATCGCAATCATCAAGGCCACGAACCATGTGGAGTGCCCTACAAAGGAGAAGTGCATCAAATGTTCCAGTACTCTGAgtttgttacctctgatgtactcttaattatcgctcttttgttacctctttgtaacagaagctggacatcacaatcatcaagccaggatatctagtgcttgtatttgatctttggcacaccaacagaatcatgaataagcaggaagaaaattgatgccgtgctgagaacataaggtatgtaacttat…	456	44.2982	None	None	None	-	-	-	-
lnc_Td_WEWseq_PGSB_v3_chr2B_Loc028734.1	ggagtactagcgaataattagcatttcataggccataaacagaagcaaataatgcatttttgggaggggaaaacttaaactcatcctcaagcagatcggggATGGGGCAGCGCAGGTACAGTCCGGCGGGCGCTGGTGGAGTTGGGGGCCAAGGTGGACCTCCGGTGCGGTGCAGGGAGAGCTTCGGCCGGCAGCGCACACGGAGATCTGGGACGACAGCGCAGGCCGAGATCAGGGGCAGCTCAGGTGGAGCTAGGGGACGGCGGCGCAGCGGATCTCGTGGCCAGAGTATGGGAGGAGCGGAGGCGCCCGGATCTGCACGCCGCGGCGGTGACAGGGCCGGCGAAGATGGCGGCGCTGGAAACCTAGTGAGCCATGGCTTCTGTTTTTCTGTGCCTG…	1424	45.014	None	None	None	-	-	-	-
lnc_Td_WEWseq_PGSB_v3_chr1B_Loc007526.1	tTCAAGTGCTAGCTTCAAGGAGACGGCTGTAGGGTTACCTCATCATCGTCGTCATCTCTGTTCGCCGCCGCTGCTTCTTCGATGCCTCCATGTCGGCCATGGGATGGCTGCTTGGTACTCTTACCTTTGCTACCATCCGCTGATTTCAGGACGCGAAGACTTCGTCCCTGATCGATCGTATTCCTAGggtttgaaggcaagcctctattcaattgagatgactggtttgtgtgctcagagccaaatttccttcacggtctgtgttgatgtttgagttcatgagcacgttatggttcctccacgtacatgtgtaatctaaccgag	324	49.6914	ctgE_rep_0046	Gypsy	Retrotransposon	-	-	-	-
lnc_Td_WEWseq_PGSB_v3_chrUn_Loc109776.1	AGTCGCCCCCGAGACCGGCCCCACCTCCCCGAAACCCTACCCCACTTCCCCCCCTTCCTCGCGCCGCTTCTCTCTCCCACATACGCACCGAGCGTAGTCGACGGCGCACCCTCGTCGATCCCGAAGCCACCGTCGTCCCCGTGCCCCGCCAAGGTGTCTAGAAGCTCCGCCATCGTCTTCTTCGTCTTCGTCGTTCACGAGATCATGCCCGGAGGCACCGTATCGACCGGATCGACCTCGTCTTCCACCTTCGGCCACCGCGACACCATCGCCGGAATTGACGCCTCTGCAGCTCCTAAACTCCTCGAAGAGCCTCCTTGAgc	323	64.7059	None	None	None	-	-	-	-
lnc_Td_WEWseq_PGSB_v3_chr1B_Loc011310.2	atcgctttgaccgcctcatcaagagctaaagggaaaacagagcaATGGCGACGGCGAAGGCGGGAGGCGGCGGCTACGAGTTTTTGTCAGATCTAGTCGATAGGTACCTTCCATATTCTCCCTTATTGACGCCTGTTGTTGTCCGCTTTGATTTTGACGGACAACTTACTGTTCTTGCCCGCTCCTTCTGAaagtgttgtgcttggatggcaaatgaattgctcttacttgctgtggaatgtctgtatgccaattagtcatagttatgtaaaacaattgcgtggtaatgattcgtctgtatgccaattaatcacacagggtccgtgtcaggcatgcaccccttgagcccccccccccctacgttgggaggataagggcactggaaaaagcactcagatg…	697	44.4763	None	None	None	-	-	-	-
lnc_Td_WEWseq_PGSB_v3_chr7B_Loc101482.1	TCGTGGTGGACCTCAACGCTCGCGCACCCCTCCGAATTCTTCCTCCGCGCCCTACTTGCTTGCGGCACCTGCATACAGCACGCTATAGGTGAGCACATCCAAACCACGTTCATTCGTCCATTGATTGATTCAAACACACCATCCTTCAGTCCGTACTAAagtgctggaagaatagtttttgtgtgctatccatccatccatcatgccagcatgatttgttcccccgcttcaaaaaaagtatgtctggttgcagctgtgcagtccacactatctatcattgg	281	49.4662	None	None	None	-	-	-	-
lnc_Td_WEWseq_PGSB_v3_chr3B_Loc042618.1	TCAAGGTGGACCTCAACGCTCGTGTACCCCTCCGAATTCTTCCTCCGCGCCCTTCTTGCTTGCGGCACCTGCATACAGCATGCTATAGGTGAGCACATCCAAACCACGTTCATTCGTCCATTGATTGATTCAAACACACCATCCTTCAGTACGTACACTAGGCACCGAATAGTTCTGCTTGCAGGCCGGTCGTCAGAGAGACAGAAGCCAAGCTAGagagtaagtactctaaagctattgtcacaatgtgtgtgtcttgtttgcggcagggtgttgtct	279	50.1792	None	None	None	-	-	-	-
lnc_Td_WEWseq_PGSB_v3_chr1B_Loc007576.1	ctgaaacagagagagaatacgccttcagtaatggtaatcggacttcggccgaagaagagatataatacgcttacaaaagaagaaagcttATGAGATGGGATTACGCTTTACTCACGAGAAAACGAACTTCACGAGAGGGCGCAACCACTTATCCACGCTCGCAAACGGGGTCAACGCTAGTGCGGCTGACTCGTGGTGTCCACACGAGGTGGg	213	49.2958	None	None	None	-	-	-	-
lnc_Td_WEWseq_PGSB_v3_chr1B_Loc011355.1	CTCACTCCCAGGACCCCTCCCCACTTCTTCCTTGAGTTCGAGGAGCTCCCGTTGCCCTCCATTGCTACCTTGGCCGCCGCGGTGCTCCGGCTAAATTCGGTCGAAGCTGAGCCCCTCCCGCCTTTCCACCACCTCCAGAAGCACTCCACCATCCCCCGGAGCCACCCAGCATCTCTTCCCCTCCTCCGATGGCCTCTGGCCGCGGGCCCTGCAACGGCCGGAGACGATGTCCGCCCCgg	239	66.9456	TREP3274, ctgE_rep_0181	unknown, unknown	Retrotransposon, Retrotransposon	-	-	-	-
lnc_Td_WEWseq_PGSB_v3_chr4A_Loc053193.6	ccggtctccgcaactgttcccgggcgcggtgcgcccgttcgccgccgtgcgtcgttccctacttcccggccttaccaaaatagaagttgaggaataagATGAGAGACGATTGGCTGAATTACAGGATGGTTTGCTGTATTGACCGAGATGTATTTGAAAGTATTGATGATGGTGCTATTATACATCGCTTTCAATCATATAGGTCTCACAAAGGGCTTTTACCTCGTCGAAGTGGTGTTGGTTCATCTACCGTTGATCAAGCTATGGGAGGCACTGATGAATGAagtaattgatttggtatttttgtatcccgttattattatttgtacttctgtcatgttttatagatttggttggatcattgtgcattgaattttaattaaaattttgttgagcaat…	545	40.1835	None	None	None	-	-	-	-
lnc_Td_WEWseq_PGSB_v3_chr7A_Loc092924.1	ctcgccgcccacattgtggcgttgtctgcgcacgcgctgggctgggctgtgctggctcacgcactactcgtagctaggcgtcagtgctgcactccgatctcttccattactgaatgctagagtgtgctatttgatagaatggatttggagcaaagtgggcaacaaattacgtgttgaagttcaggcaaatcgtggcctttatctccctatttgatagcaaattgacagcttcaggaaacaccctgttctgtcagtgctgcaggttgaagaagcatcaaggtgggccaagaggtgagaacgtgggagggctgggttgcagccaagccaaatgggctgccagcccaagccagcgctaaccagcgagaagctatggagccgaacgatctgtgaactccagga…	755	49.2715	None	None	None	-	-	-	-
lnc_Td_WEWseq_PGSB_v3_chr1B_Loc007666.1	ttaacactcatgcttagaatagggccaccatgtgtgtgtgtgtgtgtgtgtgtagtcatgggagtatttactcccacattcaaatataccccttaaacaagcatattaattattaattacttcaatatatcttatttaattttttaatataactcaATGCAAGTTTCACGAAAACATACAGTCGACCTCCGTAGTTTATGTGGTATATCTTTTTTGTACAAAAATTATAGTTTCCCCGCAAATAAATTAAATATGTCGTCTCAAATGTTATTTGTCATGAAACTCATTTTAGGAGTATCTATTGATTGTTAAtgaaatgtatttaaaaacataaagaagtataaaaagtaagcatgagtgtagaagagcttgttgtacatccctagtaaaaagtgcatg…	1129	29.7609	(TG)n, (TATTAAT)n, (ATTA)n, ctgH_rep_0045, TREP881, rph7_rep_0355	Simple repeat, Simple repeat, Simple repeat, Copia , Mariner , unknown	Simple repeat, Simple repeat, Simple repeat, Retrotransposon , DNA-transposon , DNA-transposon	-	-	-	-
lnc_Td_WEWseq_PGSB_v3_chr2B_Loc023003.1	TTTCTATATTTGGAAGTAGTGAAATCCTGTAATGCTTACCACGTGTCATACCATTTATTCCGCCAAGAAGCATTCGTCTACGCTAAACACCAAATGGAATATTTATTGGCCATAGAGAAACACGTGGGCTCGAAAATGCGAGAAAAATTGCAATCCCTACCGCGTAATAGTGCACCTACACGCCTTCATCGACGTTGTTTTTTAa	205	40.4878	ctgF_rep_0151, ctgF_rep_0163	CACTA , Copia	DNA-transposon , Retrotransposon	-	-	-	-
lnc_Td_WEWseq_PGSB_v3_chr7B_Loc101360.7	actcaagccaacacaggttcatggcggagcagctcacctgttggtctccacttcgtagtcggcagcagttgcctcaccaattgatgtgcacaggggattttttgtggtcaagtggtcaacccatcagccaatgccgtcaagatcttcattgagtgtgcttgtgctttttttggaagatgccaggcagtagcgctgctttagtatattaagagaagatttacaaaatctgaagatgtataattacactcgatctatgcatgtttgcccagatttgaataactttgagtttgtgaccatcgcacttggtatcttttctaatgtattttttgttttgctaggtcaagtagttcctgtgaaatgattttgggaatggggtggttcatcgggataattagtggt…	856	40.1869	None	None	None	-	-	-	-
lnc_Td_WEWseq_PGSB_v3_chr7A_Loc097879.3	ctAGATGCAAGGAAAGAAAAAAATCTCTAGCCAACTTTTGCTTCGCTGAAATAAATCATGCTTTGTTTTGTTGTCAAGCAACAACATGGATTTCACAGTAAccagaaacacacgaacatgatcactaaagaagttgaagcataagaatggtatgatcaacaagcatcgtttgttgctctggagtcaaatgaaaatcaccattattttaggtacacccagtgctagagtcataggcatctaaactttctaaaaataaaatgaatgacaagttatctgcacttaattttatgaacagtactacatgttacttgtttcgactatgagtgttcagaacacatgttggtgatgttgagcaatggtgaaggatctcgtgacatagctcctaccctcttatcattt…	880	40.1136	None	None	None	-	-	-	-
lnc_Td_WEWseq_PGSB_v3_chr5B_Loc069795.1	ggttgctaaggtgccagacgagcatcgctatatgctgatgatgtcgtgattttcctccgggcacaatcaaatggcaacttatttaggtgtttagcgagacgcctggcctgcataccagtatgctgaaaagttcaacaactcccatccgttgcggagaggttgagtggtagatccctccattagggtatcccggcaaggtgagtatattggaggagaaacaggagactagatttacccaagttcaggccctccttacgaggtacaaccctactgctcgtgttgtatactgcgattggggtgtacaaagtacaaggtattatccagggattgtATGTTGTCTATCGACCAGCTCGGTCCCGGCTTACATAAGTTACCAGGGCCCCTAGGGTTACATGATCC…	585	48.7179	ctgH_rep_0298, ctgF_rep_0102, ctgA_rep_0143, rph7_rep_0509	Gypsy , Gypsy , unknown, CACTA	Retrotransposon , Retrotransposon , Retrotransposon, DNA-transposon	-	-	-	-
lnc_Td_WEWseq_PGSB_v3_chr1B_Loc011541.1	ctcgcttacacaggggaaacgtgtgtggtagggaagaagaggccggtgggttgcggggctccggtcatcggcggtgtaggcgaggATGTCCAGGCGAGGCGGAAGGTCGATGGCGTCCAATTTTCTGTGGATGGTAAGGCGAGGGGACGTCGGGGTCGAGCGTAGCGTCGAGGTGAACTCCGTGAACTGCGATGGCGTCGGGAGCTCAAGGCAGTGGCTCCGGTGCTTCCTGGACGTCCAGAACGTGTCAAAGAGATGTGTGGGGTTGGGCTATGCCAATAGCAGAGGTTAGcgggggttggggatactcagtgatggcgagtttcgacggtgaacaggcggtggtggagcgagatcggtttgtctagtgtgtgggctatggtggtgcgttgac	394	60.4061	None	None	None	-	-	-	-
lnc_Td_WEWseq_PGSB_v3_chr3B_Loc042652.1	CGGAGTTGTCGAGCAGATCAATGGGCTCGGGGGAGGCGCGATGGCGACGAATTTGACGATGAAGCTCGTCGGGGCCGAGGAAGAAGACGACCGGTCCAGTCGATGTCGTGGCTCCTGGCTTGCGCTGGTTGGCGTAGACGAAGCGGAGGACGCCCGAAGCTCCTAGTCAGGGTGAAGTGGCGACGGGAGGTCGATGTCCGCGGGATCAACGAGGCCATGGCGACAGGGATGCTGGTGCAGGCGGATCTGAGCGAGGGACACGAGGGTGAGg	271	64.2066	ctgI_rep_0026	Gypsy	Retrotransposon	-	-	-	-
lnc_Td_WEWseq_PGSB_v3_chr2A_Loc018596.1	CCCACCACCTCTCCTTTCCATCTCACAAGCAGCAGGGGAGATTGGCAATGTTCTGAGGTCACGAACGCGGGCGTCCTAGGGAATGGACGTTGCCGTCCGGAGGAACTTGGCCCATGGCTTCGAGGAATAGTGTGGGCGAGACCTCCTGGCCTCCCATGGCCGTCGCCGCCGGGTCGTCTCGTCAGGCCCATACGCTGTCTATCCGGCCGCTGGCCACGCCCCCGATCATCTCCTTCCCACTCAGTTCGTCCTCCCCTAGCATCTTACATCAATTCGTCCTCGCAGCGCCACCACCGTCTTCCCCTCATCCCCAATGAGACGCTGCTCCTGATCGTTGCGGTTCCCCAATCCGAGTTTCCCCCCAAAAAAACCTACATCTTGTTAGCCCCACCTTAGcag…	963	50.0519	None	None	None	-	-	-	-
lnc_Td_WEWseq_PGSB_v3_chr5B_Loc077445.1	CCCCGCCTCACTTACCGCTTCGTCCCACTCGTCGAAAAGGAACAGCCGCTGGAGAGGAGAAGCGGCGCGACTGTGGAGACGGCGGCGCGACCGACTGCCTTCTTCCTCCTCCTCATGTCACTTGGTATGTGTACGAATCCCCATCAGCAACCCGATTCAAGTTACGCGATGTTCACTTATGATGTAGATTTGGATAATGCAATTTTCACCTGAgatagatcctgtaacaaatgagcaattccaatgcaatttatgaccatccaaacaagacatggaattgaaccactcctcggaatgccaagtgccaattacttgacatccaa	323	49.226	None	None	None	-	-	-	-
lnc_Td_WEWseq_PGSB_v3_chr1B_Loc007887.1	cctgggcctctgcctgaccgctttggtgggcctctgtctgggctgcgtccgcagatcagaagcccgacgaagccaacaggcacgtactttgtgggcgtaatctcctcccgtgatcgatcgtattttctttattgagtctacgtctgtcttctgctgccctctccccttggattcaaactcttctctgatccctttctataaaatcaaatccatcgaaagaaagaaatcttcgctcgccatcggtcctccATGACTGACCCGTCGAAGAACTCTTCGCTCTCACTTTCCTTCCATGGCCGACGCCTCGGGATCGACCAGCTGGGCTCAGGGGAAGGTTGGATTCTACGGAGGCGGACATGCAGCAAACGAGGACGTCAGACAGGAGGCGTACAGAGGGAC…	568	57.2183	None	None	None	-	-	-	-
lnc_Td_WEWseq_PGSB_v3_chr6A_Loc079826.1	cCGAGGTACCCTGACCTCACCATCGGCCTCACCTCACTCCCAGACCCCTTCCCTAGCTAGTCTCCCGAGCCCCGGAGTCCCTCCTCGCCACAAACTATCGCCATGGCCGCCGTTCTGCTCGTTTCATATTCAAGCACGGCAGCGCCCCTCCTCCTCTCCGTCTTCCACTCGTATACCCACCGGAGCTAGCAGACCCTCCCCACCACCTTCTCCTCGTCTCCGGAGCACCGTAGCCCCGAACTCCTCTCTGCCCGTCGCCGGTCTCCGCCGCGCTCATAGGAGCCCTCGTGCTCGGTTTTCCCCGAGGCCCGTGCCCTGCCTGGATGGGTGCGGCGCCTCCTCCCAATCCCAACGGCAGTCCAAGCTCCGCCGGAGAGGGCCGGAGCCGCCCg	392	67.0918	None	None	None	-	-	-	-
lnc_Td_WEWseq_PGSB_v3_chr7A_Loc098158.1	caagcctctcccctgagcttccgagcctcttctcgcccgccattgccgtcatggacgcttccttggtcctgctaaattgaagcgaccagagccacccctccactccctgaccgcacccacatctttcccATGCTCCGGTTATCCTCCCCAGCCCCTCACCTCGTCACCGGAGTACCTAAAGCCGCCGCCCCCAAGATCCAGTGCCGCCGCGGTCGCTCTCCTTTCCGGTGGCGATCTCCTCCCCGCGCCTCCCCAGCAGCCg	262	65.2672	TREP3274	unknown	Retrotransposon	-	-	-	-
lnc_Td_WEWseq_PGSB_v3_chr1B_Loc011660.2	tTACTCTTCACTTTACCCATTCTGTAGTCTTCTAGACTTCTCCGACCGTTCTTCTTTCTTCACACAAGGCGACCATCGACCGCGGCTAGTTTTCCTCCTTGTACACCTCCTACAGGTTGGTAAATGGCAATGTAGGGTATCATGCCCAAGGATCTGGAGCGCCAGGTCTACAATTTTCTTGGATCCAGCTTTAGTATGAgcatgctagtgttgttttcttccctgagcgtgcaagccagacccatggacaatatttccactggaggtagctctaacgtcctcctcatccttcaaagcggcaacattattcgaatgtgaactgcaggtccattttttcgcttttccttaccgtgtcatatttttccttttccttaaggaaatgactattattgataatat…	457	41.7943	None	None	None	-	-	-	-
lnc_Td_WEWseq_PGSB_v3_chr3B_Loc044680.1	tgatttttgggaaaatgttctagaaatcataacatgttcgtgattataaaaaaggttcatgattttgaaaaaaatgtacgcatactgaaaatatgttcgtgaattcaaaaaatgtacataaatttcaaacaaaattcgctaattcaaaatttgatgaacattttttgaacccggtgaacaaaaattgtattcaagaaaattgttttttgaaaaatggtttaacaaatgttgtattcaatgtcgtttcgggcgattcctatttggcgctataggcgccggtttttattgtttctgcgagccgATGCGTGAAGCCCCGTTAGCTGGGCTCAGCCCATGTTTTCTGTTTGTTTCGTCGCCTCCCAAACCCCCCGTCTATCTGTTTCTCCTTTGCTTCTTCTC…	784	42.602	ctgD_rep_0339	unknown	unknown	-	-	-	-
lnc_Td_WEWseq_PGSB_v3_chr3B_Loc044379.1	gTCCATCCATAGCGGCTCGCGTGCAGTTTGGCCAGCGATGGCTAGCAGTATGCCGTACGATGGCATGCAGTTTCGCGGCCCTGCCTGGCATGAAGTGCCACCAGCGTGCAGTGGAGCTCTCCCTGGTGTGCAGTGCAGCTCTCCCTGGCGTGGAGTGCAGCTTCTCTCCTTCTATTCGCCTGTAGTTTCGAGGAAGTGCATCTCTGAATAAaaaaggttgtttttgttttaagtttgtctcacgacacctcgcaattcacttgtttgtttccacagttg	279	53.0466	None	None	None	-	-	-	-
lnc_Td_WEWseq_PGSB_v3_chr1B_Loc008007.1	ttttgacttagtaataatactaaaccatttttgttgcttctgaaattatttgtggatgcaatacggactaacccaatgacggtgacacatacctagggtagggtcctaggcctgacctacATGCCCTTCCCAAGGACAGGACATAAGAAGCCAAGGCCTACAAAGTTAAGAGAAAGATACCAACTGGAATCTTTTAAGAGTGCAATCCACTCGACGACCCATTCCACTCAGATA	234	42.3077	ctgG_rep_0024	Gypsy	Retrotransposon	-	-	-	-
lnc_Td_WEWseq_PGSB_v3_chr1B_Loc011756.14	aCCGAAAAAAAACACAGACGACAAAGAGCTACCATATATGAATAAGCACTTAAGCAGTTCTGGGTCGTACGTTTCCTTGACCGCATGCTTTTCCTTCACCGAGTACGTTTCCTTAGCATGTCCACCTATGCATTATTGGATTTTATATTTAAACAAAACAAAATCTCTTTGCCGTTTGTGGGTTCGAGGATGAtggcaaagatggagtaaactgacggtaaagacgaaatcgcctgacagcaaaagatgcaaactttgctgtctgttat	269	40.5204	None	None	None	-	-	-	-
lnc_Td_WEWseq_PGSB_v3_chr2B_Loc025909.2	gtcggcccgggcctgggtctagagctcagagtgcgccagatgctttttgagctcggcgctcactttatcctccttggcttgaagggcatcgcgtgattcatagactcccttcaagttctccacctctaggacctgcgcctggtccctgcccctatccaccttttcggcagctaggtccttctctgccttggtggccgcagccctctgctgctgggcctcctaccgagctttcacaagcttggccttgagcccctcaagcttgaacaaagcctctgtcattcaatcagttcggcattagcttttgttttccacaaaactatcctcacgcaaagtaaatttcaccatgttctagattttatctttcgactgcttgatccgttttcttatcagatcaaggtc…	731	50.2052	None	None	None	-	-	-	-
lnc_Td_WEWseq_PGSB_v3_chr1B_Loc011788.2	GTCTATGCAAAACATTCAGCTAACAGGCACGTTGCGTGCTTAGGTATCCCACAATCGCGAGAATCCCGGTTCCTACTACGGGAGAATTGCGAGTTGCCAGTTTTGTTTTTGTTTTCTTTCCATCACGAGTCGCATATCTTGTTCTTTGCTACGATCCCTAATTCCCCACTACCCTAGtaaattcggctgagccccgatcgttagttgcagcctcgccgacgctggacggtttcaaccagggccatgactgccgcagtacgccgacaaactacgctcctctgtccctaggcgctcaagcacatggacatcgttgagtgcgtcccgcagacgccagcacgcatcgcaccattgccgcaccgagagttcgtcaacgccgatctgacagatatgaggtatatc…	511	48.3366	None	None	None	-	-	-	-
lnc_Td_WEWseq_PGSB_v3_chr2B_Loc025758.1	tttttacatactgaatcaaagtgatagactgcacgaccacaattacagaacttcaaaagtatcttaagtggtcggccaggagttttttactgtacatttttctctagaacctagatgtgcaattcagcgttttttaggctcaacaaacatgtgtagtgcactttatctttgtcttctcctgcaaaaatgagttaactgaaccgcattgcacttaatttttttacaacaaaaaaaagccatccaaactatcagtactacatcccagaagcgaattgcgagcacatccgaccacgagttgtctcgtcagtggactgcagaggagaATGCCCAAGCAATATCCAAAAAAGCAACACAAATTATTTGCTGAACTTCAACCGTGCGGTAGCCGCACTGCAGCTT…	579	43.0052	None	None	None	-	-	-	-
lnc_Td_WEWseq_PGSB_v3_chr1B_Loc008057.1	aagacggggtgtgtggcatcactcctcgagctacctctccaggatacccccaggccgctcacgagggggaggatccgccagatcgcgcggtgctgtgatctgaacgcagacgccgtgctggccgATGCAGATAGTGCCACGCCTCCATCGCCCTCTGCCAGCTCGGGCAGCGCTTCGAGCTCTGGGACGTCCTCAAGGTCCACCCATGGCTAAACCCGCTAGCAGCGATCTCTGGGTGCTTCTCCAAGCCTTCTGTATGCATGATGTCTCCTGCTGTATCGTGTACCCAAGTTGTTTTCACTCCAGTTGCATTCAGACTGCCAGTTTCTGCATCCATGTAGTTTGGTTCCCTAGCCACGCGCTAGTGGCTACTTTGCATTTCTTTAGCTCTTGCATTCC…	592	52.8716	None	None	None	-	-	-	-
lnc_Td_WEWseq_PGSB_v3_chr3B_Loc044018.1	actgaaaacaagaacttataaaccactttctctgtacggataaaATGCCCGAATTGACAACCACACTTATCATGTTCAATTTTCAGTTAACAGTGATAAAAACCAGAAAATATTTACAGCCACTTTTAATCATAACTCTCTGTGAACAAATAAGGCTTTATGGATATTTTTCTTGTGCTGAAGTTACATGGATTTGCCCAACCTTTTGTTCCACTGATGGGTCGGCGCATGAAACCCAATACTGCTTAGGGGACATGAGATAAtcttggttagaattgagcagaagtgtgtgaatcgccgcagagacagagaagaggcttcattcacctctgcgcttgtgcttgcgactggtagaacctgctgatgcgaccgttgttggggggcttgggtgttatgatc…	430	41.8605	None	None	None	-	-	-	-
lnc_Td_WEWseq_PGSB_v3_chr1B_Loc011845.1	CCGACGCACCAGCTGCCCCATGACCTCCAGCTCCGCCCTCCGCTGTGGCGACCGCCTGCAGCCTTCCATCCACGCTTGAGCCGCCCCCTGCCTGGATCCAACCCCGCACAGCCCCCTTGCCTGAATCTAGCCCCGGCGATGCCCCACGCCTGGCTCCGGCTGTCGCGCCGCTGGTATATACCGTTGACCTCCAAAAGCACAATTTCACGGACGGCGGCAACCAAGCAGAGATCCAACTAGctcatggacgtccccagccacagcttcagcaatcgcgccccccttgcgctgcaccgcactgctgctcgatggacagccaaagcacaccgctgctgatggctagcaccaacctgctccttgtgatcgctatgctgttcttatctttgtgcagcagagcag…	495	59.3939	None	None	None	-	-	-	-
lnc_Td_WEWseq_PGSB_v3_chr2B_Loc023952.1	gaTGCGGGGAAGAATGCAAGGTAGTGTTATCTTTTACAGTAGGCATAGTTGGTTCATATGCGAGCCTTACTTATGCGCTCTCATTCCTTATCTCTAATAGACGCAAGTTGCAGCGTGTCTCTATAGAATGCTTAGCGCTTGAAGCCGCTGAAACCACATACATACCCATTCCTTGAgaatgatgcatatgtagtgcaaatctgatgtaagtcttgcaagtgcagttgagtactcaccttgttaattatactttttcccatggattattgcaatccagacggtagcatttcaggaagcacgtgtgttgatggacaatgtcaggtggttatcccacagataatggtcttggcagggatatgggcaccctttgcttttctttaaagccttcttaaggcattt…	498	40.9639	ctgE_rep_0054, TREP2357, ctgD_rep_0313	Gypsy , Gypsy , Gypsy	Retrotransposon , Retrotransposon , Retrotransposon	-	-	-	-
lnc_Td_WEWseq_PGSB_v3_chr3B_Loc041428.2	cCCAGCTCCGCCCCCTCCGCAATGTCGAGCGCGTCAGCGTGCAGCTTGGCGGCGCGTGGACGTGCAGTGCGGGGGCGCCGGCAAAATGATGACGAGGATGGTGTGTGCCTACTGGTTTGTGGGCTCGTTGGTTTTGCAACTCAATTTTGCTTGTCAATGCAGCCCATTTTTGCTTGTCCGAGCAGTCCATAATGCTCCTGGGCAACCAATTGACATCCTTTCTCATCCATATTGTGTGTGTGCAGTTCTGTAAtcatggtcgtgtagcccatcgccgctagggtgtgtggtttggtcagtgtgggcgtgcggttcagtgccctccaatgtgtgggtgttcgacaacaaaatgttcacagaatgccatttgattttccagatttacaaagatgttgtaag…	464	48.9224	None	None	None	-	-	-	-
lnc_Td_WEWseq_PGSB_v3_chr5B_Loc070094.1	ATTTTCCCCCGCGCTGCCGCACCACCTTCCCCCCAGTGTGATATGCTGCCACGAAACCTCTCGCATGTGGCCGCCGGCACCAGATCCAGCCACCACGTCCCCCGGGGAGGTTGGGGAAGCCACCAGGCTCCACCTAGACCTCGGCGAACGACCGATCTAAGGCCCCCTGCCCTCCCACGCCTTCTCCATCGCCTCCTCCATGCCGGTGGCCCGGGCTACCCCGCCTCCTGCTCCTCTCGGc	241	68.4647	None	None	None	-	-	-	-
lnc_Td_WEWseq_PGSB_v3_chr2A_Loc014835.1	aAGTATGTCGGTTACTACTAGAGATAACATGCCAATCACTCAAATATGCCTTGAAGTGTACGCCAAGTCTTCGGAGGATTCCATCTTGAGTATGTCGAGGGTCAGGGTAGTTGTAGCCCATTCTTCAGTTGTCGACGGTTCCTCGGCTCGACCTATGACTGGCAGGCGTACGTGCACCCCCTAAtccaggacaccgtcactaggcaccatcggtagtagttctgcaggtcactctgatcctgtttctgcccatgattgtgcctcaattttaatcatatcaagtaggctagcgagcttgggctgctcggcgtcaaagacaactactttccaaatcacagtaggccatgagcatgatcactgatgatgtgcctttcctcatggtggtaggggtggaatggg…	1567	43.9694	ctgA_rep_0233	unknown	Retrotransposon	-	-	-	-
lnc_Td_WEWseq_PGSB_v3_chr2B_Loc024332.1	cctaaatgaagatttctctgaaacgagctaacaccgtcgacaattctgtataaacaaacactagctacaataagacagtacgacagtagtagttgcacctatcacctttggagcgattcgatcctcaagtcagcacctacaccagcactgttaatttcattgtcttgccttgatttacttcgtgctgaatattgttccggtaaaacaattgatctgttccacaatgcctatattctttctaaaccttcaggcacagagttacggtcgtcttcggcagcatcaacggcgacttcttggggag	301	42.8571	None	None	None	-	-	-	-
lnc_Td_WEWseq_PGSB_v3_chr2B_Loc025994.2	tATAATTTCACTGCATAAGATATGGATATGTGGGATGTGGCTTCGCCTATTGTCCCTCGGCCTCAACTCGGCGTTAGGCGCCAGCAGTGCGAGCGCCATGAAAACGACCTTCCACCACCATTGGAGGCAGCTGGAGACAGAATCTAAACTGTGGACGTCCCTTTCCTTTTCTCTCGTCAAGGCATGAcgccaccgtaaatctttagtccgtagattggttactgaggattgcgttcctcctttcctcctgcagagatttctcagtccgtgtcgctaaatcaactgcttctgaccataagtctgtgcctagatccattgaggacttcttgttttgttttgttttgttttgtttgggtagttgtttagatacaagattccgcccagactggtcgaagaggt…	1199	42.452	(TTGTT)n	Simple repeat	Simple repeat	-	-	-	-
lnc_Td_WEWseq_PGSB_v3_chr2A_Loc019921.1	cctcacggtcacctactccctcccgtcgccgtctcctacctccaggcaaggagcttcggctcaacgccatgagcccgtcacgaacaccaaggcgcgtcgtttaacccctcctataagtcctcggcgtctgcacctactcccctaggttttccccatctccgccgccacccaagggggctctcccctgccgctgttccccttcccctaggagaaccgtgagtgagagagagcccATGCACGTCACCGACGCGTCCGACGGCAAGCCCAGGGAGCTTGAGCGTGTCCAGGAGCCGCCTCTTCTTCCCCTACTTCCTCTACTTCCACTACATCACCAAGGGAACGCCAAGTCCTACATCGACGGCCACCTCCACTGCTTCCTCTGCTTCGCAACAGCGGACG…	643	61.2753	None	None	None	-	-	-	-
lnc_Td_WEWseq_PGSB_v3_chr3B_Loc046914.1	CGCCCGTGGTTTTTTCCCCTTTGTGCCGGAGGGGTTTTCCACGTTAAATTCCGTGTCTCCTGCTTGTTTTTCGTTCTTCGTCGAGCTAAATTGCCTGTCATCTCTCTAACATCCATGACATCTGGTGTGACGCAAACATAAacgcctcatcatgcactcccctcattgacttccgatgcatctctttcttagcagagatgatctcgagctacaccgtcaactgtcacaatagagagatcaccccgctgcctcgactcccaaacgatgagatgaagcgacgg	281	49.8221	None	None	None	-	-	-	-
lnc_Td_WEWseq_PGSB_v3_chr3A_Loc033746.1	aGAAGCAGTAAACCTAGGCGACGGCGGCGCGCCAAGCAGGCGGACGATGACATCTCAACGGAGGCCCTCTTGCTGGGTGCCTGGGTTCCTGCCCATGGATCTTCGTCGTCGCGCTGATGGCGGCCGGTCGCTGACGAAGGAAATGGAACCCAATGAAGGGATCCTGAAAGTCCATGGTACACACATGTCAGCAACATTTCTTTGGAAAAATCACATAAAAAGGGTCCCAAGATGTAGTCCACCGAGACAGTAGaattgttcttatctgatagaccttgtcatcagcaaaaaaaggtgttttgtgaatggaagcagtgggttgaagtttatctggagcagggcattgtggcacaccgtgcactgtcctattcatcatttcagagggtgccatcttgatgt…	744	43.8172	None	None	None	-	-	-	-
lnc_Td_WEWseq_PGSB_v3_chr4B_Loc058319.1	agtcaatgttttgaatccatgcacctcccATGGTGTGTGCACTTTGTTCAGTAGAAAGTCATTTTTTGCGAGAAAAGTATACTCTTAGGTGTATCATAATTGTGGGTATAAAGGTATGTTTACAATTGGTATGGCTTCATGGAAAATACACATGTATATTTGAGCGTCTCCTTATTCAAATTATATCATTTTTAGTATGTCTCCAATATCGTTTGCCGGTATATGTTTAA	230	33.913	None	None	None	-	-	-	-
lnc_Td_WEWseq_PGSB_v3_chr3B_Loc043425.1	ttggcatggtacctcctgaagaccatgtgatggattaatttaggtgtggtggcaggacatttctggccactttatgcctaATGGGCTGGCAAAAGCCTGCCAGCCGTGCGCTGACGAAGGAGTGGCAGCCACAAGCGTCCATATTTTTCTCAGGTTCCACCAATCGATCCATATATTTGCAGGTTCCGACACGTACGGCACCGCCGTTACGTCCCGTTTTCGCACATGAAGCCTATCGCGCCAGTCGGATGCAGGTTCGGACGGCCAGCACTACAGATCCATGTGTATGCCTATGAagaacctatgaagccatgcgttgaacctactagtcgtatacgtacatattcgtgtatcactcgtatccttctgatgtgcaacacgtcattcgtgcatctcttg…	445	49.8876	None	None	None	-	-	-	-
lnc_Td_WEWseq_PGSB_v3_chr6A_Loc081111.1	aGGGGAGTTCCGGGTTCGATCCTTGGTTCTTACATGTATTTTTTCTGTTTTTATTTTTTTTATACTTTGCTTTGTTTGGGAGTCAACCTTCTGTTTTTATTTTTTTTATACTTTGCTTTGTTTGGGAGTCAATCTTCTGTTTTTATTTTTTTTATACTTTGCTTTGTTTGGGAGTCAACCTGCAGTTCAGAAAAAGAGAGCCGAGAAAATTAGTTGTAACACGCTAGATGTTTACAAATGCATAAATTGGCATCATTTTGTTAGCCATTTTGATCGATCTCACATTTAActgatagcttcagtttagtttatacacaaccggaaaaaacacagtgcatgatgaacacaaaaggtggtatcatgcatcagaagaagattcacttactttctcaagtgaaa…	1111	33.0333	None	None	None	-	-	-	-
lnc_Td_WEWseq_PGSB_v3_chr2A_Loc016275.1	aGCAACTATCCGTACCATGTGGGACCACCACTACCACAAGTCCCACATTGTGCTGGATGACTTCAGTCTTGTAAACATCAACGTTCCCAAGCAAAATAATGAGAATTGAgaagaagtaaagacatgtttttctgaattcttcactccgtgctcaagctacagctgcaaaaaagaatctccaggccaatgtggattttatcaaggagtagatgaactgtggatttttttctattt	234	40.1709	None	None	None	-	-	-	-
lnc_Td_WEWseq_PGSB_v3_chr6B_Loc088586.1	tgGCCTGCTACGCGAAGTCAACTACAGCGCCCCATCTGACGCGGCACAGACAAGACGGCCATACCGCAGCCACTATAGCTGATGAAACACACACTGTTCACTCGTCACACGCGACATCATCTACAGTGTACTTTGTCTTCGGGCATTGAtttataaaatgccccagagacaaaacttagcctagctcccaagctacacacaacttgggatgtaagctagactagtttacaacccaagcacacacccatgcctacctagcttacctcacaaactagcccacacacatatatacactcacgcacacaagctagctagcaagcaagctagctagccatccgtccatccattcagccagactagcattcggccacaagccacaaggcccacatgcccactcac…	536	50.5597	ctgA_rep_0266, sr2_rep_0151	unknown, unknown	Retrotransposon, Retrotransposon	-	-	-	-
lnc_Td_WEWseq_PGSB_v3_chr4A_Loc050687.1	gAGGTGGAAGAAAAAGAAGAGTGCACAAGGTTTTTCGGCCGGCGCACGAACGCCGTCACGGACGCACGAACGCCCCAATCATTTTCTTTTTTCCGGTGGCTACATGGCTCTTAGCGACGCTCGGTGGCACATACCACACCACGCTGATCAATACACAGGGCTGGAGTTTTTATACGCGGGCGCTCACCCTACGCACGGCCAAGCCATCCACCCTGATCCACTTCCTACGCCAACGCCCACATCCAGGACGTGGCCAACTACTTCACTAACGGAGGCTGCATGCAACCTCCATCAGCTACGTGCGCGTACTAACTAAtatgaccgattcactcagccatatctcaactaactaacaaactttcatctcaagattactactaacattttcctttctaatct…	543	54.8803	(CGCA)n	Simple repeat	Simple repeat	-	-	-	-
lnc_Td_WEWseq_PGSB_v3_chr1B_Loc008479.1	CTTTTTTTATTTTACTTTCGAGTCAAAAAAGATTTGCCGTTTTCATTAGTAAAAGAACATGAACCACAAAGCGGTGAAAGGTATGACTACTCTTCTGGCATTAAACTAGACTAGacagatgttttgctcctgcggccgcccataatggagcctcccctttaatcttgacaatagccctggcgttgagctcgttcagaagttccgaactttccacgagattagcatcgtcgaagaggcgagcacctttccatcaacgacgaaccacaccatacccagaggaaccgcaattgactatggcatatgtccaagaatcggatccgctatac	326	44.7853	None	None	None	-	-	-	-
lnc_Td_WEWseq_PGSB_v3_chr6B_Loc088402.1	gtgcgaaactaaaaaatggggccccatctcactaaaataaactaatgagcaatataacgtatatgatataatgtcttacatagcaattggatgtgtaaaaaagcatacctattcaactcccggttgcctgatatttatttgaacaagtcattcttttagtattctttgaaatgaaatgttcaatgatatccttgtaattaatcttcttcaacactttgctctcaagcgcagaagtggagccaggatttaaacatgaaggggttgagggaagagaatgaccacgcaatagataaaacttcacggaaaatgatccttgtgaatctttattattagattgactttagaccATGGGGTCTATTGCAGCAATTTCATTTGGGTTAAGTGATCATGTGATTTGCC…	612	35.1307	None	None	None	-	-	-	-
lnc_Td_WEWseq_PGSB_v3_chr1B_Loc012255.1	gtttaatgtgaaaaatacctgaccgccagggcccttggcggtaggttatgcaaccctgctgccaaagagaccggcagtaggcatttaccacatctcacactgcatcctagctacattttctagtttatgtgtgtgtgtgattgtgcagtacacgatgaatggatggaggggtcagtgcatgcacgcatgctgtacggtaaaaaacaaaacaaatgaaagctagagcagctagcatgcatgcaagtgcatataggcctgcgccctttgcacgatggatacatacacgtgcttgttgaatcaaggcccagttcttttgtcagaatttgaggattctcccaaaatccaacccctacccaatttctcctagaatcttgacatctATGCCAACAGACATGTGTC…	862	46.5197	ctgH_rep_0132	Mutator	DNA-transposon	-	-	-	-
lnc_Td_WEWseq_PGSB_v3_chr1B_Loc012256.1	tctactgcttaagccctattaaatttcatgatagtgctaactacgacttaactacttttgtgtaacgatattgtgaactcatcaattattcatttgacctcgatgcacaacaaactcaaatgcctaccctgcatgctcctctaggagcagttgcgcgcatgccggccgcatgcaactctatcaacttcttcacgggtgctcaccatatactcatgcgccaaatataacgaccggcgccaataattagagttatggggcccgcaacaacccactgttgaaataaaatgaaagagcatccacgggacacggtcaacaattcgtATGCCAAGGACCGAGTCTCAACGCCAATCTAACAGCAGTAGCAGGGAGCATTGTGCACATGAAATTCACTCTGAATTG…	1071	45.6583	None	None	None	-	-	-	-
lnc_Td_WEWseq_PGSB_v3_chr1B_Loc012319.1	tGGGCTGCATCAGAAACTCCATGGTGTCTCGCCGCCGGCGCTCCTTCCCTCTATCCCCGCATTCCTCAGCTTCCAAATGACCCACGCCCTAGACGAGAGGACTCTCGGTCCTGCATTCAATTCCGGTCTGCAGCCATTAGACGGAAAAGCAAACTTTCCGATCCATGGATCTGATCCACGGCTCTCCTGCCCGACGACTGACGGCCGTCTACTCTGCCGCGTCGCAATGGCCCACCATCCTCCACTGCCGCCTACGTATTTA	262	58.3969	None	None	None	-	-	-	-
lnc_Td_WEWseq_PGSB_v3_chr6A_Loc079294.1	CGAGAGGTAGGGGTTTTCTTCAACCAATTGTTGGTATGGTGTGTGATGCCAGTTTTGGTATTTGAATTCTGGAGTTCATCGAATCGGTTGCCATAGggtgtcctgtaacgatgtttgggttgtgattacagtggagacgtgtaacttgttagaggaataacaactttatctcttttgcatagggtcaagaccaatatacacaggtacatgtgaagagataagtaggaatctagtgcaaaaggataccaatcacttttgtgggcttattatta	272	40.0735	None	None	None	-	-	-	-
lnc_Td_WEWseq_PGSB_v3_chr5B_Loc070186.1	cactcattcactgaactccactcacatgattacaatctggatacgacattcagtcacactattcactagagtatacactcaattcaaatcaattacaagctcaaattggcatttcgcctgagtgttgccacttctctgttgtttcgggttgtctgcacaactgaaactctaggcacctgttcagcaaggaaagctagcaccgaaccaATGCAACACGAGCCAAGCAGCAGAGCAATCTTCCGAGAAGAATCGGCGGCGGCGACGATGCTTGGTATGCGGCTCAACGGTCTCGACAGCTCCGGTGGCGTCGCACCCTATACACGGCCAGGGCTGACTCCGTCGCCTCAACAGCTAGGCAGCGTGACGCCTTGGACGGGGCAATAGctggctccgccgctc…	518	55.2124	None	None	None	-	-	-	-
lnc_Td_WEWseq_PGSB_v3_chr6B_Loc089165.4	tgctgattgctgaaggaggtcttgcaactagcaaggtattctgtttacaacctgattgtggtttttgtacccactaagacaatataaaagcctttgccatgttatttcttttttcagctccatgaactgaataatcttcagaaaacacacaagtcttttcatgttgaaactgtacctccattgaatcatcctccagaaattcaattagaattgaaaaaatacagaaaatatggcacttgaaggagccaaaataaaacaaatgaaagattatttgtagttaaagtgaagcatattgagcaagtctcctaggaaattctcttatgttcctttgatattttatatctactggtctcATGGCGGGTGATAGCTCTCAGGTGTACTACAGACTACTATTGATGG…	1275	33.9608	None	None	None	-	-	-	-
lnc_Td_WEWseq_PGSB_v3_chr3B_Loc046683.9	tttcttctgcataagtcagacatactgtatgtatgtgtaatgtgtccaactgtacacaaatacaaaatatatattacaacaaaaaatgcgtgaatatgatgatgaataacttattctgaactcttttgcatcttgtataatggacagggattgagattctaatttcggcactacttgagagtatgttgtgtgcaaaaagaaactacatgcattgatctacatgattgtttgtaccaacagagaaacaactttgcatttagtagatgtgtgtatgtttcagggttgctttcacaatatttagttggtatagaaaaaacacttaaggctagcaaatagaattaacctagtacatagaaagtagagaactaacctagtacatagaaagtagagaactgacta…	1623	40.5422	(AAACTAG)n	Simple repeat	Simple repeat	-	-	-	-
lnc_Td_WEWseq_PGSB_v3_chr4B_Loc058916.19	cactgaaatagccatctattgagtttccttgatgacccctggacgccgcactggttgaggcacttgatggcgactgataagcgcctcctgttgccgataaaatcaattggtcttgaccttcgtttaggagaatatccagagtcaatgtgaaagcatacgactacattttcaataaaatggctgagaaatattcatgtttttatggaagcacaacatgctcgggagggtaaaactatcaaattagagcaaggataattacaggagtccaatttaataaaacacatttgagaaattaaggagatcatctcgatactgaattatgagggtcggtgatcctctaggattccagatcaataaacacaacgtggtgcATGGTACGTTCCCCCCGACTCAAGGGAG…	780	42.1795	None	None	None	-	-	-	-
lnc_Td_WEWseq_PGSB_v3_chr3B_Loc046683.6	ttgagattgctttattctttagttaaatttggtgccacgaatatgtttcatggaatctgagaattgttacaaacgtattgataaagtgcttccaatgaagtaaaatttggcaatctgaggattttgcattgaacctcttctaaaatggtgatgaaagagcacacatgttgaagataagtttggccttaatctaatcgagaaataaactatttttcataccagacaagcaactactcctctctgactcaatgtgccacaccattcactcaccggtgtaatccatacacatgttcagtaccttttgaaatttatgctcccgcttctccatgtgtcaacccctttcttccttgttgaccctagcttgtattgatacaacatcaagcaacaacaaaatattac…	3105	39.3237	(AAACTAG)n	Simple repeat	Simple repeat	-	-	-	-
lnc_Td_WEWseq_PGSB_v3_chr6B_Loc084715.1	ctccagcaaagatcaagacctaaggctgtggctgtcgttgtccgatctgccgagtccgatttacagaaaaaagaagggatgcaccgtgagtcgccgagaccgacaagtcttttacttaagcgccgattcaacgtataaatagcaATGGAGATCGATTCTTGTACAGGCAGTCTGCCGAGGTGGACACAAAGTTGCCGCTGCGCCCTGCTGTCAAAACACAAGTCATCTCTGACCAGAGCAACAGCCCATGACCCGGAAAGCCGATACAACTATGACCCGGAATTGGAGTCAGTGTTTGACCCGGTCTGGTTGCGCTCCTTTCCTTTGCCGGCATACCTGCAAGTCGCCGCCTTAGACCGGCCTGGAAACACCCTCCAAGCCGCCTTAGTCACTGGATGT…	529	55.0095	ctgF_rep_0462	Gypsy	Retrotransposon	-	-	-	-
lnc_Td_WEWseq_PGSB_v3_chr1B_Loc008805.1	gCCTCCAGCGCGTTCCTCTCCGTGGCCTCCTAGAGGCCGGCAAGCGGGTCCACACGACAGGGGGCAGCAGAGTTGTCGGTCACCCCAACTACCGAAGCTCCCGGGGATCGCGAGAGGGACATTGGGGCCCTGTTCAATCAAACAGGAAAGAGCGTTGAAGAAAAGAGCATTGAAGAAACAAACGAAAAGCAACAAAAGGAGAGTCAAAAGCACTTGCGCAGACACCCCCGCGc	233	57.9399	TREP3214	Gypsy	Retrotransposon	-	-	-	-
lnc_Td_WEWseq_PGSB_v3_chr2A_Loc015043.1	gcCGTCCCCAACCGCGACGACCGAAGGCGGAGGCGTCACCTATGGCGCTGCCACCGTGTGGATGCCACGAAGGTGTCCGGCGCCGACACAACCCACATCGGCGAAGCTTGAGGGCGGCGACAGCGGGCGGGGCTCCCAACGGCGCTGATGAAAGCATCCACAGCGTTGAAGCTCCCCTCGGCGTGGAGTGGTTCCACAAGTCACGCTGCCCATGGGCTAGGCGAGGATGCCCACGACGTTCGGCCCAGCCAACAGGACTCCGTGCGCAACGACGGGCGCACCGGGGACGCCGGCCGCGGAATGGGCTGTTGCTCCTTCAAAGCTTGATTCTGCAATGCCTCATTCTACCTGATTTATCCAATTTCGTGTGCGAGCTTGTCATGTCAAGCCAAAATTTCT…	622	54.5016	None	None	None	-	-	-	-
lnc_Td_WEWseq_PGSB_v3_chr4A_Loc052217.1	CGACTCGCCGGCGCCGTCCCGGAGGGGATAAGGCCCAGATGCCTCAGGCTTCCCCGTCTCCCCTCCCCACTTGCCTCCTCGCCTCCCAGATCCACCCCGCACTCCTTATGGCCTCTCTTCCCCCACGTCGCTCGACGCCGTCGTCGCCTTGTCGTCGTCATCACCGCGGCCTCCAGCTGCCCCGCACTGCCCCATCGTGTCCCGAGGAACTGCCTTCGTCGCCTACACCTTCTACAACACCGAGTCAATGTCGGGGAGCCCTACAACGACGGGATCGAGTTCGTCTTCAACTTCGGTGCCGCCACGGCCCGCCGTTCGATCCGCGCCGCCCCGAGTTCCTTCGGCTTCCCCGAGTCCTCTCGAGCTTCAc	370	66.7568	(CGT)n	Simple repeat	Simple repeat	-	-	-	-
lnc_Td_WEWseq_PGSB_v3_chr6B_Loc084677.1	ATATTCCACGTTCGGCTAGAGAATGACACCGTCATTCTAGGCTATATTTCAGAGAAAATCCGGTCTAGTTCTATATTAATATTGATGGGGTGTCGTATATTCTTCGAGGACACGGGAATAGTCTCTGATGCGCAGTTACTGCTGATCAGGGATGTACCGGTGCTAAATCCACCCTTAAATTCTTGGAGATTGATGCACACTGTATACATGCATACTAGTATTCCTCTGTATTCT	234	41.453	None	None	None	-	-	-	-
lnc_Td_WEWseq_PGSB_v3_chr1B_Loc012618.1	cGCCGGGGCAGAGGGAGCGGGGCCGCAACTCCCGCGGCGGACGGCAGCGACTGAGGCGATGGGTATGGCTCCCTGGTGCGCTGGAGGAGGGGATGAAGAGCGGAGAAGGTTCGCCGGACCTCGGGGATCTCCTAGTCACAGAATAAGGAGGCGAGGGCCTCGAGTATGCTCGAATTTGAGCGAGGCCCAACGGTGGCCATGGCGGCAATGCTGGGGAAGGAGGGCTCTTGGAGCTTGTTGGAGTGGTCGGCGATGTGTGTGGGAGAGCGGGGAAGGGGCTAGTGAGGTCAGGAAAGCTCGGGATAGCCTATTTATAGGCAAACGAGCTCGAGGGGGAAACGCGGCCACGACGACACGTCGAc	362	64.0884	None	None	None	-	-	-	-
lnc_Td_WEWseq_PGSB_v3_chr1B_Loc008899.1	CGCCGGAGCACGCGGCCTCCTCTATCCAGCGAGTGCTCGCGCGAGGAAGGAGAAGACCCAGGACAGATGGGCCCCTCCTCCCGAGGACCCCACTCGTCGGCCACACAGGCGTTGACCCGGCCGGGTGACGTGGCCAAGTGGAAACATATTTCGCGGAATACATTTTCGCTTACACTGTAAggtactttgtctccgtttcaggatagattacattttctgcgtcggaaggcgtgtttcttcaaaaactgctttctgttttgcagccaggggcctgtttgtgaagaatc	287	55.7491	None	None	None	-	-	-	-
lnc_Td_WEWseq_PGSB_v3_chr7B_Loc103596.1	ggtgcccaggggaaagaatgctgatgctgggagcaaaactcatcgtgcaagtagcaagtgATGTCTACAAAGCTGTGCAAGGCTGGCATTTTGGAGTCCTTCGAGTCTAGCAGTGACGAAGATGGGAAAAGTCTTCTCCTTTTGGCGCTTCAACGAAGTGGAGTGAAGTGGAAGATCTACGAAAGAGGCTCAACTTTGGTGCGTGCCTTTGCTGTTGCGTTAGATCTATGTAGTTTTATGTTATCTTGTTATGCTGCGAGACTGTCTGAGATGTAAtaggactagatcttttcagtcgtgatctcgaaaagaac	314	45.8599	None	None	None	-	-	-	-
lnc_Td_WEWseq_PGSB_v3_chr5A_Loc067249.1	ctcatatgtgtgtatgagaatgagggcaagtgtgtggcgtggtgacctgagcatgcatgcgtgtgagcatgtccaggatggatggatggatggatgttgacttatctatgagtgtgggctagcttgtgaagtaagccatgtaggcATGGGTGTGTGCTTGGGATGTAAGCTACAGTGTGTAGCTTACATTCCAAGCCATGCTTGCCTGCATGCTAGGCTAAGTTTTGTCCCTGCGGCATTTTATAAATCAATGTCCGGGGGACAAAGTACACTGTAGatgatgtggtgcgcgacgagggaacatcgtatgctttatcaacaatagtggtcgcggtatggccgtattgtgggagttgcgtcggatgggacgtcttagttgactttgctagattccagccg…	791	55.3729	sr2_rep_0151, ctgA_rep_0266	unknown, unknown	Retrotransposon, Retrotransposon	-	-	-	-
lnc_Td_WEWseq_PGSB_v3_chr5A_Loc066942.13	ctCGCGCATCTGCCATGGCGGGCGCTCGCGGGAGTGTGGAGGGGGCGCTGCTGCGTGTTCTTGGATCGCAGGGGCGAGGAGTGGCGCTGTGCTTGTGCGTCGTGGAGGTGTGGATGCTGGTGGGCTTCTCCCTTCAACCATGTGCACGTCCAGCTCCTAGAGCAGGGGTGCCGTCCATCCTGTTGGTGCTTGGGGAGGGTCGGGCTCACCAATTCCAGCGCGGAGGTCCGGTCCTAGCGCGCGGCGGCGCGAGCCTGTTAACTTTGGCTTGGTTTTTTTGCTCTGTTCCGGCGCGCTGCGGTGCGGGCCGGTCAGTTTAGgttcttctctggtctttcttgagcgctacggtgcgaattctcgcctagatctgcgcacggagtcagaggatggccgaag…	1259	54.6465	None	None	None	-	-	-	-
lnc_Td_WEWseq_PGSB_v3_chr5A_Loc066942.14	ggAGTGTGGAGGGGGCGCTGCTGCGTGTTCTTGGATCGCAGGGGCGAGGAGTGGCGCTGTGCTTGTGCGTCGTGGAGGTGTGGATGCTGGTGGGCTTCTCCCTTCAACCATGTGCACGTCCAGCTCCTAGAGCAGGGGTGCCGTCCATCCTGTTGGTGCTTGGGGAGGGTCGGGCTCACCAATTCCAGCGCGGAGGTCCGGTCCTAGCGCGCGGCGGCGCGAGCCTGTTAACTTTGGCTTGGTTTTTTTGCTCTGTTCCGGCGCGCTGCGGTGCGGGCCGGTCAGTTTAGgttcttctctggtctttcttgagcgctacggtgcgaattctcgcctagatctgcgcacggagtcagaggatggccgaagccgacttggttcgcccaagtcctgggagcg…	1270	54.0945	None	None	None	-	-	-	-
lnc_Td_WEWseq_PGSB_v3_chr5A_Loc066942.11	gcGGGAGTGTGGAGGGGGCGCTGCTGCGTGTTCTTGGATCGCAGGGGCGAGGAGTGGCGCTGTGCTTGTGCGTCGTGGAGGTGTGGATGCTGGTGGGCTTCTCCCTTCAACCATGTGCACGTCCAGCTCCTAGAGCAGGGGTGCCGTCCATCCTGTTGGTGCTTGGGGAGGGTCGGGCTCACCAATTCCAGCGCGGAGGTCCGGTCCTAGCGCGCGGCGGCGCGAGCCTGTTAACTTTGGCTTGGTTTTTTTGCTCTGTTCCGGCGCGCTGCGGTGCGGGCCGGTCAGTTTAGgttcttctctggtctttcttgagcgctacggtgcgaattctcgcctagatctgcgcacggagtcagaggatggccgaagccgacttggttcgcccaagtcctggga…	1250	53.84	None	None	None	-	-	-	-
lnc_Td_WEWseq_PGSB_v3_chr7B_Loc104162.1	cgGCGGGACAAGCGAGGAGGTGGGGCGTCGGGGTGATACGAGGCAGCAGTACTAGGCGACATGCGCGGGAGGAGTGGATCTGTCGCCCGGAGAGAACGGAGAAGAAGGAGAAGGGCAGAGAGGGGCTGACTTGCACCGCTGGATGCTCTGCGTCGCGGCCCTGCTCGCCTCTTCTCCCGCTTGCTGCTCTGCCTCTTCTTTTCGTGAGCACGGTCGAAGGGGTAAGAGCGGGCGCGTTACCGAATATCACAGCGAAAATCTAGctcgacccctccgaattcgggaacagagaggcgggctttcgagcaggccatcgaatatctcgggccaattccgtggactcaattccaagtgcatctgaacagcagaattcggc	376	60.3723	None	None	None	-	-	-	-
lnc_Td_WEWseq_PGSB_v3_chr2B_Loc027455.1	aTTTTTAATTAAATTTTTCATGTTGCCATGGCAATCGTGGTCCAAAATAAAAAAGTTAAATTGCCATGTTGTAAACAATAGAGTTGCCATATTATCTAGAAAAAGATTAAATTTGCAAATAAAAAAATTGGCATGGTCCATGAAATTAAGTTGCCATGCTCTATTAGCTTAGtcagatgatgtcatacaaatttgtcatgggatgaattccaaaaaattctgccatggcaattgaaccagaattttgccatggcaaaaaactcaaagcatttatccatggcaactactagtatcaaaaaactgccatgttttttgccatggcaaaaatgtcatatccatggcaactactcattttaaaaaacggccatgttttttttgccatgtccaatgtagttcact…	646	36.8421	rph7_rep_00673, rph7_rep_0059	unknown, unknown	unknown , DNA-transposon	-	-	-	-
lnc_Td_WEWseq_PGSB_v3_chr3B_Loc042657.1	caCCTCCCGCGTGTTCCTCTCAGTGGCCTCCTGGAGGTTGGCAAGCGGGTCAACGCGGCGGGGGACGGCAGAGCTGTCGGCTGCCCCAACCATCGAATAAGTCGGGGCTCAAGAGAGGGACAACGGGTCCCTGTTCAAGCAAGCAGGAAAGAGCATTGAAGAAACAACAAAAAAGAAACAAGCAAAAAGCAACAAAAGGAGAATCAGAAGCACTTATGTAGacaccactgggtgc	235	54.4681	ctgH_rep_0084, TREP3214	Gypsy , Gypsy	Retrotransposon , Retrotransposon	-	-	-	-
lnc_Td_WEWseq_PGSB_v3_chr6B_Loc088505.1	CTCCAACGGGCCCATGCATTCTGTCCACGCGCCACTGTCACCATTGCTTTTGACTTCCGGTTCACAATATTGGTGACAAAATATGTCAGGGTAAAATGGACTTTTCATATTGTATTTAACGGTGTCAGTTATCAAAACTGAcaaaaaatgtcataaagcgaacaaaatgaagtttaagtgtcaaaacaagaagaatttttttactagggccaaaaagggaaccaaactttaaggaagggccaaataaggaattctctcaataatgattgccacactcgtgtctcacatggtattattttctataccagtactactccttatattgaggaacggaggaagtattaaacaagcaaacatatttatcgttaaatgtaccca	378	37.037	None	None	None	-	-	-	-
lnc_Td_WEWseq_PGSB_v3_chr3A_Loc036068.1	ATGCCGCCAGCCTGCCGTACCCATCTCCTCCCATCCTCCTATTCTGACGCCTATCCGCCGTCCCCACCTACCCATCAACCGGCAGCGCCCCCTACACTCCCACCGCGCCGCCACAGTCTCCTCTTCTCCGTCCAGATCATGCCGAGATCCATGAGTCCACGGCAACCATGGGCGGATCACGCGCGGCCACAGCCGTCCTACCTTCCTACACCCTTACTGCAACCACCAGCATCCCCTTTCCTCACCTCTAGCCCCCTGCCCCTTTCTCTCCCCACCGAACAGATCCAGCCCc	292	63.6986	None	None	None	-	-	-	-
lnc_Td_WEWseq_PGSB_v3_chr6B_Loc087459.16	ctggagctccactccgtcgaggttccagggctcatcttggttctactatactctcagtcgtattgttaaattaataattgacatgctgatgctcagtggttaagactctgcagtgaaccatgcctttgtgagaggaccaagacaagaggactgtgtgtccagtatggtacaacccttgggcgcagatgcatctatgcaaagaagataaaaatatctccgtacgagcttgatcgactaaggcaatttgacaccaaaacctaccatcaggtactacatttgtgggaggaacaagacttccatcactctgtaattctcatctccgtggagataccttgcaaggtactgtgaacatcatattgataacATGTGGGTTTGCCTTGCGCGTGGGTGTGCTATGGA…	670	43.1343	None	None	None	-	-	-	-
lnc_Td_WEWseq_PGSB_v3_chr1B_Loc012928.1	CTGCTTCCCAAAACCGCCGCGACGGTAGCCTCGTTCCCGGAGGCGTGGACGCCCCTGAGAGCGAACCTAGTGCATGTGGTGCCGGTGCCATTAATGCGGGTTGGGCGGCGGTCAGATCTGCCACGGACACAACCAGCGTCCTCTCCCTCCCTATCCAGCTTCCTCGCACAACCGAGAAGAGGGCTTCGTCAAGGATCCGATGATGGAGATTGAccgtccatcgatggaggccataagagctgcatgactacagctcaatagatgcagggacatcgcaatggagcaagtaaggtctcgcttctcccactatttcttcagatccgg	324	58.0247	None	None	None	-	-	-	-
lnc_Td_WEWseq_PGSB_v3_chr7B_Loc103034.1	cTGTGCTCGCAGGGTATTCGAGTTCGGCCCGTCTCCTCCGCCTTCGTGCGAGTTCGGGAAGCGATCGATTGGGGGATTCATCCGTTTAGTTTGCGAATCTATCTCAGAATCTATTTTGTGTGTTTGCAATTATGGGTCCTGTGTTTCTCGCATCCGTGGGCATTGCAAGAAGAACCAATCTAGTTGGCCAAACCAACCCTATTCGGTTGTGCTGGAGAGT	220	50.4545	ctgA_rep_0221	Gypsy	Retrotransposon	-	-	-	-
lnc_Td_WEWseq_PGSB_v3_chr1B_Loc012937.1	cCCCTCTCTCTTTTCTCCTCCTCTCATCCCTCTTCGTCTCTGTCCCGTAGACGACGGAAAAAAGGGGCTACGCCCGGCCACCGGCTGCTGGCGACGGCGTCGAATGCCACCACGCCGCGCCAGCTACTCTTTCCCTTCCCCTTCCATTTCTCCCTCCATCATCCACCTCCTGTGGCAGAGAGAGAGGGACGCAACTGCACCCTCCTCTGCTCCCGTTTCTTTCGATGGAGTGGCGACACCCCCTATTGATCCCCTTTCCAGCGTGCCCGAGCTCCCGAAGGAGAGCGCGCCGCTGTCAAGCGGCTCGGTGGCGGTGCCTTTGCCCCGAAGGGGTCTGTGAtttcagcatcttcatcgatctgaacacggtaaaaaaggaaagggttgttcttcttttat…	478	55.4393	ctgA_rep_0200, TREP21	Copia , Copia	Retrotransposon , Retrotransposon	-	-	-	-
lnc_Td_WEWseq_PGSB_v3_chr3A_Loc034391.1	cagtgatgaaccatctagtcttaattggagaggccttgtgttccctatttcagattcaaatgctgagcataggacatattaggactaatataaatatagatggactaatgggcatcccaagccgatatgtttggtcacttgatgcggatgatgagagacttgaatacagcatattggatgacgccttgtgttccctattttagattcaaATGCTGAACGTAGGACATATTAGGACTGATATAAATATAGATGGACTAATGGGCATCCCAAGCCGATATGTTTGGTCACTTGATGCGGATGATGAGAGACTTGGATACATCATATTGGATGACCTTTTACCAACATGTGCAACATCAGGGGCACCGTTGTCCACACTTGCTTCAGGAAACTTCAGAGTAT…	726	50.9642	None	None	None	-	-	-	-
lnc_Td_WEWseq_PGSB_v3_chr2B_Loc022722.1	ctgctccaaaattagttcacctaaacttctgcaaaaacacaaataaaacaccagaaccccacaaacATGGAATTGCATATTGTGCAACTTTTGGCTAGTTGCGACCAACTACTTCAGGTAATTCAGTCAACCTTTGTTTCATATTATGCAACTCACACACAGACACAGGAAACAAATGAACATCCTGCTGTAAAAAACGAAAACGTAACATATATAGGCCATATGTTCTGGTTTGTTGCATATAGTCTACTAGATATATCTATAATGCAGTAAtgttttcgttcaaaaggcaaacaatggctaaaaaaactaaaaaagacaaactagcagattgcttcttggtgatcgcttcttctgtgcaaaatttggttgttagaagctcatccatccagctccttg…	640	46.25	None	None	None	-	-	-	-
lnc_Td_WEWseq_PGSB_v3_chr6A_Loc079853.1	gccgaaaacgcatgcagaaaaataaaaaaataaaatctgaaggaagcgccaaaaacgcgacacgtgacgaatggcagagtgcgcgcgatccgaaagaagcgctcgttaattagttgctccaaagctacatgtgctactttcaaatcagcccggcagtacATGACGTGCTTGTGTATCCCGCACACTAGAGGCCCACGTACAGCGCTAGCACATCAGCCGACGGCACACATGTATTTGCATTTACTATCTACCGTATACCCGCGAGACAATAGGCACGCACACATCGCGGCGCTATACTGCATGCGCGAGATTCCGGCCTGCAGGCAGCTCGGCCACCAAACGTCCGTTCTCTTACCCGGTAGCCCTATATTATCTGACTACTCTTATTTAGACGATAAT…	524	50.9542	None	None	None	-	-	-	-
lnc_Td_WEWseq_PGSB_v3_chr7B_Loc101217.1	caacacgtgacgaatgactgagagcgcgcgatccgaaagaagcactcgttaattagttgctccaaagctacatgtgctacttacaaattagcccagcagcacATGACGTGCTTGCGTATCCCGCACACTGGAGGCCCACGTACAGCGCTAGCACATCAGCCGACGGCACAAATGTATTTGCATTTACTATCTACCGTATACCCGCGAGACAATAGGCACGCACACATCGCAGCGCTAATACTGCACGCGCGAGATTCCGGCCTGCAGGCAGCTCGGCCACCAAACGTCCGTTCTCGGTGCTCTGCCGCTGCATTATATAGAGCCTATATAAGTTTAAGTCCTAGATTTGCATAGttaattcaaggtttctacgctattttttgggtggtatggtgtgtt…	540	47.963	None	None	None	-	-	-	-
lnc_Td_WEWseq_PGSB_v3_chr7B_Loc101216.1	ttgtcaaggacggattagtcagcaaactaagtctaagtctaccttaaATGGTTAGCTTCCTTGTGGTAAAGCCTAGCCTATATAAGTTTTTTTTATGGTTAAAGGCAGGTGCTCTGCGAAAATGGCCTTTGGTGGCCGAGCTACCTGCAGGCCGTAATCACCCCCGTCAATGCTTGTCGCGATCAGCGCCAGGAGTGCATGAGGCTACCGTATATTGActctaatcgtagaagagtcagctggacagcgcctgtatttggtattaaataatagtgtcggctcatgtacactagcaggcacaggagtgcacaccagctgcacgtcgcggggcacgcacgcatcacgtcagactcatgtacacgttacgggatttgactccatcaactcctcaaaaccagg…	559	43.8283	None	None	None	-	-	-	-
lnc_Td_WEWseq_PGSB_v3_chr1B_Loc009197.1	gcaaatatgcacattcattacagaaacgtcatacaaatagttccatcctaagacagtgtgttggcaaatactactaatcgatctatcaaaacgtctcacatttaggaacagtgggtgtATGCTTTATCAGGTACTCTCATCCTGCACGTTAGAATTTCAGACACAAATTGCCCATATTGGCCTTCTAATTGAGGCCAAGTTTCAGACAGCCAGCGATCTACTACTCCACAAATACACAGACTCACCAAACCTGGACTACGTCCACCATTTATACAATTATACTACTGCTAAATTGCTATAAattctgtatttcactcgtctacagatatcacgcttgcgaaagcacgctcagaacaaccgaagaagcgccatggcggcgagcgtggcggcggcaccgga…	406	43.8424	None	None	None	-	-	-	-
lnc_Td_WEWseq_PGSB_v3_chr1B_Loc012967.1	CGACCATACGCGTACGTCTATGGGCCTATGGCGAACAGTCTCCCAATCTGCCGTGCACACAAACAATTTCCCCCTCCTTCCCTAAGCTCCACTCGCCGTTCATATATAAGGTCCGGTAATGGCGCGCACGATACCATAGCTAAGCCAAAGGGAAGACTAGCGACGGCCAGAGATTGCACTGTTGTTGCCCATCATCTGCCCAACGTACGACTGGAAGCTTGCTGGGTGAGAGAGAGATGGCCATGGGAAGAGGCCAAGCGAGGCTGCTCTGCGCCATGAtggtggtgctgctctgtgtggcctcgcagttccaagcagggtggagcgccggtg	333	57.3574	None	None	None	-	-	-	-
lnc_Td_WEWseq_PGSB_v3_chr2B_Loc026521.6	ctCTGACAAGACCTCCGCAACCGCTACGCCGCCGGCTCCGTCCGTCCCCGACGCCTTCTCCTGCCTCCTCATCTGCCGCAGCAGCCCAACCTCCCACCGCCCACCACCAAATCTTCCCCTCCTCGCTATATCCTCAGCCCTGTCCCCCGTCTCCTCCGACGCCAACCTCCGCTTGTAAGTCGGCTATGCGCTGCTGTCCTTTGGCGGCAGCGCTACCATCTACTTCTTCCCCTTCGCCTTCCCCACCAACGTGCCGTCCTCCCTTTAAGTACGCGTTGCAACCCGAGGACTCCTAGccgtctacaactagagcgtcaccaatgacctgatctgatgtgatggttgacatgaaggtacagttcggcgttcatacataattcaatctgtctaaaatagggt…	1099	44.586	None	None	None	-	-	-	-
lnc_Td_WEWseq_PGSB_v3_chr2B_Loc023727.2	cCCGCAACCCCTTCTCATGTGCGCCGCCACTCCCTCTCTCTTTGTCTCCATCTCGATCTATCATCTCCCTCGTATGGTGCCACCAGTGACTGGGGCGACGGCTAGCACCAGTGCTTTGGGGGAAGGTCACACCAGTGACAACAGCGGAGGCTGGTGGTGCCACCAGCGACTGGGAAACCTGCTTGGTCTGGGCTTTGCGACGGCAAGGACGCGCGGCACTACCGGCCCAGATGATCCAGGTCGCATCTCCACTTCAGAACGACATCCTTCTCCACGCAAGCATTGGGGAGAGTTCTTGGCCGTGCGGCAACCAACAGCAATCAGCAGCAAGCAGGCGTATAAAGATCCGTCCAGCCACAAGTAGttgccgaccggtgaaaaagttgatttgtttgtgtg…	628	50	(CCATCT)n	Simple repeat	Simple repeat	-	-	-	-
lnc_Td_WEWseq_PGSB_v3_chr5B_Loc069821.1	cGCTGGTTGGGTGAGGGAGTCGATGAGGTGGGGGCGGGCGGCTGGCTTGCCCCTTCGAGCACCCCATTCGTCCTCTCCTCCCTTGTCTTCTCCACTCGACGCCGGCTCGCCTCCCCTTCGATTTGCCGTCGTTCTCAGTTGTGTCGGTCGCGTCGCGTGGGAGTCGATTTGCGGATTGACGGAAGAGAGAGCACGGCGGAGGGCTTCTGAGATGGCTGAGGGATCTGTCTAGggtttgtgtgtcgatctattctgcctggggtcttcttgtcctcttgggttttccgacg	290	61.0345	None	None	None	-	-	-	-
lnc_Td_WEWseq_PGSB_v3_chr5B_Loc073323.2	cccttctcattaaggagcttgtcccggtgatttcaattacatatttcattcagtaggtaatactgaacttgctacaattcgttggaatttcacttgctagttgtaatgatcactctggtaccgagccactaagtattgagcgcacaaatgtagtcaacgtttccctttgtaggagcaatgcttttacttgctgtattggtcgaaaggtaccctttttccctgtttaattttgcatgcgattcataaataatatagcatcataactgttattctctgtaggaatctcATGATGATGATTGCCATAAAGTGTTCATGGATGACTTTGATCATAATTGTTTTTCAGAGGGACTTCGACAAGGTGTGGCTGATCTTTGATTCCATGCAATCGAGGGAGTTCCG…	967	41.7787	None	None	None	-	-	-	-
lnc_Td_WEWseq_PGSB_v3_chr1B_Loc009295.1	TCTGGACGTGATGGAGAGCAGCACAAATTCAGCAGTCTTGGTGTCATAATTAGACAAGGTGCAACAAAGAATCTGCACTGTCTGAGAGTCTTCTTACAGCTTGAACGGTCTTACTATAATTGTCCAGCTATGTCCGGATGGCGTGTGATGTAAtgagaaaaggtaacacactatcagttattccccatttgtcatagtgcccttgattttttggcctactcgtactgatcatagtaactgaatattgaagtatcagttattccccatctgtcatagtgcccttgattttttggcctactcgtaccgatcatagtaactgaatattgaagtctggagatctcgtaaatgaacatgctgatctgttctcctgttcttcagcatcagatatcttttatcttt…	699	45.6366	None	None	None	-	-	-	-
lnc_Td_WEWseq_PGSB_v3_chr2A_Loc015790.4	gttgttttccttagatttgctatgggaacagatgtgtgttttacagcgagcaactcttgtgattaagcaaatcctgccaaccactgggtttgttttccttaggattaaaaagcagcaacttgtagggtttgtttaagcaaaaaacaATGTTTGACAGCGAGCAACTCTTGTGTGCTCATGGGCGTGCTAGAGACTTAGGGTGTGTTTGGATGCTGCCCAACCTTGCCCTACCAAATCATGGGCATGCCAAAATATTGGCGCACTATTCAGCCGCCCACGTCTTGCCCTTGAGTTGGTGAgaaactgaactagggaacgcatgcagcctgggcgtaccaaaaaattggctaccaaccaaacagctagcctacgtccggtcaatgccaattttttggtgtg…	1232	40.0162	None	None	None	-	-	-	-
lnc_Td_WEWseq_PGSB_v3_chr7B_Loc101578.1	cgCGCAATGCAACTTTCCATAATTTCTTGGCCCCCGCTGTAACCCAAAGGTTGGCCTCATCTACAATAAGCTTTAGAAGGATTGGAGGCGGTGGGCTCTTGTGGCGGAACACTCTAGAGTTCCTTTCATTCTATATTGTCCACGACACTAGCATGGTAAGGGAGGCCATGACACCCCGATCAGGGTTGTTGGAGTTGGTTCGTCTATCCCACCACTCCAGAAGGGATCCCGCAAGGTGCCAGCCATTAGTGTCCAAG	257	51.751	ctgD_rep_0063	SINE	Retrotransposon	-	-	-	-
lnc_Td_WEWseq_PGSB_v3_chr2B_Loc029989.1	cgCGCCCAGCACAATGCGGAGGCTGGCAGCTCCAGCTGACCCGTTGTCGAGCCGTGGTGCTTGAAGCAGGCGCACGAACGCAGAGCGCTCTCCTGCAACAACGACCGGGGCGCGTGGGTTCGCTTTGAccagtgcggagaggctcttcggccaaccaccaagaggctctgccaggcagagactgaggtcgccgccgcgaaggacgttgtggcggccggtgaagatggcgcgtcgaacaagtcgaggcggcgtaggagtacgagctcaccaacgttctctaccagtcggcgaccgagtactacctcaactcaagccatgaactagttccagattagtttgatctactatgtttttgtttttgtatgtttgaatgtatgaactccggtgatgaactatcgt…	424	56.8396	None	None	None	-	-	-	-
lnc_Td_WEWseq_PGSB_v3_chr2B_Loc031350.1	caCGCAACCTCTTCCTCTTCTCCGCATCTTCCTTCACGGGCCAATGCGGCTGCAGGGGCGAGGGGATGGGGGCCAGCCGGTTTCTTCGCTGGATCTGGACTTCTCCTCCTCTTCCTTCGGGCCCTCGCGGCTGCAGGGCGAGAGGATGGGGGCCAGCCGATTTCTTCGCCGGATCTGGAGCAGGGACAAGAGGAGAAGGAAGTTGGCCATGGATACATGAGGAGAGCGGGGAAGGAAGCCAGAGTGGATCAGTGACGGTTGGATCCCCGAAGAAAAAATAAcagtgggatacaggacgaagataagcggcggcgacgggcgaggcagcaggaggcgatggcgacaagtaaatcagtcgcctatggataaaaggtaagtgcggccgccatttggtccctc…	553	56.4195	None	None	None	-	-	-	-
lnc_Td_WEWseq_PGSB_v3_chr7A_Loc098652.1	GACGAGTGCCCCATGCGCCACATCGGCCTGCCAAATGCCAGCTCGGCTGAACCTGCTGCTTGTAGAGAGAGATGGGATCCTGCAGAAAAGCTAGCCTCCTCCTCCCTGACAAAAGCGCTGAGGCAGCCGCTCGGGCGACGCAATGTGAGTTTCGTAGCTCCGCTCGGTTCAGTACCACCGTTTGCATGTGTTGAAAAGTGGGTGGAAGAAAAAGTAAAGTGCTGAcataaagaaagtagcctccattgaatgattagactagacttatgcaaacacagatttactgcatagctagactgacatgtaagtgagaaaaataatcaaacaaacctgtcaataccagtgcaatatagatttcttaagaagctaagaaattctcttgttgattcgcacaaacct…	529	44.0454	None	None	None	-	-	-	-
lnc_Td_WEWseq_PGSB_v3_chr1B_Loc009445.1	ctaggcttaaacaaagggagggggaatggtcaaggtgttggtcagattttaataaagcttaggcggaaatATGTGCCTAAAATTATTGCAATTCCCTCGGCCATTGCAATCTCTATTTCGAACAACAAGTTATAAAGAATCTGAGCGCAAAAGGTATGCCTTTGTGATATGTATATGTTGTTCCTGGTACTGCAACGGACATCATCGTGCTGCCATCTCCTCTATCCGTGCCCTTCTTCGAGCACCGGGGAAAACCCTTGGTCTGATTTTTCTCATATTCAGAACGGATCATCGAGTACTCTTGTGGCTCTGAgatcatgacggcaaggtgacgagtactgggactacatttggtggaactcttggttacattttggcgtagctaatttactgtgattg…	572	43.8811	None	None	None	-	-	-	-
lnc_Td_WEWseq_PGSB_v3_chr1B_Loc014027.1	atctgaactacatgtactactaaattacaaccatacatccacaatatgtttataagcacgcagaactcatgtcattaaatttaagagtgttagcttttagcctcaacaatcaaccaccaaaacaagccatgcatacacacaattgagatatttcgccaaggcaccttacatcccatcttttttctttccacagatcttacacaacattataacctgcatctgtatatatagacaatcaagctatacgactc	251	35.4582	None	None	None	-	-	-	-
lnc_Td_WEWseq_PGSB_v3_chr1B_Loc013266.1	aTTTGCCCATCTCCAAGACAACGCCGCCATCCTCTTTTATCTTTTGGTTTATCCAAACCTCAAGCAACATACCTGCACCAACTCCAGTGGCACAAACAACACCATAGATTGCCAATACAGAAGGCAAAGATCATTGAGGCACAAAGTAACACTCAGAGAATTGTCTGATGTTCTTCGCAAGGCGGCGCTTCCTAGCAACTGTCTGACTTGAatccataataactacaccactcactatcttctagtctgcattcttcaacataccttccgtccccatcatgaaatt	286	43.7063	None	None	None	-	-	-	-
lnc_Td_WEWseq_PGSB_v3_chr1B_Loc013272.1	gAAACTTGTCAATGCATGCATCCGGATCCATGCATGCACGGTCGTTGTGGTTAATATGGAATCAAACTGTACGGCGATTAATTGCACTAATTTCGTTCATGTTGTTTTTACTTGCTACTGCTGCCGCCAATTCAAACCGAATGACTCGCCGGTGCAACTAGCACGATTTAATTACCTTGTACACACAAGCATTCGAGCAGTATATGTCTACCTTTGTCAGTCTACATCAGGGACTTTGGATTGAcggttttttaaaggaaattttgaagatttc	274	41.2409	None	None	None	-	-	-	-
lnc_Td_WEWseq_PGSB_v3_chr2B_Loc027450.1	gtccacggtgacgcggatgatgatattggccctgttgttgagccgcaaacatagactgctgctttgacaggtcaaaggaagaagttgaacctaaagaagtacaaagaagaattacaactgcgtgtgtccggctggctcaaggtgtacccgagttgttcaagggacgtgcagggcaggctcctggcagtggggatctcgcctaaggatgccacactgcgagggcagggtcctaggtgttccgtcacctggcctccttgctccggcggccgcgtgtacggATGCGACGCTACTCGCGGACGGACTCCATGCTGCTCCCGGCAACAATCAGCGATGGCGATGGCGATGCTGCGACGTTACGGTGCTGTGCCGCGAGGTTGGCGTGCAGGCAGGATAGGGTGG…	660	55.7576	None	None	None	-	-	-	-
lnc_Td_WEWseq_PGSB_v3_chr7B_Loc099592.2	cgggaatactgctactagcctaatccagcgttggcagcggcgatgatggcaacggcatcgccgaaccttccagatctcatcacaaagcccaggtacgcataaatgttcatgtatcctttgtgcttcttgagtttctatccattcgtttggataagacgatcgcttatgttgcacgcggccaacggcggctcaagtcgctagacgaccaagagaagATGTGGCGGCTGGCAACTCAACAACGTCTTTCTACTGGTGGCCGGCGGCTCAATAACGTCACACAACACTCGATCGGCGGCGGACCGACGACATCCTCACGCAATACACCATGTGACAGCTAAtgacgacagtacatggatttgtacattgcctaatccaatcacaagtatacccacctagtgc…	584	46.2329	None	None	None	-	-	-	-
lnc_Td_WEWseq_PGSB_v3_chr1B_Loc013349.1	caTGTTTGACCCGAAGCGGCACGGACACATTCCCCCTCGTCTCGGATTTTTCGAGGATTTGTACTACTATTTTTCAAAGAGATCTCTTTTTCAAACCTTCTCGAAGCAGACATTTCAAAACCTTCGTGGAAGTAGAATTCTCTGGGTTTTTTTTTTGTAATATAAATGCAGTAGTTTTCCTAACTGAAAAACAGAAATGGAAGGGCTATGAGCGTGCATGAaaaatcgtgtgcggtagcgaatggttagagcatctccggtcgttgagccctcccaggaggcattttttccgccgcttgggggttgccggcggaattttttggcttggggatgaaaaaagtttcagccgtgtccacccccaagcgaggaaggagacagcgagcccgcgcccgccccagg…	411	49.8783	TREP3295	unknown	unknown	-	-	-	-
lnc_Td_WEWseq_PGSB_v3_chr7B_Loc102572.1	gtccagctgacgcgcccaaggaaaggaggggacgcgggatggccgacgcctcatctgatctaaactgctccgccgagacttgaaagctgcaattatacttcagtttctgcgtccattcatggcgggtgATGTGCCGATCCTTTCCGCTGCCAAGGGGTAGATGTACGTCTATATATTCTTCCTTCCCTATCACTCTTCGCTCACCCTTTCCACTCCGGCATCACACCATTCAGCAAGATGCTCGGGTAGGTTTCCCTAAATTTCTTTCAGTTCGTGTATGAttcaatgttgcaccaaccaaatacacgcatgtacatatatatatgcttcctcccctgcagcacaatatccatcagcaagttgcttcgctaggtgtggttcacattgaccatggtcaat…	1091	39.2301	None	None	None	-	-	-	-
lnc_Td_WEWseq_PGSB_v3_chr7B_Loc102572.2	ttCACCAAATAAATACATTGTCCTCATATCCTCTCAATCCTAAATTTTTACAGGTGTGGTTCACATTGACCATGGTCAATTCATCTGGGCAGATCTTGGAGAATGATACTTGTTTCTGTTACTTTGGAAATTCTTCGGCTCGTAATATCCAATGGCTTGTGGATAAGTAAttacttcaactatactgccagatcttatccttccatgtttttagaacactaattgtttagaattatgtttatgtgtttttcatatcctggtgctaccttctgttgtatgacattttcacacaatttatttggagaagactataagagaattcatactattttaattacaggacaaattgataataggttgttcatagtctgaccaagctggcactattgagtattgatg…	772	33.5492	None	None	None	-	-	-	-
lnc_Td_WEWseq_PGSB_v3_chr7B_Loc102573.1	CGCCACATTCAGAGCTACAAAGAAGAAGTCTCCGGAAGCAATAGCTTGCATGGAAGAAGGAGGTGTGTGTGTGTGTGTGTGTGTGTGTGTGTGTGTCGCCACATTCAGAGCTACAAAGAAGAAGTCTCCGGAAGCAATAGCTTGCATGGAAGAAGGAGTCTGGCGTTGTCTGTTTCATGCCGACCAGTGATCTCCGGAAGAGATTGAgatgttgtcgaggatctgaaaatgtatggaccagcagatgttcagttgaaagggtgattaaaagaaaacaagacaactaaggctactaccaggctaagggtggtgcagattattaacatagaaagtaatgaaaatgcgcacattctggtttagtagagactagagaggtgttgagtgtggtgtttgcaagat…	469	43.9232	(GT)n	Simple repeat	Simple repeat	-	-	-	-
lnc_Td_WEWseq_PGSB_v3_chr2B_Loc028741.1	cacatttgctacaaccggtgtttatttttgctggaaccagtctcccatgtgaatatgcaatcaccgatgaagtgctacaaagcttgacatcctcgccggcgacgctgtaaaatgttgcaaccggcaaaaacaaaagctggaaccaacattcagtttgctggaaacggcaaacacggtaacaacgaaccccggcggccttcctgcgcaagcatcgacaacaacaaacgttggatctgtgagtttttgtggttgtttttgctgcttggcgttggcgattctttttgctacaactaacattcgattctgctggaaccaaacatctccagATGTGGGTTATGGCAGAGGGCACGGGGGGGCTGCATAGTGGCACCCACCATCGACGGAGACGACGTGCGACTT…	846	49.8818	None	None	None	-	-	-	-
lnc_Td_WEWseq_PGSB_v3_chr1B_Loc013374.1	gcCGTCCGTCGGCGCGGGGCGACTGCGGCGACAGGCGGAGGATGGCCCGAAAAAGCAAGAGGATTGCGGGTAGGACTGATGGCGAAGTTGGAAATGAGGGAAACGAGGAGCTGATCCAAACGGCAAGCAATGTTCGACACAAGCGCGGGCGAACGAATAATAATCCTGTCCCACGTGGACGGGCTGGGAAATGGGCCACCAACTCCACTCCGCGTGATGAAGAAGGGAGGCAGCCGAAACCTGTGAAGTAAagtagagacgaggttttttttttaaaaaaaagcttgaactctgtagttgtagtttatctcaaggcagggacattaggcatgcatctcccttgaatatagtagttgcctagtatagtagtaccagttgcccagtatagtagtaccagat…	457	48.5777	None	None	None	-	-	-	-
lnc_Td_WEWseq_PGSB_v3_chr4A_Loc054312.1	cggatctgatcgtgcgaatcgagatgcatgtactaaataatcattttattataaagccctggcatcttaaacatccggtagtacgtgctgcttgctcacctacaatgcaggcagcccgctggtctatcaataatgtaagtccaacagttgtgtgcatgcatcagcataatggctaatcgtaatagagcgatagataattATGCGAATTCTGATCAAAGATACACTGCCACACACAGGATATAATACACCAATTAGCAGAGATGACATAAAAAACACGCACCACAAACCAAATAAGGTTTATGGTTCAGCAGACCAAGTAAGTGACAAGGAGTCAAGGACTGGGATCCAACGTTGTAACTGGCGGGCAGCCCGACACAGCTGAccacctcatttactagg…	1080	37.6852	None	None	None	-	-	-	-
lnc_Td_WEWseq_PGSB_v3_chr1B_Loc009657.1	tcCGGCTGCTCCGTGGACCTGGCGACGGGGATCCTCGTCCCCGCGCAGGTGCTGGCGTTCGTGAGCATGGCTACTCTGCACTGCAACTTTGCGTGGGCCGCCGTGTCCAACAACTAGATGATCCATCAGCCAGCCAACCAGCCGGTGTAGCTACCGTCGTCGTCGATCGTGTTCGTGTTAGGGTGAAGTGTGTGTGTGCGCGCGTTGTATCCGAACTGAATTGGCGTGCCCGCACGTCTGAAGGTCCATGAtgtaacttagggagtgcgtgcatgggaagaagaagcactgtatgtgccgatggctggttgggttctcgatttcgatggtttagtcgtcatgattcatggtgttctacc	359	57.1031	None	None	None	-	-	-	-
lnc_Td_WEWseq_PGSB_v3_chr5A_Loc065119.1	tGCTCGCACACGCGTGGGCAAGCTATGGCGCAGAGATGCGGTGGCTTCCGCAAGCAGCAGTGGGGTACGGCGACGAGCTAGCCCAAGAGCAATCCTTATCCAACCAGTCCACACACATCAGATAAGGTTAGATAGCATCAGGGGCACTTTGGTCCTTTCAAGTGCTAGAAAATGGAAAAGAAAAAAAAGAAATGGCATGATAATGAAAGTGCACTGAactaggtggcatttttatgaagtaagtactattaaaagcggaaaataacctattttcttctaaaaaacaatataaatcttacttttttttgtcgggttggctcacgcccaaactgggccacaaggcagtcgactccttcagactaactaatatcaattagttgattcagcatttttttgcac…	1083	37.3961	None	None	None	-	-	-	-
lnc_Td_WEWseq_PGSB_v3_chr7A_Loc092388.1	aTCGTCTAATTTTGCTACTATCGGCGAGGTAATTTGCTACATCCCTGGTGGCAGAGCTGTGACGCCGGCGACCAATTTTTCTTGCTGCCACCGTTGGTGTTTTTTGCTACTACCCGGCGATGTATTTTGCTACATTCACTCAATGTCGTTTAATGGTGGTCGTCAGTCGCAGCGAGGGTCGACGACGAGTGGCGGAGGCGACACATTGGGTGCCACAACCATGGAGCGTTGAcgggggagttgcaactctgaggtggagcttgtaactgaaaattaactagcgagaaggttctccggcgagcagcagaggggctacaaggaatagaggtgcaagcgcgcggcggccggcagtcgttcccctcgccgagctgcacacgaaggcggagccgcggggacagc…	608	55.4276	None	None	None	-	-	-	-
lnc_Td_WEWseq_PGSB_v3_chr7A_Loc092387.1	CCCAAATCCCCTTCCTCCAGACTGCAAGCCATGGTGGTCAAGCACGTCAATCTTTCCCGAGGAGCGACTTTGCTGATGCGGTGCTCGCGCAGCTCTTGCCTCCCCACGGCTGCAGCGCTACAACCGGCATCAGGCGGTGCTACATCCGGTGGTCGGCAAGCTGTAACCTACACAGCGGCTAATCGGCGGTCGGCGGTCCGCGAGCTGCAACCACACCGTCGCTGCCAATGTTGGAACCATCGATGCAAAAAGCTGGAAGCAGCGGCGCAAAAAGCTGCAGCCAGCAAACGATTTTGCTACATTCATCATGGCGGACCTGCGCCCCCGCGATGAcgg	336	60.4167	None	None	None	-	-	-	-
lnc_Td_WEWseq_PGSB_v3_chr4B_Loc060750.1	aacaaattaagaggtgtttcagattttctaactatttgagtatgttatgggacccatgctcatcgtataactgaaataaaaccttaggataccctagagtattgtagtctcttaagtcacaataaagcagATGGCCTTAGCATACCTTGTCACCCACAGCCATGTAACACTTGATTCCCAGCAGATGCTTCTACCAACTTTGATCTGCAATAGCACTTCCTCAATCATGCAGTACACAAAACAACTTCTAGTTCATCGGTGAgcaaacgtactgaagctcctcaaaatatgaaaatgttgaattttggagggtaaatgtgagtgttgcccctggaaacgtgagcagccgtactatcagatattgccatactggcatagcttgctatatgagttgtagcg…	408	39.951	None	None	None	-	-	-	-
lnc_Td_WEWseq_PGSB_v3_chr1B_Loc013460.1	atTTCCACCAGTCCAGTCGTTTTCCTCTCTGCCAGGCAGTGCTCCAGCCTCCAGGCGGCGGCGAGTTTGAGAGTGAGAAGGGAGGAGAGAGGCCCCAACGAAGATGGTGTGCCCACTCTACCATTCATATTGCGAGAATGACGACCAGCAGAGCTTTGGCATATTCATCCGCGGCGGCTCTGAAGATTTAGcagtatttttgttttttttcctgtaacttttttgtcgcaatgttttccctcccttttttcaatataaagcattcttactaattgtttgacgtttttctttttgttttggtgtcagcagaacatcccatgcaactcgagg	330	46.3636	None	None	None	-	-	-	-
lnc_Td_WEWseq_PGSB_v3_chr5B_Loc073395.2	gtaatataaaatttatgttctgacttgcgattatgacatgaacccctgtacctcattctcaatctgctctttccatgttggaatcacgttcccgtgccattaacccgtgagcagattgactggtgaaagaaatgacatcgaatcatgcccaggtacagatgggtttagcgggtccttcccgaaggcctctttgtttgctggtgtgtttggcagctcgattgtgagtataccattaatgtatctcagccttcctatggcacaacccggtcgtcaatgcttgatctgatgcccctcgccgcgccggttgaacgcaggctctccacagctgcttccctgcttgactatggctccaaaccgactctcgtgaactcggtgatcacccacttggcgatctatgct…	1158	47.2366	None	None	None	-	-	-	-
lnc_Td_WEWseq_PGSB_v3_chr5A_Loc065773.1	gtCGCCGAGGAGGAGCTGGCAGCCATCCAGTCGCCGTCCTGACCGGCCGGCGGTCGCTTCTCCTTCCGTCTCTTCTCTCCCTCTGCCCTAACTACATTCTAAATTTTTGTGTTGAGTAActctgcctgttctctttcagtctcttctctccctctgccctaactacattctaaattcgtgtgttgagtaactctgcctgttctccttccgtctcttctctccctctgctctagctacattctaaatttgtctcttctctccctctgctctagctacatgcaaaatttgtgtgttgagtaactctgcctgttctccttccgtctcttctctccctcttctctacctagattcaaagtttgtgtgttgagcaacctctgcctgtgtgtttatatacacaca…	473	49.4715	None	None	None	-	-	-	-
lnc_Td_WEWseq_PGSB_v3_chr1B_Loc013511.1	gtaaattaagcatgcacctgttgtttgtttgggctatggctaagcggtttttgttgttgtggggaagctattctggcaaggaagtggttgtgatgaaggttggttgtttggaaacttggctataggagtggttgtgagccggggaaattcaaaaatatctctagtgtgcaagatcattgtaattcgtcgattctaagctaataacccgatttattggtattttgacccacaATGGATACAATATTTCACAGTCAATCTTGCCTTCCCCCTCTCTCTCATAAACCCGTAGCTACTATGAAGTTGCTCGTGGAAGTCCAAGGAAGGCCGGTGATGGGGACACGGCTAGAGCACAACTACCCCACGAAAGGAGGTGCCCTTGTACATCTTCACCTGGTTAGC…	732	46.8579	None	None	None	-	-	-	-
lnc_Td_WEWseq_PGSB_v3_chr6B_Loc084144.1	gGGCCTCCATAGGGAAATTTTCGACACGGCGGCCATCCGTGGGTCAGCGCAGTCTACAACATTGACCGAATGCCGGAGGGTTTGTCTGGGAGATATTCCTCTTGTCTTGTGTCACGGCAGGTCATGCCAACATGCCAGACCAGGTTGGAGCGCATGCGATCACATGACTCCCTCCCATCTGCTCGATGCGGGGTGGACTGCCACAATACGTCCCGAACCTTCCTCCGTCACTATCTGGTTTGTGAGGCAGGTGTCACATCAATGTTGTGCACCGGGTATTTAAacactaggctgccctttcgttcataaatccgggccacacgcagtgcaatctcaggggcgagtatccgtgggcccgggcagtttccgacactttgtatcatagtcctcctagatata…	415	54.4578	None	None	None	-	-	-	-
lnc_Td_WEWseq_PGSB_v3_chr1B_Loc009770.1	tcaagagaagattgtaatttgtaccatcctcgcggtgtagtgacagtcttcatgttgactcaagttcagaggaagtagaaggaaaaggggagaatggATGTCTCTCCTTCCCGCTAGAAATATATCGCCGTTGCCAAAGATCCCTTTGGTCGGTTGCAAGAATTGGATCCGAGTCATAGATGGAGGTGCTAATAGCCAGAAGGTTTCCAGCGGCATCTACACACCGTCTCTTCTTCACTGCTTCTTTTTCTTCCCCATCAGCGAGCACCCTAGCATCAAAGGAAGCTACCGCAAAACCATGAGCCTCTGCTTCCTGCCGCTGGGAGGGTCAATGTTGTGCGAACAGTGAtggaggatcagatgacatagaggatgttgtggtctgctgctcagggatgg…	414	49.5169	None	None	None	-	-	-	-
lnc_Td_WEWseq_PGSB_v3_chr7B_Loc103061.1	attacatcaaaaatactgaaacaacATGGTGCAGTACACTGTAATTAGAAGCGCGTGCAGATTTAAGATCGATGTGTGCATACCTAAAGGCGTCTTGGCAGAAGTGAGTGTTGAGCTTCCCGTCCCCACCCTTGACCAGGTAGAAGTAGACAGCGGTCTGCTCCAACAGGCCGTCGTCGACCAGCACGAGTAGcctgaacgggccgagcaagccccgccccgctgcgtcggcgctcgcgctgaaaaagagaggatcaatgaaactgagaaacttgtccgagtagaactagacagaacaatactgaatgtctatctaggataaatttcacaacgatttgagctggattttaagaagtgagaaagctaagagctaagaaagcacaaccatgtaagctgcag…	1132	42.3145	None	None	None	-	-	-	-
lnc_Td_WEWseq_PGSB_v3_chr1B_Loc009776.1	caacagtgtaatcacaatccccagccctcctttaatgatgtggtgcaagtgagtaggttggtttgctttgcattgcgctgtgcttcttcactcagcgttgacaacttcgagccggtaggtctgtgaactgtgagcaaatgctgcaaatggtgtcattagtttgactggtaactaaatctctggacattatacgcaaaacatggcaaccagataatcaaccggccaacaatgtaggtgaatccagttgagcatgcagaattgggcgacaacgttttgcattagctggtagcatggtgctgaccatttctctcacactgcttgcatttcgctgtaacgtgcttacacggggatactcttgagaaatatgtgccaagtatcttgtgggggtgtgactgagag…	1053	47.1035	None	None	None	-	-	-	-
lnc_Td_WEWseq_PGSB_v3_chr7A_Loc093589.1	gaCAGCGGGCGTTGCGCTCGTCTGCATCCCAGGGAGGAAGAAGACCGGCGGTAGTAGGGTGGCCTCTCCAGCGACGACGGCGAACGCGGAGGTCGGGAATAGATGTGGGGGAGGGAACAGAGGACGGATCTGGGTGTAGCTTCCCCAGATCCGGTCGGAGGAGAGCGGATCTGGGCTCCGGCGACGAACTCCGGCAGGTGGCGGTGCTGCAAGGAACGGAGAGAGTGAGACAGGAAGAAAGAGAGGAGGGAGGAAGGAGCAGGGTGCGTGGGAGGTCCGGCCCGGTGAAGTCGCCGACAGCGTCTCCGGTGGTCGGCGATGCGAGGCAAGTCGAGACAGCGGCGACCGAGGTCATGAGGCGGCAGGGCTCTGGATCAAGGGGCTCCTCCCCTCGAACCA…	567	67.3721	None	None	None	-	-	-	-
lnc_Td_WEWseq_PGSB_v3_chr1B_Loc009877.1	gaGAGGAGGAGACGAGCGGGGAGAGGAGGGGCGGCGTGGGTGAGAGGAGGCGGCTGGCTTGCTTTTTTCTTTTTACCCCTCGTCGGTCTAGGACTCGATACTTTTCTTACGCAGAATTGGGCAAAACGCACGCCGTTTTCTCGACCCCACACATAACGAGGCCCACTTGTCATCCATTCTCAAAGCACTCACAAACGTGAagaaaacccgacgactgaccaattgccagcagtaaaaaaagaacacagtaaaaaaatcgcacggtccaacaagcgtcgcgcgtgcggaggcctcagaatggcgggttgggtagcgtcctttatatgttcgattggtcctttagatcaatttgagaattctccccaattcatcgttaggcccaataaattttgtcattct…	430	49.5349	(GAG)n	Simple repeat	Simple repeat	-	-	-	-
lnc_Td_WEWseq_PGSB_v3_chr5B_Loc074187.1	GCGACGGCTTCTTGGCCGGCGATGGATGCTACCACGGTGAGTCTTGACTTCTTACATGTGAATGCTTCCAAAATGATATACAGGCCACATGGATCAGCCCACGATATATCTCGCGTTCTGTTACCGGGTGGGTCCCGGTGCCGCTGTGCGCCACGTCAGCTGCACTCACAAGTCGTGCATGCGGTCTATCATGCGCGACATAATCCAATCTCAGTAGTTCACACGGCCAAAAAAAAAAAACTCAAACTAGACGGCTACTCCACTTTCCTAAAGGATTTCAGACAACGCTTTCTTTGCGGGTTGTCTAGGCATCTTCAAATCAAAGTAAAATTGCTCCGGCATTGTGGGTGAtcagtcccggatactaatgtcggatgccgccattcaatgttaaacgca…	670	44.3284	None	None	None	-	-	-	-
lnc_Td_WEWseq_PGSB_v3_chr1B_Loc009968.2	tcagtgccttatgttcccttccacttctcctctaattcccaagaaactcggcatcccccgctccgttttctttattcgcccaatatttatcccccaatggtgtgagacgccccctcctgctctcctgtccaagctaaatcggcagccgctaggctccttacATGTCGCAGCTCAGACGATCGAGAAGGAGAATTGAGAAGGATAGATCAGGTGGCGACTGTGAGGGACAGAGAAGGCCTGAAAACATGGTGGCGGCTGGGTCGACGGGAGAGAGAAGGGGCGTGCTGTGGCGGCCTCCAGGTCACTGCCGTGTCGCCTACCGTCTCCCTCGGACAGGTGAGTTCACCGTCGATGATGCCTCCTCCAACCACGTGTGGTACCCGTGGTCCTGGTCAAGCC…	842	50.3563	ctgI_rep_0046	Gypsy	Retrotransposon	-	-	-	-
lnc_Td_WEWseq_PGSB_v3_chr1B_Loc009968.3	tcagtgccttatgttcccttccacttctcctctaattcccaagaaactcggcatcccccgctccgttttctttattcgcccaatatttatcccccaatggtgtgagacgccccctcctgctctcctgtccaagctaaatcggcagccgctaggctccttacATGTCGCAGCTCAGACGATCGAGAAGGAGAATTGAGAAGGATAGATCAGGTGGCGACTGTGAGGGACAGAGAAGGCCTGAAAACATGGTGGCGGCTGGGTCGACGGGAGAGAGAAGGGGCGTGCTGTGGCGGCCTCCAGGTCAAAATCGTTACAAAATCCTTCTGGTATCATCTCTAATTTCTCCCTTGGTTCTAACCACCACTTCGTATCCTAACAAAAATTGCCCCCACATGCGCC…	967	49.6381	ctgI_rep_0046	Gypsy	Retrotransposon	-	-	-	-
lnc_Td_WEWseq_PGSB_v3_chr1B_Loc009968.1	tcagtgccttatgttcccttccacttctcctctaattcccaagaaactcggcatcccccgctccgttttctttattcgcccaatatttatcccccaatggtgtgagacgccccctcctgctctcctgtccaagctaaatcggcagccgctaggctccttacATGTCGCAGCTCAGACGATCGAGAAGGAGAATTGAGAAGGATAGATCAGGTGGCGACTGTGAGGGACAGAGAAGGCCTGAAAACATGGTGGCGGCTGGGTCGACGGGAGAGAGAAGGGGCGTGCTGTGGCGGCCTCCAGGTCACTGCCGTGTCGCCTACCGTCTCCCTCGGACAGGTGAGTTCACCGTCGATGATGCCTCCTCCAACCACGTGTGGTACCCGTGGTCCTGGTCAAGGT…	836	50.1196	ctgI_rep_0046	Gypsy	Retrotransposon	-	-	-	-
lnc_Td_WEWseq_PGSB_v3_chr1B_Loc013697.1	cAACCATCCATCCAGTCCAGTACAGTCCATGGCCGCCTCGTCTCCAACCTGCCACCTGCCCCCCTCTCTCTACCACTCTCCCAACTCCCCGCTCCCATGGATGCCTACCGTTGCCGCTCCCCTCCCCTCCCCGCAGGAGCAGTCGGCCATTCAAGGCCACCTCCTTCCTTGTCTCCCCCGCCGCCTCCATTTTCGACCCTCCTTCCTTGTCGTGCGCGCGGCCGTCAGGCATTCTGTCGAACACCTACGGTGCGTACTGGAGTTGGCCATCCATCCACTCCTCTTCTTCTCTTCTCTTCTCTTCTCTTCGGAGCAGGACTCCCGTGATCAACCAACTGTTCTTCTCCGTCTCCGTCTCCGTCTCCGTGTGTGCTCCATTCCTGCCTCCAGTCGAGTACG…	698	55.0143	(CCAGT)n, (CCCCTCT)n, (TCTTC)n, (TCTCCG)n, (TTGA)n	Simple repeat, Simple repeat, Simple repeat, Simple repeat, Simple repeat	Simple repeat, Simple repeat, Simple repeat, Simple repeat, Simple repeat	-	-	-	-
lnc_Td_WEWseq_PGSB_v3_chr4B_Loc057713.1	ATGGCCCACATATCAGATATTAAACTGATAAGAACAGATACTACACTTGATCTTAGCCAAAAGGCCGAGAAAGGTATGCTTATACCGGCTGCCGCGGGTCTCCTTATATAGcgtgtcttcgcctcccttccgtcgtggctgggcgaggtgggactaaacgaaacgatagctctgctgcgctagcacggcgcaactctgctcggttcgttgctctga	216	51.8519	None	None	None	-	-	-	-
lnc_Td_WEWseq_PGSB_v3_chr4A_Loc054230.1	tagtagtaactgctttattagtaggtaaagatatatactagcacaaATGCCCGTGCGTTGCAACGGGAGAAAAGTTTATGTGTATTCAATTATGTGCAAAACACATCTATTGTTCGTGAAAATTCTGCATGCAAAAGATTCCTTGTGTTGCAATGGATATTACAAAAAGATTAAGAGTTTCTGTGGTATTCAGTAGtttacctcgttgtgcacaatccgcttctgcctcccttatctttcctttggtgtgaaac	254	37.0079	TREP1583	unknown	unknown	-	-	-	-
lnc_Td_WEWseq_PGSB_v3_chr6B_Loc089769.1	agcttcaaatatcgtttcctttaagaaatacagagtatttttttctaacattacagtcacacgtattttcattactataactaccaatgcattcgtaagatacgctaggcATGAACATTAAGCCCGGGTCGTACAAACAAATAGTAGCCAAGAGTAGTCCATCCAGCGGCTTCTTATCCAGAAGAAGCTGGGCATCGCGCGGCCTCTTCTCCATCCAGCACCTATGGCTGGCCCTGCGCGCCCGTCGGCGAGCCCATCTCCTCCGCAGTCTGTGGCCCCATTCTCCTACCTTGGTCCTCCTCGCCTGCGTGCGCCCTCAGTCTCCCCTTGCTCGTCGTCACCCAGCTGAGTTCACCGGCGAGGTGAGTGAGCTCCGCAGCCGCACCTGAtgtgggtcgg…	592	52.5338	None	None	None	-	-	-	-
lnc_Td_WEWseq_PGSB_v3_chr4A_Loc049279.1	gtTCAATCAATACGGAAAGTCAACCCAGAAACACTGTGATAGACAAGTTGGTAATGTACAAAAAACCTAATTACCCAAACCACACCTACAAACTACAACTTGCGTGCCCGACATGGCCATTTCCTCCGTTGCCGTCCGTTGTGGTTCCCTGGGCTAGGTGGCAGCTGACTGATCGCAAACACAAACACCTTTGCTTGTGTCCGTCTGCGATCGATGATTGGCATGGCGAGGCGGCACCGACACAAGCATGCGGTGCCACCACCGCGACGCAAGGACGAGGGGGAGTCCAC	290	53.1034	None	None	None	-	-	-	-
lnc_Td_WEWseq_PGSB_v3_chr1B_Loc013723.1	gtttaatcattttctgacaaatggggccggaatgtaaggagctgatttggcaacatattaacacacatacccctacatctgctgtggaagctttattagtagATGTGTTTTCAATTCGCTGCTGGGGAAGCTTGGGAATTTCTTGTAACTCTTGTCGTAATGAAACTCCGTTACTGTTTGCGTATGATTTATGCAGACCGAACTAAGCTCTGTATCTTCTGTGATATCTCTGCATTTGATTGGTGTTGTCGTGTGTACGTAGTATACGTGCCGGTTGGCAAAAGTTTTAGAGCTAGTATTTGGTTTGGGCGTGCATGCATTTAGgctattgttgtctgactgtcatcatggagttgtctcacttgtgactgacttgggttatccagtgtcagagtgagt…	424	42.9245	None	None	None	-	-	-	-
lnc_Td_WEWseq_PGSB_v3_chr1B_Loc010022.1	taaaaacctctctgattggactgagaaaacgattcaactaaaaaaagaaaaaaaaaatagtacagagctccaatagccagcagatagagtggaaaaaatggtacagatactacaattagttgatacagagcgaaattgagatcaaaccgcgggagttattcaaaattgaaaaatgccttctgaaactgcataaatcacaattaaaaacgcctctgatactgtaagtagtcgatacagactgaaactaaaaaatgccagagtttgtctcagatggagcacaaaaaattcagtaaaaaaacaaacaaaaacatcaatagtgtgatactgctgtaagatggtgtcagtatatgaaaccaagcaaaggtaaaaaaaatggtgtcagtacaaaaaaATGAAAAA…	676	32.5444	None	None	None	-	-	-	-
lnc_Td_WEWseq_PGSB_v3_chr1B_Loc010029.1	cCGCGACGAGGATCGCAGCCAGGTGGGCGGAGCCCCGAGAGCGGTCGTCGCACAAGCAGCAGCAAAGACAGCTGCAGTCGCAGTCGCCATCGCCGTCGCTCATCGTGCTGCTTGTTTCTTGTTTGTGCCTGATCTGATTCTGATCGACTCGGCAGCAAGGCAAAGCGATGTATGCATATATAGTAGGAGTAGATCAGACACTAGAGATGAAAACGGATCCGACTCCAACGAGTCGGTCGCAACACCTTCCATTTTCGATCATGACGGCGTTCCCGTGTTCGTCTCCAGGTCGGATTAGatagccaagggaggtctccgttttgtttgtagcaaatatttggacctgctctagtgcaaattcggcgcgagtatccaatattttttccgtggggaattttg…	454	50.8811	None	None	None	-	-	-	-
lnc_Td_WEWseq_PGSB_v3_chr1B_Loc013763.1	tAAATCGCCTAAGCGCGAAACCAAACTCGCCCATCCTTTGTGTGCTAGGTCGCCTCACCCGTCGATCAAGTCACCTAAAATCACCCGCACCCTTCCAAATCGCCTAAGCGCGAAAGTAAACTCGCCCATCCTCGGTGTACTAGGTCGCCTCACCCATCGACCAAGTTGCCTAAAAACACTTGCACCCTTCCAAATCGTCTTAAGCCGCCCTACCAACTCGCCTCCCCCAATGTGCTAGgtcgccccactcgtcgaccaagtctcctaaaacccagcacccttggaaatcacctaagcgcaaaaccaaactcgacttaattgttactactggtttgcttcataattgttgcggtagcagacatatatgtagctgaactcaacctgaatacagttaacaag…	632	44.6203	None	None	None	-	-	-	-
lnc_Td_WEWseq_PGSB_v3_chr1B_Loc013764.1	acacagggagagataagaggcaaaaatactgcattatattttcatcatatgtgtgttcagtaggcaaattctgtgtaatatatgcgcttagcaggcaatattgtcgaatgcgcactcatttaggcccaattctcagatctctggaaatacagattggcgagtgttgctgaaatcgagaaatttccagagaaagactcaaattccgacagacaatcaacagctagaggtaatagatatgtctcccacgcacaaatccacaccccatcgttttggattagggacggattagaggtgcagcagcacacagtcatggagaggggggaagtgcagcagctcatagctgcttggatttttgggtggtaggcaacaattcatgtcgccatcccatcagatcccagg…	1183	38.7997	None	None	None	-	-	-	-
lnc_Td_WEWseq_PGSB_v3_chr4A_Loc051352.1	gccccctaattaatttaatacatcagtggtgacaatctattagaggcatgtaaagagaatgactagcaaatgttatatcctatacaaaaatggtcaacttaggaagcctaaaacacatgctcgtgctgtacaaaggtggtaaaatgactatttgtttaatctctgtgcagggcatgtgtaactagggtgcttgtttgcatcaggacaaaaaaagaagagaaaaagaaacatactctcttgtcaatgcttaacctggcttgattaatttttgttatcctgcaagggaagtgcccctgtttcactaagtgtcagaaaaaggcatagcataaaaaagattatcagtgttaggtagtacatttgctcaatgctagaccggattcttctcagctaataacccct…	894	36.8009	None	None	None	-	-	-	-
lnc_Td_WEWseq_PGSB_v3_chr4B_Loc056450.1	tgtacaacagaatgatagaaattatcgtaaatatatagccacgtgaaaaaagcaataattgcacactaatgggaagtgaagctgcaaaaaATGTTAACACAAATTTATCACATTATATCCTCTTCCGAGGCTAGCACCTTCTGCTCTAGCAAAGAATTTAACTCTTCAAATTTGAACATCACATTTTTGAGAAATCCTTGTGGTTGAccggaaattcttcgccattcatggaactggatatctccttaaatatgtatagactgaatatgattctaaattctaattagcaattacatagtgagactgtatcatgaaaaagtaaacataaaacctagaaatgctaaattttatcaagccaagagcagcgaaa	370	32.7027	None	None	None	-	-	-	-
lnc_Td_WEWseq_PGSB_v3_chr1B_Loc013796.1	gtttggttattcttcatagcttgcgtaactcccatcatgcatgatctgggtgcacacatgaATGTTTTCTTTTATAATCCCATATACTTCCAGAAACCGCTATAAATTCCATCGAAGATGGAATATTTTGCTGATAAGATGGGGATGTTTCTTAAGAAAAATGGGTGGCCCGGTTAATTTGGAAAGTTTACTTTGAtcaatttggacagaaaaaaggtttttcggccagtgaactcaagcatatgtcgatatttacttttggttcctaggaaaacacgcacctttgaatctcatacttcgaaactggacacgctgtgtcccacacccgacttcggactccaaactaacgtcatgtgtcttttgacccaaattgacagtggtcctactacttaacctctt…	912	39.2544	None	None	None	-	-	-	-
lnc_Td_WEWseq_PGSB_v3_chr7A_Loc098644.1	tttataggcaattacaggagattacaaggaatgaacccaatcagatcctaaccatatggcctaattatattcctagagaaaattttctatgtgtgtcaaatggtcaccaaatatggacaggatatttggttgcctcacacaccatatttacccaaactacaaaagaatatacggatagggtaatctactgtggttgactctaacctgatgtagaatttgatgcgcttcttcctgggtgtatcgtgcaccggcacctcctcgccgtatattctgaactgcggatacttggagtctttgaggctttgagcacaccaccatgtttaatttcttcattcaaagatctcgctttctggcatacactctaacggcaccatggctttcaagcggcttttcatttcc…	975	47.3846	None	None	None	-	-	-	-
lnc_Td_WEWseq_PGSB_v3_chr3B_Loc041206.1	tCTCAGGAGCACAAGTAGTGCACAATACCTGATACACCGAGTGACACGCTTACGTCCACGTCCACCTTTACACGGCTGTACGGCTTGCATGGATCTCAGGTGAcgtttggattttcccgatataaattacaagaaactaaggccccgcttggaatgtagtttttccgccacccctgtaatatgttacacctgtattataccggcctccaagagaatacattctgcagggttgtattttcaatccgattgtaatctgcgcttggctccaggtttcaatccggttgtagcagctggttccaggtttcaactgacggaactaactaccctacgccttacgaaactgaattcttgtgaaactttggcagcacttgttaactggcaggagggttcgggctaatc…	459	49.0196	None	None	None	-	-	-	-
lnc_Td_WEWseq_PGSB_v3_chr7B_Loc101088.1	gcatacttcgatatcgcctgttgatgtgccttcgaatgtaaacgtctaactactttatcatccccaacatccagggtgcgagacaggactgatgttgctcaaATGCAAGCATATGTGCCCGTGTTGAAGGAGTTTTGCCCTCTGTCTATGACTCAAGTGTCAATGATGCCTCTCCATATTATCGCTACCATGTCTTATTTGTTTTGGTTGCTCAGCAAATGTTTTGTTGTACAAGAA	237	43.038	None	None	None	-	-	-	-
lnc_Td_WEWseq_PGSB_v3_chr2A_Loc018603.1	cctgcgtccacccgcccgccgacacctccgactagtcctatgcacggcctagctagctagcactttcgagtttcgacgcttaccgtagtatgcagaagttcttattgtatgcagaagttagtagtatggaaggacaatatcatcggacaaaaatataaggtgtttgcaggacgtgaattatctaaggtcgggctcatatgagcccattatctagggcgtcgactggatcatggagatctgtgctatttctatatacgcgcggtgccggcgggatgggaaatgggggctgctgaaatacgtagccgacaggggtgggtggtgggccacatttaaacggccggacgaacgtccgtttgagtaagtctagttgggccgtggaacagaatagtcatttaccgt…	654	52.2936	(GCG)n	Simple repeat	Simple repeat	-	-	-	-
lnc_Td_WEWseq_PGSB_v3_chr7B_Loc100372.1	acagggtgaggtagtagatcatagtggcttgcatcATGATGACTCTTTTTTATGTCAGTTTTCTTGGACCAGTTGAAGGTAACCTGAATCTTTCTTACATATTTTGGACTATTTATATTTTCCTTGTCTGAtcccaccaaaatatattttcatgcagctatttctaattgaatttaaacctggatgactttcagcagtctctt	203	34.9754	None	None	None	-	-	-	-
lnc_Td_WEWseq_PGSB_v3_chr1B_Loc010231.1	gcttgacattaagaagaaccaagccctctcaaacataaaaccatgtaatccatctgtataaatcctagctgatgctgaagtatactctatagtatagcttatgctgaagaatagcaaaagccaataactttgatagattcttgttattactactgcaacattttaactttgggtgcctctcttcATGTGGCGACTCCTTTCTTTATCCTCTGTCTCACGGAGTACCAACACACTCAGTTTGTCCTGCCGCTTCCAGAAGTTCTTTTTGTTTCATATATTTTTCTTTGCACAGTTTGTCACCTGAcatcctgaagctcccccatgtgacatgttatattatcaaagggggatcgaataagatactcttg	368	38.8587	None	None	None	-	-	-	-
lnc_Td_WEWseq_PGSB_v3_chr3A_Loc038780.1	atcctccttaatcatctaattaagaggcATGTATCTAATTATATATACACATGCATATATGTATGTATGTGTGTGTGTCAGAGACGTGATTCAGGACCATGCATCAGCCGAACCGATGGTCCATGCCGTACAATTGAACATCCTACATGTGGATCCATGTCATGAATGCCATCTCCATCCAACACTTTGTCTCATGCATTGTTTAACATGCAAACAGCTCATGCTGTGCAGTTTTAATCAACCATGTATGGATCCTCATGAACAGTGTCTAGAAATCAATGATGTCGAGTGTAGGTTCTGTCGAACCATGGTTCCGTAAaacatcttcgatgtgtgtgacacacacacataca	353	40.7932	TREP1514	CACTA	DNA-transposon	-	-	-	-
lnc_Td_WEWseq_PGSB_v3_chr2B_Loc031334.1	cctccttaattttcaatcaaaccccacctttatgtaaaagcatgtatccttttgtatgtatagcattactcttgacgcacaatgaatagccATGTCATCACCAAGAGTAGTACGATCCGTATACCAGACGAGCGAACACCGCAACCCATCACTTATTTTCTCCCTCACCCACGAAACGGTCGCATGTCTCATTTCACTTTCTCACTTTCTTTGTCCCAAAGGTCTTCAAAACAGCAGGACCCCGACAAACTCTCTGGCGAGATGTGACGGCCAGCACAGGGATCAGGATCAGATCCCTGGGTGGTCCATGAACATCGTGCAATGGGTGCTTCCAGTGGCTGTGGCAACGGCTCTAGGGGAGCTGAGCCAGCGAGCCGATGGCGGATGCAATGCTGGCGT…	963	47.5597	None	None	None	-	-	-	-
lnc_Td_WEWseq_PGSB_v3_chr7A_Loc095058.1	aaaaggactgcccttggtttggccagtggtgcttattgggaattgtttggtcaaacgtgactgccggaaactcacatcggcatgatatatgacaactatgtgacacatgtgctaagcaatccgaactattaaaagaaacATGATGTACGACAAGTGCCATCCATGGAATATTCCAATGAAATTTTGCAAGGAAAAGACAAATCCGTTCTCAGGGCAGTTAGTGGCGGAGAGCCACCTCCCGGTTACCCGGGGCAACTGCCCGGGCTCAGCCATGCATTCTGGTTTGAATAATATCAGTAAGTGGAGAGCTAATCATCATTTTATAGGGGCAAACAACTGAtagacaacaacttcgtgtactttgctgtggcgagctaaccaccattttataggggcaaa…	1106	47.83	None	None	None	-	-	-	-
lnc_Td_WEWseq_PGSB_v3_chr1B_Loc013997.1	ccTGCGCGTGCGCGTGTGCCGCGATCGTCGCGCAGAGCAGCAGGAGCAGCATGGTTTTCGCCATGGCCACGTACGTACGATTCAGAAGGATCGGCGGCGATCGAGGAAATGGCGGTGGTTGTCGTCCAGGTGAGGTCAGTAGTGTGGGAGCGAGTACCGCGCCATGGATAGGACCGGGAGCGGAACCGAAGGAAGGAATGAGCTAGcccgacgacgacgacgacgatgatgatgagagaagaagaagtagccgctgaggtctatcacaaatggaagtggggttcggtttggtt	293	59.0444	(CGA)n	Simple repeat	Simple repeat	-	-	-	-
lnc_Td_WEWseq_PGSB_v3_chr7B_Loc099897.1	GTGGGTAGCTCGGCGGCTCGGCGGACGGTGCACTGCGCGCGCCTCGGCGTGCCTTGTCCCCCGCTCGGGTTGGTGGTGGTCCAGGCTGCGGGTCCCACGGAGGCGGCTTCTCCTCCGGTGGCGCGACGGCTGGGCGGCGTGGCGAGTAGGCGCGGCAACGGCGGCGGCCTCGCGACATCCAGCGGTGGGTCGAGGCTAGGCGGCTGTGATCACTCTATCTCGCTCGTGCGGCTCCGGCTTCCGGCGGTTCAGATCTGGTGCGGCTCGACTGTAGCCTTCCGGCGGCGGCTTTGGCTATCCTCCGGTCCTCCGAGGCTAGGCTTGGGGCGAGGTCGTAGTCTGGTCAGGCCCTCCCTTGCCTCCGGATTTGTGATGTGGGCTCCATGCCATCGGGCCTGG…	420	70.9524	None	None	None	-	-	-	-
lnc_Td_WEWseq_PGSB_v3_chr1B_Loc010296.1	attaaaggcccaaatcagtttaacatctacctacttaattagtatacaacacacacgatgaccaacatatacatgcatacatacatacaggtaggtaatacgtactaaagcatgcctgttcgtattagctagtgaccaaaatatattgctttcttagctgcaccgcatcacaaggcaaatatggttcaaaataaaatactgctgaataagcacctagcagaatagtaaaataagcttaaaaaatgcatacaaacacagacatatatattaccattcgaacaagagATGGGACTGGCTGGGAATGGGATGCAAGGACCATGGTGCCATGCCATCAATGATTCACCAAAACTGTGTCACTCATGTGATGACAACCCTTTGCATCAAAAAATACTAGACAAT…	499	36.4729	(ATAC)n	Simple repeat	Simple repeat	-	-	-	-
lnc_Td_WEWseq_PGSB_v3_chr7B_Loc104698.1	ttcactcaagtgtggggtctaactccttttgcctggccttgtttacgggttgttctcaagatggcatcatcgtcttggtcacttatgcgggtctcgcctctcatccttagtctgacatggtgttcttagatctgtctccggtggtgtgtcttagcgagactgtcaagtgcggggtccaactccctttgcccggaaaggaggccatcacgactatattatctttataaATGATTCCTCTCGACACACATGGATATATTTTATCTTCCCGTGGTGAGGTCTTATCTATCTATAGTAAGTTTGCCGCCATGGTTCATTCCAAGTTTACACGTTGGATCTCGGGATCCGGCTCGCAAGCCTCACCCACCCAGCGGCGGAAGGCATCGACGGGGTAGagccagc…	582	51.5464	TREP1423	Copia	Retrotransposon	-	-	-	-
lnc_Td_WEWseq_PGSB_v3_chr2A_Loc018200.1	AGAAAACAGGTTCCACATCTATTGATCTACATCAAATCCTTTGCTGGTAATATACAGAGCAACTGGCCGGATCCGTATGTGGTCGTGTGGAAGTCAAGAAGCATATGActtatgggtgcaatcattgagagacgatagcacgggatacttaaaattagtttggatggcggtctaacaataggataggtgtatagttatctcgtcctatttttgccggtcatggc	224	42.4107	TREP1634	SINE	Retrotransposon	-	-	-	-
lnc_Td_WEWseq_PGSB_v3_chr2B_Loc022439.1	cATGGTAGTTTACACTGATGTGGAACAAAGATCGCCTCGTTTTGCTGCTTTACCTGTCAATTTGGACATCAGTTATCCCACATGTACAACAGCAATGAATACCTTTCACTATTATTTTCCCTAAattacatggcactaaacaatagtcgcaggaaaaagtaaatgcagaaataccttgtgtatgtgaacatcaagatttccagcatttgactagttgtcaatgccatgttctctgccaataccgatgtttatgtgtaattccttttttctgaacttctaacaactcagactgttcattcaacatgaatttcaaatgctgggcataacacactttcttagcaacgaaagaaatctacaccgttagtttttcaatagattctttcatgaaatccatgatcc…	470	35.7447	ctgD_rep_0240	Gypsy	Retrotransposon	-	-	-	-
lnc_Td_WEWseq_PGSB_v3_chr3A_Loc034206.1	ccccacaaaacagacggccctctccctcactctggctctctcgcgttctcccatagattttgtaggatgctatggattaattaggggatagaataagattcgctaacaatagaacggaaagaggcaaaatagtagtgatctcatgcatctgatcttatctcaacgtgaacgtcaagtgcgctatcttcaatgacttctctcacttctgtttagaaaaaagaggactggaccacttttttagatactgcaaaaaaacacagtttttggcatactacagtttATGAAACTTCTGTTTTTGTTTCATCCAAACACCTCAAAGTATGTAATACCAAAGTTTTTTTACAAACCACAGTATTTCCTGAAAACTGCAAAAATACTTTGTAAACAAACGCATTACTT…	826	36.4407	TREP1673, ctgE_rep_0058	TIR, unknown	DNA-transposon , unknown	-	-	-	-
lnc_Td_WEWseq_PGSB_v3_chr2A_Loc018341.1	tGGCTCTAGCAACGCTGTGGGTGAGGGCACCCAGATAGCGCTGCCATACTGGAATTTGGCTTTTGGCACTGGTGCCCACTTCTGCGCCCTATTGCCAAATTCAAAAATATGGAAACCAGAGCGGCTTGGAACTGGGCCGAACAATAAAAGAATGATTGATTTGCATGTCTCGCCTTGTGGAATAGGGACAAGGTTGGAGTGAaagagaattgtctatataataatatatggcagtctgcatcacttaacgatggctattttctctttacaaaaaacttaattcgtgtcacaaccaggcccatgttgcactaatgtttcagatgactgcagtggacataaataggaaatttgacaacgatgctaactgattagtacacggcgatttttttaagacactgg…	715	45.1748	(CA)n	Simple repeat	Simple repeat	-	-	-	-
lnc_Td_WEWseq_PGSB_v3_chr2B_Loc027064.1	caacattttaaatcgcgttggtaattcggcccattgttggtgtcttttttcccgcctcctgttttctcgagctgtctagaattacagatgctaacttcATGATATTCTCCTCAACTTTTCTCTGTTTTGAAACGAAGGTTGGCTGTTTTTCCAGAGGACAGGGGGAGGCTTGTCTCAGTTTGCTGCAAACCCATTCCGTTCTTCTTCCATGGCACTCAGGATTCAGAGCTTTCCAGGGACCAACTTCAGTTCTGATCTCTACTTTCTGTATCGCACCTGGGCAAAAGCAACCCGACGGATGAacaatactctctccggatcaaattgaactctccaatgcacacaacgaagacttgaaatgattaacagagtttggaccagcctgagtgtctcttctct…	422	45.2607	None	None	None	-	-	-	-
lnc_Td_WEWseq_PGSB_v3_chr2B_Loc022526.1	ggAGGGCCGCGCCGGTGGTGGTACTAAAAGGAGGATTCGGCAGCATCGTGGCTCGTGTCGGCTCGCTTTTAATTTATTCAATTCAATTCGCTAATGAGTCAGCTGCAAATCGCGTCATGTCCCCTCCTCGACGGGTCGCGTCCGTGGAAGGCAACAGCAGACAGTTTTGGCCATCGGCTTGCGGCGGTTCCAACTTTCTTTCCCCTCCTCCACCGCTCCCAtc	223	56.9507	None	None	None	-	-	-	-
lnc_Td_WEWseq_PGSB_v3_chrUn_Loc107326.1	gctgaatgttggtcagtcagttaacatttccccttaccaatgagcttagacagctactccaagataagagaccaacaaaatactaactgaacttcaccaggataacagaccaacaaaacagaattgATGGATTGCAAAGGGCAAAGCACTAACACGGTCTCTAGTTTCGGCAAATACATCTTCTTTATATCACTCTGTGAAGGAACCAAACACTTGTTAATTCTCAGAATAATAGAGATGCAGAGGAATCAACTTTGTAGTCTGCCCCTGCCACATTTCTCAAACTGAacaacagagcaacatcacctgcccgaccagtgaccagcgtccaggtccaccgctactctcccgcggcg	356	44.6629	None	None	None	-	-	-	-
lnc_Td_WEWseq_PGSB_v3_chr2A_Loc018380.1	caaacgttgcaaaagctaagattggagtacagtatacagtatactggtttctcagaaaaaaataatacagtatactgtatcaggatagcccagccatacagaacctagctggcatcatcctattagtgtggaccacatagcataaaaaaagtattaatacgaaccacaccaatagataccgataacgctccgactcagatggcaactctagtttttttttaatttgtttttctcttttcggatggcaacttcagttataaaaaacatcagggccggaattgttcgtatcacatgtgtagcaattatcatttgagaagaaaaaggatagcgctagagaaaccattttcgcagagcccccatgacacagtcatcggatagATGTGTGTGTGCTTGTCCATG…	525	38.4762	(TACAGTA)n	Simple repeat	Simple repeat	-	-	-	-
lnc_Td_WEWseq_PGSB_v3_chr2B_Loc022554.1	cgccagtagtaattgcttctattgcagagctccatccgcacggagttaagaaacaacctgttgatgagttcagaacggacataatatttttttactagctacttaattatttggaacagatcactccatatgttcactacacattatgcaggattcacatcccttttatactttgagttagacataattagatttaattaagagataagctacagcttacaagatttggcattgtgttgcctttttcacattgaaattgattaatatggcattgtgttgctataactggagaatggcgcctttgcacactaatctgtaattgctaggacgttaacatttatttcatttcatcatctgaaaaataagaacaattagggaatattactatgcagtaacatt…	1073	42.4977	None	None	None	-	-	-	-
lnc_Td_WEWseq_PGSB_v3_chr2B_Loc022572.1	cgCCACGGTGCGCAACATGTGGAGGACATTGTCAATCCCTGCAAGAGCTCCTTACAGAGCCCAGAGTCGGGAACATCCTGTTGGTCTCCCGAGTTTCAGGACATCACTTTGTATTAGTCGTAGATCCACTAGGAATGTCTTCCACCACCACTTGTAGAACCAGTCTTAAAATCGCTAAGTATCAAGAATTCCCCACCATCGGGGTGGCCCATCCATCACTATGAtcaaaatttgtttgcacgacaacccaacttttcttcccattcttatttgggtgatgtaaactatattaatcagacatgagttttcggattagaccttccttggtaatatgtgtgcataattgcaagttcacccttgaagcacgaacatataccaatgttcaatcagtattttagg…	1339	43.0919	None	None	None	-	-	-	-
lnc_Td_WEWseq_PGSB_v3_chr2B_Loc022604.1	agtactttgactcctaagattaggatcaatacaaattctctaaaaatgctatgaaatccttcgagtcaaATGAGCCTTATCCTTATTAATAATACAATAGACGTGCCTTCCCTAGGTAGGAACGATAACATGGGTATTTGGCAAAATAAGATTATCATATTCTTGTCGGATTATTTACTTGTGGGATCCTATGTACTAACTGGTTGTGGGGTATATATATGAaataaagtatgtgaagtcacttcaactagatgatataattagtcccaaaaaagtagatgatctaattagagtacttctagttgtctatctggacatgctctagggagtagttttattttttgataaaag	351	32.7635	None	None	None	-	-	-	-
lnc_Td_WEWseq_PGSB_v3_chr6A_Loc081922.1	cggtgagtagctattagaaacccccattataatatcgtaatcatgcatttttgtggttacggtagttccttattggggataggcctcatttcaaatagtacatcagagtgcagtggctaagaatttggcggttctatgtgcttggaggcgaatctaaaggttccgttccaaaggtaagaagatctgtatcaattgttgatgaggattaagcgtagcttctaaaattaatctaatgtgaccaattccatgcggttttgaaaggaacaactgcataaaaaaacctcgcatgcaaatcaacctagattggaatggccaccttaaacctacctatttgaatacaggcaacgacggaagatttgagaaaacctagtatgcaaatcagttgtaccaacaATGACG…	639	44.2879	None	None	None	-	-	-	-
lnc_Td_WEWseq_PGSB_v3_chr2B_Loc027148.1	tatacgaaaaattgaccagaacttatttaacggtctgagacgcgaaaattacaggagattaaatctcacagtctagatccataatcaaaccccgtttcttctttgaagaagagggagaaaaacatccagtaattggacagattATGTATCCTTCATCTTTCAGCATAACTTGTGTATATATATTCTTCGTAAGAAAAAAAGAAGAATCGATGACCTTCTCCAAAGAAAGAACACGATACGATGCTCAGCTCGGCTCACGGCTTCCGGCTCCGGCCACCGGCGTGGTCGCACACGCCcg	298	42.6174	None	None	None	-	-	-	-
lnc_Td_WEWseq_PGSB_v3_chr2A_Loc022260.1	taaacttactccgcgtcacttcatgatacttgttgcaaaagaaaacaagctttaaaaaatcccaacaattccacaactttgccacgaaaattaagtagcattctgaccccaggaggcaatctcttgacttcccaactttattctcaacaggatttaattactcgccttcttaaagcagagaaaatcagagtactcttaggtggtgtttggttcttcctaggactttttc	229	38.4279	None	None	None	-	-	-	-
lnc_Td_WEWseq_PGSB_v3_chr2A_Loc018474.1	CTCCGGCGCCGACATGGGCGGGGGCGTGGCTCGTGGAGGTTTTCAGGGGGTTTCGGGCGCCCGTTTCGCTCTCCTTTCCAACTATCGCCCGGCTGGAGGGGCTGCTGGCCGCGTCAAGGCCTGAGGAGAAGTGGTGCGGGCGGGCGGCGTATTTTCACCCCCTTTTTTCCTCCCCCCGATTTATCTCGGCCCCCGTGTAGCCCGACTAGTATATCACGCCCGAACGCTCGCTCCTCGCTCTCTTCTCCAAGGCCCTCCAAAAACAAGCAGAGACAGAGGGAGGGTCCGTCCGTCTAGgaggagctcctcctcactctctccctctatttatcttggatccccgagcccggcaatacttgtaggtaaatgaatcttgggagttgagactgggaggcacca…	531	58.7571	None	None	None	-	-	-	-
lnc_Td_WEWseq_PGSB_v3_chr2B_Loc022657.1	caATGAAAGAGCACAATTGGAGCCGGTTGTACATAGTCGAGTCGGACATACCACCGCACTCATCGCCGATGTACTATCATCTCACTAGGGATGTCGTGAGTAAACACAAGATGAGCAACGATAACGGGGTGGTGGAGATCCATGAGAGAAGTTGGGGAAGGATAATCCTTAGTAGACACACATTCGTCTACGTGGAGACAACAGTGCCGCTATGTGTTTATAGATGTTGGTCTTTTTTTTCCGATTACGCATAGcatgcatatcattttataaagagagagaaagggcatacagaaccctccactggtgtgacattacattttacatgttacacctcaacgcttagtccactccactccacacttgtggtcaacctcgatgtttataggtgttggtctt…	459	43.3551	None	None	None	-	-	-	-
lnc_Td_WEWseq_PGSB_v3_chr6A_Loc080109.1	cTGCAGCGTGCTTCAGAGTGTGCGCCCCGGTCCTCTGGCGCCGGCGAACACAACTATCCTCGTCAGTACAGTACTCCGGCGAACACAACTATCCTCGTCAGTACAGTACTCCAGCATGAGCATGAATAAGCAGATCATCATGGTGTTCCTAGCTACGATGCGTATGTCGTTCATGGAGCGGCCCATCCCAAGCATGACGTTGCTCCCACCTCCGGCCGACTTGATCAGAAGGTTGTGCGTGTTCTGTTTGAATGAGATGCTTGTGCGTGTTTGAatgaggccgttgcaagcgatcaatactgtccggttgcatgctctttaaatacatccagg	333	52.8529	None	None	None	-	-	-	-
lnc_Td_WEWseq_PGSB_v3_chr6B_Loc085732.1	ATGCATACATCTAAACAACCTTTTATTAAATCTAAGCAACCCTTTAGTAAGTCCAAGCAAACTTTAATAAATCCAAGCATCCCTTTTGTAAATCCAAGCAAACTTTTCGTAAATCTAAATAACCTTTTCCTAGGTGCCCTCGAATTAGCCCGGGAGATCAAATTGATTACAAAAACATGAgtttatttaataaactagtgaaaaaggaaaaatattatcatgacgaataaatagactaaccttgaaacgatgacgattaattactcttgctataaaacaagctcatatttttatcgtccttaccattttgtaacaatgaaaatacgaactcaatggtaaaccttttttattaatgaaatagcacatacatttttcgtctggcaaattacgatgggaaaa…	488	33.4016	sr2_rep_0137	CACTA	DNA-transposon	-	-	-	-
lnc_Td_WEWseq_PGSB_v3_chr2B_Loc022770.1	ccgcacacccacacctaccctattctccctgctacgtacgtcgcttgttttgtttcgccgcactactatacttcgcgccaaagctctgcacaagagtaaaatataaaagctgatgtggcacaagttttggcaactagttatggagaatctttgatttcatatacacgcactcactcaacaacaacaaccttgtcaattctcgcaaaaaataggacctcgacaatttcgcacgcatctcaaagtctcaaacagggggccgtgtacttttttgtattatatttgaaaggacataaatggtggattcgtgtgaaaccacatgtcacctcgagaaatatgtgtatacttggttcataaagtgcggaatcagtgtcacaaaacaacaagtttgaaaaccaactt…	838	39.8568	None	None	None	-	-	-	-
lnc_Td_WEWseq_PGSB_v3_chr2A_Loc018571.1	gcACGCACGACGCCGGTGGCTCGAGGTTGTGCGCCTCAGGCACAGACACAAGCACGGCGCCGGAGCTCGGAGACCACGCGTGTGATCCTCGTGCACTCCAGGGATGGACGTGCTGGAGGCTCTCCACAGCAGGCTTTTGTGCTTTCGGCGAGTCGGCGACGCCGGCGGCTCTGATGTGTACTGAAGAAGATGGTTTGCTGTGGCACTGGAGTTCAGTAGTTGATCCTTTGACATTGGAAATTGTCAGTTTATTTGCTATGTTCTGCTGAtgaactgagatgtcatacaatgtgatgttaccttgtgccagaatgctatgcaatgtaagatgttctgaatggtatgcatttttattctatctggcaggttctggatgaacttttatagcttatgaacgat…	416	50.2404	None	None	None	-	-	-	-
lnc_Td_WEWseq_PGSB_v3_chr2A_Loc018624.1	caatagcaaattgacttagcacaacacttcttcatcacatattataacacaggtagcaaagcagctcattcattgcataaaactagtagcagcagttagctgtttacgatcttctactgcctagatattcaaaaagcttttgacgttcctttgaattttctccaggacactgtctactggtaaatttctgcatgagaccttcagtttgtttatccgctacccctctgcttgcagcagataaactggccgatgctttggaaacatcccctacatccaaaaaatattctcttcaatcaacaagtgtgtgcataggttgtccctttttaaaacagcaagtcaaagtctgagcaagaATGACTACAAAATTACAGCGACAGTCACTTTTTCAGCCTGGTTTGG…	515	36.1165	None	None	None	-	-	-	-
lnc_Td_WEWseq_PGSB_v3_chr3B_Loc042136.1	ccctacttcgtaattttcactactaaaaggaggaaagtggaaggacagtacaaagttacataattagacgacatatatattctagtggtcaaatatcaattgtgtttaacatataccttatggatttttatgcacattagacaacattgtcaagtttttttttaccattaaatcactcttttttctctccttccgaagctgacagtcagcggcgacaagctgctcctctttgactccatatcatggtttcatcaccttcgaagtacctagtgacttgcttcacaatcaagtagttctcgaagccccttaaagcaacaacaaagataattcagaggataccaatttgcagtttgtgaaccatagcactgtagaagtaactcatcatactctctgctcccg…	787	36.9759	None	None	None	-	-	-	-
lnc_Td_WEWseq_PGSB_v3_chr7A_Loc094594.1	atgagtaaccaaactgactaccattctgcacccaagcaattcaaactgaagttgtacaagaactgctctgtacatacctaactcttactgtatctgtatgaatcggggacacattacctcgactggATGCGGGATGGCAGAGGTCCAACGGCGACGGCGGCATGCGTGGCCTTCCCACTCCTCCGGCGGCAGCCCACCTCTCCCTCTCCTCCAGCGACGGTGCGGCCGCGCGGCTCCTTTTCCTCTTCAATGCGGCGGCCGGCGCGGCTCCTCTCCGATGCGGCGGCCGGCGCAAGTCCCTTGCTCTCTCTCCCCGATGTTGCGGTCTGGTACGATTCCCCTTCCTCTCTGATGCGGCGGAGCAGCGCCCTCTCCCTGTCCGAGACGCCGGCGCGGCGC…	468	60.2564	None	None	None	-	-	-	-
lnc_Td_WEWseq_PGSB_v3_chr2A_Loc018695.2	caccattgcctatcccaaaaactataaacatgtctggatttaaaaatatatgacaattgtgagactgtcatatagcatgtcacaagcatttggatcaaaattaatagcaaagagcaagagaaaatggagaatttccgacactgggaaattctatcaactgcaagccgtctattcattttcgtccaattttcagcaatagcaagattgatgtcactttttgatttttccagagctaacgtttccctgagttacacaggattgcagtaagatttccgccacatattatctgcaaccagagtactcatctgccttcaacgttattcacgtcaccaacaacaatggcaaagcaagaaaatatacacaccgcccacggcccagtccacaaatatcctatcagct…	782	45.9079	None	None	None	-	-	-	-
lnc_Td_WEWseq_PGSB_v3_chr2B_Loc022916.1	CGCTGGCCGAGCAGGAGGACGAGCATGTGCTGCTCCGTCTCGCCACGCTCCGCCTTGAACGCGATCTCCATGGAGGGCTGCGCGCTTCGTCTCGGCGCACTCTCGCCTGCCGAGTGCTCAAGTTCGATCCACTGTTCAGTCCGCGGGCATTCTGCATGTAGTTTCGTCGTCCCAAGCAGCTCAACTGCCGTGCGTTCTGGTTCTGGGGCATCGCCATTCAGGATCGAGCTCGAGGAAGAAACGTGGTCCGGGGATCTTGATCTAGCTGCTCTCAAGTTTGCAGAGATTCTTTTTTGCTTACCATTCCAGTGAggctacatttggcattgccggctcgattgtaataacttggacgtcaataactaccgaacgttcgggctgggagacccccaggccgaa…	411	57.6642	None	None	None	-	-	-	-
lnc_Td_WEWseq_PGSB_v3_chr7B_Loc105692.1	cgCCAACACCAAGCAAAAGCAACAAGGAGGTCATGGCCTTCAACTATCCCAGAACGCTCATGCTGATCCCGCGTTTTGTTATCAGGGCTACGTTCATCTACGACCTCAGCGCTATTGGCAAGATTTTGATGGCTAATGATGGTCGTTCGGCCGCGGAACGAATGGACTACGTAAGGAAGCTTCATTCAAGAAGCCTTCACCTCTGGTACCTTTGTGCGACGAGAAGGATGAGCACGATGATGAGGAAGAGGAGGACAGCTGTGACGACGACAATGAGGAGGTCGTGCTGTAGATTATTTTCACAACAGAAAGCATGTTGCGGAAAACGAACGAAGAAAAAAAGGAAACAAATGGCACTCAGTCATTAGcgattaagataagaaggaaaaagaatgagcg…	875	44	None	None	None	-	-	-	-
lnc_Td_WEWseq_PGSB_v3_chr2A_Loc018704.1	tTCCAATGAAATCAATACTATCAAAGTAGGATGTAGGGTAATATCTTTTCATGAGAGCCCGAATCTGGGTAAATCACAGTGTCCCCTGTTACCGTCGCACCAAGGCTACCTGTTAGGGCCCCCTATCCGACATGTGCTAGATTTGACTCGATCAGGTGGAGGAAGAGGGCGAACGCGGATGAGGGAGAAGAGATGAgtggaaaagtgctcgtcgggcatgcgcctggatttcctcatattcgcccacat	249	49.7992	ctgA_rep_0233	unknown	Retrotransposon	-	-	-	-
lnc_Td_WEWseq_PGSB_v3_chr2B_Loc027495.1	TGCTCCGCGACTACATCCCCAGCTGCGCCAGGTCCTGCGCCGGGGACGACACTGCCACCTCCTCCTCGTCGGCGTCCTGCTCCTCCGGCTCCGGCGACCTCGCCTGCGCATAGAGAACGAGAGAGAAAAACAGTTATGATGGAGGATGGCAAATTCACGGCGTCGATCCGCGTACGCGCCAAGTTCATGGCGTTGGAGTTGTCGGCCACGGCCGCGTTCACGTGGCAGTCTCGAGCACCCCTTCAGTGTCGCTTCTTCGCTTGGCTAGAAGTCAAGAACCGCTGCTGGCCATCTGATTGAttggcgcgacgtggattaccgcatcaggttacatacttacattgccatctttgctatcagcagggcagagagaatacaacacctcctaagagcatatcc…	428	58.4112	(CCT)n, ctgI_rep_0105	Simple repeat, SINE	Simple repeat, Retrotransposon	-	-	-	-
lnc_Td_WEWseq_PGSB_v3_chr4B_Loc059605.1	ggCTGCAGCTTAAAAGGCAGATGCGGAGCCGGCCGGGGCATGGGCAGAGGCAGAGCTGGCCAGAGGGAGCCGGCGACCATGCAGGGGGTGCTGCGGGCGGCCTGTGGGCGCGCAGCCGCTGCAGGGGCATGCGCAGGGGCGCGGTCGGGGGCGGCGGAGCCGGCGTGGCGCAGGAGGAGGCGACGCGGAGCGGCAAGTGGATTCGGTGCAGGTGCGCATGCGCGGGCCGGCGAACTTGGTGCGCTCGGACTTGGGCGGATCAACGGAGAGGTGGAGCGGGCGGGCGGCCAATCCCTGGGGCGGGGCGGAGCAGAGGACGCGTGGCCGCGGCAGGGGAGCTGAGGGGCg	348	75.5747	None	None	None	-	-	-	-
lnc_Td_WEWseq_PGSB_v3_chr2A_Loc018744.1	TTTTGTTGCCAGAGTGTTAGTCGCGACACGCCATCCGAAAATTTTAATCCTCTCCGGGATGTTCATTTTCCAAATGACGTCCCAAATACTCCTATTACCTGCACTGTAGTCGAGCTTGACGGTCCCCCATTTGTGTTGTTGTTCAAACTCGCTGCTAGTTTGTAAgcactccgtattgtgaaattcccgtttttctcatagtgccatgcgat	212	44.8113	None	None	None	-	-	-	-
lnc_Td_WEWseq_PGSB_v3_chr4A_Loc054644.1	gaAATTTCGGCAGCATAACGGGTTGGATGGGGAAGAATCGGGCTAATTTGGAAAAGGAAAAAGTGCATGGCTTCTATTTTCTGCATAACGATACTATAATCGCTCCACAACCATGTCTTCTGTTTTGTACTTCACATGGAAGGGAAATTACGCAGCATGTCTTCCAAGTTGTCTGTTTACAGAAAGTGCTAGAGAGATGActtaaagatggtactacatcaatatatgtggctaattaggaaaagtgaaaggcaactcttttattaaaacacctaattctttcattgaaaattgtttgaatgtggcagcataacgggttaggtggagaagaatcgcatagccaattgggaaaaggaaaaaccgcatgtcttct	373	38.874	None	None	None	-	-	-	-
lnc_Td_WEWseq_PGSB_v3_chr7A_Loc097336.1	ctTCTGCCCTACCCCATCGCGGCGTAAAACCGTCACCAAACGTTTTTCAGCACCGAGCCACCGAGAGACGGGAAGCAAGAAGATGTCCTTGGAGGTCGTGCAGCTTTTCGGAAGGACGGAGTTGGCCAGACCCCATCCTCCCGGGCAAAACGACTAGCCGAGCCTCAACTCCTGGAGACGGCGGCGAGCGGTGTGACAGAGGTCCTCAATGTTTTATAAACTGCTTTCCTGTTTACAACTTTCTGCTAAGTTTCATGCCTGCTTGAttgacatatgtaatgtgccttttccttggtatagttacgaggatctgcatgatggcgagctagcctgcatgatgcagtcatgtacgttacgggcaatggcctgatggcgagctagctttttccttaattgctt…	548	47.8102	None	None	None	-	-	-	-
lnc_Td_WEWseq_PGSB_v3_chr2A_Loc014641.1	gATTTCTGAATTAAAAAGGGGGTTCTTGCCTATATCCTACCATTGGTTTGAAACGTCGAGAGATGTACTGGAGTCTGAATCCTTCTCTTTCCGCTTCCTTGGATCATGTGGGACTTCCGAATCAGGCAGAATGCTGCACGGCCAAAACGTGATTGCCCCGCGCTGTCACCAAACCTATCCGAAGGAACATGACGGCACAACGTAAacgcaaacgatgtcttggagtaccgccggtagacgagacagagcagtgcacttcatgcccatttaaaacccggacccatctggccacctcgtacgatctcgctctgccatgtcaccggacatggacggcattgctccagcctcc	349	52.149	None	None	None	-	-	-	-
lnc_Td_WEWseq_PGSB_v3_chr2A_Loc014644.1	cGAGAGAAAAAAGAGTTGTGATGCCAATAAAGATTGCATGTCAGAACAGTTCACCATGTTAAATGAGATGACTACTATCACATCTAGGCTGTCAACAAAAAGAAGACAACAATGGGTAACTACATTAGTCATTTTTGTTACAGTGCACAAAACCAAACCAATACTCTTCTCTTTGGTGCTTTGCTCCTCATCATACTTTCTGGAGTTCTAGtttcattccaacctttataagactgcaatcatctataacagaagtaaccagcaaagaaagcagagggggggaagttcaaccactcccgattacatcctaaagcaaaggtagccacagctcaaaatctctggcatacgaaaccaagcgcattacagaagcaaaaaacaacagcgctatgctcgaacacc…	614	44.7883	None	None	None	-	-	-	-
lnc_Td_WEWseq_PGSB_v3_chr2B_Loc030905.1	cCACATCACACACCGCCGCTCCAACCATCTTCCCGCGCGCCACCGGATCTCGCCGCCACACTTCCGCCATGGTCACGCTCGCTCTGAGCCCCAACTGCCACTGCCGCTGCAGTCCTGGGCCACCGTCTACCGCAGTCCCCAGCTTGCTGCCGCCGAAGGAGCGGTCAACCCAGCAACGCTTCTCTGTGGTAACGTGTGCATGATTAGTCTGAATGCTTGCATGTGAagtgccaacaaagatatatagcaacagccggtcgagtcaaatgaggcttggtggagtgagaaataaagctaatcacaagcaaaagtgaatgacagagatggtgtgctgaatggagcctaaacctgctgatggaaagatatatagcaactattctttacacgttctactgatat…	790	45.6962	None	None	None	-	-	-	-
lnc_Td_WEWseq_PGSB_v3_chr2B_Loc030905.2	tgCCACTGCCGCTGCAGTCCTGGGCCACCGTCTACCGCAGTCCCCAGCTTGCTGCCGCCGAAGGAGCGGTCAACCCAGCAACGCTTCTCTGTGGTGAGCCACCTGCCTCCCTCTGCCTTCCTCTTCTCCCTCTGTACCTCCGGCGAGCACCCCTAGACGCTCCAGATCGTCGCAACCCCTTGACCGTCATGGCCTTCTCCACCTGCTGTCTTGGACTTCTCAATCCCCGACGTCAAGAGAGAGACGTGACGTAGcagtttgacatggagtctgggtggagtgcgcaggagtggagccacgctcgcatgtctcgcatcatcttctaggttgcaggactttggttggacgccacccaccagccacgaacatctcgttccctgcagaaaatgatgttgcatt…	997	47.6429	None	None	None	-	-	-	-
lnc_Td_WEWseq_PGSB_v3_chr5A_Loc064236.1	ggacaaattcctttagaaccctttggtttgtacgaatggattcttatttctatataagataggaaccaatcattcacatgttaaaaaaacattagcctagacccaatagaaaagtttctatcctattaatcaagagtgacatctcttttcctataggaattgaaatgcatgtcattttaattcatatggtttttctattcctatgatattcatatcctattaactaagggaggcctaaaggctaaagctgagaaaaatccaagaccagcttagttcatagatttccgtaagtttctagtggatgaatttccacattgggcttctaaattcaaggaagacttgaaacttctaaaagtataaggtctcttctgagatctccgattacctagaccaattcat…	686	35.5685	(GGTTTGACCA)n	Simple repeat	Simple repeat	-	-	-	-
lnc_Td_WEWseq_PGSB_v3_chr2B_Loc027714.1	cttagatcttgatatgtgggtgcATGTTCGTTGCCCGCCTAACACAATTTGCCTTTATTTTCAACAATGCTACATTCACGGAGGAGTACTCTTCACGGAATAACACCAGGGTTTTACATAGTGTTTGTGACTTGTTAGGTGTTGATTGGATTAAGGGAGAGAGAGGGGGCCCACCCACCTGAaaattacgggagttgaagagaattagaagaaagggcacgtaatcccccctaataagcccgtacgtttagcatttttgtttttttatatgggagtgtctaaggctcatcgagatttgagaaaaatgtccaaaataaaccttgaactcgtaggtgaaggctaaaccgaacgcataagttttaatccctgaaatcagcacaccaaactctctgatccaga…	837	38.1123	ctgF_rep_0341, ctgD_rep_0251	CACTA , unknown	DNA-transposon , unknown	-	-	-	-
lnc_Td_WEWseq_PGSB_v3_chr4A_Loc047948.1	tgatgaaacccacttttgtattgatctcagccaagtatatgagtgcacgaacgtgctagtcagtcgtggctaactaaatccctgaatagggagatatgtttacaatgtacaacatcacggaacaacaacaatatatagggatgtttccaacagacatatttcttactgaactgccttgattttgtgccctttctgcatcagctgctggtgatgcttacagcttttggataattctgctggatcctgaagATGTTCACAGGGAGGGCACTAGCTGATGGTATGTTCAGAGAAGGATTGAGTCTGCACTTGTTTGCAGAGATGACATGTCCTGACAAGATATACACAGGCAACCATATGATAGTGTTGATGATGCAAGATTGAacaatatattggcttgtt…	598	41.9732	None	None	None	-	-	-	-
lnc_Td_WEWseq_PGSB_v3_chr7A_Loc097536.2	agccaagtacatgagtgcacgaacgatgctagtcagtcgtggctaactaaatctctgaatagggagatatgtttacaatgtacaacatcacggaacaacaacaatatatagggatgtttccaacagacatatttcttactgaactgccttgattttgtgccctttctgcatcagctgctggtgatgcttacagcttttggataattctgctggatcctgaagATGTTCACAGAGAGGGCACTAGCTGATGGTATGTTCAGAGAAGGATTGAGTCTGCACTTGTTTGCAGAGATGACATGTCCTGACAAGATATACACAGGCAACCATATGATAGTGTTGATGATGCAAGATTGAacaatatattggcttgtttagcttctgttatcagaatctgcatct…	618	44.0129	None	None	None	-	-	-	-
lnc_Td_WEWseq_PGSB_v3_chr6A_Loc082298.2	acccacttttgtattgatctcagccaagtacatgagtgcacgaacgtgctagtcagtcgtggctaactaaatccctgaatagggagatatgtttacaatgtacaacatcacggaacaacaacaatatatagggatgtttccaacagacatatttcttactgaactgccttgattttgtgccctttctgcatcagctgctggtgatgcttacagcttttggataattctgctggatcctgaaaATGTTCACAGGGAGGGCACTAGCTGATGGTATGTTCAGAGAAGGATTGAGTCTGCACTTGTTTGTAGAGATGACATGTCCTGACAAGATATACACAGGCAACCATATGATAGTGTTGATGATGCAAGATTGAacaatatattggcttgtttagcttc…	590	41.8644	None	None	None	-	-	-	-
lnc_Td_WEWseq_PGSB_v3_chr6A_Loc083463.2	gtcagtcgtggctaactaaatcctgaatagggagatatgtttacaatgtacaacatcacggaacaacaacaatatatagggatgtttccaacagacatatttcttactgaactgccttgattttgtgccctttctgcatcagctgctggtggtgcttacaacttttggataattctgctggatcctgaagATGTTCACAGGGAGGGCACTAGCTGATGGTATGTTCAGAGAAGGATTGAGTCTGCACTTGTTTGCAGAGATGACATGTCCTGACAAGATATACACAGGCAACCATATGATAGTGTTGATGATGCAAGATTGAacaatatattggcttgtttagcttctgatatcagaatctgcatcttgtgtggtactgtttcatcacgcatctaacac…	463	41.0367	None	None	None	-	-	-	-
lnc_Td_WEWseq_PGSB_v3_chr6A_Loc082298.1	atgaaacccacttttgtattgatctcagccaagtacatgagtgcacgaacgtgctagtcagtcgtggctaactaaatccctgaatagggagatatgtttacaatgtacaacatcacggaacaacaacaatatatagggatgtttccaacagacatatttcttactgaactgccttgattttgtgccctttctgcatcagctgctggtgatgcttacagcttttggataattctgctggatcctgaaaATGTTCACAGGGAGGGCACTAGCTGATGGTATGTTCAGAGAAGGATTGAGTCTGCACTTGTTTGTAGAGATGACATGTCCTGACAAGATATACACAGGCAACCATATGATAGTGTTGATGATGCAAGATTGAacaatatattggcttgttta…	533	44.2777	None	None	None	-	-	-	-
lnc_Td_WEWseq_PGSB_v3_chr6A_Loc083463.1	aaatactctttcaatctcaataacacaatgacagaatgtaagaggcaagaatatgatgaaacccacttttgtattgatctcagccaagtacatgagtgcacgaacgtgctagtcagtcgtggctaactaaatcctgaatagggagatatgtttacaatgtacaacatcacggaacaacaacaatatatagggatgtttccaacagacatatttcttactgaactgccttgattttgtgccctttctgcatcagctgctggtggtgcttacaacttttggataattctgctggatcctgaagATGTTCACAGGGAGGGCACTAGCTGATGGTATGTTCAGAGAAGGATTGAGTCTGCACTTGTTTGCAGAGATGACATGTCCTGACAAGATATACACAGG…	587	43.2709	None	None	None	-	-	-	-
lnc_Td_WEWseq_PGSB_v3_chr7A_Loc097536.1	ccacttttgtattgatctcagccaagtacatgagtgcacgaacgatgctagtcagtcgtggctaactaaatctctgaatagggagatatgtttacaatgtacaacatcacggaacaacaacaatatatagggatgtttccaacagacatatttcttactgaactgccttgattttgtgccctttctgcatcagctgctggtgatgcttacagcttttggataattctgctggatcctgaagATGTTCACAGAGAGGGCACTAGCTGATGGTATGTTCAGAGAAGGATTGAGTCTGCACTTGTTTGCAGAGATGACATGTCCTGACAAGATATACACAGGCAACCATATGATAGTGTTGATGATGCAAGATTGAacaatatattggcttgtttagcttct…	550	45.4545	None	None	None	-	-	-	-
lnc_Td_WEWseq_PGSB_v3_chr4A_Loc047948.2	cccacttttgtattgatctcagccaagtatatgagtgcacgaacgtgctagtcagtcgtggctaactaaatccctgaatagggagatatgtttacaatgtacaacatcacggaacaacaacaatatatagggatgtttccaacagacatatttcttactgaactgccttgattttgtgccctttctgcatcagctgctggtgatgcttacagcttttggataattctgctggatcctgaagATGTTCACAGGGAGGGCACTAGCTGATGGTATGTTCAGAGAAGGATTGAGTCTGCACTTGTTTGCAGAGATGACATGTCCTGACAAGATATACACAGGCAACCATATGATAGTGTTGATGATGCAAGATTGAacaatatattggcttgtttagcttct…	502	43.8247	None	None	None	-	-	-	-
lnc_Td_WEWseq_PGSB_v3_chr4A_Loc047948.3	tattgatctcagccaagtatatgagtgcacgaacgtgctagtcagtcgtggctaactaaatccctgaatagggagatatgtttacaatgtacaacatcacggaacaacaacaatatatagggatgtttccaacagacatatttcttactgaactgccttgattttgtgccctttctgcatcagctgctggtgatgcttacagcttttggataattctgctggatcctgaagATGTTCACAGGGAGGGCACTAGCTGATGGTATGTTCAGAGAAGGATTGAGTCTGCACTTGTTTGCAGAGATGACATGTCCTGACAAGATATACACAGGCAACCATATGATAGTGTTGATGATGCAAGATTGAacaatatattggcttgtttagcttctgttatcagaa…	471	42.4628	None	None	None	-	-	-	-
lnc_Td_WEWseq_PGSB_v3_chr2B_Loc023200.1	tccgtcgtactaactaactaacaatctcgtttagctgattggctgacATGAACGAATCCTTTTACAGCCGAGGCTATCCATGGGTCGTGGCTTCAAGAGCTCGCCTCTTCTCAGCAGAGCTCAGCCGTGCAATCATCGGTCAACGTCATTTCCCTGAAGGTAGCCGACTCCGACGTGGACTACCGGATCAGTGTGTTTGGCACCGTGCTCGCGAGGGACGATGCCGACTACAGATGTGTCTACTTGTTCCGTCGCGACAGGGATAAtccccagttcattgagtcgccggtatctatctgctcctccataaaccctacaaaagatatccacgttaa	335	51.3433	None	None	None	-	-	-	-
lnc_Td_WEWseq_PGSB_v3_chr2B_Loc027770.1	cACGCACACATCTTTCTTCTACCTCGCTTCAGGCACGCATCTTTCCTCTGTTCTAATGCTAGTTCGTCTCCACCTTAATACACGCCCCCCTCCCTGCTCTCTCCCGTGCCGCTCGTGCTCTGGTGGATGGAGGAGAGGAGCCTGCAGGCATGTATCACCGCTGCACATGAGGAGCTGCGACGAGCCGACAGCCATGTCTCCACCGCTGTCGTCACCTGGACAGCCCTGGCAACAGAGGAGCTGCGGTAGCATCTAGcccgtaatggctgctgaatcgatgggttcacttgagatccacgaatcggggggaaacttgagatcagttctagtttggcgaatcgggcagtgatttccgatctggatcgaaccccaatctggatctggatctggatcgaagtt…	551	50.4537	(GATCTG)n	Simple repeat	Simple repeat	-	-	-	-
lnc_Td_WEWseq_PGSB_v3_chr2A_Loc014814.1	aagagatatagatagatatacaggaaacattgtcacatcttaagtaaccaatttgggtgaacagatgcATGAGTAGTTTCATAACAAAATGGGGACCGTGCTATAAACGAATTCTCGGCCACAAGAATGTTACAGAAATACCTAAATCATTTGAGACAAGATGAcacgacgaggcatctaggggccatttcccttaactgtaataatcaag	211	37.9147	None	None	None	-	-	-	-
lnc_Td_WEWseq_PGSB_v3_chr7A_Loc094844.1	gccactagctcgcggagcatgtgttcattattcctccccatagtccagtagccataaaactagcaactagcaatcttctaaagataataacaataatagtacagatgagtaaatcgtgccatgcacaagaatctgtcctatttgtgatttgttttcccccaacggtcccgcttctgatttgacaatgcacattgcgcctgcaccctgcagccctgcgctccaccagcttgcattgttttttgagttcaggtaggcacgttaagattatatcctgctgccggtcgttgcacaatgatcgatctcgctcgctcgctcgctcgtcgcgcagatttagtttgcttgtttatccctcaagaaaagatccattgctgccATGAAAGATGGTGCGCTTATGGCAAG…	643	47.9005	(CTCG)n	Simple repeat	Simple repeat	-	-	-	-
lnc_Td_WEWseq_PGSB_v3_chr2B_Loc023319.1	cgggagcaggctggctcggaacgccgtcgcgttgaagctgctgtcgttggtggccgccgggtagcacccgatcATGGTGTGCGTGATGCGCACGGTCACCTCCGAGGCCGCCGACGTGGCAAGGAGGAAGAGGGTCAAGAGAAGGCCGGGGGAGCAGGAAAGCGCGGAGGTCGCCATTGCGTTGACGGGCGGTCTGTGCCCTGCCCCTGCCCGCGCGGTGTGCCTCTGGTTAGGTGGTAAGAGCATCTCCAACGGCCGTATAAAAATTCCGCGCCCAATAAAAATTATAGCGTGTCATTGTAGCACTTTTAATATGTCGGGACCAACTTTACTTTAGcagtcgcccaaaaagcaaacagtgtaaattgtgagacgcgcg	379	58.8391	None	None	None	-	-	-	-
lnc_Td_WEWseq_PGSB_v3_chr2B_Loc023354.1	cAGGCCGGCATCAAGATGGCCGTCGTCGCCAGGAAGCAGGGCCGCATCGGCGGAGCGTCCTAATTCAGTTTACATATACCAAGTTCTCCGACCATGCATCCAATATTTATTACGACTCCATCATTCGTGCCTGTTGTGTTACGTTATACCATGTGTAATGATTTTGTAAgcgagcaaaaggaatgtgctgattatctttttcatctgccatcacacgctggttggaaataaaagcgcggcatgatctacattccagaccatgtgctgattatttccactccatcatttgtgcctgttgtgttatatggcacgttatatgtgtaatgattttgtacttgtatacaatttaag	351	43.3048	None	None	None	-	-	-	-
lnc_Td_WEWseq_PGSB_v3_chr2A_Loc014935.1	TTCGTCGGTCGTCGCGCGGCGGAGGGAGTTCTACGCCGGGGCCGACCTGGAGGCCTTCTTTGCAGCACACGACCTCTAGAGAAATCTCGCTCGAGATCACTGGATGCAGCAGAGTACGTGGTGCTCTTGCTGCAATGCATACGCCGATGTATATACAGTATATCACTATCATGTATAGCTAGCTGTTTATTTAGTACTGTACTACGTCTGGCATGTGGCTCTGAGTTCTTGTGTTTAGCCGAATGCCACAAATGCTTGGATCATTCGTACGTTTTCTTCATCTGTGTGCAGTTAAGTACGTTACTTATTTAGtctgg	317	48.5804	None	None	None	-	-	-	-
lnc_Td_WEWseq_PGSB_v3_chr2A_Loc019151.1	cTTTCTACCTCGAGAGGAGCCGCTCCGCCGGCACCGGCTCCCTTCCTGTTCATCAGCAACATTAATGGCGGCAGTAGATGCTCCTAAATTTCGCCATGCAAGAGAGAATCAGTTCTTGGAGGAGAGGAGATCCCGTGGCATATTCGAGCTGATCACGCGTGGTGGAAGAAAATTGTCCATGGCCGGCTTTAATGCCGTTTGAtgtaaatctcggagagatcgtgcactgtgatctatgcaaccatagtgatctatttttatgattaactcaactaggagagttccttgttgttgttgctgttgttgttgtttttcttcgaataaggagagtccagtgttgtaccagtatttccacaaaatcttggcctaagcatcatgcgttgcta	386	46.3731	(TTG)n	Simple repeat	Simple repeat	-	-	-	-
lnc_Td_WEWseq_PGSB_v3_chr3B_Loc045068.8	CGATTCCGTCCTCTCTCGGTCTCTCCTTCCTCGCCCCTCGGGTTGACTCCTCCTCCCTCGACCCCATGGGAGCGAAAGTGCACAGAAGCGAACTGTCGTCCTCGAGTGGAAACGTCCGTGCATAATGAATCCCTAGCCGTCTCCCATTCCCCATCCCTTTCTCTCCCCAACCATAGAAAACCCCATGCGGGGACGGACACAGCAGAACGCAGCTTCATCTAGggtttgcggccaccggcggggtagaaccggcggcgatggcgcggcaagatcgcaaggtgatcgatatagaggatgggcggagccgcagttcagctcagagtactcgtgattctctacaggtaggtcacctctcgccccccctccatccggccatgcgtaggctggcccgatcggatc…	569	55.536	None	None	None	-	-	-	-
lnc_Td_WEWseq_PGSB_v3_chr2A_Loc019214.1	taataccatgccaggaaatttcctttttcataatttagaatgaaactgtgagacctagtagttgtagctgcgattcccgcgaaaaaagatgtgatatggcaacctacacgatATGTCCAATTCCAATAGGTGGCGCAGTGTTAGTTCTTACCCATTTATTATTCAATCAGCTCACTACCTTATTATTCAATCAGCTCACTGGCTAGAAATTCTCGGCTATCAGTTGGTGACCTCTTTATCAGAAAAAGGAAAATCATGTGGAATTATGACCGACAACCTACTTGCATCAAGGTTACGCCAACTAGTTTGAaaaacccgtgcaaaaacctcaacaataaagtgatgaagtaaaggccatcacatagtttcctctaaaatagttgtgggacagaaaggaga…	895	39.3296	None	None	None	-	-	-	-
lnc_Td_WEWseq_PGSB_v3_chr5B_Loc069704.1	gGTCCGCCGCGCCCTCGCCTACCTCGCGCTCGCTCTCGCCATCGTCGGCCACAGCTTGTACGCCCGCGCCACCGTCCTCCTCTACGCCGCCGACCCAGGGTCCCTCTTCGCGGTGATCGGCTGGACCCTGATCATAGCCTTCTTGGCGGTGGTCGACCTCCTCTGCTTCCTGGTCCTCGTCATGGGACGTGAGGCGGCGTAGattgacgatatgtagctgctgtcgcagtgtcaatttgctagattgacgatactactcgttactagtacttactactcgagtgcccagatgggatatgtaattactttggattgaccgtggtcactctttggagtacgtatgtgctatgaaacatctgtggttttatatatgcatcaattcctaggcgttctttgggg…	406	55.4187	(CCTCGC)n	Simple repeat	Simple repeat	-	-	-	-
lnc_Td_WEWseq_PGSB_v3_chr2A_Loc019277.1	agCTTCCCCCAATCAAGTGTCTCTCTCGTGCTAGACCACACACCGCTCATCTTAAGACAGATTCTTGTGTCGTTTGGGGTCCTTTGCTAAAGTTGTTTCTTTTTTTTTGTCCGCGCCTCCAAATGTATGGATTTATGTTAGCTGTGTTGGATTTGCTCTTGCCCACTTGTGGTTTTCCGGAGAGACCTGATCTTTTAGATGTAGGATGAtggtctgttactttatcataatatcaatatgtttatgatccaccatgtcttcatagatttcagatctggatttatggttttgtcatggattaggtgaagggatgttgaagttgtagtgtttcatggatcggagaattgtatctatgttactctacccttcacacaattttccttgtttggtctaacataa…	418	38.9952	None	None	None	-	-	-	-
lnc_Td_WEWseq_PGSB_v3_chr2B_Loc023539.1	gCCGGCTTCGTCATATCCCGCGTGGCGTTCCTGGCCAAGAGGCAGCTCTACTTCCACGTCCTGCGCACTGCCGGCCCTGTCGCCGCAGTCGCGGTTCTCGTGTAGGGATGGAAGTGACGCACGGAGGCATGGACGCGAGCTAGCTACGGTGTGTTTTCTTCAAGTGTGTGTGCGATGTACTGTCTAGtggtactagcatttcggcgtgcggacatgcatggaggatttgtcagctatccaatgcaacgtgtacaataagctctgcgcctctgccta	276	57.6087	None	None	None	-	-	-	-
lnc_Td_WEWseq_PGSB_v3_chr2A_Loc015080.1	gtcgttgtagtatagtggtaagtattcccgcctgtcgggttcgatccccggcaacggcgctcgtctggcatgcatggatgctcttttctgtgcgctattaacagacgtctgcatccaaactggccaaaatttctgaaactcaacggcgacaacagttcagaatagcatgtgaaggttcagaaacaatcttctttttgtttctctacaagatacctttttttagaagagtctaaagatacctgaatagaaatcacATGTTTGTGCTTACACGGGCTGTTGCGTCTCTGCTACTGGACAAGATTTCCACCCTATTGCTCTGCTTTGGGCACTTGTTTCCAGACCTGCTCTCAACATGTGTGCCACTGCTGCCTTGTGGAGTATATACCTGGTCATTAAGAA…	621	47.343	None	None	None	-	-	-	-
lnc_Td_WEWseq_PGSB_v3_chr7B_Loc101086.1	caGACGCCTCCGCTTCCAGTCGTAAATATCTCCCCACTACCCACCAACGCAGTTTTTCCCATCTCTCTCGCCGTCTCCCTCTAGGGTTTTCCCCCAATACAATGGTGAAGTGCAGGATCTGCCGCCAGTACTGGAGGCACCTTGTCAAGCACCACGGATACGCAGATCGAAGACGCCGTCATGCGCTAGAGAGTCGCCGTTATCAGGCATCGTCTTCTTCTGCGTCAATGGATAGTTCAGCCGAACTTCAGTCACGGACCGGTCCCCATAGACAAGCGCCTTCTTCTGCCACAAGAACGACTACCGATTCCGAATACCAGCAGGTACGGCTGACACTAGGTTTTAAAATCGTTCAGTCTTAAtctaaccatgaatccaccacttcgcctgtgacctgcc…	449	50.5568	None	None	None	-	-	-	-
lnc_Td_WEWseq_PGSB_v3_chr2B_Loc028194.1	gctgtgtttactggagataaaagtggtgaactccacgtctaattcataattggcatgggagcagtagaaagctgaaagcctgaaactaagaaatgtcgctgaATGAAACCTATGAAACAGCAAAAAGTACTGGAAATTCAAATCTGTGAGACCATGTGGATATTCTCATTCTTAGGAAATTCAGAAGTTTCAATTTAAtctcagtacaaatagtggatgcaggtcgatttgctatatacctgaaatgtttcgaaaatcaaaatcagttgcatctatctacaacattcgaagaaaaagggtaaatgcttagttaaaacgcgtg	322	36.3354	None	None	None	-	-	-	-
lnc_Td_WEWseq_PGSB_v3_chr2B_Loc023718.1	agCAGACGCCGCACAAAGTCCACTTCCGGGCGGCCGGTGATCGCAAGGTGACTAAGGTTTCAGCAAGGCGAGACGCGAGGCTAGAACAAGGGATGTCGGTGCCGCGGTTTGAGCATGCGCCGGCCATGATCTCGTTCGGGGGTTCCTACGGCGGACACCTGTTTTGAtgggatcgtgtgcctatcgatcgtgtcgtgcccgtgcagaactctggtccatattaccatgttacattatactacgtaattaggaagcaaattcgtcgacttgatagaaataagggtaaatttgaacgcagttcggtctgtattttggtgcttacatttaacccggagacaacccgcggtgaaattagtgatgctccgacagatggaaataa	379	51.1873	None	None	None	-	-	-	-
lnc_Td_WEWseq_PGSB_v3_chr7A_Loc096202.11	cAAACTGGTCGATCAATTATCGGCTCTTCGCACGCCGTGCATTCTTATCCCCAGCTGGCAACAAATCGGCCATGCCATGGATGACGGCGCCCCACCCGCTCGTCTAATCGTAATTTTCGGCTGCTATACGCCATTAGTGGAAGAAGATCGTTCATTCGTTTCCTGAagatcatcctcgtactgtcgtacatatctcttgctcacactccgatttcttgtactgactgggattagaaaagagaaacttggaattttgttcgtgactctcatatgcagcagccaaatcttgcgatttcgacttttctagccatccaggtaccctgttccatgcctttcatagcactttttttcaattagtagtgctcttaatatcttgtatcatatgcttgtgtgctgatt…	1344	39.9554	(AT)n	Simple repeat	Simple repeat	-	-	-	-
lnc_Td_WEWseq_PGSB_v3_chr7B_Loc105186.1	gatagggagcggtggggactggggagacagtgaagggataaggttaggggcaggttggtgagagaggtgaggagaaccgagagggagagacaagtgtgctctttttttagctcttttttcttttttgaggggtcatttcttttcttttctgagttggtattttagcccttttggtctaagtcagatcagatatagcgtccgATGTTGTTCAATTCATTTTTTATCCCTAGCGCTTTTGGTCATTTGGTTTGTATTCAGCATTGGACTTTGTCCAATTCTTTTTTATCAGGTGTGTCCAGTTTGACTATGTGGATGTGCGATCGTTTTATACGGTCACAAGGGat	344	43.0233	(TCTTT)n	Simple repeat	Simple repeat	-	-	-	-
lnc_Td_WEWseq_PGSB_v3_chr2B_Loc028245.2	gtttacttgaattggtaaaactttcgcattcagaatataaccggtgttacgattaagctggtcccgtgttttctttcttccaaATGGTGATCAGGAAACTTACTAGATACATGAACTGCAAGCCATTGTTGTGTTCATCGGTTATAAGAAGGTCCGCGTCACACGTTTCACATGCCTCATCAAACCGTTTTCTAGTCATATGTTTCACACAGGAATTTTGCGCTCGAATTGGCGAAACACGTCACCATGTTCACCAAATACGCATATACTATACCTTGAAACCCGTATAAttatcgggcatgagcaatccagcggttgtcgtgttgctcacctaactaatatacattcctaacataccggggaatccttcccacttccctacatgacaccttttctttt…	1133	38.3936	None	None	None	-	-	-	-
lnc_Td_WEWseq_PGSB_v3_chr2B_Loc028245.1	AAAGTTAGAAGTCATTCCCTGCTAATTTTGATTTGTCCCTTCATTGAAGAATTTTTTTTCTCAGATTATTCATCACTTCTTGTCAACTTTTCTCTTTTATTTTCTCTCGAGAAACACTATTCTCTTGTATTGTGTCGGAGAAGCATCATTTTCGTTATTGTCCTTTAGggatattattgaatgctaaatctattggaatattattgcatacttaatctgttgccggtggaaaatctcgtttgatcctctcaaatttttgtttcgtagattgcaattagtttgatgaaatataaaatataattatgaggttatttctttggacaatagtacatatgagttgtcgggatatgatcactgctcaatttgtcgtttggtagaagtagcatacattttccagga…	565	35.2212	None	None	None	-	-	-	-
lnc_Td_WEWseq_PGSB_v3_chr2A_Loc015221.1	aGGAAGGAAGAAAAGTTTCTATATGGTTTTGATCACAGGCTTACAAAGCAAGTCCTATCCCATTCCCAGCCAGCCGCCGGATTCTTTATCCAACGGCCGGAGTAAAAAACATGGACAGGTAAGCAAATTTGGTATGCCATTACCAGCTAGCCACGCCAGCGCTGAGCGCTAAgcgcttaccatatcaacgccgcaattccaatccggggccagaacgaattgaaccaaccaaatgacaatcgaaacctagagaggaatttcctcctaaaaccatcaatcaaaaacctaaatcccgcgccgccgccgccactgatcagtgatcgatcagattgctagtagcatcagcctcgccctcttggcctccgggggcgggctctcggcctcgtccccggccaccc	398	52.5126	(GCCTCG)n	Simple repeat	Simple repeat	-	-	-	-
lnc_Td_WEWseq_PGSB_v3_chr2B_Loc028242.1	GGCTTACAAAGCAAGTCCTATCCCATTCCCAGCCAGCCGCCGGATTCTTTATCCAACGGCCGGGGTCAAAAATATGGACAGGTAAGCAAATTTGGTATACCATTACCAGCTAGCCACGCCAGCGCTAAGCGCTTAACGCTTACCATATCAACACCGCAATTCCAATCCGGGGCCAGAACAAATTGAaccaaccaaataacaatcgaagcctagagaggaatttcctcctaaaaccagcaatcaaaaacctaaatcccgcgccgccgccactgatcagtgatcgatcagactgctagtagcatcaacctcgccctcttcgcctccgggggcgggctctcggcctcgtccccggccaccc	358	53.352	None	None	None	-	-	-	-
lnc_Td_WEWseq_PGSB_v3_chr7A_Loc097338.1	atcctcaccacaactataattgccatgaaaaacattctaagttgttgccATGGTAAAAAATCTGACGGTTCGTTTTGTAGTTGCGTCCAAAATTAAATTAGTAACCGTGTATACGTGCATGCACATACAGCTTGACAGTAATATTATTTTCAAGATTGATCACAATTAAtattaattccaagatttattgtgtttaatgcaactaattttgtttcaaattatgatcaatgcaattatcatgttttcaaaatattgatgatgtgatgtatacatcattgaagcaacgtgatacagtggacatagg	304	30.9211	None	None	None	-	-	-	-
lnc_Td_WEWseq_PGSB_v3_chr2B_Loc031407.1	tgtgacacttgctttcagcatagaccaaataattagctgttgctaatatgaacaaaatacttattgatgatggcaacaatttgacagcgtgtagcaagataaaaactaaaaatgtgatgatctccaaatgatagtacaattattcactaacacgctcaatgcgcctaaaaagcacaataagcaaacaccttaacaaaacgaactagccaaagaaataatcaacttacaagaagcatgacatgaaaccagatgaaaaccatgccaattaatttacaacgcttcaag	285	34.0351	None	None	None	-	-	-	-
lnc_Td_WEWseq_PGSB_v3_chr2A_Loc019472.3	taAGAAGAGGGGAACGGGGAGACAGAGCTCATTCCACATCGTCTCTCTCCATTCCCCAATCTCAAATCAGAAGAAATCCGGATAGGGAGAAAAGAGGATTTGGAAAGAACGGAATGCTCGGATCTTTGAGCAAGTGGCTAGCAGCGTGGACAGGGTGCTCGAACTAAtcagagaggatattgcaacatggaggactgctggctgtgttggcgatttctgctgacttgtttttcttcttctttgctgtgttgtgcttgcctctggtggccaagcttcgcctttatttcttcagtgtttattcagagttaaactctgacggctgacagttctagatcgcctagactgcctagctcgttgtactcttcctgttctttctaataaaagatcggcctatggccc…	487	49.2813	None	None	None	-	-	-	-
lnc_Td_WEWseq_PGSB_v3_chr5B_Loc071631.8	cccccttatattctgaaatgtttacacgtgttcacacaaactatagttgaagatgaaaggcgccaaggacgcacaatggcgggtgcgggaaggcatcagaagagctcgggtagatagccgtgagcgagatgcgtctcgacacaaaagggcaaggtgatgctagaaggagccggaatagtgcgaaggtctaccaaccgaacgcATGGTGCAGGAATTGGAGGTGGACGCTATTTCAACTCAGGGAGTGGTCATCCATTTTGAAGAGAGAAAACGTGTAGCTGAACTTGGAAGGTCCAGACTCGCTCAATCGAGCTACGCACGTTCGCGGAAGTTTATCCAACGGTGGGAACTAGCATTGTATTACCGTAGTGAGGTGGCATATATGTGGCAAGCAATATC…	430	48.3721	None	None	None	-	-	-	-
lnc_Td_WEWseq_PGSB_v3_chr2A_Loc019512.1	cgCGTGCCGGCCATCCCATGGCTCCCCTGTCGGATAAGGCCGAGCTAGACACCCTGCAAACCCTAGCGCCTCCCCACTTCCCCTCTCCTCGCGCCGCTTCGCTCTCTCCCACACATGCCCGTGTTGTCGTCGCCATAGCCTCCTCCGTACGTGTGGCCATCGCCCACCTCGTCGGTTCAGGCCCTCGCCTGAAGCTGCGTCTGCTTTGTCTTCATCGACTCCGAGGAGTAGTTCGAGCAGGTCATCGCCACAACGCCGGGATCGACCGCTTCTTCACGCTTCGGTCGTCGGAGCTCCCGTCGAATTCACGTATGTCTGCTGCTACTAAGCTACCAACGGGACCCCGTGCGCCCCCTAGGTGAgctcatggtccttctcgacctcctctcgctcctcctc…	584	61.6438	ctgB_rep_0074	Gypsy	Retrotransposon	-	-	-	-
lnc_Td_WEWseq_PGSB_v3_chr5A_Loc062926.4	cgaccatttgctccgtagtgagttttttaactcaacaggagcaaataatttgagaagatggtaatcatgtggaaagtggtgttgtgatgttatttattggcctaagaaatcacattatacgggttattggcctaataggctctctttgactgtaaattcaataagcatgtccaaaggatggttttgttttattagtttcatgaaaacggtgggagtttaaatagcattgatgcttggcagagtgagattaacaaaacactgaattgaagatcagttttcctctttttcagaaatgtctaatgtaaaccaattttctgggtgctttccattgggtgtgtacaaaatatttttattcccagtttcgggtttttATGTGTATAGCAGGTTCAGAACAAATTT…	726	37.6033	None	None	None	-	-	-	-
lnc_Td_WEWseq_PGSB_v3_chr4B_Loc059778.1	tagatttgatttaaaaatgtagtaaaatgatctataatcatcagttcatgacaatgtatataactcacatctgcagcagaatatggcttttaattaatgtaatgtacctttggaggtaacatagagaatagggttataatatttgttccaaatatgatgtagactactttttggattataatatttgttccaaatatgggtggatggctgtttttttttcatctgtgtcaaccccggtcagttgctgagcttacaaatatgcttactgccactatctctttttactagaaATGCTTATCACAATTCTTTATTTATTTTTCATAAGTCCTATGGGGCACACAATTTTAGGTTTTTTTGACATTTTGTTATCTCGGCTTGTTCCACAATTAAGTGGAGTAA…	511	32.0939	None	None	None	-	-	-	-
lnc_Td_WEWseq_PGSB_v3_chr2B_Loc028437.1	ctCTGTCTTACGTCATCTTTTCGTCCAACTCCTCTCGCCTCACCCTACCTACGCTCTCTCCCCATTCCACCTTGGTTTTATTGAATTTTTTTCCACCGGTTCTCCTTGAATACCGACTCAACTCCCCCATGCCTTGTTGGCTTACCAAATAAaatcatgtttctttggtaggtctataatgttaggtgggccagcctatcaaacatggagtcttctcccttaattagagtcctagttgattaagcaactttgttaggaaagaagaatattggtgtttacttttatctacttttcagtaattagtttgtttagatatcttattagagtttgaatagatttaccggcttgtaggtcaagtcttgtctacaatataaaggggccgacccctctcactaaaac…	956	41.2134	None	None	None	-	-	-	-
lnc_Td_WEWseq_PGSB_v3_chr2B_Loc028439.1	gGAAGGGAGGGCAACCGACGCCGCCGGTAAGCTAGGAGCCGAAAAGGAGTGCAGTTCCAAGCTGTCGGGGACGAAGCCGCCGGGATGCCGAGCCGAAGGCCGGAGAGGACGCAACGATCAGAGCGCCCGGGTCGGAAACAATGTGCATTCAAAAAGGAAGCTATATTACAATATTCACAATGAACTAGTGGTTTTCTTTCATTTTCTTCTATAAtcacaatgaattccaaatgaaatgacaaaattctttgaacttgaattgcacccaacctatcgatacaagtgtagtaagctcctaactagcgccctagctacaaatatgagtgataatcctgatgcctaagctgaagatggtttgaccaaaaatgctggttgagaggacgagtccagagcagcggc…	512	46.4844	None	None	None	-	-	-	-
lnc_Td_WEWseq_PGSB_v3_chr2A_Loc015403.1	CCAGATGCGGAACGAGGTGAGACCTTGAAATCGAGCGGACCGCGCGGAACCGTCTCCCCCTCGTCTCACTCTCGCCCGACAAACCTTCTCCCTCACGGCCGTCTCTCCTCTCTCATCTCTCCCTTAGGTCGGCGACTCTCCTCTCTCGTCTCTTCCTCAGGCCGGCGACTCTCCTCTCTCGTCTCTCCCTCACGCCGGCGACTTTGGGCCGTCAACCCCCTCGCCCGTGCTGGCGGCGGCGGCGCCACACCACAGATCTGGCCGAGGGTTGGTGCGTCAAAGCGGCGGTCGCGTCGGAGCAGCAGGCAAGCAGAGGATTGGCGCCGTATTCATCTCTGCATGCCTCGTCGTCGTTTCCTACAGCAGGCACGTCCTTCCTTGCTGGAGGGTTGCCACGGG…	672	53.869	None	None	None	-	-	-	-
lnc_Td_WEWseq_PGSB_v3_chr2A_Loc019627.1	CGGCCGCCACATGGACCAAGAGCGGGGACAGCGGCGGCCTCTCGCCCGTCCCTACCCCGCCTCCTGCACACAAACGGATCAAACCGAACGTCTCATCAGCGCCTACTAACAAGCCACCGGTCCCGTCCGTTCGTTGTCAGAACTCGAAACTGTGCGGTTAACGTCAGTGTCACTGGTCACTAGtcacttaataagctatacaaggtggcaattgagtcgtaatttcgtgaaatacaaaaagaaaaaataataatttttggtccgaaatgcgaaggcagattatcaactgggcaggctaacctatggtgccagtggcggcgtcgccgtcggcctgcttcctttctgaccccttccgcgagagcgacctcaccaccctctgttccgttcacagcacgatta…	513	54.5809	None	None	None	-	-	-	-
lnc_Td_WEWseq_PGSB_v3_chr2A_Loc015442.1	cgcacaatgaaattagagggggtggctgtccctaggggtagcaggctatttcgcatactcaaatgtagatgaaatatgaaaatcgttcagaagtcacagcgaatacgaatattagactgaacttttgatttcaattgcagtttacaagttatcaaattttcagtagacttaaatacggaagcttttatctataatgattaagtccaaacaactacatgttttgtaaagttctccgccaagttccgctctatcttctgatcctgatcctgaaagggaaaaccccatcctatcctttgatcctatctatcttgttcttaacccacgcagatcccataattacatttcttcaagaaaattcccattatatttacacatactggtatacatttccatcattcc…	961	37.2529	None	None	None	-	-	-	-
lnc_Td_WEWseq_PGSB_v3_chr4A_Loc048093.25	ctaagtttcggtgctgtctctggtggagacgacgggatgcggctgcacgagaagaacctgcagaagaagatgccggtgtggacagagaggcggacgcagcaggaggcgtgtgtggcgcaagcgcgggcttaacttgcgggcgcggattagggaagaggccatctcggtggcggcttgtgacctgggggacgcgctagcacgcgagcccggtgaccatcATGTGTGCGTTCTGGACGTACCATGTGGTGTATGCCACAATGCCATGTGGGTTGGGCCTGCATGAAATGCTGATCTGTAGCAGATCCTCCATCGCCTCATCACTGGCTGCTCAAGGGCAGCATCACACACCAAGGCCTGTGACAACATCTTCATGCCCAACTCTCACTCCACATGGGAACG…	1181	46.232	None	None	None	-	-	-	-
lnc_Td_WEWseq_PGSB_v3_chr4A_Loc048742.1	cCTGCACGCTCTGGGCTCCCCTACCGCTGCTCTTTGTCGCTCTTTGCTGCCGCGTGCTGCCCTTGCTTCTGTTTGCCGCTGCTATACTACTGCAGTACTGATGTTGCCCGCTGCTGAGCTACAGATGCTAGCCACTGCTGCCGTATCTGCTAGTTGTCGCTGCTGCTGCTCCTTCCTTATACCACTGCTAGCGCTACTTGGTTGCTGGAGCTACTGCAGCCTGCTACCTCAGGCTGCGACTGCTACTGCCTACTGGCCATGGCATGCCGGCCATGGCCGAGTGTACTATGTGGTGAGTGTGCGTGCGTGTTATGGGTGTGTATGGGGGCTGTATGTGTGTGGTGTGTGTGGCCGGCTATGCCACGGCTGTGTGCCTCTGGCCGGCCCTGTGTAG	394	59.3909	(TGC)n, (TG)n	Simple repeat, Simple repeat	Simple repeat, Simple repeat	-	-	-	-
lnc_Td_WEWseq_PGSB_v3_chr2A_Loc019744.1	aaAGGTTGTGCAAATTTGGTAATGCCAACACAGGTGCTGATGTCATGACCAGTTTCAGTTTTTCAAAAGCCTCTTGCTATACAACAATCCGGTTGAAGTTTCCCTTTTTTAAAAGTTCATGGAGAGGTCTACAGATAATCCCGTAGttctggataaaccttctattaccagtgagccccaaaaatcttaattgtgtcacattggtaggtgtttgtcagtcaataattgcactgatctttttaggacatgtagatactgcttcaccagaaatgatatgcccaagatactccacttgtggaacagcaaacacac	312	39.4231	TREP234	Gypsy	Retrotransposon	-	-	-	-
lnc_Td_WEWseq_PGSB_v3_chr3B_Loc046251.3	aaaagacgtttggtagttaggcaccaatcttcgagaaaatacaatgatttgcaaatacagtacccgagcgagagcttacaagctaagagcttttagttggccaggtctactggaagttgtctgttgaggttcacacatagaaaaagagtttgaatagaagatctgatgttcaaggttattattttcatgtgggaaaattcttaaagttatctagtgagctgcttaattagagtaaccttagttctgaggagtacttgttgatttgcacaacgcaagtagctgacctccttcaaaaaacatctacagtggcATGTATTCTCTATGTGTACATTGGCAAAAACAATGTCTTATTAGTTACCGGCGTGAAGCACTATGGACAGAAAAACTTCAATGCGCAAT…	829	41.4958	rph7_rep_0240	CACTA	DNA-transposon	-	-	-	-
lnc_Td_WEWseq_PGSB_v3_chr4B_Loc056535.1	TCCACAAAAAAGAGTACTGTACAATTTAGTTCCAAGCGTCTAGATCTGGTATCATTGTATGTGGTGTCACGAACACAAATTAGAGGAACATTGTCGAATCAATGTGATTGTGGTCCTCGACGTCCGTCAGAGCATTGCAGTAATCCGTGTGACGGAAGGCGTCGTCGCCCGCGAGTGTGTCACGTCGACATTCAGCAGGCCGCGTGAtggttgaatgatgactggcacgcaccggatctatcaaaaccgggttggatcgaatcagtcacctcatatgaagtcgtgtatgatgagattatcattccaactcaagaatccaacctgtcaagcttagaggcaaccaaaaaaaaggaaagtcaataaaaagaatgaaaaaaaagaaagtgcagaagatgcacg…	607	44.1516	None	None	None	-	-	-	-
lnc_Td_WEWseq_PGSB_v3_chr7A_Loc097116.1	tttcagaaacattcaatcggacaaaaatttggcaaatggaataattacggcatggattatggactctcacgatcatcatcaatgttcaggttctaaaaatgttcaatcgggtagcatggattatgaacttgaactagttacaatgatttgaatcttgcactagttacaatgaacttgctatactgaagatcaatccaagaagatggtatcggcttgccATGCTGAAAGAGAAACAGAGCACCAAAAAAAGAAACGTTTCTTTTCTTTTATGGAAGGGGCCTGTTTCTCAGTTTGTATCGCCAAATTTTGCAAGAATCATACTGTATCCGGGAGGGGTAATGTGCTCACTGTTAGTGCACTGCTGTAGCACATGCTCACCTTGTGAATTCAGCTCACACA…	463	37.797	None	None	None	-	-	-	-
lnc_Td_WEWseq_PGSB_v3_chr2A_Loc015604.1	agccagcgatagaagtatttctatctataggaatttcactaacgattggaaactaatgatcggttaacacagtttgttgttaaaccATGGATTTGATTTACCAATTCCATCATTACTGCATACTCTTTGATAACAACTCCAAACTCATGGCCCAACTCACATCTCTCCCATCTGTCTTCGTCTTCCTCTTCCCTCTAAATTTTTTCTCACATCCTCACAAGGAAACTCGCGAATGAcaggcggataaacagcccacgctctttttccagtgcttagcggcaaatcacagcaattaaatcgctgcaaatttagtcctcatctcctctcttgattctccttcgagggctttacatattagatgtttctctactgattcttccattcaagtgttcccttcaa…	555	39.4595	None	None	None	-	-	-	-
lnc_Td_WEWseq_PGSB_v3_chr2A_Loc015625.3	CGAAAGTGCAGATCCATGAACATAGCTCAGCAATTCTATAAATACCCAAAGGTTCTATCTATTTTTACAAATTTCTCACCCAAAACAAGGCCCTTTGATAATTCCGGAACAAGTAGTACTTCATTCAGGAACAAGAAATACTAGatcatgtacagacttcacaaaaaagtgtgagatgcataacaaaaactactcgtggctataaaaaaaaaatacgctgacagtgagcctgtggtgattgcggactgccctttggtgccttaaggtctaactgtagcaccacatgcacgccatggatccttgaggagtgggtaggctgccgagatcccaaactctatgggccatggccatggttagagaagaagggatgtagggccggcgtgactcctaaatctggga…	500	45.2	None	None	None	-	-	-	-
lnc_Td_WEWseq_PGSB_v3_chr2A_Loc019849.1	CTGATTTCGCCGCCGCCCACCAGCACGAGCCCACTTGCGCCTCTGATTCCACCGCCGTCGCCCACCTGTACCTGTGTGATTTCGCGCGTCGACACGGGTGCCGTCGTAGGATTCTTCACCTGCGCCGGCCAGGACGTGCACCATCCAGGAACTGCTCCGCCGCCACTAAGGACCCACGCTGGAGCATTCCCCTCCCGCCATGACCACCTTCACGCGTTCCCCTCCAGCCACGATCCGCTCCGCGTGTTCCTCTCCTGCCAAGATCCCCTCCGCATGTCGTCAGAGCCTCCTGCCGTGATCCAGTTGAGGTCGTTCTCCTCAAGCTCCGCATGCTCCTGGGTGTCAATCACCTGGAACAGGAGTGCGTGCTGCTACTCATGTCCTAGGCCGCTTCCTCGC…	447	64.877	None	None	None	-	-	-	-
lnc_Td_WEWseq_PGSB_v3_chr2B_Loc029787.1	TTGGCGCCACCGGACGGTCGAACCTGCCCCGTCCCTCACGGATACCATATTGAGGAGGCATGGGACGGCCTGACCTCCACCATAGGGGGCAAAGGGAGGGAGGAGCCGAGGAGGGAGGTAGGAGTAAGGAGGAGAAGGGCCGGTGCACTGGTGCCGGAGCCGTCGGACCGCCGGTCAGCCACCGCCATGGGATGGGGGAGGACAGAGGGAGGAGGGAGGAAGGAGAAAGGAAGGAAAACTATACCTGCCGGATGTGGAGTGTCGCCGGAGTGAgccgcggaggc	284	65.493	(AGGG)n, (GGA)n, (GGAGGGA)n, (AGGA)n	Simple repeat, Simple repeat, Simple repeat, Simple repeat	Simple repeat, Simple repeat, Simple repeat, Simple repeat	-	-	-	-
lnc_Td_WEWseq_PGSB_v3_chr7B_Loc101360.8	ctattagatcgggtgctcatgcacaacggttacttctcttaaggattatcagatagaaccggATGCCACCACTTTGCAGTGTCCGATTTATGTTGGTGAGCTGGCCCATGTTATTCATGGAATGGCTTGATGTGAAAGGAAATGGGCCCATAGGTCGAGAAGAGAAGCTTTCATTGAGCATAAGTGTGGTGTTGTTGGAATTTTTTATATTAGTTAGATATTCAGATAGCCTTTGTTTCGAGGTTAGATAGtcttattatgataatcaagtatgaaattatgacattctatgaggactacgtttaggcacataaattatgaagcaattattccttcttgagagacgctgtttttccagaaaaatactactatgagttcagaattttagcaaaacattca…	522	36.2069	None	None	None	-	-	-	-
lnc_Td_WEWseq_PGSB_v3_chr5A_Loc064413.1	cgCACCCGTTCCTCTGCTCCGATCTTCTAGGCGCGGTTGGACGCGGGCCGTCCGCCGTTTGGTCACTGGCGTCGTTGTTCTGCTCTGCTATCGTCATCGTTTGCGAGGAGCCCGGTTCCATCAGTAGCGCCGTCTTCCCAGGGACACCACATTCTGGTTTTCCACACACTGCTACTAAGTATGGACTAAGCTTCTCGATGTGGAGATCATGTAATCATGTTGTTCTTCAGTAAtttttcatttgctgatactgactacacagcccactgcctgaacatctgtgcatcccctcaactggcccacacttttatcttatcagttgccatttacggccgtccaataaactcttatcctaaaaatcaaagaaacccttctgttgaacgtcattgatgattgacg…	859	47.9627	None	None	None	-	-	-	-
lnc_Td_WEWseq_PGSB_v3_chr2B_Loc028782.1	ataacacaactatgacaactaacaatggtacaagtatctgagcgttgataatatttacagaaATGTTATTTGCCAAAGTGGTTACCGGAGCAAACTACAGACTGCAATATATAGAAAATCAAGATTTGCAATTTATTCCTGGTAGTACATTCATGGCGATCTTAGTGATGTTGATCCATTTCAGCAATAGCTCTTTATTATTTGCTAGTGGTGCAATGGACTACTGCAGATATTTTTGCACCTATTGCTAAgaggcaagaattggtgaaaacattagtacttcctcagacaggaagaaagttaagcataacatccataattccggaaaaaatacaagtgttttctaagtgggccagtaatgaaattcaagaaatatgaggcaacgctgcaatggctagg…	885	35.4802	None	None	None	-	-	-	-
lnc_Td_WEWseq_PGSB_v3_chr2A_Loc019951.1	cCGCGGATGGAGGCATGCCGGCCATCCCACGGCTCCCCTGTCGGATAAGGCCGAGCTAGACACCCTGCAAACCCTAGCGCCTCCCCACTTCCCCTCTCCTCGCGCCGCTTCGCTCTCTCCCACACCTACCCGTGTTGTCGTCGCCATAGCCTCCTCCGTCCGTGTGGCCATCGCCCACCTCGTCGGTTCAGGCCCTCACCTGGAGCTGTGTCTGCTTTGTCTTCATCGACTCCGAGGAGTAGTTCAAGCAGGTCATCGCCACAACGCCGGGATCGACCGCTTCTTCACGCTTCGGTCGTCGGAGCTCCTGTCGAATTCACGTATGTCTGCTGCTACTAAGCTGCCAACGGGACCCCGTGCGCCCCCTAGGTGA	373	63.2708	None	None	None	-	-	-	-
lnc_Td_WEWseq_PGSB_v3_chr2A_Loc015790.1	acattaaaaaagagaatttttaataaaatgtttgtgtattcaaaaattatttttattttaaaaaaatcgcatatttaaaaaaaggacgcgtctagcgagcaatctttgcccactagcgccccttggcagcctcctgtttttggtATGTTTTGGTCCCCCCTCGCTCCAGATTTGGAAAGAAAGGGGTCACCGTCTCCTGCGTCCCTTTGCCTGCCCCACCCACCCTGCAAGACGCAAACATGCTGCACTTCTCATGCTTCTCTCCTCCTGATCGCAAAGAGTAGGACGAGCAGCGAAACACTTCCCCTGGCTCCACCCCATCACAAGGACCTGCGCCATTAGaggttaaaaactaaagaaagtagtgatttacaaatctacagccaaaaaatagatcga…	675	48	None	None	None	-	-	-	-
lnc_Td_WEWseq_PGSB_v3_chr2A_Loc020019.1	ctgggcgttcgggtttacctgcaaaatcgggtcgggtaattcgggtaaaaaatattttgggtttccaaaaatgatacccgaaatttgtgcagaaaatttgctaaccgcaaattcaggttcgggttcaggtaatacccgtactacccgaagtagtaaacagtgaagaaaagtgccaacaatagtggaATGAGATGGACTGCAATTTGGGGCTGGCGTCGGTGGTGCAAGACTATAGGCAGCGATTTGGACGGGCAACAATGGAATGAGATGGGGAACGTCGGTCGTTGTGAGTCACGTCATGCAGGTCAGCGGGCAAGTGGTGTTGCATCGAGGAGGTGCCGTCGGGGAAGATGAgatgagatggatgatggctagtggcctagtgccgtagccccgctg…	444	51.3514	None	None	None	-	-	-	-
lnc_Td_WEWseq_PGSB_v3_chr2A_Loc020056.1	aattgttttgacaaacaaaatctccacaaggataatatacacttttcctcctatatacacttggctcacatttttacgagacttatattgagctcacgtaatcccataagctatcgtatctaggaacattttacttttcaatgattttgaatggacaaaaattgtacctactacaatgattcagaaaatagatagaatacatgtatatatgtatgtgtgtatgtacataagtatgtatgggatgaagtatatatgtttaatttttctttgcaaaacttgattatgtgcaaaaatataagtaagcatgctatactttgttttacataacgtgaagcataaatgattagattattgtaccaaactttatgcacacaagtctcgtgcagtatcctacatatc…	784	32.9082	(ATGT)n	Simple repeat	Simple repeat	-	-	-	-
lnc_Td_WEWseq_PGSB_v3_chr2A_Loc020057.1	CCTTCATGCACCGCAAGTCAAAAAGAAAGGATAACATCAGAATTTGGATATGTCCCGTTTCTATATTATTATTATTTTGGATTCATCCGTGTCATGACACCATATGATAGTTCAACGGTTAACATTAAATGAtgtacatgaaccggttcaaaaaaaaaatgatgtacatgaaacacggcgtcctttgcttctaagaaggtgaatgagagcttgtgaagaaatctttaattagttggaagaaaatctttcataaccaacatgcaactaagggagcatcagtaatagtagacatgggatcttaaaaaaaaagtaaagtagaccatgtattttttttactctaaacttatatgtgaa	354	33.0508	None	None	None	-	-	-	-
lnc_Td_WEWseq_PGSB_v3_chr5B_Loc077070.2	CCACAATCCGGCTTTCCCTGGTTAGAAATCGCCAGGCCCCGCTGTGCCAATTACTACTCTGAATCGTCCAGCTTCACACTGACCCGTCGGGACCCGCCTCTTGGAGTTGTTGAACCCGATAAGCCGTCGTCAACGAGTCACGAGCGTCCGTCGTTGCTCTACGGATTCGCCTTAAGCCGGCCACGACTCGGGAACGGATTATCAACCGTCAACCGGACATGTTGGACTTACCTTTCCCCATCACGTCAAGGATCAAGTTTTACCAAAAAAAAACAAAACGGGGGCATGACCCAGAAGGGAACAAAGACGTGGTTGAACCGGCCACGATTCGTCTGTGGTGGCCTTGACCCGCCCGCCGTCGAACCGGTTTGTCTCTGCCGCGAGTGA	387	55.814	None	None	None	-	-	-	-
lnc_Td_WEWseq_PGSB_v3_chr5B_Loc072295.1	atcgtctttctcgccaacccttatgttcccaccatcccttgtgttcccgtcatcttttcattattgttgccgccctgctgcaatgtatagtggaataagcgttcgatacctcaaatcttttgtcaaacactgctacaaaacctccgctcaccctacaatacgtgaatgatacactcatttttgccgcactcaccccaaagtgttccttgatgactttgacctcataactgtcctctcaatcaacttccgtaaaactgcatatcttccgtatttgttgctgtaattctgatcgggagaacacgaccactagtggggggacataaagacaatcagcaacgagtcaatgcgatgttatttacgtatgcgttgctagttggttcaccgaacttaagtatatat…	640	43.9062	None	None	None	-	-	-	-
lnc_Td_WEWseq_PGSB_v3_chr4A_Loc051054.1	cGCGCGCCTCCCTCTGTCCGAGCTTGCCGCTGCGGCCAACCGCCTCCATCTCCACCCGCAGTTCCCATCTCCGCAAGCACCTGCGCCTCTTCGAACTTCTTCAGCTAGTCTCTCTGCAGCCCCACACACGACATCACCCGGCCGCCGTTCAAATTGTGCCTTGGCTACAGTCCAAGTCCACAACGCGCTGATGCTCCGCCTCCTAGCGCGTGTATGTCGAGCGCGACTGCCCATGAGTTGCTGCGGGTGCAGCTGCAGCTCTCTGCGTATGTGTCCACTTGTGCACGCACACAGCTGCTCTTCTCTCTCTGTCTCTCTTAGTACATGTGTGCAACAGCGATTCAGCTCTCTAATGGTGTTTTCTCTTGTGTCAGTTTGAcggctctaatggtgttttct…	563	52.5755	None	None	None	-	-	-	-
lnc_Td_WEWseq_PGSB_v3_chr7A_Loc092998.1	ccCCACTAACCTATTTATCTAAACATGCAGGCTATCCACATCAGCAGCCTGCCATCTCAGCATTTTCGTTTCCGGCTTACATATGGGACCCACCAGAACACAGAACAGCACTTACCAGCAGTAGGACCGGCAACATACTCATCACATACATTTATCTCCCGGATTTAGCCAAACCCATCGCTCTCTTTCCCCTGATCCCTTCTGTATCCTCCTGCGCGGCGGCCAGAGCACAATCTGACGCCCCTTCGGCAGGACCGCTGGCCGGTCGCCCCTATCCATTCGACGCGGCGGCCGAGATCTGAtcccatgcccctccggcaggaccgtcggcctggaccgccggtccgactctcctccgatggatctacaattccgtcacgaccaccggtctgcctccga…	911	49.8353	ctgI_rep_0046	Gypsy	Retrotransposon	-	-	-	-
lnc_Td_WEWseq_PGSB_v3_chr3A_Loc036622.1	GTCCACCGCGGCGACCGTCACCCCCGTCCCTCTCCAACGCATCTCGGAGCTTCGCTTCCACCGGCTACTTCCTCTACGCCGCAAAACGCGAGCCGGGAGCCGCCTCTTTGTCGGGATCGAGTGCTTCCCCGCGTTCGGACACTAGTGCCCTTCCTCGGATCTCCTCCCTCGGCACCTCCCCGACCTCCCGAGCTCATCAATGAGAACCGCTGTGAGATCCTCATCc	226	64.6018	None	None	None	-	-	-	-
lnc_Td_WEWseq_PGSB_v3_chr2A_Loc020171.1	TCATTTATAAACCAAGCAAGATTATCAACACAAACAATATCACATACAACCATCATCTCTTCATCATCTCTCTCGATAATATCCCATGGGACAACATATGCAAATATTAATCATCTATAAccaaaccaagatctcaaacaaaccataccatatacaaccattagatgttcatcatatcttttcatgtgggttcatatgacaacatacggatagcctatataggcaccaatccaaattaatatggcctacaaattcaacaacgcatcatctagtacctatcaatcatctaaaataatctacaaactacatttcccccctaaaatgaacaaaccatctactcatctaacaccataataaaaaagaagaggattcaatcgaaataaattggagggaaggggc…	1037	42.2372	TREP733	unknown	DNA-transposon	-	-	-	-
[truncated: 82,942 more rows]
