# Supplementary material for: Chromosome‐based survey sequencing reveals the genome organization of wild wheat progenitor Triticum dicoccoides
Source: Plant Biotechnol J. 2018 Jun 13;16(12):2077–87. doi: 10.1111/pbi.12940 (PMC6230948; doi:10.1111/pbi.12940)
Supplement: Supplementary file 13 — Table S6 Simple Sequence Repeats (SSRs) and TE junctions found in chromosome assemblies that contain coding regions for selected agronomically important traits. [file PBI-16-2077-s008.xlsx]

## Sheet: SSRs
Supplementary Table S6. Simple Sequence Repeats (SSRs) and TE-junctions found in chromosome assemblies that contain coding regions for selected agronomically important traits.
Sequence	SSR nr.	SSR type	SSR motif	Size	Start	End	Sequence length
Tdic1A-contig6442657	1	p2	(TG)30	60	252	311	7381
Tdic1A-contig6442657	2	c	(TTG)7c(TGT)11	55	4552	4606	7381
Tdic1A-contig6388763	1	c	(GCA)5gcgaggaagacgtggtcctcacaggcacgtcggtgccagctccagcattgtatcggcggt(AGC)6	93	5591	5683	17545
Tdic1A-contig6388763	2	p4	(GCAG)6	24	6477	6500	17545
Tdic1A-contig6388763	3	p2	(AT)5	10	14439	14448	17545
Tdic1A-contig6361585	1	p2	(TG)5	10	1145	1154	25072
Tdic1A-contig6361585	2	c	(AT)6(AG)5	22	11991	12012	25072
Tdic1A-contig6361585	3	c	(AAC)11(TAC)6	51	14022	14072	25072
Tdic1A-contig6361585	4	p3	(act)7	21	14053	14073	25072
Tdic1A_Cluster_3673	1	p2	(AC)5	10	9781	9790	10765
Tdic1A-contig6444640	1	p2	(AT)5	10	19524	19533	28520
Tdic1A-contig6436197	1	p2	(GT)7	14	8107	8120	27042
Tdic1A-contig6436197	2	p2	(CA)6	12	8610	8621	27042
Tdic1A-contig6436197	3	p2	(TG)5	10	10111	10120	27042
Tdic1A-contig6436197	4	p5	(ACTGT)5	25	10822	10846	27042
Tdic1A-contig6381928	1	c	(GA)7a(AG)5	25	1375	1399	12151
Tdic1A-contig6381928	2	p3	(CTG)5	15	9674	9688	12151
Tdic1A-contig6381928	3	p2	(TA)5	10	11645	11654	12151
Tdic1A_Cluster_3673	1	p2	(AC)5	10	9781	9790	10765
Tdic2A-contig17452792	1	p3	(GCT)6	18	4027	4044	4732
Tdic3A-contig10048876	1	c	(CA)5acagcacacacgtacgcaacacactcacgggcagcagcacacatgagcgtagcgcgcgcacacacgcggcagcggcg(GCA)5	102	840	941	26272
Tdic3A-contig10048876	2	c	(AC)5agcagcacatgcacacgcgcgcg(CA)6	45	1171	1215	26272
Tdic3A-contig10048876	3	c	(TC)5tttgatcttcaatcaatgttccactctcttct(TC)23nnnnnnnnnnnnnnnnnnnnnnnnnnnnnnnnnnnnnnnnnnnnnnnnnn(TC)33	204	13172	13375	26272
Tdic3A-contig10048876	4	p2	(CA)6	12	14028	14039	26272
Tdic3A-contig10048876	5	c	(TC)6tttctctct(CG)6	33	17360	17392	26272
Tdic3A-contig10048876	6	p2	(GA)8	16	22223	22238	26272
Tdic3A_Cluster_30852	1	p2	(GC)6	12	497	508	4255
Tdic3A_Cluster_30852	2	c	(AC)13(AG)10	46	4133	4178	4255
Tdic3B-contig9087392	1	c	(AG)12ggagg(GA)13ag(GA)6	69	3304	3372	4475
Tdic4B-contig10211027	1	p2	(TG)5	10	420	429	11175
Tdic4B-contig10211027	2	p2	(GA)5	10	4266	4275	11175
Tdic4B-contig10211027	3	c	(TCA)5ccatcatcaggagcaccagctgcgtgagcaccagttcttcgcccaaggca(ACC)6	83	4471	4553	11175
Tdic4B-contig10211027	4	p2	(TG)5	10	7145	7154	11175
Tdic4B-contig10211027	5	p2	(TG)5	10	8588	8597	11175
Tdic4B-contig10211027	6	p2	(AC)5	10	9975	9984	11175
Tdic4B-contig10186201	1	p3	(TGG)6	18	7952	7969	11400
Tdic5A-contig17747970	1	p3	(TGG)5	15	12806	12820	16772
Tdic5A-contig17747970	2	p2	(GT)9	18	16200	16217	16772
Tdic5A-contig17747970	3	p2	(CA)5	10	16408	16417	16772
Tdic5A-contig17630980	1	p2	(CA)5	10	1262	1271	2526
Tdic5B-contig15503489	1	p2	(GA)5	10	11345	11354	17561

## Sheet: ISBPs
Sequence ID	Start	End	Match to the database, C=complement	Matching repeat element
Tdic1A-contig6181486	1	1530	+	RLX_66914|LTR_EF081026.1_410|LTR|02.01.01.99|4565|Triticum
Tdic1A-contig6181486	4150	4540	+	DXX_154226|MITE_morex_2_102735_MuDR0N2_TM|DNA/Mite|02.05.02.01.98.99|4513|Hordeum
Tdic1A-contig6213438	1	179	C	RLC_155245|RLC_Angela_3B_068_B08-1|LTR/Copia|02.01.01.05.99|4565|Triticum
Tdic1A-contig6213438	1	156	C	RLC_156287|RLC_Angela_3B_064_F23-2|LTR/Copia|02.01.01.05.99|4565|Triticum
Tdic1A-contig6213438	1	126	C	RLC_156486|RLC_Angela_3B_104_M23-2|LTR/Copia|02.01.01.05.99|4565|Triticum
Tdic1A-contig6213438	125	502	C	RLC_155683|RLC_Angela_3B_061_B18-1|LTR/Copia|02.01.01.05.99|4565|Triticum
Tdic1A-contig6213438	127	594	C	RLC_158207|trep23|LTR/Copia|02.01.01.05.99|4568|Triticum
Tdic1A-contig6213438	4809	5649	+	XXX_158875|trep4153|Other|99|4513|Hordeum
Tdic1A-contig6213438	6823	8775	+	XXX_158875|trep4153|Other|99|4513|Hordeum
Tdic1A-contig6213438	9323	9386	+	DTM_158208|trep230|DNA/MuDR|02.05.01.12.99|4568|Triticum
Tdic1A-contig6213438	9468	10749	+	DTM_158208|trep230|DNA/MuDR|02.05.01.12.99|4568|Triticum
Tdic1A-contig6213438	12117	12680	C	RIX_158282|trep238|LINE|02.01.02.05|4568|Triticum
Tdic1A-contig6213438	12675	13228	C	RIX_158282|trep238|LINE|02.01.02.05|4568|Triticum
Tdic1A-contig6213438	13208	13289	+	RLG_66787|LTR_AM050676.1_234|LTR/Gypsy|02.01.01.10.99|4565|Triticum
Tdic1A-contig6213438	13210	13304	+	RLG_162052|LTR_HVVMRX83KhA0022N16_v72_c1_92|LTR/Gypsy|02.01.01.10.99|4513|Hordeum
Tdic1A-contig6213438	13221	13305	C	RLC_66796|LTR_AM932680.1_249|LTR/Copia|02.01.01.05.99|4565|Triticum
Tdic1A-contig6213438	13229	13304	C	RLC_158471|trep3160|LTR/Copia|02.01.01.05.99|147389|Triticeae
Tdic1A-contig6361585	46	552	+	RLX_161114|LTR_HVVMRXALLrA0229L19_ipk26_c1_3930|LTR|02.01.01.99|4513|Hordeum
Tdic1A-contig6361585	719	791	+	RLX_161114|LTR_HVVMRXALLrA0229L19_ipk26_c1_3930|LTR|02.01.01.99|4513|Hordeum
Tdic1A-contig6361585	727	805	+	RLX_66694|LTR_AC207909.1_113|LTR|02.01.01.99|4565|Triticum
Tdic1A-contig6361585	1722	2550	+	RLC_162594|LTR_HVVMRXALLhA0481A11_v16_c2_2667|LTR/Copia|02.01.01.05.99|4513|Hordeum
Tdic1A-contig6361585	1820	4510	+	RLC_161799|LTR_HVVMRXALLeA0333N24_ipk10_c1_1811|LTR/Copia|02.01.01.05|4513|Hordeum
Tdic1A-contig6361585	4653	6712	+	RLC_162594|LTR_HVVMRXALLhA0481A11_v16_c2_2667|LTR/Copia|02.01.01.05.99|4513|Hordeum
Tdic1A-contig6361585	4719	6509	+	RLC_158103|trep22|LTR/Copia|02.01.01.05|4513|Hordeum
Tdic1A-contig6361585	6850	7865	+	RLX_66694|LTR_AC207909.1_113|LTR|02.01.01.99|4565|Triticum
Tdic1A-contig6361585	7879	8431	+	RLX_161114|LTR_HVVMRXALLrA0229L19_ipk26_c1_3930|LTR|02.01.01.99|4513|Hordeum
Tdic1A-contig6361585	8342	8460	+	RLX_66694|LTR_AC207909.1_113|LTR|02.01.01.99|4565|Triticum
Tdic1A-contig6361585	9153	9394	+	RLX_66942|LTR_EU660898.1_442|LTR|02.01.01.99|4565|Triticum
Tdic1A-contig6361585	10021	10086	C	RLX_160036|LTR_HVVMRX83khA0125I22_v78_c3_947|LTR|02.01.01.99|4513|Hordeum
Tdic1A-contig6361585	10186	10378	C	RLX_161262|LTR_HVVMRX83KhA0069M05_v43_c1_231|LTR|02.01.01.99|4513|Hordeum
Tdic1A-contig6361585	10404	10653	C	DTC_156971|DTC_Clifford_3B_096_N15-2|DNA/En-Spm|02.05.01.04.99|4565|Triticum
Tdic1A-contig6361585	10438	12502	C	DTC_158797|trep4075|DNA/En-Spm|02.05.01.04.99|4513|Hordeum
Tdic1A-contig6361585	12494	13083	+	RLG_158562|trep3264|LTR/Gypsy|02.01.01.10.99|4565|Triticum
Tdic1A-contig6361585	16084	16157	+	RLC_161686|LTR_HVVMRXALLhA0635I20_v21_c1_2883|LTR/Copia|02.01.01.05.99|4513|Hordeum
Tdic1A-contig6361585	16984	17440	+	RLX_158569|trep3271|LTR|02.01.01|4565|Triticum
Tdic1A-contig6361585	23808	24334	C	RLX_162920|LTR_HVVMRXALLhA0798N18_v23_c2_3129|LTR|02.01.01.99|4513|Hordeum
Tdic1A-contig6361585	23808	24245	C	RLX_66988|LTR_AY663392.1_326|LTR|02.01.01.99|4565|Triticum
Tdic1A-contig6361585	24084	24396	C	RLX_162920|LTR_HVVMRXALLhA0798N18_v23_c2_3129|LTR|02.01.01.99|4513|Hordeum
Tdic1A-contig6361585	24333	25025	C	RLX_162920|LTR_HVVMRXALLhA0798N18_v23_c2_3129|LTR|02.01.01.99|4513|Hordeum
Tdic1A-contig6361585	24835	25072	C	RLX_66988|LTR_AY663392.1_326|LTR|02.01.01.99|4565|Triticum
Tdic1A-contig6367519	9	387	+	RLG_66718|LTR_AC207937.1_139|LTR/Gypsy|02.01.01.10.99|4565|Triticum
Tdic1A-contig6367519	282	647	C	DTC_156680|DTC_Mandrake_3B_098_L13-1|DNA/En-Spm|02.05.01.04.99|4565|Triticum
Tdic1A-contig6367519	331	648	C	DTC_156941|DTC_unnamedfam3_3B_079_D10-1|DNA/En-Spm|02.05.01.04.99|4565|Triticum
Tdic1A-contig6367519	383	647	C	DTC_155769|DTC_Boris_3B_090_O03-1|DNA/En-Spm|02.05.01.04.99|4565|Triticum
Tdic1A-contig6367519	644	1825	C	RLC_33991|LTR_Sb_chr_04_769|LTR/Copia|02.01.01.05.99|4558|Sorghum
Tdic1A-contig6367519	2274	2529	C	RLC_33991|LTR_Sb_chr_04_769|LTR/Copia|02.01.01.05.99|4558|Sorghum
Tdic1A-contig6367519	2895	3037	+	RLX_53989|LTR_AC201759.1_12590|LTR|02.01.01.99|4577|Zea
Tdic1A-contig6370545	1965	2040	+	RLX_39590|LTR_Sb_chr_10_268|LTR|02.01.01.99|4558|Sorghum
Tdic1A-contig6370545	2564	2761	C	DTM_154450|DTM_unnamedfam15_3B_113_B03-1|DNA/MuDR|02.05.01.12.99|4565|Triticum
Tdic1A-contig6370545	2659	2758	+	DTC_158811|trep4089|DNA/En-Spm|02.05.01.04.99|4513|Hordeum
Tdic1A-contig6370545	2691	2767	C	DTM_159214|trep4491|DNA/MuDR|02.05.01.12.99|15368|Brachypodium
Tdic1A-contig6370545	3609	3781	C	RLX_59771|LTR_Os_chr_07_1270|LTR|02.01.01.99|4530|Oryza
Tdic1A-contig6370545	3741	3807	+	RLG_158299|trep254|LTR/Gypsy|02.01.01.10.99|4568|Triticum
Tdic1A-contig6370545	3782	3818	C	RLX_34085|LTR_Sb_chr_05_82|LTR|02.01.01.99|4558|Sorghum
Tdic1A-contig6370545	3988	4091	C	RLC_160470|LTR_HVVMRXALLhA0415E05_v12_c1_2566|LTR/Copia|02.01.01.05.99|4513|Hordeum
Tdic1A-contig6370545	4002	4383	C	DTC_157306|DTC_Donald_3B_090_J08-1|DNA/En-Spm|02.05.01.04.99|4565|Triticum
Tdic1A-contig6381928	1	1944	C	RLG_158737|trep4000|LTR/Gypsy|02.01.01.10.99|4513|Hordeum
Tdic1A-contig6381928	311	2353	C	RLG_155117|RLG_Sabrina_3B_001_C11-1|LTR/Gypsy|02.01.01.10.99|4565|Triticum
Tdic1A-contig6381928	2349	2686	+	RLX_161820|LTR_HVVMRXALLhA0144D15_v51_c2_2054|LTR|02.01.01.99|4513|Hordeum
Tdic1A-contig6381928	2393	3616	+	RLG_155059|RLG_Wilma_3B_040_D16-2|LTR/Gypsy|02.01.01.10.99|4565|Triticum
Tdic1A-contig6381928	10463	10513	C	RLG_66787|LTR_AM050676.1_234|LTR/Gypsy|02.01.01.10.99|4565|Triticum
Tdic1A-contig6381928	12076	12145	+	RLX_162212|LTR_HVVMRXALLhA0033D11_ipk10_c1_1901|LTR|02.01.01.99|4513|Hordeum
Tdic1A-contig6388763	8866	9441	+	XXX_155695|XXX_unnamedfam57_3B_062_K16-1|Other|99|4565|Triticum
Tdic1A-contig6388763	16636	17545	C	RLC_2816|angela_258C22-3|LTR/Copia|02.01.01.05.13|4564|Triticum
Tdic1A-contig6436197	1	442	+	RLX_66699|LTR_AC207914.1_118|LTR|02.01.01.99|4565|Triticum
Tdic1A-contig6436197	442	2540	+	RLX_66955|LTR_AC207921.1_124_2frag|LTR|02.01.01.99|4565|Triticum
Tdic1A-contig6436197	2591	3409	+	RLG_158826|trep4103|LTR/Gypsy|02.01.01.10.99|4513|Hordeum
Tdic1A-contig6436197	3406	5345	+	RLG_158826|trep4103|LTR/Gypsy|02.01.01.10.99|4513|Hordeum
Tdic1A-contig6436197	5347	6496	C	RLC_66893|LTR_DQ537337.1_386|LTR/Copia|02.01.01.05.99|4565|Triticum
Tdic1A-contig6436197	6497	7313	C	RLC_155509|RLC_Angela_3B_061_J17-2|LTR/Copia|02.01.01.05.99|4565|Triticum
Tdic1A-contig6436197	7298	7925	C	RLX_66722|LTR_AC207940.1_144|LTR|02.01.01.99|4565|Triticum
Tdic1A-contig6436197	25914	26868	C	RLG_156052|RLG_Sabrina_3B_011_E05-2|LTR/Gypsy|02.01.01.10.99|4565|Triticum
Tdic1A-contig6436197	26868	26978	C	RLX_159859|LTR_HVVMRX83khA0167I17_v71_c1_1015|LTR|02.01.01.99|4513|Hordeum
Tdic1A-contig6442657	5850	6086	+	RLX_161204|LTR_HVVMRX83KhA0017E24_v61_c1_70|LTR|02.01.01.99|4513|Hordeum
Tdic1A-contig6442657	5874	7381	+	RLG_155323|RLG_Egug_3B_090_L01-1|LTR/Gypsy|02.01.01.10.99|4565|Triticum
Tdic1A-contig6444640	3	482	+	DTC_157971|trep1803|DNA/En-Spm|02.05.01.04.99|4567|Triticum
Tdic1A-contig6444640	705	838	+	RLG_158979|trep4256|LTR/Gypsy|02.01.01.10|4565|Triticum
Tdic1A-contig6444640	812	942	C	RLG_158979|trep4256|LTR/Gypsy|02.01.01.10|4565|Triticum
Tdic1A-contig6444640	845	954	+	RLG_66787|LTR_AM050676.1_234|LTR/Gypsy|02.01.01.10.99|4565|Triticum
Tdic1A-contig6444640	2318	2397	+	RLC_161686|LTR_HVVMRXALLhA0635I20_v21_c1_2883|LTR/Copia|02.01.01.05.99|4513|Hordeum
Tdic1A-contig6444640	2326	2396	+	DXX_159615|trep903|DNA/Stowaway|02.05.02.01.50.99|4565|Triticum
Tdic1A-contig6444640	3816	3862	C	DXX_154239|MITE_morex_2_83118_ATHOS_TM|DNA/Mite|02.05.02.01.98.99|4513|Hordeum
Tdic1A-contig6444640	3816	3857	C	DXX_154223|MITE_morex_1_63673_ATHOS_HV|DNA/Mite|02.05.02.01.98.99|4513|Hordeum
Tdic1A-contig6444640	3821	3867	C	RLX_66722|LTR_AC207940.1_144|LTR|02.01.01.99|4565|Triticum
Tdic1A-contig6444640	5801	6010	C	RLG_158535|trep3229|LTR/Gypsy|02.01.01.10.99|4567|Triticum
Tdic1A-contig6444640	6359	6668	+	DXX_154235|MITE_morex_2_51218_EnSpm1n_AT|DNA/Mite|02.05.02.01.98.99|4513|Hordeum
Tdic1A-contig6444640	6432	6700	+	DXX_154213|MITE_morex_1_122612_EnSpm01_TA|DNA/Mite|02.05.02.01.98.99|4513|Hordeum
Tdic1A-contig6444640	6835	6868	C	DTT_157201|DTT_Icarus_3B_078_H18-1|DNA/TcMar|02.05.01.15.99|4565|Triticum
Tdic1A-contig6444640	7234	7325	+	DTC_154825|DTC_Jorge_3B_011_O13-4|DNA/En-Spm|02.05.01.04.99|4565|Triticum
Tdic1A-contig6444640	7610	7762	+	DTC_154825|DTC_Jorge_3B_011_O13-4|DNA/En-Spm|02.05.01.04.99|4565|Triticum
Tdic1A-contig6444640	16775	16881	+	DTT_157201|DTT_Icarus_3B_078_H18-1|DNA/TcMar|02.05.01.15.99|4565|Triticum
Tdic1A-contig6444640	19893	19991	C	RLX_66722|LTR_AC207940.1_144|LTR|02.01.01.99|4565|Triticum
Tdic1A-contig6444640	19899	19984	C	RLC_156156|RLC_Maximus_3B_089_F10-1|LTR/Copia|02.01.01.05.99|4565|Triticum
Tdic1A-contig6444640	27244	27335	C	DTH_157047|DTH_Rong_3B_028_F09-1|DNA/Harbinger|02.05.01.20.99|4565|Triticum
Tdic1A-contig6444640	27245	27347	+	DTH_155449|DTH_Rong_3B_015_H13-1|DNA/Harbinger|02.05.01.20.99|4565|Triticum
Tdic1A-contig6444640	27640	27740	C	RLC_158858|trep4136|LTR/Copia|02.01.01.05.99|4513|Hordeum
Tdic1A-contig6444640	27653	27740	+	RLC_156811|RLC_Angela_3B_102_N04-1|LTR/Copia|02.01.01.05.99|4565|Triticum
Tdic1A_Cluster_3673	1	201	+	RLC_66868|LTR_CT009735.1_353|LTR/Copia|02.01.01.05.99|4565|Triticum
Tdic1A_Cluster_3673	217	569	+	RLC_154957|RLC_Angela_3B_082_K20-1|LTR/Copia|02.01.01.05.99|4565|Triticum
Tdic1A_Cluster_3673	569	1433	C	RLG_157059|RLG_Wilma_3B_028_F09-1|LTR/Gypsy|02.01.01.10.99|4565|Triticum
Tdic1A_Cluster_3673	1919	2003	+	RLC_66826|LTR_AY188332.1_289|LTR/Copia|02.01.01.05.99|4565|Triticum
Tdic1A_Cluster_3673	10432	10765	+	DTC_158336|trep3021|DNA/En-Spm|02.05.01.04.99|4565|Triticum
Tdic1A_Cluster_3673_1	1	201	+	RLC_66868|LTR_CT009735.1_353|LTR/Copia|02.01.01.05.99|4565|Triticum
Tdic1A_Cluster_3673_1	217	569	+	RLC_154957|RLC_Angela_3B_082_K20-1|LTR/Copia|02.01.01.05.99|4565|Triticum
Tdic1A_Cluster_3673_1	569	1433	C	RLG_157059|RLG_Wilma_3B_028_F09-1|LTR/Gypsy|02.01.01.10.99|4565|Triticum
Tdic1A_Cluster_3673_1	1919	2003	+	RLC_66826|LTR_AY188332.1_289|LTR/Copia|02.01.01.05.99|4565|Triticum
Tdic1A_Cluster_3673_1	10432	10765	+	DTC_158336|trep3021|DNA/En-Spm|02.05.01.04.99|4565|Triticum
Tdic2A-contig17452792	1231	1276	C	RLX_35700|LTR_Sb_chr_07_826|LTR|02.01.01.99|4558|Sorghum
Tdic2A-contig17452792	1241	1288	C	RLX_39706|LTR_Sb_chr_06_922|LTR|02.01.01.99|4558|Sorghum
Tdic3A-contig10048876	1	730	+	DTC_159516|trep797|DNA/En-Spm|02.05.01.04.99|4568|Triticum
Tdic3A-contig10048876	4503	4557	+	RLX_162698|LTR_HVVMRXALLhA0217B18_v33_c1_2162|LTR|02.01.01.99|4513|Hordeum
Tdic3A-contig10048876	4506	4563	+	RLC_160961|LTR_HVVMRXALLhA0607G10_v3_c3_2837|LTR/Copia|02.01.01.05.99|4513|Hordeum
Tdic3A-contig10048876	4510	4592	+	RLX_161948|LTR_HVVMRXALLhA0591E22_v38_c1_2798|LTR|02.01.01.99|4513|Hordeum
Tdic3A-contig10048876	4510	4558	+	RLX_160860|LTR_HVVMRXALLmA0252I01_v51_c2_3537|LTR|02.01.01.99|4513|Hordeum
Tdic3A-contig10048876	4839	5145	+	RLG_156283|RLG_WHAM_3B_064_F23-1|LTR/Gypsy|02.01.01.10.99|4565|Triticum
Tdic3A-contig10048876	10439	13143	+	RLG_156283|RLG_WHAM_3B_064_F23-1|LTR/Gypsy|02.01.01.10.99|4565|Triticum
Tdic3A-contig10048876	13120	13212	C	RLX_162147|LTR_HVVMRXALLmA0432J16_ipk25_c1_3710|LTR|02.01.01.99|4513|Hordeum
Tdic3A-contig10048876	13120	13202	+	RLX_160245|LTR_HVVMRX83khA0090P15_v68_c2_889|LTR|02.01.01.99|4513|Hordeum
Tdic3A-contig10048876	13134	13202	+	RLG_156527|RLG_Sakura_3B_068_J02-1|LTR/Gypsy|02.01.01.10.99|4565|Triticum
Tdic3A-contig10048876	13314	13376	+	RLG_156699|RLG_WHAM_3B_113_K04-1|LTR/Gypsy|02.01.01.10.99|4565|Triticum
Tdic3A-contig10048876	25170	25823	C	RLG_158299|trep254|LTR/Gypsy|02.01.01.10.99|4568|Triticum
Tdic3A-contig10048876	25821	26272	+	RLX_60727|LTR_BK_97|LTR|02.01.01.99|4565|Triticum
Tdic3A_Cluster_30852	719	854	C	DXX_157934|trep1661|DNA/Tourist|02.05.02.01.52.99|4513|Hordeum
Tdic3A_Cluster_30852	719	839	C	DXX_154173|MITE_barke_3_59716_DNA0302_TA|DNA/Mite|02.05.02.01.98.99|4513|Hordeum
Tdic3A_Cluster_30852	741	847	C	DXX_154219|MITE_morex_1_36605_DNA0302_TA|DNA/Mite|02.05.02.01.98.99|4513|Hordeum
Tdic3A_Cluster_30852	848	962	+	DXX_158695|trep3447|DNA/Tourist|02.05.02.01.52.99|147389|Triticeae
Tdic3A_Cluster_30852	966	1022	+	DXX_158695|trep3447|DNA/Tourist|02.05.02.01.52.99|147389|Triticeae
Tdic3A_Cluster_30852	1068	1217	C	RLG_156552|RLG_Laura_3B_091_C13-4|LTR/Gypsy|02.01.01.10.99|4565|Triticum
Tdic3A_Cluster_30852	1264	2366	C	RLX_60700|LTR_BC_69|LTR|02.01.01.99|4565|Triticum
Tdic3A_Cluster_30852	1820	2366	C	RLG_158944|trep4221|LTR/Gypsy|02.01.01.10.99|4565|Triticum
Tdic3A_Cluster_30852	1903	2366	C	RLX_66975|LTR_AC200848.1_100|LTR|02.01.01.99|4565|Triticum
Tdic3A_Cluster_30852	3396	3464	+	RLG_154456|RLG_Quinta_3B_113_B03-1|LTR/Gypsy|02.01.01.10.99|4565|Triticum
Tdic3A_Cluster_30852	3410	3532	+	RLG_158629|trep3338|LTR/Gypsy|02.01.01.10.99|4565|Triticum
Tdic3A_Cluster_30852	4133	4178	C	DTC_155325|DTC_Jorge_3B_090_L01-1|DNA/En-Spm|02.05.01.04.99|4565|Triticum
Tdic3B-contig9087392	1	748	C	DTC_156937|DTC_Clifford_3B_079_D10-1|DNA/En-Spm|02.05.01.04.99|4565|Triticum
Tdic3B-contig9087392	2369	2563	+	RLX_161481|LTR_HVVMRXALLmA0053H10_ipk7_c2_3380|LTR|02.01.01.99|4513|Hordeum
Tdic3B-contig9087392	2389	2572	C	RLG_158271|trep2368|LTR/Gypsy|02.01.01.10.99|4513|Hordeum
Tdic3B-contig9087392	2404	2563	C	DXX_157666|trep1150|DNA/Stowaway|02.05.02.01.50.99|4565|Triticum
Tdic3B-contig9087392	2418	2611	+	DTC_156132|DTC_unnamedfam9_3B_053_M11-1|DNA/En-Spm|02.05.01.04.99|4565|Triticum
Tdic3B-contig9087392	3263	3361	C	DTC_155185|DTC_Jorge_3B_034_E06-1|DNA/En-Spm|02.05.01.04.99|4565|Triticum
Tdic3B-contig9087392	3299	3376	C	RLX_50840|LTR_AC202036.1_12830|LTR|02.01.01.99|4577|Zea
Tdic4B-contig10186201	1	854	C	RLG_154338|RLG_Wilma_3B_033_P03-2|LTR/Gypsy|02.01.01.10.99|4565|Triticum
Tdic4B-contig10186201	10869	11399	C	DTC_156720|DTC_Clifford_3B_005_B23-1|DNA/En-Spm|02.05.01.04.99|4565|Triticum
Tdic4B-contig10211027	1839	1888	+	XXX_154476|XXX_unnamedfam42_3B_113_B03-1|Other|99|4565|Triticum
Tdic4B-contig10211027	2641	2769	C	RLG_159786|LTR_HVVMRXALLrA0007J13_ipk26_c3_3764|LTR/Gypsy|02.01.01.10.99|4513|Hordeum
Tdic4B-contig10211027	2652	2831	C	XXX_157465|XXX_unnamedfam185_3B_061_C22-1|Other|99|4565|Triticum
Tdic4B-contig10211027	4471	4508	C	RLC_40841|LTR_AC177945.3_402|LTR/Copia|02.01.01.05.99|4577|Zea
Tdic4B-contig10211027	7567	7660	C	DTC_156487|DTC_Jorge_3B_104_M23-1|DNA/En-Spm|02.05.01.04.99|4565|Triticum
Tdic4B-contig10211027	7578	7660	+	DTC_157421|DTC_Jorge_3B_101_P11-1|DNA/En-Spm|02.05.01.04.99|4565|Triticum
Tdic4B-contig10211027	8216	8278	+	RLX_162769|LTR_HVVMRXALLhA0376E12_v37_c4_2494|LTR|02.01.01.99|4513|Hordeum
Tdic4B-contig10211027	8222	8445	C	RLX_160837|LTR_HVVMRXALLhC0185O01_v48_c1_3313|LTR|02.01.01.99|4513|Hordeum
Tdic4B-contig10211027	8222	8390	C	RLX_66627|LTR_AC200776.1_15|LTR|02.01.01.99|4565|Triticum
Tdic4B-contig10211027	10752	11175	+	DTC_157969|trep1801|DNA/En-Spm|02.05.01.04.99|4567|Triticum
Tdic5A-contig17630980	2005	2047	+	RLX_53752|LTR_AC193581.2_3214|LTR|02.01.01.99|4577|Zea
Tdic5A-contig17747970	1	604	+	DTH_158354|trep3039|DNA/Harbinger|02.05.01.20.99|4568|Triticum
Tdic5A-contig17747970	7166	7331	+	RIX_155138|RIX_Stasy_3B_001_C11-1|LINE|02.01.02.05|4565|Triticum
Tdic5A-contig17747970	7332	7374	+	RIX_157496|RIX_Stasy_3B_052_L15-1|LINE|02.01.02.05|4565|Triticum
Tdic5A-contig17747970	7370	8627	+	RIX_157193|RIX_Stasy_3B_078_H18-1|LINE|02.01.02.05|4565|Triticum
Tdic5A-contig17747970	9394	10346	C	RLG_155180|RLG_Sumaya_3B_002_C20-1|LTR/Gypsy|02.01.01.10.99|4565|Triticum
Tdic5A-contig17747970	12587	12669	+	RIX_155138|RIX_Stasy_3B_001_C11-1|LINE|02.01.02.05|4565|Triticum
Tdic5A-contig17747970	12670	12813	C	RIX_158614|trep3323|LINE|02.01.02.05|4565|Triticum
Tdic5A-contig17747970	12751	12833	+	RLX_48381|LTR_AC197531.2_9792|LTR|02.01.01.99|4577|Zea
Tdic5A-contig17747970	14698	15287	C	RLG_154388|RLG_Egug_3B_066_H03-1|LTR/Gypsy|02.01.01.10.99|4565|Triticum
Tdic5A-contig17747970	15252	15479	C	RLG_156527|RLG_Sakura_3B_068_J02-1|LTR/Gypsy|02.01.01.10.99|4565|Triticum
Tdic5A-contig17747970	15282	15962	C	RLG_154788|RLG_Egug_3B_078_G10-1|LTR/Gypsy|02.01.01.10.99|4565|Triticum
Tdic5A-contig17747970	15294	16082	C	RLG_155436|RLG_Sabrina_3B_015_H13-1|LTR/Gypsy|02.01.01.10.99|4565|Triticum
Tdic5A-contig17747970	16103	16217	C	RLG_154788|RLG_Egug_3B_078_G10-1|LTR/Gypsy|02.01.01.10.99|4565|Triticum
Tdic5A-contig17747970	16103	16137	C	RLX_160351|LTR_HVVMRXALLhA0779M15_v11_c3_3090|LTR|02.01.01|4513|Hordeum
Tdic5A-contig17747970	16104	16150	C	RLX_160306|LTR_HVVMRXALLeA0202O05_ipk17_c2_1617|LTR|02.01.01.99|4513|Hordeum
Tdic5A-contig17747970	16134	16722	C	RLG_159429|trep713|LTR/Gypsy|02.01.01.10.99|4513|Hordeum
Tdic5A-contig17747970	16212	16722	C	RLG_155309|RLG_unnamedfam7_3B_090_L01-1|LTR/Gypsy|02.01.01.10.99|4565|Triticum
Tdic5A-contig17747970	16302	16722	C	XXX_154737|XXX_unnamedfam38_3B_092_E19-1|Other|99|4565|Triticum
Tdic5A-contig17747970	16722	16772	C	RLX_66804|LTR_AM932682.1_258|LTR|02.01.01.99|4565|Triticum
Tdic5B-contig15503489	270	1105	+	RLG_156978|RLG_unnamedfam82_3B_096_N15-1|LTR/Gypsy|02.01.01.10.99|4565|Triticum
Tdic5B-contig15503489	1393	3118	+	RLX_159035|trep4311|LTR|02.01.01|4565|Triticum
Tdic5B-contig15503489	3223	4477	+	RLX_155677|RLX_unnamedfam4_3B_061_B18-1|LTR|02.01.01.99|4565|Triticum
Tdic5B-contig15503489	4478	6466	+	RLX_160666|LTR_HVVMRX83khA0102B10_v68_c1_914|LTR|02.01.01.99|4513|Hordeum
Tdic5B-contig15503489	16638	17059	+	RLG_155794|RLG_Derami_3B_042_I07-1|LTR/Gypsy|02.01.01.10.99|4565|Triticum
Tdic5B-contig15503489	17055	17121	C	RLX_162190|LTR_HVVMRX83khA0021C02_v78_c3_721|LTR|02.01.01.99|4513|Hordeum
Tdic5B-contig15503489	17063	17121	C	RLG_162794|LTR_HVVMRXALLhA0427B06_v5_c2_2585|LTR/Gypsy|02.01.01.10.99|4513|Hordeum
Tdic5B-contig15503489	17106	17561	C	RLG_161914|LTR_HVVMRX83khA0119J05_v67_c2_938|LTR/Gypsy|02.01.01.10.99|4513|Hordeum
Tdic5B-contig15503489	17172	17561	C	RLG_155151|RLG_Wilma_3B_109_N19-1|LTR/Gypsy|02.01.01.10.99|4565|Triticum
